# Supplementary material for: Arabidopsis eIF4E1 protects the translational machinery during TuMV infection and restricts virus accumulation
Source: PLoS Pathog. 2023 Nov 20;19(11):e1011417. doi: 10.1371/journal.ppat.1011417 (PMC10721207; doi:10.1371/journal.ppat.1011417)
Supplement: S1 Table — (XLSX) [file ppat.1011417.s009.xlsx]

## Sheet: Proteins
Supplementary data 1: MS-based quantitative proteomic analysis of Cap-binding proteins in WT (Col) and eif4e1KO (KO) plants infected or not with TuMV.
accession	protein name	gene name	mol. weight (Da)	identified peptides	coverage (%)	quantified peptides	ANOVA q-value	Col-Mock Vs Col-TuMV		Col-Mock Vs KO-Mock		KO-Mock Vs KO-TuMV		Col-TuMV Vs KO-TuMV		enriched in Col-Mock Cap Vs negative control	enriched in Col-TuMV Cap Vs negative control	enriched in KO-Mock Cap Vs negative control	enriched in KO-TuMV Cap Vs negative control	Log2(abundances)
								log2(fold change)	limma p-value	log2(fold change)	limma p-value	log2(fold change)	limma p-value	log2(fold change)	limma p-value					Col-Mock Cap R1	Col-Mock Cap R2	Col-Mock Cap R3	Col-TuMV Cap R1	Col-TuMV Cap R2	Col-TuMV Cap R3	KO-Mock Cap R1	KO-Mock Cap R2	KO-Mock Cap R3	KO-TuMV Cap R1	KO-TuMV Cap R2	KO-TuMV Cap R3
IF4E1_ARATH	Eukaryotic translation initiation factor 4E-1	EIF4E1	26519	9	48.09	9	1.02475e-05	0.860963	0.14602	10.2709	4.26062e-10	0.661778	0.255063	10.0717	5.32963e-10	+	+			25.5971	25.9258	27.4602	24.6167	26.1306	25.6528	15.5449	15.7377	16.8878	15.2136	15.4957	15.4758
IF4G_ARATH	Eukaryotic translation initiation factor 4G	EIF4G	187921	24	19.92	23	6.38951e-05	1.65255	0.0110631	8.99159	1.78418e-09	-3.04049	1	4.29854	5.21359e-06	+	+			24.4555	24.4771	26.2125	22.6809	23.999	23.5076	15.5449	15.7377	16.8878	18.7105	19.2596	19.3218
IF4G1_ARATH	Eukaryotic translation initiation factor isoform 4G-1	EIF(ISO)4G1	85572	76	61.67	76	0.0150375	1.68485	0.0323593	-1.29332	0.0878089	4.28831	5.15486e-05	1.31014	0.0842356	+	+	+	+	27.8319	28.0701	29.5141	25.9118	27.8039	26.6458	28.3213	30.7052	30.2695	26.1247	24.9513	25.3552
IF4G2_ARATH	Eukaryotic translation initiation factor isoform 4G-2	EIF(ISO)4G2	82890	31	37.08	28	0.034018	1.73663	0.023838	-1.3936	0.059997	3.07981	0.000641159	-0.0504112	0.941281	+	+	+	+	25.6735	25.8908	27.3228	23.7152	25.4436	24.5184	26.3757	28.5149	28.1772	25.354	23.8987	24.5758
IF4E3_ARATH	Eukaryotic translation initiation factor 4E-3	EIF4E3	27141	2	10	1	0.000131672	4.64354	1	-4.11226	1	-4.27433	4.96548e-07	-4.80561	1.41345e-07				+	20.4452	20.0729	19.9891	15.704	15.6525	15.2201	15.5449	15.7377	16.8878	20.899	19.592	20.5024
UGDH4_ARATH	UDP-glucose 6-dehydrogenase 4	UGD4	53097	30	51.04	11	0.0150199	4.24176	4.46594e-05	1.09826	0.131025	1.33994	0.0715169	-1.80356	0.020857	+	+	+	+	22.9171	23.5851	24.8246	19.0335	20.9773	18.5908	22.0088	22.7927	23.2305	21.9793	20.522	21.5108
XTH32_ARATH	Probable xyloglucan endotransglucosylase/hydrolase protein 32	XTH32	34482	16	40.8	16	0.03358	2.49444	0.00697956	-0.636606	0.422051	3.49975	0.000668402	0.368704	0.638803	+	+	+	+	25.2641	25.3836	27.2663	22.6351	24.7748	23.0208	25.1618	27.0632	27.5988	23.6542	22.3992	23.2712
A8MS54_ARATH	RNA-binding (RRM/RBD/RNP motifs) family protein	At4g09040	27703	7	27.46	7	0.00144397	1.46634	0.0213886	-0.336652	0.554264	4.99928	1.19574e-06	3.19629	9.3479e-05	+	+	+		23.3143	23.6996	24.6708	22.0644	23.4806	21.7406	23.7654	24.2514	24.6779	18.3567	19.7719	19.5681
HC173_ARATH	Protein HIGH CHLOROPHYLL FLUORESCENCE PHENOTYPE 173, chloroplastic	HCF173	65709	21	40.13	21	0.00759019	1.20037	0.0594077	-0.391516	0.509454	3.83992	2.48358e-05	2.24804	0.00215205	+	+	+		24.5327	24.7023	25.8988	23.2416	25.0981	23.1931	24.7785	26.0374	25.4924	21.8367	21.9082	21.0437
Y4967_ARATH	Uncharacterized oxidoreductase At4g09670	At4g09670	39562	14	46.41	14	0.0225697	0.629753	0.35403	-0.476611	0.479551	3.61546	0.000136131	2.50909	0.00240672	+	+	+		24.5833	24.6846	25.8014	23.4772	25.5152	24.1877	24.5968	25.7085	26.1939	22.5038	22.4216	20.7275
Q56YP1_ARATH	Chorismate synthase	At4g01290	108494	9	15.66	8	0.000332177	2.20866	0.00365202	2.30209	0.00276865	5.74544	1	5.83887	6.70604e-07	+	+			22.9872	22.86	24.4804	20.0108	22.6116	21.0793	20.6332	21.3885	21.3997	15.2136	15.4957	15.4758
Q9LK47_ARATH	AT3g23700/MYM9_3	At3g23700	42750	5	18.62	5	0.000619507	1.47392	0.00419711	0.054941	0.897337	3.77187	1	2.35289	0.000115009	+	+			21.3112	21.6339	22.6089	19.5805	20.8451	20.7065	21.7486	21.833	21.8075	17.8712	18.2086	17.9937
RS112_ARATH	40S ribosomal protein S11-2	RPS11B	17931	7	33.96	1	0.0241386	0.792427	0.110419	-1.49277	1	1.94477	1	-0.340427	0.47291	+	+			19.7792	19.5304	21.2009	18.899	19.634	19.6002	21.6374	21.867	21.4844	20.3226	19.3766	19.4553
Q9LJX6_ARATH	AT3G20230 protein	At3g20230	21122	3	19.79	3	0.000335618	0.780374	0.12696	-0.852582	0.0984729	5.59748	7.04922e-08	3.96452	1	+		+		20.2328	19.851	20.336	19.0451	19.9136	19.1199	19.8381	21.2389	21.9005	15.2136	15.4957	15.4758
GACP3_ARATH	Gamma-tubulin complex component 3	GCP3	94647	14	23.63	13	0.00069772	2.08736	0.00367429	0.16189	0.78435	5.73399	4.51191e-07	3.80852	2.80753e-05	+		+		21.9101	22.5514	23.7312	20.0369	21.5553	20.3385	21.7121	23.1831	22.8119	16.446	17.4684	16.5908
OTU3_ARATH	OVARIAN TUMOR DOMAIN-containing deubiquitinating enzyme 3	OTU3	26273	4	20.51	4	0.0010541	4.17787	0.000335741	-0.395617	0.645759	8.26531	4.82162e-07	3.69182	0.000897728	+		+		22.7685	22.5119	24.4301	18.5504	21.128	17.4985	22.5049	23.8781	24.5143	15.1723	15.5194	15.4097
F4ILE0_ARATH	Splicing factor, CC1-like protein	At2g16940	67363	2	3.17	2	0.00148063	2.28175	0.000128705	0.075183	0.857392	2.79183	2.01376e-05	0.585265	0.178719	+		+		18.9133	19.5789	20.4093	17.3759	17.762	16.9183	19.6109	19.754	19.311	17.1673	16.6202	16.5129
ISE2_ARATH	DExH-box ATP-dependent RNA helicase DExH15 chloroplastic	ISE2	132437	5	4.87	5	0.00248562	1.97707	0.00527131	-0.309102	0.603619	4.72762	3.42966e-06	2.44145	0.00124682	+		+		20.2269	20.632	21.4133	17.8556	20.0775	18.4079	20.7389	21.2143	21.2462	17.1298	15.5548	16.332
CSP1_ARATH	Cold shock protein 1	CSP1	30088	8	32.11	8	0.00330381	2.16854	0.00331846	-0.773346	0.215997	4.63453	5.16516e-06	1.69265	0.0145293	+		+		22.3735	21.8786	24.0394	20.1867	21.4087	20.1905	22.819	23.4101	24.3823	19.2048	18.9946	18.5085
GACP2_ARATH	Gamma-tubulin complex component 2	GCP2	76946	6	12.39	6	0.00595883	2.26111	0.0241578	-0.457661	0.610528	6.44882	9.4571e-06	3.73005	0.00114094	+		+		20.5356	21.0476	22.5753	17.3303	20.9976	19.0473	20.5063	23.0994	21.9258	15.2136	15.4957	15.4758
O82299_ARATH	Putative chloroplast RNA binding protein	At2g35410	33786	9	32.79	9	0.00706813	1.38452	0.015078	-0.528916	0.299404	3.12614	3.59489e-05	1.2127	0.028796	+		+		25.0059	24.9476	26.0364	23.3188	24.875	23.6426	25.1239	25.9474	26.5054	22.7506	22.7076	22.7401
F4K1G7_ARATH	P-loop containing nucleoside triphosphate hydrolases superfamily protein	MEE13.8	105048	30	34.03	29	0.0173915	2.01429	0.0689594	-0.729718	0.482684	6.13947	5.74794e-05	3.39546	0.00566589	+		+		24.3521	24.6879	25.3204	22.0403	24.6368	21.6404	24.8336	26.0561	25.6598	21.1702	20.1275	16.8334
RH3_ARATH	DEAD-box ATP-dependent RNA helicase 3, chloroplastic	RH3	81156	29	34.63	29	0.0230448	1.91966	0.00637114	-0.66373	0.275291	2.78839	0.000449673	0.204995	0.730069	+		+		25.6073	25.7043	26.6829	23.4089	25.2019	23.6247	25.5449	27.526	26.9149	24.1382	23.6127	23.8697
PSRP2_ARATH	30S ribosomal protein 2, chloroplastic	PSRP2	27748	15	40.32	15	0.0241515	1.03162	0.0462527	-0.320719	0.502203	2.24069	0.00042764	0.888353	0.0797202	+		+		25.7694	25.8383	26.8036	24.4171	25.8325	25.0668	26.031	26.0954	27.247	24.1638	24.0862	24.4014
TBG1_ARATH	Tubulin gamma-1 chain	TUBG1	53246	7	20.68	7	0.0261787	1.86363	0.0337278	-0.56254	0.482597	4.16559	0.000178505	1.73941	0.0450152	+		+		23.0095	22.7447	24.4783	20.7107	23.3577	20.5731	22.8422	24.8193	24.2585	20.1641	19.0899	20.1693
RK4_ARATH	50S ribosomal protein L4, chloroplastic	RPL4	30559	14	42.55	14	0.0307321	1.09858	0.0333105	-0.428387	0.366439	2.03265	0.000816213	0.505686	0.28964	+		+		25.3466	25.5451	26.518	24.106	25.3674	24.6405	25.5444	26.2884	26.862	24.2979	23.9627	24.3362
OLA1_ARATH	Obg-like ATPase 1	YchF1	44471	8	25.13	8	0.0343662	0.328663	0.429416	-0.436467	0.298881	1.76738	0.000899834	1.00225	0.0284518	+		+		22.2152	21.9262	22.412	21.4665	22.8064	21.2945	22.4693	22.9079	22.4855	20.7444	21.1171	20.6992
RK16_ARATH	50S ribosomal protein L16, chloroplastic	rpl16	15294	6	50.37	6	0.0369332	0.84386	0.0377958	-0.0524151	0.886947	1.21422	0.00574308	0.317946	0.395796	+		+		25.1813	25.0945	25.3886	23.8557	25.2277	24.0494	25.2251	25.3173	25.2792	23.9727	24.0639	24.1424
GACP4_ARATH	Gamma-tubulin complex component 4	GCP4	85907	9	13.96	9	0.0414815	3.11823	0.0156386	-0.482901	0.670038	5.16798	0.000560167	1.56685	0.182124	+		+		21.1922	21.6967	23.1622	18.6396	21.795	16.2619	21.2236	23.6268	22.6495	17.2245	17.5303	17.2411
TPPII_ARATH	Tripeptidyl-peptidase 2	TPP2	152368	27	21.23	26	0.00469285	-0.649578	0.151121	1.29474	0.010077	-2.98141	1.47184e-05	-1.03709	0.0308486	+				23.0262	22.2767	23.6271	23.4724	24.3731	23.0333	21.5941	21.8893	21.5624	24.8779	24.3985	24.7136
CP31B_ARATH	RNA-binding protein CP31B, chloroplastic	CP31B	31869	4	11.76	4	0.0290465	0.686775	0.427717	-0.588487	0.495198	4.50166	1	3.2264	0.00234288	+				22.1644	22.143	22.9304	20.9922	22.6908	21.4946	21.8889	23.2132	23.9012	16.9512	20.6199	17.9272
SBT16_ARATH	Subtilisin-like protease SBT1.6	SBT1.6	81046	10	16.62	10	0.0417938	1.18518	0.0819052	0.287033	0.653492	2.62534	0.00124927	1.72719	0.0171527	+				23.3342	23.3284	24.3624	22.1436	23.1207	22.2052	22.609	24.5829	22.9721	21.6306	19.5893	21.068
NATAL_ARATH	Probable acetyltransferase NATA1-like	At2g39020	26440	2	13.56	2	0.0264425	-0.00195882	0.995104	0.703421	0.0442866	-1.13669	0.00349636	-0.431312	0.193145		+		+	18.9154	19.2074	19.7207	19.0126	19.4972	19.3397	18.3436	18.5972	18.7925	19.8501	19.7105	19.5828
GSTUR_ARATH	Glutathione S-transferase U27	GSTU27	26761	3	14.1	3	1.0644e-06	-5.56352	3.85498e-10	4.17543	1	-1.41864	1	-0.0305576	0.919791		+			15.1271	15.4574	15.2189	20.7685	20.6762	21.0493	19.6351	19.1186	19.576	20.889	21.1034	20.5933
Q9FJW0_ARATH	RuvB-like helicase	At5g67630	52114	2	6.82	2	3.63118e-05	-3.74156	9.11885e-08	3.82004	1	-0.14877	0.655703	-0.227252	0.498298		+			14.0715	15.1433	14.653	18.55	18.3003	18.2423	18.2935	18.334	18.7005	18.6154	18.6291	18.5298
Q9AST9_ARATH	At1g73110/F3N23_39	At1g73110	48325	2	6.94	1	5.91906e-05	0.496537	0.144393	0.448855	0.183439	3.14223	1	3.09455	5.44017e-07		+			19.1488	19.0118	18.7977	18.4552	18.1672	18.8463	18.6155	18.1142	18.8821	15.2136	15.4957	15.4758
Y3148_ARATH	Probable leucine-rich repeat receptor-like serine/threonine-protein kinase At3g14840	LRR-RLK	112277	2	2.35	1	0.000116021	-4.18943	1.30551e-07	0.788992	1	-2.89886	1	0.501573	0.207856		+			15.1271	15.4574	15.2189	19.6638	19.0508	19.6571	15.5449	15.7377	16.8878	19.033	18.8893	18.9447
Q8RXQ4_ARATH	Transducin family protein / WD-40 repeat family protein	At1g71840	43791	1	3.93	1	0.000187417	-1.32896	1	-4.40776	1	0.661778	0.153055	3.74058	1.92672e-06		+			20.2165	20.3756	20.8016	18.7329	19.9098	18.7641	15.5449	15.7377	16.8878	15.2136	15.4957	15.4758
A0A1I9LSB9_ARATH	Alba DNA/RNA-binding protein	At3g07030	43699	2	7	2	0.00851297	-4.80601	5.83563e-05	0.788992	1	-3.53857	0.000780283	0.478449	0.55593		+			15.1271	15.4574	15.2189	20.0044	20.0257	20.1914	15.5449	15.7377	16.8878	20.8811	20.7245	17.1805
P2C76_ARATH	Probable protein phosphatase 2C 76	At5g53140	45786	2	5	2	0.0126094	-0.281175	0.615314	-2.91717	1	-2.39765	1	0.800694	0.167794		+			19.802	17.9629	19.1569	18.8349	18.7436	20.1869	15.5449	15.7377	16.8878	18.4111	18.4003	18.552
RS23_ARATH	40S ribosomal protein S2-3	RPS2C	30879	12	43.16	12	0.0423056	0.483506	0.260025	0.753758	0.0903427	0.992676	0.0320907	1.26293	0.00952221		+			26.2939	26.019	26.7011	25.7149	26.7377	25.1109	25.9101	25.2526	25.5901	24.4933	24.6487	24.6327
F4JU03_ARATH	Glutathione S-transferase family protein	At4g19880	43651	2	7.07	2	6.38951e-05	-4.14311	1	-4.77844	3.25428e-08	-0.266406	0.494832	-0.901738	0.0348072			+		15.1271	15.4574	15.2189	19.7596	19.323	19.1502	19.3162	20.8019	20.0207	20.1925	20.4523	20.2932
Q9SR09_ARATH	AT3g04650/F7O18_13	At3g04650	52363	2	5.35	2	0.00023117	-0.522878	0.212336	-0.888387	0.0451284	4.39289	1.37373e-07	4.02738	1			+		18.2948	18.6631	19.7407	19.5703	19.2244	19.4725	19.2769	19.9648	20.1219	15.2136	15.4957	15.4758
CKL6_ARATH	Casein kinase 1-like protein 6	CKL6	54025	4	7.52	1	0.000485268	-0.257716	1	-5.03428	3.477e-07	4.90707	4.5666e-07	0.130502	0.796771			+		15.1271	15.4574	15.2189	15.704	15.6525	15.2201	18.9005	21.0788	20.927	15.2136	15.4957	15.4758
SVR1_ARATH	Putative ribosomal large subunit pseudouridine synthase SVR1, chloroplastic	SVR1	45108	1	2.68	1	0.000593275	3.86951	1	-1.38286	0.0285762	5.38287	5.67607e-07	0.130502	0.818041			+		18.9844	19.2833	19.9174	15.704	15.6525	15.2201	19.2328	21.3457	21.7552	15.2136	15.4957	15.4758
CP33_ARATH	RNA-binding protein CP33, chloroplastic	CP33	35744	2	8.21	2	0.00239355	0.962518	1	-0.424104	0.26888	2.49534	1.99578e-05	1.10872	0.0105836			+		21.0719	20.9298	20.6805	19.8255	20.0901	19.8791	20.8053	21.3895	21.7597	18.1902	19.2919	18.9864
CP31A_ARATH	31 kDa ribonucleoprotein, chloroplastic	CP31A	35787	7	19.45	7	0.0128446	1.2078	0.0386933	-0.602328	0.269025	3.07665	7.47638e-05	1.26652	0.0315289			+		25.8802	25.5734	26.6651	24.2309	25.5313	24.733	25.5797	26.7268	27.6192	23.674	23.3804	23.6414
CP29A_ARATH	29 kDa ribonucleoprotein, chloroplastic	CP29A	36007	3	12.28	3	0.0145595	0.772862	0.115187	-1.81009	0.00187552	1.91881	0.00122789	-0.664145	0.170013			+		21.7227	20.9531	21.6197	19.9224	21.1078	20.9467	22.3252	23.5254	23.8751	21.2086	21.3547	21.4061
AGO1_ARATH	Protein argonaute 1	AGO1	116191	4	4.77	4	0.0154944	1.60459	0.0134179	-1.60787	0.0132721	2.68259	0.000413626	-0.52987	0.356724			+		18.389	20.3478	19.3502	17.247	18.1095	17.9167	20.3647	21.4505	21.0954	19.069	17.4455	18.3483
RR13_ARATH	30S ribosomal protein S13, chloroplastic	RPS13	19097	14	47.34	14	0.0170175	1.04841	0.0216755	-0.407539	0.324662	1.84104	0.000592789	0.385088	0.350956			+		25.1365	25.4893	25.9589	23.9684	25.0566	24.4144	25.558	25.6311	26.6181	24.151	24.0429	24.0903
INV1_ARATH	Beta-fructofuranosidase, insoluble isoenzyme CWINV1	CWINV1	66280	20	37.33	20	0.0173344	-1.48174	0.00589666	-0.683567	0.14852	-1.68678	0.00253629	-0.888603	0.0679097			+		22.6177	22.3387	23.3862	23.7963	24.8566	24.1349	22.741	24.152	23.5002	25.4684	24.9796	25.0056
BPG2_ARATH	GTP-binding protein BRASSINAZOLE INSENSITIVE PALE GREEN 2, chloroplastic	BPG2	73087	8	13.64	8	0.0251878	1.86541	0.0329017	-0.862008	0.286561	4.24182	0.000146442	1.5144	0.0739192			+		21.0017	21.8879	22.6192	19.655	21.3292	18.9284	22.2733	23.1742	22.6473	19.1206	16.7093	19.5395
AB1E_ARATH	ABC transporter E family member 1	ABCE1	68161	2	3.98	1	0.000802229	-0.257716	1	0.788992	1	-3.64113	6.30042e-06	-4.17241	1.57727e-06				+	15.1271	15.4574	15.2189	15.704	15.6525	15.2201	15.5449	15.7377	16.8878	20.7109	19.0367	19.3461
SCP35_ARATH	Serine carboxypeptidase-like 35	SCPL35	53608	1	3.75	1	0.00148062	-1.55492	1	0.788992	1	-2.01251	0.000131029	-1.24658	0.0049565				+	15.1271	15.4574	15.2189	16.6807	17.0188	16.7688	15.5449	15.7377	16.8878	18.1297	18.0345	18.0437
F4JLY4_ARATH	Cytochrome P450, family 706, subfamily A, polypeptide 1	CYP706A1	63117	1	1.44	1	0.00182706	-0.257716	1	0.788992	1	-1.91365	0.000267232	-2.44493	2.99731e-05				+	15.1271	15.4574	15.2189	15.704	15.6525	15.2201	15.5449	15.7377	16.8878	17.74	18.1212	18.0501
IFRH_ARATH	Isoflavone reductase homolog P3	At1g75280	33737	3	11.29	3	0.00227903	-3.19919	0.00111233	-1.52505	0.0644281	-5.44873	1.05984e-05	-3.77459	0.000300506				+	21.1992	19.6112	17.728	22.2523	23.3796	22.5041	20.3768	20.8949	21.8419	27.1493	25.7966	26.5138
ESD4_ARATH	Ubiquitin-like-specific protease ESD4	ESD4	56426	1	1.43	1	0.00230198	-2.47449	1	-3.88627	4.87965e-06	0.158319	0.753838	-1.25346	0.02616				+	15.1271	15.4574	15.2189	17.6034	18.6499	16.9736	18.2453	19.2684	19.9485	19.3671	18.8023	18.8179
F26_ARATH	6-phosphofructo-2-kinase/fructose-2,6-bisphosphatase	FKFBP	82559	9	14.52	9	0.004218	-2.12837	0.00219016	0.45485	0.421564	-3.8771	1.37084e-05	-1.29388	0.0358131				+	19.4789	18.9949	18.9835	21.3812	21.6779	20.7833	20.133	17.7334	18.2263	23.0401	22.2143	22.4696
BCB1_ARATH	Blue copper protein	BCB	20054	2	14.8	2	0.00424858	-0.263553	1	0.194922	0.499452	-1.0244	0.00334356	-0.565923	0.0663415				+	20.1613	20.5119	20.6891	20.7452	20.7384	20.6693	20.1631	20.2976	20.3169	21.5156	21.2205	21.1147
NRL2_ARATH	Nitrilase 2	NIT2	37153	25	59.88	15	0.00621313	-3.39182	0.00884253	0.054857	0.960465	-7.75763	1.25828e-05	-4.31095	0.00188885				+	20.5345	20.1873	21.3509	23.2877	25.2917	23.6687	17.5211	21.446	22.9408	29.1115	27.7051	28.3643
Q84TI2_ARATH	Phosphoribosylaminoimidazole carboxylase like protein	At2g37690	69752	3	7.32	2	0.00733458	-1.53422	0.00396933	2.31711	1	-0.295001	0.506008	-1.07789	0.0278871				+	17.0491	16.9902	17.1127	19.2769	17.7186	18.7592	18.7704	19.3066	20.0263	19.8856	19.571	19.5317
SYMC_ARATH	Methionine--tRNA ligase, cytoplasmic	At4g13780	89854	3	6.52	3	0.0133765	-0.301418	0.400975	0.364713	0.312875	-1.63787	0.00050745	-0.971739	0.0160045				+	17.4762	17.7525	16.9395	18.05	17.8281	17.1944	17.2029	16.8842	16.9869	18.3943	19.0019	18.5915
DJ1A_ARATH	Protein DJ-1 homolog A	DJ1A	41857	7	26.79	7	0.0262796	-0.555406	0.291876	0.482812	0.356738	-2.58437	0.000261005	-1.54616	0.00986223				+	21.7078	22.1927	22.1678	22.2298	22.9317	22.5731	22.3846	21.9895	20.2458	24.5876	23.7501	24.0353
IF4E4_ARATH	Eukaryotic translation initiation factor isoform 4E	EIF(ISO)4E	22514	32	78.28	32	0.320785	0.915421	0.224631	-0.911014	0.226732	0.479924	0.514624	-1.34651	0.0842913	+	+	+	+	27.4258	27.7697	29.3912	26.3177	28.2383	27.2844	27.951	29.183	30.1857	29.4366	27.7986	28.6447
UGDH2_ARATH	UDP-glucose 6-dehydrogenase 2	UGD2	53173	37	58.54	37	0.0763049	2.79576	0.0026557	0.0539044	0.942985	1.71044	0.0392331	-1.03142	0.18787	+	+	+	+	27.6858	27.9533	29.5591	24.7524	26.7977	25.2607	26.9007	29.1135	29.0221	27.4286	26.0164	26.46
RK20_ARATH	50S ribosomal protein L20, chloroplastic	rpl20	14163	6	27.35	6	0.082945	0.763856	0.108696	0.298425	0.510874	1.28646	0.0129798	0.821033	0.0871992	+	+	+	+	25.0656	24.8891	25.6985	24.0051	25.4964	23.8602	25.2181	24.8589	24.6808	23.3287	23.763	23.8068
PLDA1_ARATH	Phospholipase D alpha 1	PLDALPHA1	91848	36	46.79	36	0.0851334	0.970707	0.110801	-0.23634	0.682233	2.08664	0.0030878	0.879589	0.144679	+	+	+	+	26.01	26.5891	27.7149	25.462	26.839	25.1009	26.3703	27.4553	27.1974	25.5323	24.4072	24.8236
UGDH3_ARATH	UDP-glucose 6-dehydrogenase 3	UGD3	53117	39	65.21	18	0.0852468	2.57919	0.0023793	0.219579	0.74882	1.06155	0.139463	-1.29806	0.076957	+	+	+	+	25.6495	25.8068	27.4384	22.6538	24.7511	23.7522	24.9353	26.5452	26.7554	25.6503	24.5289	24.872
RK22_ARATH	50S ribosomal protein L22, chloroplastic	rpl22	18587	6	40	6	0.0977689	1.21399	0.0560042	-0.231001	0.693995	1.94149	0.0054996	0.496493	0.403412	+	+	+	+	24.4557	24.5222	25.8689	22.9738	24.6679	23.5632	24.3601	24.9711	26.2087	23.3631	22.9272	23.4251
VSP2_ARATH	Vegetative storage protein 2	VSP2	29842	7	26.42	3	0.111507	2.98984	0.00782825	0.783654	0.418735	2.3465	0.0277533	0.140312	0.883279	+	+	+	+	24.8367	23.9564	25.7505	20.7438	24.0634	20.7669	22.3498	24.341	25.5019	22.2048	21.444	21.5043
XTH4_ARATH	Xyloglucan endotransglucosylase/hydrolase protein 4	XTH4	34291	37	63.85	37	0.113609	2.12363	0.0169659	-0.49305	0.531387	2.10773	0.017628	-0.508952	0.518463	+	+	+	+	29.2284	29.7829	31.5448	27.1876	29.2017	27.796	29.379	30.9168	31.7395	29.4073	27.8123	28.4925
RK191_ARATH	50S ribosomal protein L19-1, chloroplastic	At4g17560	25519	10	29.33	6	0.116388	0.959879	0.091115	-0.427917	0.428431	1.66923	0.00779754	0.28143	0.599682	+	+	+	+	22.6224	23.0047	23.8936	21.5374	23.2704	21.8333	22.9554	23.5934	24.2557	22.2212	21.5209	22.0547
RR2_ARATH	30S ribosomal protein S2, chloroplastic	rps2	26904	12	40.25	12	0.134651	0.74042	0.134034	-0.490785	0.307535	1.31308	0.0147463	0.0818779	0.861801	+	+	+	+	24.9428	25.0259	25.7609	24.007	25.3724	24.129	25.0534	25.8027	26.3459	24.6847	24.0468	24.5312
ISPE_ARATH	4-diphosphocytidyl-2-C-methyl-D-erythritol kinase, chloroplastic	ISPE	42043	10	24.02	10	0.143205	1.38677	0.0642223	-0.527975	0.452331	2.01863	0.0118581	0.103884	0.881041	+	+	+	+	24.8749	24.9639	26.4412	23.4593	25.2631	23.3972	24.6891	26.3958	26.779	24.6229	23.4288	23.7563
RK3A_ARATH	50S ribosomal protein L3-1, chloroplastic	RPL3A	29364	14	45.02	14	0.164409	0.966002	0.0939388	-0.346911	0.525537	1.44045	0.0189796	0.127533	0.814074	+	+	+	+	26.9436	27.1345	28.1	25.7259	27.4277	26.1265	26.9737	27.7301	28.5151	26.6347	25.8747	26.3882
RK1_ARATH	50S ribosomal protein L1, chloroplastic	RPL1	37632	20	50	20	0.175267	0.941211	0.0799901	0.106859	0.831567	1.17523	0.0343559	0.340874	0.501311	+	+	+	+	26.411	26.8576	27.6704	25.5524	27.0096	25.5533	26.623	26.4896	27.5057	25.9928	25.2615	25.8385
NRL1_ARATH	Nitrilase 1	NIT1	38152	28	63.01	28	0.17578	0.477988	0.513574	-0.699188	0.344272	-1.09795	0.148212	-2.27513	0.00769747	+	+	+	+	27.0762	27.3821	29.0171	26.7436	28.5418	26.756	27.3629	28.696	29.5141	30.4045	28.9292	29.5331
VSP1_ARATH	Vegetative storage protein 1	VSP1	30262	10	32.22	10	0.180416	1.90924	0.0219618	1.97786	0.0184528	0.127573	0.863132	0.196191	0.791103	+	+	+	+	26.6681	26.0524	27.9448	23.9868	26.4265	24.5242	23.7485	25.1036	25.8796	25.3655	24.2112	24.7723
RR12_ARATH	30S ribosomal protein S12, chloroplastic	rps12-A	13764	4	17.89	4	0.198684	0.59844	0.260511	-0.517735	0.32704	1.40263	0.017189	0.286453	0.582168	+	+	+	+	24.4262	24.1494	25.2929	23.3878	24.8862	23.7993	24.2513	25.2611	25.9093	23.9089	23.494	23.811
RK13_ARATH	50S ribosomal protein L13, chloroplastic	RPL13	26789	11	38.59	11	0.212338	0.805532	0.150966	-0.343085	0.525593	1.33722	0.0257753	0.188601	0.725521	+	+	+	+	25.7821	25.8075	26.9991	24.5875	26.4753	25.1092	26.2137	26.3584	27.0458	25.6536	24.6903	25.2624
RK2_ARATH	50S ribosomal protein L2, chloroplastic	rpl2-A	29865	12	44.16	12	0.245675	0.785903	0.198009	-0.645586	0.28479	1.3867	0.0334216	-0.0447898	0.939339	+	+	+	+	25.6394	25.6092	26.7287	24.516	26.463	24.6406	25.8003	26.8579	27.2559	25.5641	24.7269	25.4629
NILP1_ARATH	N-carbamoylputrescine amidase	CPA	33533	13	35.12	13	0.249335	0.380173	0.636974	-1.12573	0.177443	-0.581711	0.473078	-2.08761	0.0210524	+	+	+	+	25.285	25.2737	27.0054	24.4364	26.3256	25.6617	25.3757	27.3516	28.2141	28.5316	26.6913	27.4636
RS61_ARATH	40S ribosomal protein S6-1	RPS6A	28367	12	35.6	5	0.276333	0.395834	0.382877	-0.608566	0.189167	0.869898	0.0700428	-0.134503	0.763466	+	+	+	+	25.1152	24.9257	25.8505	24.5739	25.6346	24.4953	25.207	26.1475	26.3626	25.2596	24.6776	25.1702
NCBP2_ARATH	Nuclear cap-binding protein subunit 2	CBP20	29609	15	39.69	15	0.279802	1.06474	0.216307	-1.28843	0.140327	1.12924	0.191516	-1.22393	0.159448	+	+	+	+	25.8235	25.7799	27.2857	24.0887	26.361	25.2451	25.7902	28.0619	28.9022	27.3018	25.6375	26.4273
RS113_ARATH	40S ribosomal protein S11-3	RPS11C	17749	10	49.69	6	0.285388	0.90989	0.203803	-0.715106	0.311528	1.56097	0.0399579	-0.0640215	0.926174	+	+	+	+	23.9142	23.7161	25.2113	22.2444	24.962	22.9055	24.0957	25.2291	25.662	23.4107	23.0504	23.8428
RL371_ARATH	60S ribosomal protein L37-1	RPL37A	10817	1	7.37	1	0.286906	0.550586	0.18359	-0.233086	0.561124	0.647943	0.122738	-0.135728	0.733795	+	+	+	+	22.461	22.096	23.1628	21.66	22.5552	21.8528	22.3497	22.9012	23.1681	22.0567	21.93	22.4885
LRP1A_ARATH	La-related protein 1A	LARP1A	91377	8	11.5	8	0.294881	1.1331	0.115559	-0.342898	0.616699	-0.197224	0.772619	-1.67322	0.027778	+	+	+	+	23.3501	22.7606	24.9382	22.2751	23.0163	22.3582	22.667	24.1967	25.2139	24.7978	23.7244	24.1471
NCBP1_ARATH	Nuclear cap-binding protein subunit 1	ABH1	96548	50	39.62	49	0.337204	0.986419	0.186902	-0.77683	0.291814	0.466376	0.520391	-1.29687	0.0907022	+	+	+	+	26.5367	26.8448	28.4281	25.3804	27.2245	26.2455	26.708	29.0327	28.3994	28.3342	26.9466	27.4602
RS111_ARATH	40S ribosomal protein S11-1	RPS11A	17957	13	55.62	13	0.362288	0.3927	0.558373	-0.975318	0.160943	1.42314	0.0500169	0.0551207	0.934044	+	+	+	+	26.0829	26.0109	27.5229	25.3568	27.387	25.6948	26.3912	27.7705	28.381	26.4589	25.5293	26.285
RS41_ARATH	40S ribosomal protein S4-1	RPS4A	29803	26	69.35	26	0.382274	0.484485	0.338104	-0.49255	0.330442	0.865627	0.100154	-0.111408	0.822341	+	+	+	+	26.9558	27.2498	28.0334	26.4166	27.9045	26.4644	27.3274	27.8322	28.5571	27.2593	26.6619	27.1985
RS62_ARATH	40S ribosomal protein S6-2	RPS6B	28162	15	43.78	15	0.384704	0.347282	0.499187	-0.613712	0.241908	0.970558	0.0755352	0.00956473	0.985001	+	+	+	+	26.9562	26.8111	27.7492	26.2318	27.8455	26.3973	27.0469	28.1	28.2106	27.172	26.3608	26.913
RL72_ARATH	60S ribosomal protein L7-2	RPL7B	28171	18	58.68	18	0.393362	0.506833	0.255375	-0.180116	0.678596	0.699004	0.125546	0.0120548	0.977791	+	+	+	+	26.4645	26.7149	27.1947	25.8076	27.1561	25.8899	26.4733	26.9308	27.5104	26.2216	26.0954	26.5005
RS81_ARATH	40S ribosomal protein S8-1	RPS8A	24994	21	59.01	21	0.402521	0.409309	0.487045	-0.692248	0.248696	1.13346	0.0706602	0.0319065	0.956335	+	+	+	+	26.6491	27.0105	28.1331	26.232	27.9658	26.3669	27.1518	27.9655	28.7522	27.1503	26.4098	26.9089
NB5R2_ARATH	NADH-cytochrome b5 reductase-like protein	CBR2	35987	7	25.61	7	0.423256	1.04136	0.0722445	0.158146	0.769549	0.13431	0.803407	-0.748907	0.181571	+	+	+	+	23.1005	23.0348	24.4984	22.1885	23.1503	22.1708	22.9836	22.7942	24.3815	23.6859	23.0987	22.9717
RL31_ARATH	60S ribosomal protein L3-1	ARP1	44559	23	41.39	23	0.461127	0.573145	0.280629	-0.438792	0.40393	0.51435	0.330588	-0.497587	0.345966	+	+	+	+	26.1706	26.3434	27.2529	25.684	27.0351	25.3284	26.3565	27.3063	27.4204	26.8701	25.9888	26.6813
RL62_ARATH	60S ribosomal protein L6-2	RPL6B	26009	18	56.65	18	0.481276	0.269668	0.516558	-0.332686	0.425756	0.609297	0.157126	0.00694399	0.98655	+	+	+	+	26.2661	25.9162	26.808	25.7798	26.6134	25.7881	26.0697	26.6534	27.2653	26.1781	25.7259	26.2565
RL171_ARATH	60S ribosomal protein L17-1	RPL17A	19897	8	27.27	8	0.481943	0.699281	0.200945	0.340914	0.521714	0.600483	0.26776	0.242116	0.647633	+	+	+	+	25.3006	25.4805	26.371	24.4927	25.8896	24.6721	24.5009	25.3713	26.2573	24.7551	24.4508	25.1221
R27A2_ARATH	60S ribosomal protein L27a-2	RPL27AB	16292	7	51.37	7	0.483864	0.216195	0.631921	-0.521412	0.258966	0.637271	0.173252	-0.100337	0.823383	+	+	+	+	24.2506	24.6209	25.3358	23.9818	25.3499	24.227	24.8055	25.329	25.6371	24.697	24.2286	24.9341
DJ1D_ARATH	Protein DJ-1 homolog D	DJ1D	41646	8	32.99	6	0.484279	0.876355	0.26243	0.134295	0.859937	1.22234	0.127046	0.480283	0.531271	+	+	+	+	23.0242	23.6536	25.13	22.31	24.5323	22.3365	23.0354	23.5357	24.8338	23.3455	21.7044	22.688
RL131_ARATH	60S ribosomal protein L13-1	RPL13B	23767	16	49.51	16	0.491633	0.374855	0.442955	-0.473684	0.335918	0.62731	0.209137	-0.221229	0.647958	+	+	+	+	26.3711	26.433	27.2341	25.8434	27.0992	25.9711	26.3442	27.3168	27.7982	26.7965	26.0873	26.6935
RL4B_ARATH	60S ribosomal protein L4-2	RPL4D	44722	25	44.72	10	0.512182	0.299566	0.563499	-0.552473	0.294889	0.765653	0.15507	-0.0863865	0.866818	+	+	+	+	25.1753	25.1609	25.8987	24.5721	26.2589	24.5052	25.2651	26.3531	26.2741	25.5009	24.7685	25.3259
RL74_ARATH	60S ribosomal protein L7-4	RPL7D	28433	16	51.23	3	0.52019	-0.157489	0.713534	-0.48638	0.268414	0.686285	0.127619	0.357394	0.410406	+	+	+	+	22.0404	22.5579	22.5263	21.9274	23.3498	22.32	22.2932	22.9911	23.2995	21.8828	22.1484	22.4939
R13A2_ARATH	60S ribosomal protein L13a-2	RPL13AB	23459	11	38.35	6	0.537692	0.433539	0.370352	-0.369986	0.442426	0.496002	0.307967	-0.307524	0.521548	+	+	+	+	23.867	24.3648	24.6625	23.2821	24.8416	23.4699	24.0896	24.601	25.3136	24.3682	23.837	24.311
RL4A_ARATH	60S ribosomal protein L4-1	RPL4A	44702	29	50	29	0.558047	0.378632	0.4339	-0.391778	0.418544	0.550251	0.262266	-0.220159	0.646189	+	+	+	+	26.8364	26.885	27.802	26.3322	27.7348	26.3205	26.9196	27.8951	27.884	27.2262	26.6645	27.1573
RL73_ARATH	60S ribosomal protein L7-3	RPL7C	27940	19	61.57	9	0.576616	0.322719	0.457489	-0.0165579	0.969221	0.556961	0.210025	0.217684	0.613933	+	+	+	+	24.8644	24.9768	25.5235	24.3058	25.6454	24.4454	24.7	25.002	25.7123	24.7233	24.306	24.7141
NIC1_ARATH	Nicotinamidase 1	NIC1	27023	2	10.66	2	0.587981	0.71825	0.348038	-0.513682	0.498134	0.172812	0.818134	-1.05912	0.175564	+	+	+	+	19.8241	19.6137	21.4947	18.79	20.9399	19.0479	19.6196	20.9663	21.8877	21.4307	20.1382	20.3862
R13A1_ARATH	60S ribosomal protein L13a-1	RPL13AA	23466	13	48.06	13	0.617378	0.576806	0.204865	0.0889447	0.839592	0.263794	0.551049	-0.224068	0.611805	+	+	+	+	24.7437	24.8991	25.4913	23.7803	25.4693	24.1541	24.7357	24.8703	25.2612	24.7629	24.4429	24.8701
RL103_ARATH	60S ribosomal protein L10-3	RPL10C	24929	7	35.29	2	0.623427	0.178904	0.720965	0.398135	0.431695	-0.737914	0.157619	-0.518683	0.310086	+	+	+	+	22.2569	21.9569	23.2755	21.7972	23.0878	22.0675	22.0074	21.4971	22.7903	22.9426	22.3655	23.2005
RL61_ARATH	60S ribosomal protein L6-1	RPL6A	26153	17	58.8	8	0.632176	0.516184	0.283063	-0.126636	0.787375	0.34366	0.468636	-0.299159	0.526994	+	+	+	+	24.91	25.0557	26.114	24.4113	25.537	24.5829	24.954	25.319	26.1866	25.3059	24.7873	25.3354
RL83_ARATH	60S ribosomal protein L8-3	RPL8C	27948	12	51.16	3	0.647824	0.6828	0.329458	-0.396829	0.565553	0.479025	0.48933	-0.600604	0.388804	+	+	+	+	22.1577	22.8108	23.4481	21.4364	23.7126	21.2191	22.2719	23.4586	23.8766	23.2963	22.0418	22.832
RL7A2_ARATH	60S ribosomal protein L7a-2	RPL7AB	29034	17	49.22	3	0.67914	0.423225	0.389951	-0.137988	0.776105	0.500219	0.312595	-0.060994	0.899819	+	+	+	+	22.9828	23.3375	24.2653	22.6769	23.8454	22.7936	23.0756	23.8009	24.1229	23.475	22.5543	23.4695
RL7A1_ARATH	60S ribosomal protein L7a-1	RPL7AA	29130	18	43.97	18	0.710297	0.299397	0.539565	-0.31298	0.521642	0.442264	0.369378	-0.170113	0.725952	+	+	+	+	26.1145	26.3029	27.1421	25.6841	27.2132	25.7641	26.3207	26.7939	27.3839	26.5459	26.0355	26.5904
RL273_ARATH	60S ribosomal protein L27-3	RPL27C	15608	7	42.96	7	0.714122	0.221947	0.649577	-0.400659	0.416774	0.351943	0.474223	-0.270663	0.580354	+	+	+	+	25.5854	26.0131	26.7043	25.3118	26.6862	25.6389	25.8239	26.4378	27.2431	26.3511	25.7914	26.3064
RS33_ARATH	40S ribosomal protein S3-3	RPS3C	27458	25	58.47	7	0.737944	0.462892	0.34619	0.0807391	0.867012	0.371982	0.445965	-0.0101714	0.983159	+	+	+	+	23.3013	23.4897	24.3049	22.5989	24.1416	22.9667	23.1332	23.4453	24.2752	23.5476	22.8698	23.3204
RL51_ARATH	60S ribosomal protein L5-1	ATL5	34358	13	45.18	4	0.810301	0.243907	0.605111	-0.210771	0.654528	0.375325	0.429857	-0.0793524	0.865713	+	+	+	+	23.0401	23.6561	23.898	22.5766	24.2698	23.0159	23.366	23.7964	24.0641	23.7584	22.8704	23.4717
RL52_ARATH	60S ribosomal protein L5-2	RPL5B	34437	14	45.18	14	0.829509	0.28688	0.51306	-0.00795061	0.985401	0.307183	0.484287	0.0123531	0.977319	+	+	+	+	25.5582	25.783	26.4006	25.1402	26.5366	25.2043	25.5862	25.8889	26.2905	25.797	25.2563	25.7909
RL182_ARATH	60S ribosomal protein L18-2	RPL18B	20926	15	55.61	6	0.837074	0.165909	0.682338	-0.163064	0.687458	0.2949	0.470397	-0.034072	0.93278	+	+	+	+	23.4305	23.2465	24.5643	23.2594	23.8849	23.5993	23.7587	23.7072	24.2646	23.622	23.2758	23.948
RL81_ARATH	60S ribosomal protein L8-1	RPL8A	27859	12	48.06	12	0.872539	0.344163	0.536502	-0.163278	0.767876	0.207198	0.708319	-0.300242	0.588988	+	+	+	+	26.0472	26.3393	27.2459	25.5892	27.3702	25.6406	26.2285	26.5128	27.381	26.7324	25.9386	26.8298
RICE2_ARATH	Protein RISC-INTERACTING CLEARING 3'-5' EXORIBONUCLEASE 2	RICE2	23215	6	30.1	5	0.894243	-0.337091	0.718702	0.532462	0.57101	-0.550655	0.558117	0.318898	0.733212	+	+	+	+	20.7095	22.227	23.7109	21.478	23.7425	22.4381	19.9898	22.3251	22.7352	22.8745	21.0336	22.7939
BADH1_ARATH	Betaine aldehyde dehydrogenase 1, chloroplastic	ALDH10A8	54432	7	18.76	7	0.921431	-0.322159	0.572176	-0.270385	0.634752	0.288413	0.612589	0.340187	0.551186	+	+	+	+	21.0194	20.9571	22.4706	21.8797	22.3491	21.1848	21.0247	22.3961	21.8375	21.9703	20.5721	21.8507
RL101_ARATH	60S ribosomal protein L10-1	RPL10A	24917	8	39.55	8	0.92501	0.120116	0.81103	0.0856438	0.864552	0.262088	0.603575	0.227615	0.651543	+	+	+	+	25.256	25.4072	26.461	25.607	26.3337	24.8232	25.2193	25.4015	26.2465	25.7455	24.7753	25.5602
SBT41_ARATH	Subtilisin-like protease SBT4.1	SBT4.1	87920	8	9.94	8	0.0651975	1.10296	0.140215	-0.265318	0.710411	2.94282	0.0012344	1.57455	0.0437564	+	+	+		21.5494	22.0706	22.8261	22.1607	21.0419	19.9346	21.8921	22.6671	22.6828	20.4737	17.9079	20.032
RS21_ARATH	40S ribosomal protein S2-1	RPS2A	30741	10	34.51	2	0.186763	0.181895	0.697676	0.518351	0.279133	0.740023	0.131723	1.07648	0.0366472	+	+	+		23.7344	23.1022	24.0476	23.2112	24.4788	22.6485	23.4717	22.8922	22.9654	22.6277	22.3783	22.1032
RL262_ARATH	60S ribosomal protein L26-2	RPL26B	16790	1	6.16	1	0.458125	0.653329	0.247996	-0.302233	0.58449	0.83432	0.147053	-0.121242	0.825421	+	+		+	20.2604	20.4206	21.1893	19.1799	21.1121	19.6183	19.9832	21.4025	21.3912	20.1288	19.8512	20.2939
RK15_ARATH	50S ribosomal protein L15, chloroplastic	RPL15	29707	21	45.85	21	0.116388	0.972423	0.112869	-0.640634	0.281566	1.90056	0.00593254	0.2875	0.621903	+		+	+	26.6221	26.7145	27.7731	25.3232	27.1469	25.7223	26.6845	27.8929	28.4542	26.0811	25.3623	25.8865
RR4_ARATH	30S ribosomal protein S4, chloroplastic	rps4	23240	11	44.28	11	0.14153	0.702362	0.209749	-0.713998	0.202793	1.6539	0.00895565	0.237541	0.661811	+		+	+	26.0199	26.3488	27.1329	25.034	26.9319	25.4284	26.4841	27.321	27.8385	25.8867	25.2088	25.5863
O65449_ARATH	At4g22010	sks4	60456	16	33.64	16	0.141751	1.57427	0.0387501	-0.711574	0.314345	1.63919	0.0325773	-0.64666	0.358713	+		+	+	26.3412	26.6892	28.1501	24.5991	26.5999	25.2586	26.6066	28.6584	28.0501	26.7933	25.5015	26.1029
RNS2_ARATH	Ribonuclease 2	RNS2	29153	7	31.66	7	0.142674	0.736099	0.258394	-0.645893	0.31831	-0.738921	0.256671	-2.12091	0.00518159	+		+	+	22.6648	23.2319	24.6064	22.0745	23.561	22.6592	23.3184	24.144	24.9783	25.6272	24.0983	24.932
YIPL5_ARATH	Protein yippee-like At4g27740	At4g27740	11781	13	85.71	13	0.144902	-0.733047	0.305743	0.223448	0.749874	-2.24727	0.00669009	-1.29078	0.084255	+		+	+	23.6096	23.6159	25.4271	24.0371	26.1566	24.658	23.0996	24.0383	24.8444	27.0219	25.5744	26.1277
RK192_ARATH	50S ribosomal protein L19-2, chloroplastic	At5g47190	25469	11	28.82	11	0.190744	0.961781	0.14429	-0.548808	0.390073	1.72819	0.0159795	0.2176	0.729739	+		+	+	24.4674	24.9465	25.5225	23.1302	25.5398	23.381	24.7967	25.4658	26.3202	24.1622	23.3658	23.8703
RK17_ARATH	50S ribosomal protein L17, chloroplastic	RPL17	23481	9	29.38	9	0.232124	0.99325	0.0921442	-0.364699	0.5139	1.16133	0.0536662	-0.196622	0.723135	+		+	+	25.2045	25.4561	26.2211	23.7171	25.8656	24.3193	25.4651	25.9168	26.5939	25.1903	24.3316	24.97
AB2E_ARATH	ABC transporter E family member 2	ABCE2	68390	19	32.89	18	0.29315	0.364959	0.603005	-0.954123	0.18812	-0.310838	0.657276	-1.62992	0.0346714	+		+	+	24.2302	23.9317	25.554	23.4107	25.3291	23.8812	24.3121	26.4619	25.8042	26.6654	25.1289	25.7165
RS91_ARATH	40S ribosomal protein S9-1	RPS9B	23036	15	58.08	15	0.338474	0.442321	0.4201	-0.745522	0.184925	1.02976	0.0760152	-0.158086	0.770465	+		+	+	26.5694	26.8526	27.3971	25.8097	27.6666	26.0159	26.9071	27.7492	28.3995	26.9114	26.2261	26.829
RS132_ARATH	40S ribosomal protein S13-2	RPS13B	17085	13	52.98	13	0.387415	0.665731	0.196276	-0.245461	0.622839	0.80736	0.123006	-0.103832	0.834482	+		+	+	26.4703	26.6017	27.5724	25.6603	27.0832	25.9036	26.4878	27.0485	27.8445	26.5214	25.9266	26.5108
RL342_ARATH	60S ribosomal protein L34-2	RPL34B	13650	6	31.93	6	0.399881	0.386982	0.429151	-0.459907	0.350054	0.888243	0.0851163	0.0413541	0.931745	+		+	+	25.3782	24.9743	25.8216	24.4495	25.9814	24.5824	25.1072	26.0504	26.3963	25.0565	24.6778	25.1548
RL363_ARATH	60S ribosomal protein L36-3	RPL36C	12190	8	49.07	8	0.462097	0.321154	0.524688	-0.615737	0.233111	0.373349	0.460964	-0.563541	0.272789	+		+	+	24.4761	24.5911	25.3918	23.8705	25.4716	24.1534	24.711	25.5442	26.051	25.3168	24.6699	25.1994
RL242_ARATH	60S ribosomal protein L24-2	RPL24B	18632	7	31.9	7	0.581328	0.435734	0.340543	-0.197539	0.660681	0.491276	0.285074	-0.141997	0.751857	+		+	+	24.4104	24.9088	25.2404	24.0249	25.2897	23.9378	24.543	25.0329	25.5763	24.6515	24.1753	24.8516
RL362_ARATH	60S ribosomal protein L36-2	RPL36B	12676	7	44.64	2	0.59414	0.353041	0.543248	-0.395865	0.496347	0.879769	0.145182	0.130863	0.820487	+		+	+	22.244	22.6251	22.987	21.332	23.6264	21.8386	22.2334	23.1376	23.6727	22.3567	21.7248	22.323
RL183_ARATH	60S ribosomal protein L18-3	RPL18C	20967	15	57.75	15	0.639095	0.320646	0.505082	-0.341258	0.478662	0.514932	0.291596	-0.146972	0.758185	+		+	+	26.142	26.4401	27.1016	25.6934	27.1522	25.8762	26.3374	26.8709	27.4992	26.6783	25.9552	26.5293
RL261_ARATH	60S ribosomal protein L26-1	RPL26A	16945	11	41.1	11	0.641859	0.293552	0.605315	-0.548367	0.341196	0.605912	0.294992	-0.236007	0.677171	+		+	+	25.2622	25.6202	26.4809	24.7621	26.6246	25.096	25.5199	26.3971	27.0915	26.0696	25.3329	25.7882
RR11_ARATH	30S ribosomal protein S11, chloroplastic	rps11	15024	5	28.26	5	0.652128	0.433842	0.372711	0.114696	0.810694	0.492026	0.314376	0.172881	0.718498	+		+	+	24.1934	23.6288	24.8954	23.3129	24.7755	23.3277	24.5713	24.2324	23.5698	23.6862	23.5674	23.6438
RS32_ARATH	40S ribosomal protein S3-2	RPS3B	27349	27	61.45	27	0.703708	0.398398	0.463648	-0.190763	0.72326	0.610675	0.268586	0.0215135	0.968058	+		+	+	26.5166	26.6202	27.4576	25.7822	27.6555	25.9615	26.3628	27.1589	27.645	26.711	26.0414	26.5823
RS232_ARATH	40S ribosomal protein S23-2	RPS23B	15736	8	60.56	8	0.736482	0.391513	0.527849	-0.323975	0.600402	0.679731	0.281195	-0.0357575	0.953621	+		+	+	24.7517	24.8633	25.9151	24.0808	25.9577	24.3171	24.533	25.464	26.5051	25.0209	24.2999	25.1421
R10A2_ARATH	60S ribosomal protein L10a-2	RPL10AB	24425	13	44.91	2	0.73707	0.497227	0.40552	-0.259213	0.661065	0.237659	0.687496	-0.51878	0.386095	+		+	+	23.632	24.1531	24.9937	22.9849	24.9808	23.3214	23.6387	24.714	25.2037	24.5616	23.8999	24.3819
RL322_ARATH	60S ribosomal protein L32-2	RPL32B	15475	8	33.08	8	0.757511	0.297681	0.544241	-0.159402	0.743977	0.493306	0.321526	0.0362231	0.940707	+		+	+	23.983	24.2687	25.351	23.6526	25.0893	23.9677	24.2103	24.8264	25.0442	24.4953	23.7371	24.3685
RS3A1_ARATH	40S ribosomal protein S3a-1	RPS3AA	29851	20	67.56	20	0.810156	0.311466	0.5411	-0.185286	0.714746	0.406005	0.428248	-0.0907472	0.85762	+		+	+	25.6054	25.889	26.4716	25.0611	26.761	25.2094	25.5654	26.1134	26.8431	25.9722	25.3914	25.9403
R37A2_ARATH	60S ribosomal protein L37a-2	RPL37AC	10241	8	42.39	8	0.897596	0.405396	0.504505	0.14331	0.811909	0.31035	0.607953	0.0482636	0.936055	+		+	+	24.5108	24.6097	26.1129	23.855	25.7279	24.4345	24.1468	24.9106	25.7462	24.7959	24.2019	24.8748
RK24_ARATH	50S ribosomal protein L24, chloroplastic	RPL24	21977	11	46.46	11	0.0793715	1.10574	0.0304479	0.187611	0.68412	1.32208	0.0125923	0.40395	0.387147	+		+		24.7779	25.3995	26.0993	23.6531	25.145	24.1614	25.2119	24.8268	25.6752	24.0229	23.7174	24.0074
Q9SUP5_ARATH	Pectin lyase-like superfamily protein	F9D16.290	48635	5	13.29	5	0.081598	1.12064	0.110869	-0.234658	0.724555	2.52046	0.00226982	1.16515	0.0987943	+		+		22.7237	22.7566	24.3276	21.7041	23.3042	21.4377	22.4994	24.1581	23.8544	21.7226	20.2614	20.9665
Y5957_ARATH	Uncharacterized protein At5g39570	At5g39570	43526	5	33.6	5	0.0834955	0.682515	0.121158	-0.00799704	0.984713	1.2771	0.00893038	0.586588	0.177118	+		+		23.5825	23.4934	24.6226	23.4061	22.4468	23.798	23.8861	24.0149	23.8215	22.5437	22.8024	22.545
RR7_ARATH	30S ribosomal protein S7, chloroplastic	rps7-A	17357	10	50.32	10	0.102159	0.938187	0.0752767	0.00586602	0.990474	1.48746	0.00948996	0.555135	0.271298	+		+		27.0659	26.8477	27.7373	25.403	27.4489	25.9844	26.9073	27.1458	27.5802	25.6853	25.5548	25.9308
PABP8_ARATH	Polyadenylate-binding protein 8	PAB8	72779	7	11.77	6	0.105989	0.350108	0.365134	-0.131679	0.729399	1.08086	0.0133383	0.599069	0.133442	+		+		21.1333	21.0756	21.6478	21.1732	20.535	21.0982	21.5066	21.9073	20.838	20.1824	20.7651	20.0617
WTF1_ARATH	Protein WHAT'S THIS FACTOR 1 homolog, chloroplastic	At4g01037	61233	3	6.44	3	0.117698	1.06627	0.167313	-0.488665	0.513062	2.61402	0.00368988	1.05908	0.169967	+		+		20.269	20.8651	21.4667	18.4933	20.9981	19.9106	20.8578	21.6967	21.5123	19.846	17.173	19.2058
MTP12_ARATH	Metal tolerance protein 12	MTP12	33071	1	2.67	1	0.145421	2.11579	0.0333809	0.0186638	0.983412	-1.10303	0.233735	-3.20016	1	+		+		22.2776	21.8062	23.475	21.3623	18.2272	21.6219	22.0022	24.0312	21.4695	23.8228	23.1879	23.8012
CKL3_ARATH	Casein kinase 1-like protein 3	CKL3	46891	13	27.23	10	0.146937	2.20509	0.0324386	-0.719853	0.444515	2.43034	0.0206364	-0.494606	0.59688	+		+		22.8272	22.4668	24.0806	21.0657	22.9629	18.7308	22.5839	24.2405	24.7098	21.894	21.5339	20.8153
RL133_ARATH	60S ribosomal protein L13-3	RPL13D	23485	8	35.44	4	0.189012	0.80667	0.1424	-0.507968	0.342132	1.3257	0.0242303	0.0110664	0.983156	+		+		23.3131	23.1204	24.2167	21.9606	23.8635	22.406	23.4882	24.1305	24.5554	22.9899	22.3024	22.9047
RNJ_ARATH	Ribonuclease J	RNJ	100554	9	12.84	9	0.198389	0.624253	0.249608	-0.745625	0.1741	1.33158	0.0242367	-0.0382944	0.942028	+		+		23.1357	23.2452	24.458	22.436	23.8888	22.6412	23.7557	25.09	24.2299	23.3911	22.581	23.1089
EXOL2_ARATH	Protein EXORDIUM-like 2	EXL2	32674	8	25.9	6	0.210792	0.881885	0.262411	-0.653601	0.400454	2.24829	0.0112411	0.712807	0.360531	+		+		23.9225	23.6765	24.9006	22.67	24.6099	22.5741	23.0456	25.2867	26.1281	22.9705	22.3106	22.4346
Q9M2T6_ARATH	Beta-1, 3-glucanase-like protein	T22E16.90	48442	10	26.73	10	0.23013	1.53891	0.0315984	-0.206277	0.74958	0.754908	0.255251	-0.990278	0.143145	+		+		23.2347	23.371	24.3947	21.6658	23.5713	21.1466	22.7842	24.3632	24.4719	22.9579	23.0751	23.3215
BBE16_ARATH	Berberine bridge enzyme-like 16	At2g34810	61307	18	29.63	18	0.265833	0.586273	0.238951	0.390734	0.42484	-0.954013	0.0668768	-1.14955	0.031926	+		+		23.6845	23.6912	24.7681	23.4486	24.1741	22.7623	23.1066	24.266	23.599	25.104	24.3916	24.338
EPN2_ARATH	Clathrin interactor EPSIN 2	EPSIN2	95478	5	5.92	5	0.291891	1.01298	0.0660544	-0.165972	0.745823	0.315709	0.53992	-0.863246	0.110408	+		+		20.6686	21.1178	22.199	20.4339	20.9606	19.5519	21.0428	21.5022	21.9383	21.8094	20.7184	21.0083
Q9FHG3_ARATH	16S rRNA processing protein RimM family	At5g46420	73784	4	7.2	4	0.326356	2.7379	0.0239725	0.639741	0.55666	0.118681	0.912529	-1.97948	0.0862098	+		+		20.0729	20.5446	21.9211	15.8248	20.5906	17.9094	18.411	21.5508	20.6576	20.3207	20.1738	19.7689
F4I3C3_ARATH	ARP protein (REF)	NQR	70542	15	29.14	15	0.352028	1.19271	0.125368	-0.387084	0.602342	1.33669	0.0896939	-0.243106	0.742599	+		+		23.1571	23.4073	24.6718	22.0993	24.1053	21.4535	23.2011	24.977	24.2194	23.5377	21.896	22.9537
RR19_ARATH	30S ribosomal protein S19, chloroplastic	rps19	10608	6	65.22	6	0.407366	1.35841	0.0796797	0.134281	0.852876	0.950466	0.204931	-0.273662	0.706137	+		+		23.2595	23.9885	24.6573	20.7917	24.1053	22.9331	24.158	23.1007	24.2437	22.9496	22.4607	23.2407
R18A3_ARATH	60S ribosomal protein L18a-3	RPL18AC	21309	8	36.52	2	0.414519	1.35384	0.0713589	1.36538	0.0692874	-0.383153	0.585491	-0.371613	0.596696	+		+		21.5646	21.0262	22.4442	19.9101	21.9683	19.0951	19.8399	21.3366	19.7623	20.3892	20.8145	20.8846
SRP19_ARATH	Signal recognition particle 19 kDa protein	SRP19	16274	5	35.17	5	0.453732	-0.134611	0.886922	-0.40516	0.669754	1.89348	0.0639418	1.62293	0.105714	+		+		20.8755	20.1604	21.9106	20.2747	21.9656	21.1098	20.6945	21.4299	22.0375	20.5653	21.0134	16.9027
RL212_ARATH	60S ribosomal protein L21-2	RPL21E	18709	16	75	16	0.477503	0.230128	0.705523	-0.862287	0.172916	0.968104	0.129751	-0.124311	0.837904	+		+		25.4461	25.4623	25.9701	24.6313	26.6585	24.8983	25.3234	26.7041	27.4379	25.7751	25.1585	25.6275
BBE26_ARATH	Berberine bridge enzyme-like 26	At5g44400	60345	10	22.53	10	0.481943	0.587117	0.386447	-0.653354	0.336995	0.197381	0.767646	-1.04309	0.136498	+		+		22.2406	22.443	23.2825	22.0147	23.127	21.063	21.959	24.4	23.5672	23.7254	22.7141	22.8944
R18A2_ARATH	60S ribosomal protein L18a-2	RPL18AB	21307	25	74.16	25	0.550163	0.350177	0.474946	-0.33926	0.488529	0.708742	0.161519	0.0193044	0.968229	+		+		26.6288	26.557	27.4829	26.0275	27.4208	26.1699	26.5839	27.1335	27.9691	26.7249	26.1872	26.6481
LPR2_ARATH	Multicopper oxidase LPR2	LPR2	66165	9	18.59	9	0.650791	-0.441262	0.38579	-0.290982	0.563783	-0.426621	0.401253	-0.27634	0.583296	+		+		22.9411	23.2377	24.4777	23.5753	24.8211	23.5839	23.3235	24.3441	23.8619	24.6468	23.9793	24.1832
CKL2_ARATH	Casein kinase 1-like protein 2	CKL2	51879	9	17.42	6	0.693569	0.98321	0.329136	-0.505855	0.610175	0.771244	0.440375	-0.717821	0.471924	+		+		22.3831	21.9359	23.9908	22.0757	23.256	20.0284	21.2009	24.3617	24.2648	23.3985	21.9049	22.2102
COB22_ARATH	Coatomer subunit beta'-2	At1g52360	104467	9	12.63	9	0.800471	0.768338	0.358827	0.302843	0.713344	0.578463	0.486224	0.112968	0.890724	+		+		21.7757	20.7542	22.951	19.8992	23.1755	20.1013	21.9652	21.5034	21.1038	21.3473	21.2706	20.2191
UGDH1_ARATH	UDP-glucose 6-dehydrogenase 1	UGD1	52972	18	43.45	10	0.0600069	3.13112	0.00160227	0.595114	0.454243	2.06607	0.0200451	-0.469933	0.55274	+			+	22.1245	22.6921	24.0905	18.0534	21.4013	20.059	21.4987	22.8034	22.8196	20.768	20.3417	19.8139
ENDO4_ARATH	Endonuclease 4	ENDO4	34204	4	15.38	4	0.162789	0.908794	0.119593	0.386485	0.489323	-1.21674	0.0446106	-1.73905	0.00762429	+			+	20.4089	21.419	22.2616	19.9421	20.9467	20.4742	20.0821	21.5192	21.3287	22.7411	21.6368	22.2023
RL352_ARATH	60S ribosomal protein L35-2	RPL35B	14231	4	23.58	2	0.301949	0.271571	0.642316	1.29724	0.0422599	-1.27322	0.0455799	-0.247553	0.671769	+			+	22.4078	22.5659	22.6553	22.0062	23.1744	21.6336	22.1909	19.8418	21.7045	22.3399	22.324	22.8929
R27A3_ARATH	60S ribosomal protein L27a-3	RPL27AC	16455	7	51.37	1	0.405297	0.668305	0.337233	1.48515	0.046549	-1.14136	0.113712	-0.32451	0.636059	+			+	20.9263	21.4923	21.8736	20.2933	21.6898	20.3042	20.7435	18.2296	20.8636	21.0063	20.5862	21.6683
RS242_ARATH	40S ribosomal protein S24-2	RPS24B	15419	7	46.62	3	0.735091	0.56495	0.420183	0.930229	0.194601	-0.30696	0.6582	0.0583197	0.932737	+			+	22.6586	23.5919	23.9815	22.0659	23.8143	22.6569	23.4493	20.7957	23.1964	22.9822	22.4568	22.9232
RL142_ARATH	60S ribosomal protein L14-2	RPL14B	15505	14	61.94	14	0.788656	0.391864	0.339721	0.168815	0.675914	0.108	0.78866	-0.115049	0.775272	+			+	25.9821	26.1953	27.1736	25.6834	26.5508	25.9412	26.0288	26.0698	26.746	26.2662	25.9441	26.3102
R15A4_ARATH	40S ribosomal protein S15a-4	RPS15AD	14774	12	53.85	2	0.810156	0.308611	0.493508	0.44161	0.332217	-0.248404	0.580167	-0.115405	0.796147	+			+	21.2595	21.6534	22.3548	20.7849	22.3728	21.184	21.3903	20.9506	21.6019	21.6983	21.4231	21.5666
PX11A_ARATH	Peroxisomal membrane protein 11A	PEX11A	27677	1	3.63	1	0.0663559	2.13249	0.00316355	0.44786	0.45334	1.48683	0.0246264	-0.197803	0.738011	+				20.1174	20.3166	22.1978	18.6563	19.5926	17.9854	20.4852	21.0051	19.7979	19.1273	18.7017	18.9987
RK18_ARATH	50S ribosomal protein L18, chloroplastic	RPL18	18726	6	31.76	5	0.0787268	0.869808	0.0367876	0.526879	0.179841	0.708101	0.0798738	0.365172	0.342886	+				25.2781	25.5583	26.1823	24.2527	25.2362	24.9203	25.2216	24.7231	25.4933	24.5035	24.2715	24.5387
PDI22_ARATH	Protein disulfide-isomerase like 2-2	PDIL2-2	48403	4	9.17	4	0.0861837	1.35665	0.0185737	1.22927	0.0296899	-1.43668	0.0138087	-1.56406	0.00860982	+				20.8004	21.1692	21.8141	19.7229	21.0183	18.9725	20.4131	19.6262	20.0566	21.8513	21.4214	21.1333
SBT13_ARATH	Subtilisin-like protease SBT1.3	SBT1.3	84950	3	5.13	3	0.10412	1.94438	0.00279157	0.705205	0.197947	0.0560162	0.915527	-1.18315	0.0413597	+				20.2017	20.6263	21.8611	19.5814	17.9775	19.297	19.7857	20.4454	20.3424	20.1181	19.7023	20.5849
XTH7_ARATH	Probable xyloglucan endotransglucosylase/hydrolase protein 7	XTH7	33681	4	18.77	4	0.146488	2.72548	0.00905947	0.717712	0.427948	1.74475	0.0695726	-0.263025	0.768757	+				21.8681	21.7861	23.6957	19.8983	19.3425	19.9326	22.3838	19.3222	23.4907	19.7579	20.5698	19.6347
TSN2_ARATH	Ribonuclease TUDOR 2	TSN2	107742	9	10.25	9	0.148272	-0.488916	0.307568	0.612688	0.20662	-1.37496	0.0112722	-0.273353	0.562282	+				21.6841	21.7676	22.4301	22.5783	22.4726	22.2977	22.507	21.004	20.5328	22.9428	22.5406	22.6852
COPG_ARATH	Coatomer subunit gamma	At4g34450	98491	13	21.9	11	0.164948	0.352645	0.426253	0.532816	0.237264	0.715738	0.120703	0.895909	0.0585917	+				22.0117	21.7377	22.6878	22.1982	21.9918	21.1893	21.6555	22.1698	21.0135	20.5804	21.3992	20.712
RK23_ARATH	50S ribosomal protein L23, chloroplastic	rpl23-A	10789	8	47.31	8	0.326824	1.0475	0.0821218	0.52786	0.357517	0.73253	0.209046	0.212886	0.706247	+				24.0761	24.0726	25.3112	22.5485	24.4205	23.3485	24.0442	23.2893	24.5429	23.5399	22.5626	23.5763
RS162_ARATH	40S ribosomal protein S16-2	RPS16B	16586	8	45.21	4	0.365586	0.639006	0.196023	0.998259	0.0538614	-0.230607	0.629955	0.128646	0.787381	+				22.6225	23.448	23.5893	22.2365	23.4042	22.1019	22.6502	21.4488	22.5659	22.1891	22.3229	22.8447
RL311_ARATH	60S ribosomal protein L31-1	RPL31A	13702	2	7.56	2	0.409335	0.68933	0.160635	0.0666272	0.88739	0.665117	0.174624	0.042415	0.928151	+				23.3215	23.0979	24.0176	22.015	23.5804	22.7736	22.848	23.3183	24.0708	23.005	22.4318	22.8049
RS281_ARATH	40S ribosomal protein S28-1	RPS28A	7371	5	53.12	5	0.421933	0.17669	0.872527	2.27027	0.0572258	-1.82063	0.117326	0.272955	0.804387	+				20.7819	21.8817	22.3763	21.3708	21.9284	21.2106	21.1529	15.9694	21.1068	21.3978	21.1061	21.187
SFGH_ARATH	S-formylglutathione hydrolase	SFGH	31656	5	20.77	5	0.591198	0.117597	0.821843	0.447801	0.398115	0.325464	0.53614	0.655668	0.223865	+				23.0244	23.0623	23.8457	23.0837	23.2457	23.2502	22.7689	22.7482	23.0719	23.1861	21.1325	23.2939
RLA32_ARATH	60S acidic ribosomal protein P3-2	RPP3B	11863	3	22.5	3	0.749432	0.381012	0.426114	0.542584	0.263597	-0.149038	0.752762	0.0125349	0.978818	+				23.6691	23.8645	24.5644	23.1287	24.234	23.5923	22.9889	23.0943	24.3871	23.7332	23.1681	24.016
RL272_ARATH	60S ribosomal protein L27-2	RPL27B	15615	6	31.85	1	0.504412	0.162989	0.740727	-0.462507	0.355667	0.85893	0.0999116	0.233434	0.636416		+	+	+	20.8385	21.5835	21.7458	20.768	21.9613	20.9495	20.9525	21.9343	22.6685	21.0747	20.6584	21.2454
R23A1_ARATH	60S ribosomal protein L23a-1	RPL23AA	17441	11	42.21	11	0.73707	0.425918	0.386651	-0.155885	0.74791	0.259916	0.593516	-0.321887	0.510001		+	+	+	25.4238	25.5612	26.8022	25.1146	25.8792	25.5156	25.3888	25.9641	26.902	26.0257	25.4387	26.0106
RS131_ARATH	40S ribosomal protein S13-1	RPS13A	17095	13	52.98	2	0.766231	0.494205	0.399501	-0.027301	0.962295	0.518503	0.377462	-0.00300283	0.995851		+	+	+	23.3388	23.0332	24.7058	22.5467	24.228	22.8205	23.0969	23.6155	24.4472	23.4376	22.6991	23.4675
AGO2_ARATH	Protein argonaute 2	AGO2	113423	4	5.42	4	0.119354	0.759641	0.2805	-0.685275	0.328041	2.47499	0.00320521	1.03007	0.151468		+	+		19.1635	20.3214	21.5034	19.301	21.0549	18.3535	20.7088	21.4157	20.9197	18.5558	18.3212	18.7422
RR18_ARATH	30S ribosomal protein S18, chloroplastic	rps18	12060	4	43.56	4	0.100152	0.674024	0.225812	-0.445405	0.415167	1.92231	0.00344746	0.802882	0.154261		+		+	22.3857	22.375	22.9552	21.3959	23.174	21.124	22.2618	23.1789	23.6115	21.1007	20.8309	21.3537
A0A1P8AR50_ARATH	Tetratricopeptide repeat (TPR)-like superfamily protein	At1g01320	197741	4	2.91	1	0.124204	-0.00239457	0.994926	-0.928938	0.0272107	0.830853	0.0440549	-0.0956906	0.799675		+		+	18.4135	18.5068	18.6289	18.1503	18.8847	18.5214	18.7481	19.4648	20.1232	18.6735	18.6952	18.4748
RK32_ARATH	50S ribosomal protein L32, chloroplastic	rpl32	6061	4	46.15	4	0.41466	0.836545	0.197209	-0.150142	0.81045	1.09678	0.0988239	0.11009	0.86032		+		+	23.1034	23.0041	24.5568	21.6354	23.862	22.6572	23.1701	23.3903	24.5543	22.8023	22.1007	22.9214
RL191_ARATH	60S ribosomal protein L19-1	RPL19A	24606	13	38.32	13	0.550571	0.445551	0.362642	-0.0828733	0.863172	0.676833	0.176271	0.148409	0.757946		+		+	25.2921	24.5018	25.422	24.2599	25.7401	23.8792	24.8062	25.3671	25.2912	24.7295	24.1623	24.5422
RICE1_ARATH	Protein RISC-INTERACTING CLEARING 3'-5' EXORIBONUCLEASE 1	RICE1	22956	11	49.5	10	0.623427	-0.0100266	0.988098	-0.076433	0.909488	-0.855411	0.218454	-0.921817	0.187015		+		+	23.849	24.4666	25.654	23.7494	25.8863	24.3639	23.8047	24.7156	25.6785	26.1789	25.0236	25.5625
RL141_ARATH	60S ribosomal protein L14-1	RPL14A	15506	10	50.75	4	0.928241	0.149188	0.720424	0.269354	0.520786	-0.137397	0.74159	-0.0172303	0.966938		+		+	21.7479	22.1107	22.7436	21.6935	22.4315	22.0298	21.7178	21.3732	22.7032	21.8943	22.0693	22.2428
IF2C_ARATH	Translation initiation factor IF-2, chloroplastic	At1g17220	109747	3	4.97	2	0.0600069	0.613356	0.184608	-0.376265	0.404589	1.7018	0.00213831	0.712183	0.128182		+			21.1404	19.7112	20.929	19.8296	20.2726	19.8383	20.2596	21.5695	21.0802	19.3393	19.3168	19.1478
PAP8_ARATH	Probable plastid-lipid-associated protein 8, chloroplastic	PAP8	26482	5	25.94	5	0.0945426	1.14952	0.0778697	1.73315	0.0132536	0.600572	0.333305	1.1842	0.0703731		+			22.1548	22.3133	21.512	20.6388	20.4726	21.4202	21.7557	20.1511	18.874	19.5111	19.9088	19.559
Q94F50_ARATH	AT5g48790/K24G6_12	At5g48790	35860	1	3.16	1	0.139863	0.164789	0.593325	0.280553	0.368796	0.332511	0.290136	0.448275	0.161659		+			18.5463	18.8196	18.9485	18.5192	18.3975	18.9034	18.3772	18.5171	18.5785	18.4443	17.8026	18.2284
AP4E_ARATH	AP-4 complex subunit epsilon	At1g31730	103735	1	0.85	1	0.160172	0.192119	0.695285	-0.937837	0.0740956	1.45561	0.0104247	0.325655	0.509359		+			21.6226	20.7701	21.2644	20.881	21.2754	20.9244	20.9806	22.3483	23.1418	20.8979	20.536	20.6699
PEAM2_ARATH	Phosphomethylethanolamine N-methyltransferase	NMT2	56045	3	7.13	3	0.337204	0.216009	0.767339	0.314165	0.667645	1.35465	0.0823179	1.45281	0.0648015		+			20.4303	18.5695	20.0348	19.7674	18.4904	20.1288	20.9982	18.2553	18.8385	18.4027	17.9872	17.6381
DAPAT_ARATH	LL-diaminopimelate aminotransferase, chloroplastic	DAP	50396	7	17.14	7	0.48972	-0.348684	0.639135	0.603523	0.421392	0.425766	0.567845	1.37797	0.0818708		+			22.8075	21.6714	20.6086	22.5878	21.374	22.1717	22.3913	20.7447	20.141	19.8346	21.8649	20.3001
PABP4_ARATH	Polyadenylate-binding protein 4	PAB4	71653	6	11.18	5	0.706528	-0.123258	0.893415	0.787488	0.399208	0.216223	0.814328	1.12697	0.234913		+			20.8508	20.6607	20.2939	21.1287	20.04	21.0065	21.1973	18.8817	19.3638	17.1065	20.6979	20.9897
TENAE_ARATH	Bifunctional TENA-E protein	TENA_E	25070	6	31.67	6	0.880984	-0.636822	0.415654	-0.661084	0.398635	0.180868	0.814749	0.156606	0.839186		+			20.556	20.5684	22.6111	21.4203	22.4427	21.7829	20.5571	23.6496	21.5121	22.3563	21.4341	21.3857
RR9_ARATH	30S ribosomal protein S9, chloroplastic	RPS9	22577	5	28.37	5	0.0819029	1.03792	0.0791566	-0.74351	0.194252	1.96293	0.00351735	0.181503	0.742768			+	+	24.8237	25.0211	25.9999	23.3753	25.2903	24.0653	25.2876	26.0235	26.7641	24.2864	23.6437	24.2563
F4IWV2_ARATH	2-oxoglutarate dehydrogenase, E1 component	At3g55410	115163	15	21.53	15	0.131207	-0.732818	0.153788	-0.809055	0.118656	-0.841405	0.106029	-0.917642	0.0809179			+	+	21.6955	20.8341	22.9901	22.3747	22.4133	22.9302	22.2027	22.876	22.8682	23.755	23.322	23.3941
IF4E5_ARATH	Eukaryotic translation initiation factor NCBP	NCBP	25745	5	25.79	5	0.24035	0.902773	0.268206	-1.41206	0.0946033	1.65659	0.0547133	-0.658243	0.413714			+	+	20.4433	21.1882	22.6529	21.2394	21.6674	18.6692	22.0906	22.6208	23.8092	21.3954	20.8091	21.3463
RL351_ARATH	60S ribosomal protein L35-1	RPL35A	14285	5	25.2	5	0.380423	-0.168677	0.748934	-1.08944	0.0563057	0.666385	0.220306	-0.254377	0.630317			+	+	23.4895	23.9532	23.2548	23.0281	24.8188	23.3566	23.8159	24.7584	25.3915	24.3064	23.635	24.0253
F4I3J0_ARATH	Obg-like ATPase 1	At1g56050	45628	4	13.54	3	0.0598965	0.470206	0.500295	-0.865528	0.225145	3.13904	0.000593608	1.8033	0.0207876			+		19.401	18.7793	19.3833	18.521	19.586	18.046	19.7264	19.6486	20.7851	15.1914	18.0947	17.457
F4HQH8_ARATH	RNA-binding (RRM/RBD/RNP motifs) family protein	At1g01080	32675	12	34.35	12	0.0671599	2.36137	0.00753705	0.279108	0.710488	2.46629	0.0057957	0.384024	0.610493			+		24.3561	23.9456	27.0657	22.2284	23.566	22.4889	24.0225	25.1048	25.4027	22.9766	22.2345	21.92
O64490_ARATH	Eukaryotic translation initiation factor 2 gamma subunit	EIF2	50853	8	21.08	8	0.0695702	-0.974345	0.118839	-1.8569	0.00770624	-0.551754	0.359984	-1.43431	0.0294773			+		20.0123	18.687	20.9414	20.4377	21.9879	20.1381	21.9082	21.7569	21.5464	22.6228	22.2466	21.9973
RR17_ARATH	30S ribosomal protein S17, chloroplastic	RPS17	16282	8	45.64	8	0.125498	1.05717	0.103243	-0.540826	0.384381	1.95585	0.00687846	0.35786	0.561286			+		25.0132	25.2857	26.4786	23.5443	25.6679	24.3938	25.411	25.9577	27.0313	24.5905	23.7565	24.1855
RK27_ARATH	50S ribosomal protein L27, chloroplastic	RPL27	21737	2	13.13	2	0.125654	0.918749	0.0859496	-0.418754	0.410121	1.4394	0.0126762	0.101898	0.838925			+		24.849	25.3603	26.0001	23.7661	25.3893	24.2978	25.0666	26.173	26.2261	24.7179	24.044	24.3856
RK29_ARATH	50S ribosomal protein L29, chloroplastic	RPL29	19377	7	27.75	7	0.136545	0.988439	0.086048	-0.392509	0.471578	1.54456	0.0128806	0.163613	0.76195			+		24.0889	24.5366	25.303	22.9408	24.5566	23.4658	24.1675	25.1418	25.7967	23.9032	23.0835	23.4856
Q9FXD4_ARATH	Signal recognition particle subunit SRP72	At1g67680	73070	5	7.98	5	0.189903	0.795425	0.195102	-1.0141	0.105832	1.25345	0.0516624	-0.556075	0.356187			+		21.0804	20.5496	21.2226	19.9201	21.6159	18.9302	21.2403	22.3776	22.2769	20.6291	20.9176	20.5877
RK28_ARATH	50S ribosomal protein L28, chloroplastic	RPL28	16033	8	22.38	8	0.224145	0.741004	0.218491	-0.613504	0.303374	1.50021	0.0221785	0.145699	0.802683			+		23.4304	23.9792	24.7549	22.2767	24.6461	23.0187	24.075	24.6579	25.2722	23.141	22.9886	23.3748
CLPT1_ARATH	ATP-dependent Clp protease ATP-binding subunit CLPT1, chloroplastic	CLPT1	26050	4	12.61	4	0.284576	0.600805	0.366049	-1.1336	0.101906	0.803925	0.232775	-0.930477	0.171523			+		20.8007	20.7361	22.5589	21.0251	19.4162	21.852	22.0107	22.3532	23.1326	22.0084	21.7347	21.3416
CKL5_ARATH	Casein kinase 1-like protein 5	CKL5	48921	8	20.79	8	0.31232	1.20367	0.106061	-0.596748	0.402928	0.645791	0.366618	-1.15462	0.119486			+		22.444	22.6816	23.8895	21.2769	23.2672	20.86	22.5163	23.9496	24.3395	23.5643	22.2471	23.0566
R35A2_ARATH	60S ribosomal protein L35a-2	RPL35AB	12799	2	13.51	2	0.315748	0.542733	0.307188	-0.0786375	0.879717	1.1059	0.0507306	0.484526	0.359788			+		22.5506	22.1676	23.4219	21.5598	22.7523	22.1997	22.0931	23.0902	23.1926	22.1513	22.1012	20.8058
RS241_ARATH	40S ribosomal protein S24-1	RPS24A	15372	9	46.62	9	0.334184	0.44255	0.502768	-1.07997	0.117847	1.27321	0.070419	-0.249305	0.703902			+		24.6201	25.1568	25.381	23.9337	25.9949	23.9016	24.8172	26.4985	27.0821	25.0465	24.5244	25.0073
RL151_ARATH	60S ribosomal protein L15-1	RPL15A	24239	8	36.76	8	0.635636	0.368056	0.537072	-0.55173	0.359695	0.400373	0.502584	-0.519413	0.387552			+		25.3177	25.2477	26.7377	24.7225	26.8629	24.6136	26.266	26.4151	26.2773	26.007	25.6117	26.1385
RS31_ARATH	40S ribosomal protein S3-1	RPS3A	27519	28	64.8	2	0.726404	0.302174	0.598736	-0.414609	0.472621	0.588781	0.31314	-0.128002	0.82274			+		20.2442	20.643	21.46	19.8755	21.842	19.7231	20.6723	21.1851	21.7336	20.9511	20.2262	20.6472
NDUV2_ARATH	NADH dehydrogenase [ubiquinone] flavoprotein 2, mitochondrial	At4g02580	28389	5	18.04	5	0.076605	-2.99554	0.0136304	0.638109	0.549007	-3.78234	0.00337417	-0.148692	0.888121				+	20.1426	16.5521	16.7167	21.5286	19.5427	21.3267	16.0263	16.1649	19.3059	20.4943	21.2196	21.1301
UBP12_ARATH	Ubiquitin carboxyl-terminal hydrolase 12	UBP12	130607	6	6.27	6	0.0977424	0.128157	0.845409	0.910259	0.18272	-2.56735	0.00184292	-1.78525	0.0169903				+	19.4225	18.785	20.3232	20.4605	17.6949	19.9909	18.8197	18.1556	18.8247	21.6167	20.883	21.0023
CARB_ARATH	Carbamoyl-phosphate synthase large chain, chloroplastic	CARB	129957	5	5.81	5	0.102885	-1.69779	1	2.18695	1	0.959422	0.124625	0.470264	0.433792				+	19.1169	17.1439	17.1717	20.3947	18.675	19.4561	19.3962	20.3902	20.2069	18.8336	19.4235	18.8579
SYPC_ARATH	Proline--tRNA ligase, cytoplasmic	At3g62120	60756	12	24.53	12	0.110631	-0.550222	0.139698	-0.0514136	0.884861	-0.818416	0.0366737	-0.319607	0.37606				+	21.6332	20.9748	22.0296	21.8116	22.6164	21.8603	21.5351	21.7055	21.5512	22.3743	22.4831	22.3897
Q7Y231_ARATH	Alpha-1,6-mannosyl-glycoprotein 2-beta-N-acetylglucosaminyltransferase	At1g45150	72370	1	1.71	1	0.117691	-0.0689172	1	-1.55455	0.0100593	0.538637	0.310132	-0.946999	0.0872991				+	16.8521	17.1707	17.4942	17.0259	18.3354	16.3625	19.0537	19.1549	17.972	18.5927	17.7604	18.2116
NRL3_ARATH	Nitrilase 3	NIT3	38022	6	21.39	2	0.128039	1.36688	0.267214	1.74071	0.164278	-4.21641	0.00379384	-3.84257	0.00679526				+	17.9508	15.6161	19.8257	15.5623	19.2617	14.4679	15.5449	15.7377	16.8878	20.8109	19.6546	20.3542
ANXD4_ARATH	Annexin D4	ANN4	36221	2	9.4	2	0.211321	0.988554	0.0370832	0.0972035	0.821263	-0.0307113	0.943039	-0.922062	0.0492528				+	21.124	21.1432	21.8696	19.5357	21.0882	20.5472	21.313	21.466	21.0661	21.7597	21.0115	21.166
F4K6N2_ARATH	Amidase family protein	At5g07360	72234	10	19.94	9	0.219782	0.145688	0.825305	0.30891	0.64101	-1.76949	0.0181321	-1.60626	0.0288174				+	21.3419	21.296	22.713	20.9621	22.737	21.2146	20.374	22.2275	21.8227	23.9564	22.4199	23.3563
A0A1I9LNS9_ARATH	Ribosomal protein L13 family protein	At3g01790	18186	2	14.29	2	0.226963	0.966753	0.156462	-0.439182	0.505015	1.68944	0.0216389	0.283502	0.665186				+	18.9519	19.6465	20.3287	18.8076	19.889	17.3302	19.6479	19.5898	21.007	18.6974	17.7863	18.6927
GGT2_ARATH	Glutamate--glyoxylate aminotransferase 2	GGAT2	53444	13	29.31	1	0.238197	-0.215026	0.532758	-0.265611	0.442984	0.639738	0.0804696	0.589152	0.10415				+	21.4559	20.8109	20.5833	21.4895	20.7702	21.2355	21.4046	21.3256	20.9167	20.7173	20.5338	20.4766
RR8_ARATH	30S ribosomal protein S8, chloroplastic	rps8	15479	11	59.7	11	0.317347	0.648812	0.144542	0.49566	0.256009	0.418423	0.333787	0.265271	0.535093				+	25.0031	25.2075	25.988	24.1084	25.5127	24.631	25.0837	24.4507	25.1773	24.4934	24.3174	24.6455
CML12_ARATH	Calmodulin-like protein 12	CML12	36807	5	13.58	5	0.36928	0.136137	0.799455	-0.774018	0.165747	-0.0303241	0.954811	-0.940479	0.0982607				+	21.4694	21.4872	22.8553	21.1982	22.7586	21.4467	22.2917	22.528	23.3142	23.2795	22.3244	22.621
RS161_ARATH	40S ribosomal protein S16-1	RPS16A	16631	13	64.38	13	0.392345	0.656324	0.240188	-0.397008	0.469005	0.932059	0.104895	-0.121272	0.823138				+	26.5465	26.5714	27.4236	25.5874	27.0695	25.9157	26.2326	27.2846	28.2153	26.5511	25.9892	26.3961
RS262_ARATH	40S ribosomal protein S26-2	RPS26B	14841	5	39.1	4	0.396647	0.4522	0.325918	-0.449662	0.328529	0.603843	0.196577	-0.298019	0.512368				+	24.4528	24.7182	25.3758	24.0802	24.9256	24.1845	24.554	25.26	26.0819	24.8793	24.2778	24.9272
RL343_ARATH	60S ribosomal protein L34-3	RPL34C	13650	4	20	1	0.408876	0.915119	1	-0.0279046	0.956432	0.418616	0.419139	-0.524408	0.315314				+	21.1375	20.6767	21.3941	19.5802	21.5249	19.358	20.8153	21.2571	21.2197	20.8825	20.578	20.5757
G3PC1_ARATH	Glyceraldehyde-3-phosphate dehydrogenase GAPC1, cytosolic	GAPC1	36914	23	61.83	2	0.408941	0.483894	0.316013	-0.325805	0.494471	0.803948	0.107896	-0.00575142	0.990278				+	25.5329	25.2497	25.8729	24.4938	25.8294	24.8807	24.9803	26.0762	26.5764	25.1787	24.7435	25.299
Q9LFM3_ARATH	Acyl-CoA N-acyltransferases (NAT) superfamily protein	At5g11340	18553	11	67.07	11	0.462039	0.857636	0.169174	-0.252481	0.674131	0.155633	0.795005	-0.954483	0.129501				+	24.3964	24.9283	26.0814	23.4081	25.3099	24.1151	24.9336	25.1358	26.0941	25.8953	24.6067	25.1946
TRPE_ARATH	Anthranilate synthase alpha subunit 1, chloroplastic	ASA1	66312	2	3.87	2	0.489062	-1.06897	1	0.190084	0.856629	-1.91425	0.0880325	-0.655196	0.536595				+	18.907	16.6349	16.3075	18.9764	19.7662	16.3137	15.9301	16.0887	19.2604	19.016	18.9468	19.0591
R10A1_ARATH	60S ribosomal protein L10a-1	RPL10AA	24469	18	53.24	18	0.53273	0.489016	0.346726	-0.272172	0.595591	0.726467	0.171495	-0.0347213	0.945688				+	26.5095	26.262	27.0603	25.4907	27.0122	25.8619	25.9772	27.0024	27.6687	26.3648	25.7691	26.335
RL321_ARATH	60S ribosomal protein L32-1	RPL32A	15503	8	31.58	3	0.565777	0.566964	0.330745	-0.412044	0.475396	0.593508	0.309539	-0.385499	0.503708				+	24.4224	24.5796	25.7193	23.6912	25.3389	23.9904	24.4022	25.4969	26.0584	24.978	24.1901	25.0088
PFKA7_ARATH	ATP-dependent 6-phosphofructokinase 7	PFK7	53482	5	12.16	5	0.567596	0.00889454	0.986467	0.746243	0.172138	-0.686214	0.20654	0.0511352	0.922331				+	20.8986	20.9131	21.5808	21.3297	21.6593	20.3769	20.5205	21.3831	19.2502	21.1426	20.9185	21.1514
RL111_ARATH	60S ribosomal protein L11-1	RPL11A	20831	14	44.51	14	0.734094	0.449024	0.328642	0.0724198	0.87224	0.312823	0.491552	-0.0637807	0.887358				+	26.4071	26.662	27.5272	25.9032	27.2781	26.068	26.4997	26.6034	27.2759	26.6259	26.1881	26.6266
EIF3C_ARATH	Eukaryotic translation initiation factor 3 subunit C	TIF3C1	102949	3	5.33	3	0.749432	-0.181312	0.786775	-0.17927	0.789112	-0.643946	0.345412	-0.641904	0.346886				+	20.6808	18.2133	21.586	20.6274	19.9447	20.452	20.2256	20.5314	20.2609	21.0053	21.1442	20.8003
RL281_ARATH	60S ribosomal protein L28-1	RPL28A	15895	7	46.85	7	0.855848	0.458002	0.355147	0.175429	0.718928	0.034848	0.942852	-0.247726	0.612304				+	25.4037	25.7865	26.5515	24.8326	26.3264	25.2087	25.27	25.568	26.3775	26.0334	25.2548	25.8226
RL282_ARATH	60S ribosomal protein L28-2	RPL28C	15911	6	43.36	5	0.859353	0.271356	0.52571	0.0580921	0.89103	0.248128	0.561185	0.0348647	0.934452				+	22.7742	23.4027	23.8723	22.5867	23.8551	22.7933	23.0629	23.1147	23.6974	23.2191	22.752	23.1595
R15A1_ARATH	40S ribosomal protein S15a-1	RPS15AA	14804	13	60	13	0.904799	0.315947	0.500377	0.0322894	0.944547	-0.00553097	0.990493	-0.289189	0.536701				+	25.6041	26.0665	26.7827	25.167	26.7674	25.571	25.889	25.8909	26.5766	26.2744	25.8494	26.2493
O64767_ARATH	AICARFT/IMPCHase bienzyme family protein	At2g35040	59471	3	5.14	3	0.917646	-0.587649	0.478616	-0.408743	0.620165	-0.192476	0.814702	-0.0135692	0.986802				+	17.6963	16.8627	19.9967	19.5134	17.6097	19.1955	19.5075	17.4075	18.867	18.5734	19.415	18.371
RL303_ARATH	60S ribosomal protein L30-3	RPL30C	12279	9	50	9	0.972914	0.268919	0.617999	0.13005	0.808643	0.0291124	0.956713	-0.109756	0.837993				+	23.8029	24.4173	25.1503	23.4565	25.3956	23.7117	24.2837	23.8366	24.86	24.4103	24.0579	24.4248
HC-PRO_UK1	HC-PRO_UK1 PROTEIN (GENBANK: BAD69823.1)		51651	59	86.46	44	1.78133e-07	-14.4827	1.81445e-13	0.788992	1	-13.7545	3.31791e-13	-0.0607179	0.881762					15.1271	15.4574	15.2189	29.5289	30.1416	29.5812	15.5449	15.7377	16.8878	29.415	30.2427	29.7762
YCF3_ARATH	Photosystem I assembly protein Ycf3	ycf3	19536	1	4.17	1	1.78133e-07	0.276863	0.31526	-0.0181396	0.946365	3.94596	1	3.65096	1					19.345	19.3131	19.3104	18.9486	19.1661	19.0233	19.4161	19.3841	19.2228	15.2136	15.4957	15.4758
CI_UK1	CI_UK1 PROTEIN (GENBANK: BAD69823.1)		71768	53	61.02	38	3.16009e-07	-11.9253	2.31563e-12	0.788992	1	-11.932	2.30054e-12	-0.795687	0.0759844					15.1271	15.4574	15.2189	27.857	26.7706	26.9518	15.5449	15.7377	16.8878	28.1343	27.957	27.8752
CP	CP PROTEIN_UK1 (GENBANK: BAD69823.1)		33076	29	58.33	21	3.16009e-07	-13.7704	1.02891e-12	0.788992	1	-12.6375	2.79924e-12	0.343853	0.450546					15.1271	15.4574	15.2189	29.2469	28.569	29.2986	15.5449	15.7377	16.8878	27.9993	29.2978	28.7859
NIA-VPG_UK1	NIA-VPG_UK1 PROTEIN (BAD69823.1)		21854	19	63.54	14	3.16009e-07	-10.022	4.09931e-12	0.788992	1	-9.36015	9.07029e-12	-0.12712	0.731001					15.1271	15.4574	15.2189	25.3202	25.4009	25.1484	15.5449	15.7377	16.8878	25.533	25.3109	25.407
NIB_CDN1	NIB_CDN1 PROTEIN (GENBANK: BAC79407.1)		59567	21	42.75	20	3.16009e-07	-10.6469	2.18219e-12	0.788992	1	-9.93799	4.86684e-12	-0.0801196	0.829258					15.1271	15.4574	15.2189	26.0865	25.7979	25.8596	15.5449	15.7377	16.8878	25.8314	26.0514	26.1015
CP_CDN1	CP_CDN1 PROTEIN (GENBANK: BAC79407.1)		33090	27	55.21	3	4.53342e-07	-11.215	5.13934e-12	0.788992	1	-10.5875	1.00327e-11	-0.161557	0.701945					15.1271	15.4574	15.2189	26.396	26.5661	26.4862	15.5449	15.7377	16.8878	25.9976	27.2052	26.7303
NIA-PRO_CDN1	NIA-PRO_CDN1 PROTEIN(GENBANK: BAC79407.1)		27354	8	34.57	8	4.53342e-07	-8.89301	1.6577e-11	0.788992	1	-8.22604	4.08694e-11	-0.122022	0.741539					15.1271	15.4574	15.2189	24.1386	24.3367	24.0071	15.5449	15.7377	16.8878	24.3133	24.2164	24.3188
P3_UK1	P3_UK1 PROTEIN (GENBANK: BAD69823.1)		40283	10	28.17	10	4.53342e-07	-8.62273	2.37772e-11	0.788992	1	-8.57514	2.53505e-11	-0.741402	0.0631349					15.1271	15.4574	15.2189	24.0705	23.8015	23.7996	15.5449	15.7377	16.8878	24.5714	24.5956	24.7288
F4J7G5_ARATH	MD-2-related lipid recognition domain-containing protein / ML domain-containing protein	At3g11780	19033	1	7.6	1	3.65668e-06	-0.192962	0.535505	0.507248	0.119653	4.31121	1	5.01142	1.55164e-09					20.3292	20.0761	20.2351	20.168	20.1638	20.8875	19.8905	19.6005	19.6278	15.2136	15.4957	15.4758
CHI_ARATH	Endochitinase CHI	CHI	29775	5	26.71	5	6.07389e-06	-5.08179	1.74072e-08	0.788992	1	-7.28596	2.95893e-10	-2.99316	4.91043e-06					15.1271	15.4574	15.2189	20.3944	19.9882	20.6662	15.5449	15.7377	16.8878	23.5284	23.3581	23.1418
VAP12_ARATH	Vesicle-associated protein 1-2	PVA12	26442	4	23.01	2	6.33191e-06	-5.37752	1.36052e-09	4.72358	1	-0.592284	0.0899698	0.0616518	0.850814					15.1271	15.4574	15.2189	21.0273	20.0513	20.8574	19.9708	19.9305	20.0729	20.3856	20.759	20.6064
ADPG2_ARATH	Polygalacturonase ADPG2	ADPG2	46623	3	7.85	3	6.54016e-06	-0.257716	1	7.1101	1	0.632018	0.131942	-6.22037	2.43457e-09					15.1271	15.4574	15.2189	15.704	15.6525	15.2201	22.6637	22.7899	21.6802	22.3805	21.3284	21.5288
AED1_ARATH	Aspartyl protease AED1	AED1	49474	1	1.94	1	7.27272e-06	-5.11821	1	4.21144	1	-1.36571	0.00122186	-0.458944	0.181537					15.1271	15.4574	15.2189	20.5406	19.9826	20.6348	19.77	19.0883	19.5795	20.8854	21.1038	20.5458
EGC2_ARATH	EG45-like domain containing protein 2	EGC2	14518	6	46.15	6	1.02475e-05	-4.19322	1.34409e-07	0.612842	0.13114	-6.9772	4.52418e-10	-2.17114	9.82081e-05					18.8014	19.162	19.7896	23.7276	23.4621	23.143	18.4024	18.5524	18.9597	26.2193	25.3578	25.269
Q9ZVS4_ARATH	Eukaryotic aspartyl protease family protein	F15K9.17	45717	9	20.79	5	1.10276e-05	-2.24795	1.2872e-05	-0.352805	0.284515	-4.4036	1.04566e-08	-2.50846	4.33926e-06					19.0864	18.2139	18.5735	20.8758	20.8566	20.8853	19.0674	19.1419	18.7229	23.6757	23.2479	23.2195
NHL3_ARATH	NDR1/HIN1-like protein 3	NHL3	25947	8	24.24	8	1.10276e-05	-2.16527	9.28388e-06	-0.159089	0.597455	-3.44745	7.16672e-08	-1.44127	0.000373887					21.8554	21.4768	21.34	23.5029	23.8629	23.8022	21.7016	21.9799	21.4681	25.3026	25.1541	25.0352
G3PP1_ARATH	Glyceraldehyde-3-phosphate dehydrogenase GAPCP1, chloroplastic	GAPCP1	44831	5	9.95	3	1.22185e-05	5.94606	1	-0.987444	0.0209548	1.61321	1	-5.32029	7.92486e-09					21.5078	21.6938	21.2131	15.704	15.6525	15.2201	22.4875	22.5132	22.3765	21.5385	20.1067	20.8922
Q8GXY9_ARATH	At5g38980	At5g38980	10350	1	27.17	1	2.02588e-05	-3.86621	3.43661e-08	3.66184	1	0.0442099	0.888107	0.248578	0.434868					15.1271	15.4574	15.2189	18.6608	19.4834	19.2578	18.9435	18.9787	18.8668	18.9741	18.6188	19.0634
NTF2B_ARATH	Nuclear transport factor 2B	NTF2B	14002	1	7.94	1	2.35979e-05	-5.15372	6.9492e-09	4.4771	1	-1.1703	0.00652447	-0.493689	0.190091					15.1271	15.4574	15.2189	20.3251	19.7931	21.1464	19.6872	19.5559	19.9916	20.8486	20.9604	20.9366
BGL40_ARATH	Beta-glucosidase 40	BGLU40	58125	2	3.14	2	2.45467e-05	-2.58493	1	1.38438	1	-1.05079	0.00274437	0.149757	0.600963					16.3499	16.3948	15.8354	18.7964	18.8217	18.7167	17.505	17.5395	17.6887	18.741	18.5724	18.5723
NB5R1_ARATH	NADH--cytochrome b5 reductase 1	CBR1	31490	3	9.96	2	2.53811e-05	-0.241724	0.454558	0.43706	0.187779	3.32099	1	3.99977	2.83042e-08					19.0792	19.2082	19.1718	19.2318	19.3138	19.6387	19.1624	18.7598	18.2259	15.2136	15.4957	15.4758
GPLPB_ARATH	Receptor for activated C kinase 1B	RACK1B	35801	4	11.04	1	2.75514e-05	-0.589665	0.0748007	0.110078	0.721723	2.95283	1	3.65257	1					18.1153	18.7076	18.5509	19.3378	18.8019	19.003	18.1996	18.591	18.2529	15.2136	15.4957	15.4758
BGA10_ARATH	Beta-galactosidase 10	BGAL10	83102	1	1.62	1	2.75514e-05	-0.544015	1	-0.823653	0.0190173	3.61367	6.22034e-08	3.33404	1					18.384	18.1235	18.0476	18.7222	18.5957	18.8693	18.915	19.4612	18.6499	15.2136	15.4957	15.4758
BBE22_ARATH	Berberine bridge enzyme-like 22	FAD-OXR	60410	5	11.89	5	2.75514e-05	-6.38856	4.49234e-09	2.74702	1	-4.60993	1.65659e-07	-0.968391	0.0414866					13.9222	15.0171	14.512	20.8651	20.9804	20.7715	16.7679	16.7792	18.1452	22.1665	21.684	21.6716
GDL71_ARATH	GDSL esterase/lipase At5g03610	At5g03610	40106	2	5.29	2	3.63118e-05	-3.1835	1	0.788992	1	-4.96008	1.87118e-08	-2.56557	1.87793e-05					15.1271	15.4574	15.2189	18.2872	18.5664	18.5003	15.5449	15.7377	16.8878	21.3415	20.95	20.7592
PR1_ARATH	Pathogenesis-related protein 1	At2g14610	17677	3	22.98	2	3.63118e-05	-2.67886	3.71168e-05	0.788992	1	-6.28379	4.80929e-09	-4.39392	2.48161e-07					15.1271	15.4574	15.2189	17.3183	18.3807	18.1409	15.5449	15.7377	16.8878	22.5429	22.5356	21.9432
VPS2A_ARATH	Vacuolar protein sorting-associated protein 2 homolog 1	VPS2.1	25292	1	4	1	3.63118e-05	-4.41513	1.70578e-07	0.788992	1	-5.61654	1.20947e-08	-1.99041	0.000387409					15.1271	15.4574	15.2189	19.2375	19.9723	19.839	15.5449	15.7377	16.8878	22.1651	21.3657	21.4892
SBT33_ARATH	Subtilisin-like protease SBT3.3	SBT3.3	83640	5	9.78	5	3.75465e-05	-1.83281	1	0.788992	1	-5.42175	1.11933e-08	-4.37793	1.18307e-07					15.1271	15.4574	15.2189	16.9139	17.2108	17.1771	15.5449	15.7377	16.8878	21.3911	21.9556	21.089
A0A1I9LP45_ARATH	Methyltransferase	At3g28460	34455	1	4.49	1	4.23442e-05	3.00772	2.1007e-06	-1.35114	1	4.48936	1	0.130502	0.716911					18.4017	18.0195	19.1786	15.704	15.6525	15.2201	19.784	20.2033	19.6659	15.2136	15.4957	15.4758
ODO2B_ARATH	Dihydrolipoyllysine-residue succinyltransferase component of 2-oxoglutarate dehydrogenase complex 2, mitochondrial	At4g26910	50059	5	14.66	1	4.41982e-05	-4.96345	1	0.788992	1	-4.13561	1.96348e-07	0.038849	0.921496					15.1271	15.4574	15.2189	20.5455	19.9138	20.2344	15.5449	15.7377	16.8878	20.0765	19.9621	20.5386
Q94K76_ARATH	Curculin-like (Mannose-binding) lectin family protein	At5g18470	45808	2	6.78	2	4.64601e-05	-1.35113	1	0.788992	1	-5.4017	1.58574e-08	-4.83956	5.34602e-08					15.1271	15.4574	15.2189	16.8971	16.9571	16.0027	15.5449	15.7377	16.8878	21.3515	21.4703	21.5537
GPX5_ARATH	Probable glutathione peroxidase 5	GPX5	19327	2	12.72	2	5.08843e-05	-4.52215	4.46246e-08	0.788992	1	-3.60764	5.13832e-07	0.125519	0.739238					15.1271	15.4574	15.2189	19.9636	19.8859	19.5204	15.5449	15.7377	16.8878	19.6209	19.5512	19.8212
HIP25_ARATH	Heavy metal-associated isoprenylated plant protein 25	HIPP25	17162	1	9.8	1	5.91906e-05	3.50221	1	-0.207844	0.544185	-0.225041	0.511966	-3.93509	6.75376e-08					19.2307	19.0431	18.8094	15.704	15.6525	15.2201	19.1604	19.4247	19.1216	20.0569	19.2139	19.111
DIM_ARATH	Delta(24)-sterol reductase	DIM	65394	2	3.92	2	6.0615e-05	3.63918	1	-3.10791	1	-5.08236	3.06825e-08	-5.61363	1.01568e-08					19.4132	18.9358	19.1451	15.704	15.6525	15.2201	15.5449	15.7377	16.8878	21.6029	21.0857	20.7289
SSL12_ARATH	Protein STRICTOSIDINE SYNTHASE-LIKE 12	SSL12	35293	2	9.55	2	6.0615e-05	-3.12803	1	0.788992	1	-4.52111	6.01463e-08	-2.18207	9.52163e-05					15.1271	15.4574	15.2189	18.4205	18.1758	18.5913	15.5449	15.7377	16.8878	20.845	20.2322	20.6565
PTA12_ARATH	Protein PLASTID TRANSCRIPTIONALLY ACTIVE 12, chloroplastic	PTAC12	60895	2	5.88	2	6.1219e-05	0.970589	0.00860882	0.0683653	0.82846	3.13262	1	2.2304	1					18.8939	18.6316	18.2625	17.6027	17.9142	17.3593	18.6141	18.2278	18.741	15.2136	15.4957	15.4758
F4JDB5_ARATH	Transmembrane protein	At3g13433	5736	1	14	1	6.1219e-05	-0.257716	1	0.788992	1	-5.36071	3.47079e-08	-5.89199	1.21564e-08					15.1271	15.4574	15.2189	15.704	15.6525	15.2201	15.5449	15.7377	16.8878	22.0824	20.7939	21.3763
PB27A_ARATH	Photosystem II repair protein PSB27-H1, chloroplastic	PSB27-1	18835	3	13.22	3	7.00268e-05	3.17839	4.92477e-07	0.599642	0.0886705	2.50121	1	-0.0775292	0.814528					21.4106	22.0243	21.4934	18.4645	18.4332	18.4955	21.5451	20.9882	20.5961	18.4089	18.6654	18.5514
AOX1A_ARATH	Ubiquinol oxidase 1a, mitochondrial	AOX1A	39980	2	5.37	2	7.04833e-05	-0.257716	1	0.788992	1	-4.2909	1.28788e-07	-4.82218	3.58934e-08					15.1271	15.4574	15.2189	15.704	15.6525	15.2201	15.5449	15.7377	16.8878	20.6812	19.9985	20.3633
PGIP1_ARATH	Polygalacturonase inhibitor 1	PGIP1	36689	1	2.42	1	7.38378e-05	-2.19276	1.12036e-05	1.48049	1	-1.73294	0.000101425	-1.02067	0.0056647					17.3823	17.5972	16.8466	19.2997	19.6626	19.4421	18.5239	18.9734	18.7703	20.4486	20.5936	20.4243
Q9LFX8_ARATH	Glycine-rich protein	At1g27090	46018	2	5.71	1	7.63717e-05	-0.377974	0.345866	1.42522	1	5.359	1	4.31175	1.21852e-07					19.4321	19.2064	19.3479	20.127	18.9175	20.0758	21.0284	21.042	20.1917	15.2136	15.4957	15.4758
E13A_ARATH	Glucan endo-1,3-beta-glucosidase, acidic isoform	BG2	37339	6	24.48	6	7.63717e-05	-5.22176	3.00963e-07	0.788992	1	-6.62894	2.22724e-08	-2.19617	0.00101341					15.1271	15.4574	15.2189	21.687	19.9483	19.8335	15.5449	15.7377	16.8878	22.7043	22.943	22.4098
Q945K9_ARATH	AT4g34150/F28A23_90	At4g34150	27052	4	21.46	4	7.64138e-05	-2.00917	3.45258e-05	0.0447319	0.888355	-2.91697	8.35426e-07	-0.863067	0.0172656					18.2958	18.7883	18.4722	20.5591	20.1669	20.8579	18.3123	18.3852	18.7247	21.4576	21.5982	21.1173
CP121_ARATH	Calvin cycle protein CP12-1, chloroplastic	CP12-1	13487	1	10.48	1	7.84748e-05	4.96235	1	-1.20988	0.0152767	1.11333	0.0231539	-5.0589	6.58682e-08					19.9707	20.2424	21.2505	15.704	15.6525	15.2201	20.869	22.1509	22.0733	20.6322	20.5856	20.5355
HPSE1_ARATH	Heparanase-like protein 1	At5g07830	60250	3	9.02	2	8.11245e-05	-3.27933	1	0.788992	1	-4.53405	9.67979e-08	-2.04371	0.000251467					15.1271	15.4574	15.2189	18.8112	18.4763	18.3539	15.5449	15.7377	16.8878	21.0654	20.1526	20.5546
RD21B_ARATH	Probable cysteine protease RD21B	RD21B	51204	1	4.32	1	8.31775e-05	-3.27676	1	0.788992	1	-3.64017	4.20979e-07	-1.15241	0.00838062					15.1271	15.4574	15.2189	18.68	18.3939	18.5598	15.5449	15.7377	16.8878	19.9026	19.5996	19.5887
SAG13_ARATH	Senescence-associated protein 13	SAG13	28820	2	9.67	2	8.36736e-05	-3.37779	1.1454e-06	0.788992	1	-3.79028	3.39333e-07	-1.20149	0.00738423					15.1271	15.4574	15.2189	18.4887	18.6859	18.7622	15.5449	15.7377	16.8878	20.175	19.7001	19.6662
F4J8L7_ARATH	Aha1 domain-containing protein	MEC18.18	35795	1	4.05	1	8.9664e-05	-2.84235	2.20634e-06	3.13309	1	3.00587	1	2.71514	3.52068e-06					15.1271	15.4574	15.2189	18.293	17.6425	18.3951	17.9177	18.7871	18.4979	15.2136	15.4957	15.4758
SBT35_ARATH	Subtilisin-like protease SBT3.5	SBT3.5	82912	3	5.68	2	9.35407e-05	-0.257716	1	0.788992	1	-4.25258	2.00907e-07	-4.78386	5.58227e-08					15.1271	15.4574	15.2189	15.704	15.6525	15.2201	15.5449	15.7377	16.8878	20.487	20.6451	19.7961
KTI4_ARATH	Kunitz trypsin inhibitor 4	KTI4	23793	8	39.07	8	9.35407e-05	-1.82912	1	-2.31658	1	-7.59082	5.99942e-09	-7.10336	1.26141e-08					18.2754	18.5572	18.2876	16.1683	17.7921	15.6724	15.5449	15.7377	16.8878	23.7451	23.5721	23.6256
TRXM1_ARATH	Thioredoxin M1, chloroplastic	At1g03680	19665	1	8.94	1	0.000115858	-3.99881	1	0.788992	1	-4.15077	3.51282e-07	-0.94095	0.0404368					15.1271	15.4574	15.2189	18.7483	19.6863	19.3653	15.5449	15.7377	16.8878	20.4365	19.7963	20.3899
CAF1P_ARATH	CRS2-associated factor 1, chloroplastic	At2g20020	79055	1	1.57	1	0.000121045	3.60095	2.6051e-06	-1.37055	1	5.102	1	0.130502	0.766582					18.3132	19.0262	20.0401	15.704	15.6525	15.2201	20.9832	20.4511	20.0567	15.2136	15.4957	15.4758
NSP5_ARATH	Nitrile-specifier protein 5	NSP5	35853	6	20.55	6	0.000131672	-2.96194	0.000173092	0.788992	1	-7.13984	2.40139e-08	-4.9669	1.20207e-06					15.1271	15.4574	15.2189	18.3794	17.205	19.1048	15.5449	15.7377	16.8878	23.8342	23.449	22.3067
Q94K56_ARATH	GrpE protein homolog	EMB1241	35494	5	28.4	4	0.000134453	-1.13546	0.0166114	0.427589	0.31467	3.78139	1	5.34444	1					18.6372	20.268	19.9068	20.7312	20.5968	20.8903	18.7832	19.3212	19.4248	15.2136	15.4957	15.4758
FOLD2_ARATH	Bifunctional protein FolD 2	FOLD2	31590	3	14.05	3	0.000135705	3.55348	1	-4.94889	1	2.2397	1	0.844284	0.0482292					16.3091	16.6801	15.7602	20.399	19.0663	19.9446	21.2926	21.3455	20.9581	19.0048	19.047	18.8253
IF5A2_ARATH	Eukaryotic translation initiation factor 5A-2	ELF5A-2	17140	2	16.35	2	0.000162963	1.13936	1	-4.48461	1	-4.94338	4.76612e-08	-1.59813	0.00200442					20.1743	20.9139	20.536	19.4351	19.2526	19.5184	15.5449	15.7377	16.8878	21.3477	21.1584	20.4944
CSPLM_ARATH	CASP-like protein 1D1	At4g15610	20524	1	5.18	1	0.000169324	-0.887936	1	-2.06092	1	-5.67893	1.55502e-08	-2.73007	3.21472e-05					18.1846	18.0827	18.086	18.3965	19.6727	18.9477	15.5449	15.7377	16.8878	21.867	21.878	21.4622
Q9SRX5_ARATH	F22D16.19 protein	F22D16.19	18496	1	5.42	1	0.00018897	-2.2972	1	-5.02995	1	-3.70013	1	-0.967378	0.0327065					21.4137	20.9883	20.8583	18.3482	19.2896	18.7309	15.5449	15.7377	16.8878	19.6394	19.8493	19.7821
O82384_ARATH	FAD/NAD(P)-binding oxidoreductase family protein	CTF2B	46885	2	5.39	2	0.00018897	-3.35046	1.46499e-06	0.788992	1	-3.1779	2.5259e-06	-0.616429	0.1293					15.1271	15.4574	15.2189	18.6016	18.4432	18.81	15.5449	15.7377	16.8878	19.5887	18.9492	19.1662
TSA1_ARATH	TSK-associating protein 1	TSA1	84376	3	6.46	3	0.000219052	-0.402123	1	-4.10611	1	-4.97823	7.39841e-08	-0.469997	0.290345					20.8409	19.6733	19.9746	20.5647	20.3868	20.7436	15.5449	15.7377	16.8878	21.3843	20.7664	20.9544
HEVL_ARATH	Hevein-like preproprotein	HEL	22937	3	14.62	3	0.000228148	-1.38995	1	0.788992	1	-4.87782	2.05364e-07	-4.27687	8.31955e-07					15.1271	15.4574	15.2189	16.8289	16.6965	16.4478	15.5449	15.7377	16.8878	21.8889	20.3995	20.5155
CP19A_ARATH	Peptidyl-prolyl cis-trans isomerase CYP19-1	CYP19-1	18492	4	24.28	3	0.000228148	-0.257716	1	0.788992	1	-4.93073	2.97699e-07	-5.46201	9.85708e-08					15.1271	15.4574	15.2189	15.704	15.6525	15.2201	15.5449	15.7377	16.8878	21.972	20.1762	20.8144
DF195_ARATH	Defensin-like protein 195	ATTI1	9885	1	10.11	1	0.000228148	-1.36706	0.0115064	-1.52751	1	-5.95601	2.33948e-08	-3.06145	2.4169e-05					16.9017	17.9103	17.941	18.6352	19.2898	18.9291	15.5449	15.7377	16.8878	22.6427	21.6513	21.7444
PR5_ARATH	Pathogenesis-related protein 5	At1g75040	25252	8	40.17	8	0.000228148	-3.70547	5.4461e-06	-0.986671	0.0605209	-4.91241	2.91138e-07	-2.19361	0.000623183					18.3099	18.5349	18.1674	22.9388	21.0334	22.1565	18.5535	19.5913	19.8275	24.0887	24.3798	24.241
Q9M2P9_ARATH	Uncharacterized protein At3g57990	T10K17.200	39892	1	3	1	0.000251773	-2.73582	4.26983e-06	3.2089	1	0.184127	0.601003	-0.288952	0.415833					15.1271	15.4574	15.2189	17.7598	18.2343	18.0167	18.8312	17.7805	18.8184	18.2641	18.4513	18.1623
Q7XA63_ARATH	At5g19860	At5g19860	20443	1	5.52	1	0.000251773	-2.38012	1	3.03245	1	-0.319611	0.371068	-0.971941	0.0154591					17.7278	18.2205	17.9185	20.2418	20.5379	20.2274	21.0482	20.6046	21.3114	21.8479	20.8424	21.2327
F4K4X9_ARATH	Isopentenyl-diphosphate delta-isomerase	MDF20.5	31488	1	3.2	1	0.000267874	-0.698919	0.026165	-0.589906	0.0535023	-1.07615	0.0021263	-0.967141	0.00435561					18.7936	18.7794	18.8626	19.51	19.4775	19.5448	19.1525	19.7437	19.3091	20.4152	20.4778	20.5407
NRX1_ARATH	Probable nucleoredoxin 1	At1g60420	65170	2	5.19	2	0.000267875	1.32276	1	-4.18987	1	-2.16525	8.62409e-05	0.701865	0.0835294					20.3041	19.9123	20.5236	18.9978	18.8465	18.9274	15.5449	15.7377	16.8878	18.0592	18.3575	18.2495
FLK_ARATH	Flowering locus K homology domain	FLK	63404	1	2.43	1	0.000274765	-0.334663	0.361977	-0.839532	0.0351491	3.52549	1	3.02062	2.1022e-06					17.6687	18.4718	18.1024	18.4184	18.5749	18.2536	18.27	19.1821	19.3094	15.2136	15.4957	15.4758
PLDG1_ARATH	Phospholipase D gamma 1	PLDGAMMA1	95588	3	4.9	3	0.000277429	-0.808369	0.0461368	-0.0419174	0.90997	-3.4824	6.37513e-07	-2.71594	8.13652e-06					16.5143	15.9977	16.422	17.7175	17.2037	16.438	16.4835	16.099	16.4773	20.0995	19.7769	19.6305
ARF1_ARATH	ADP-ribosylation factor 1	ARF1	20609	8	48.62	8	0.000286662	-0.933803	0.00517427	0.260692	0.358543	-1.26164	0.000612563	-0.0671446	0.809854					22.3767	22.4735	22.3838	23.385	23.2968	23.3535	22.2079	21.8473	22.3968	23.4484	23.475	23.3134
AVP1_ARATH	Pyrophosphate-energized vacuolar membrane proton pump 1	AVP1	80820	7	9.48	7	0.000296173	-1.52242	0.000435549	-2.26471	1.22886e-05	-0.447239	0.182204	-1.18953	0.00274834					20.8728	20.4908	20.9436	22.392	22.1584	22.324	22.7698	22.9331	23.3984	23.8685	23.1469	23.4276
ARL8A_ARATH	ADP-ribosylation factor-like protein 8a	ARL8A	20404	2	16.3	2	0.000312241	-0.786197	0.0643146	3.16287	3.22211e-06	-3.63794	7.57109e-07	0.311129	0.435327					19.646	18.9722	19.0409	19.8794	19.8488	20.2895	15.5449	15.7377	16.8878	19.8223	19.5431	19.7189
GUN19_ARATH	Endoglucanase 19	At4g11050	69345	3	4.63	3	0.000325913	0.588146	0.23471	-0.468667	0.338349	5.34275	1.02926e-07	4.28593	1					20.2381	19.873	20.6961	19.5722	19.1375	20.3332	19.7083	21.4186	21.0864	15.2136	15.4957	15.4758
STR12_ARATH	Rhodanese-like/PpiC domain-containing protein 12, chloroplastic	At5g19370	32980	2	8.03	2	0.000325913	2.30635	2.12033e-05	-0.127637	0.71401	2.56449	1	0.130502	0.707919					18.0276	18.0343	17.4337	15.704	15.6525	15.2201	18.1616	17.4008	18.3161	15.2136	15.4957	15.4758
NMT1_ARATH	Glycylpeptide N-tetradecanoyltransferase 1	NMT1	49799	2	3.23	2	0.000325913	-0.257716	1	0.788992	1	-3.06121	4.19877e-06	-3.59249	8.06725e-07					15.1271	15.4574	15.2189	15.704	15.6525	15.2201	15.5449	15.7377	16.8878	18.7534	19.2616	19.339
Y5349_ARATH	CBS domain-containing protein CBSCBSPB1	CBSCBSPB1	59435	2	4.79	2	0.000333368	-4.04259	1	0.788992	1	-4.32579	1.09368e-06	-1.07218	0.0435849					15.1271	15.4574	15.2189	19.7664	18.4303	19.7345	15.5449	15.7377	16.8878	21.0007	20.0753	20.0717
CYL1_ARATH	Cyclase-like protein 1	CYCLASE1	28385	10	43.92	10	0.000342896	-2.82604	2.68651e-05	0.905917	0.0557971	-4.31503	3.69694e-07	-0.583074	0.197638					19.4252	19.0002	19.0359	22.5239	21.1046	22.3109	18.7442	17.9854	18.0139	22.1712	23.0817	22.4357
BXL1_ARATH	Beta-D-xylosidase 1	BXL1	83524	14	18.09	14	0.000343896	-1.84264	0.000160895	0.0399183	0.90828	-2.76765	3.42192e-06	-0.88509	0.0230767					21.3961	22.2701	22.2891	24.1174	23.5667	23.7992	22.1957	22.0579	21.582	24.8052	24.6162	24.7172
GL18_ARATH	Germin-like protein subfamily 1 member 8	GLP9	23587	1	4.5	1	0.000345926	-0.257716	1	0.788992	1	-3.89008	1.48123e-06	-4.42136	3.85404e-07					15.1271	15.4574	15.2189	15.704	15.6525	15.2201	15.5449	15.7377	16.8878	19.7598	20.7379	19.343
CYT4_ARATH	Cysteine proteinase inhibitor 4	CYS4	12556	3	24.79	3	0.000345926	-1.23175	0.0265652	-3.87869	1	-5.57671	9.43124e-08	-0.466267	0.356889					19.5158	20.4672	19.8235	21.094	20.4583	21.9494	15.5449	15.7377	16.8878	21.8952	21.1149	21.8905
BGNEM_ARATH	Probable glucan endo-1,3-beta-glucosidase At4g16260	At4g16260	37712	3	9.88	3	0.000346273	-3.69542	4.31685e-05	0.788992	1	-6.32325	1.87406e-07	-3.41683	8.82516e-05					15.1271	15.4574	15.2189	20.3444	18.8123	17.733	15.5449	15.7377	16.8878	22.906	22.1135	22.1207
DEXH1_ARATH	DExH-box ATP-dependent RNA helicase DExH1	At2g35920	111039	2	3.12	2	0.000358342	1.44583	0.00148068	1.48867	0.00119433	2.08533	1	2.12817	1					18.3557	18.9762	19.5752	17.43	17.3721	17.7674	17.1654	17.555	17.7207	15.2136	15.4957	15.4758
SPS2_ARATH	Solanesyl diphosphate synthase 2, chloroplastic	SPS2	46045	1	3.84	1	0.000358342	0.363464	0.224838	-0.130081	0.65498	1.6927	1	1.19915	1					17.2343	16.8864	16.7522	16.6977	16.3557	16.7291	16.9623	17.0989	17.202	15.2136	15.4957	15.4758
F4JLJ2_ARATH	Non-lysosomal glucosylceramidase	At4g10060	104351	2	2.17	2	0.000368338	-3.4125	2.08117e-06	3.09834	1	2.97113	1	3.28529	3.06993e-06					15.1271	15.4574	15.2189	17.7401	19.4476	18.8532	18.2656	18.2659	18.5669	15.2136	15.4957	15.4758
ATP4_ARATH	ATP synthase subunit delta', mitochondrial	At5g47030	21548	1	8.87	1	0.000442326	-4.14725	1.41266e-06	0.788992	1	-3.70581	4.46767e-06	-0.347558	0.470577					15.1271	15.4574	15.2189	19.1752	18.7466	20.3234	15.5449	15.7377	16.8878	19.4734	19.6399	20.1746
A0A1P8BAU8_ARATH	GPI-anchored adhesin-like protein	MRO11.7	90750	4	5.11	2	0.00044519	0.302345	0.456838	-3.85961	1	-2.7247	1	0.832565	0.0560702					20.3387	19.8777	19.5328	19.4444	19.4745	19.9233	15.5449	15.7377	16.8878	18.7694	18.9766	18.5985
A0A1P8APV1_ARATH	Protein kinase superfamily protein	At1g48210	33912	2	6.45	1	0.000455142	-0.257716	1	0.788992	1	-2.64414	1.31071e-05	-3.17542	2.09324e-06					15.1271	15.4574	15.2189	15.704	15.6525	15.2201	15.5449	15.7377	16.8878	18.8553	18.6844	18.5631
MPCP3_ARATH	Mitochondrial phosphate carrier protein 3, mitochondrial	MPT3	40090	12	32	12	0.000494279	-0.550785	0.0646587	-0.490787	0.0949063	-0.816745	0.0108155	-0.756747	0.0162853					23.4189	23.3656	23.2643	23.8728	23.951	23.8774	23.5536	23.9266	24.041	24.7068	24.5757	24.6889
Q9LXT5_ARATH	Ribosomal protein L1p/L10e family	T20N10_10	49970	1	1.57	1	0.000496858	0.639737	1	-0.959213	0.0199501	3.41384	6.56707e-07	1.81489	1					17.4704	17.8869	18.1917	17.1376	17.4532	17.039	18.1426	19.2898	18.9942	15.2136	15.4957	15.4758
Q9LE45_ARATH	AT4g08810/T32A17_120	AT4G08810.1	64192	1	1.81	1	0.000500298	-0.314836	0.448075	3.12043	5.5564e-06	-3.93213	1	-0.496867	0.239617					18.7866	18.9188	19.8263	19.5444	19.5314	19.4005	15.5449	15.7377	16.8878	20.0333	19.9926	19.9409
TET8_ARATH	Tetraspanin-8	TET8	30658	5	14.29	5	0.000523951	-2.94997	1.6735e-05	-0.653398	0.149932	-3.46988	3.34887e-06	-1.1733	0.0173412					18.1398	18.8343	19.8301	21.7925	21.6253	22.2364	20.0289	19.5634	19.1722	23.0325	23.2072	22.9345
C84A1_ARATH	Cytochrome P450 84A1	CYP84A1	58721	1	2.5	1	0.000565625	-0.257716	1	0.788992	1	-2.55295	1.91783e-05	-3.08422	2.9469e-06					15.1271	15.4574	15.2189	15.704	15.6525	15.2201	15.5449	15.7377	16.8878	18.5906	18.7974	18.4412
SR43C_ARATH	Signal recognition particle 43 kDa protein, chloroplastic	CAO	41279	2	10.72	1	0.000573028	2.63573	9.79606e-06	0.550657	0.151227	2.21558	1	0.130502	0.722507					17.8884	18.3502	18.2452	15.704	15.6525	15.2201	17.5088	17.0219	18.3011	15.2136	15.4957	15.4758
A0A1P8APZ6_ARATH	Calcium-binding EF hand family protein	At1g21630	132996	1	0.73	1	0.000573028	-2.6286	5.08268e-06	2.45702	1	0.271018	0.43448	0.442598	0.211448					15.1271	15.4574	15.2189	17.622	18.0897	17.9775	17.5732	17.2429	18.3585	17.4243	17.5508	17.3864
ALA1_ARATH	Phospholipid-transporting ATPase 1	ALA1	130329	2	1.9	2	0.000573028	-3.01836	1	0.788992	1	-2.71612	1.90067e-05	-0.48675	0.242784					15.1271	15.4574	15.2189	18.7074	17.8606	18.2905	15.5449	15.7377	16.8878	18.8533	19.0117	18.4537
PLR1_ARATH	Pyridoxal reductase, chloroplastic	PLR1	40576	4	12.88	4	0.000585447	0.573524	0.178799	-0.0959257	0.815136	3.66081	1	2.99136	1					19.907	18.7216	18.251	18.6317	18.1958	18.3317	18.9318	19.3223	18.9134	15.2136	15.4957	15.4758
PP445_ARATH	Pentatricopeptide repeat-containing protein At5g65560	At5g65560	103538	1	0.87	1	0.000585447	-4.64666	2.08894e-06	-5.97437	1.46502e-07	0.963462	0.101522	-0.36425	0.514899					15.1271	15.4574	15.2189	19.5573	20.6297	19.5564	20.0508	21.7299	21.9458	20.3045	19.5262	21.0055
NRL4_ARATH	Bifunctional nitrilase/nitrile hydratase NIT4	NIT4	38895	1	3.1	1	0.000593275	-0.257716	1	0.788992	1	-2.45803	2.55534e-05	-2.98931	3.7391e-06					15.1271	15.4574	15.2189	15.704	15.6525	15.2201	15.5449	15.7377	16.8878	18.601	18.3858	18.5576
RAF2A_ARATH	Ras-related protein RABF2a	RABF2A	21654	1	5.5	1	0.000593275	-0.748993	0.0187678	0.437975	0.137816	-1.20338	1	-0.0164074	0.953443					18.8902	18.8952	19.0188	19.6706	19.6597	19.721	18.3306	18.4117	18.748	19.4553	19.8538	19.7915
KIWI_ARATH	RNA polymerase II transcriptional coactivator KIWI	KIWI	12083	1	5.61	1	0.000598862	0.452769	0.245843	-2.59224	1	3.17551	1	0.130502	0.73105					15.46	16.3577	16.1172	15.704	15.6525	15.2201	19.2393	18.2703	18.202	15.2136	15.4957	15.4758
EP1L2_ARATH	EP1-like glycoprotein 2	At1g78830	50343	16	38.46	15	0.000598862	-1.784	6.50838e-05	-0.375623	0.229711	-1.06244	0.00386025	0.345938	0.266427					24.1068	24.161	23.6904	25.5006	25.8921	25.9174	24.4687	24.4574	24.1589	25.461	25.6443	25.1671
HACL_ARATH	2-hydroxyacyl-CoA lyase	HACL	61470	3	5.94	3	0.00060198	-2.17654	1	0.788992	1	-4.00047	1.79328e-06	-2.61292	0.000109443					15.1271	15.4574	15.2189	17.5071	17.5363	17.2896	15.5449	15.7377	16.8878	20.363	20.7176	19.0911
FLOT2_ARATH	Flotillin-like protein 2	FLOT2	51419	12	29.37	1	0.00060198	-0.257716	1	0.788992	1	-2.60471	1.96501e-05	-3.13598	3.13135e-06					15.1271	15.4574	15.2189	15.704	15.6525	15.2201	15.5449	15.7377	16.8878	18.9947	18.4206	18.5693
KDSB_ARATH	3-deoxy-manno-octulosonate cytidylyltransferase, mitochondrial	KDSB	32245	1	2.76	1	0.00060198	-0.203629	0.617504	-3.23111	1	-3.35462	2.4017e-06	0.0801272	0.8435					19.5937	19.2749	18.9952	19.686	18.9953	19.7934	15.5449	15.7377	16.8878	19.3715	19.2868	19.576
TRNHF_ARATH	Tropinone reductase homolog At5g06060	At5g06060	28292	7	25	7	0.00060198	-0.751633	0.0642358	1.91119	0.000237987	0.362876	0.34415	3.0257	3.19068e-06					21.7722	20.447	20.7434	21.5572	21.6527	22.0077	18.9643	19.342	18.9227	18.6949	18.9167	18.5288
Q39142_ARATH	Chlorophyll a-b binding protein, chloroplastic	Lhb1B1	28170	13	56.39	6	0.00060198	1.59953	0.000628381	0.353756	0.328511	2.50817	1.14969e-05	1.2624	0.00349485					25.7816	25.4601	25.1313	23.7825	23.5913	24.2006	25.1179	25.35	24.8438	22.112	23.072	22.6033
SYLC_ARATH	Leucine--tRNA ligase, cytoplasmic	At1g09620	123451	5	6.42	5	0.000617976	-4.53248	1	4.2241	1	-0.388637	0.436243	-0.0802641	0.870629					15.1271	15.4574	15.2189	20.3577	19.027	20.0162	18.8161	19.3591	20.3006	19.2846	19.7881	20.569
Q93ZN4_ARATH	AT4g12830/T20K18_180	At4g12830	43763	2	7.89	2	0.000619507	1.42349	0.000539499	-0.0389167	0.899958	-0.680096	0.0447703	-2.1425	1					17.8851	18.3958	18.5064	16.8308	16.8992	16.7869	18.1033	18.5685	18.2323	18.7573	19.2818	18.9052
AMT2_ARATH	Ammonium transporter 2	AMT2	50768	1	2.32	1	0.000619507	-1.58942	0.00173972	-1.37388	1	-3.66908	8.96261e-07	-0.705775	0.0995654					17.0529	17.3708	17.8683	18.7192	19.2532	19.0879	15.5449	15.7377	16.8878	19.6182	19.6013	19.9582
CB21_ARATH	Chlorophyll a-b binding protein 2.1, chloroplastic	LHCB2.1	28650	11	54.72	11	0.000619507	0.827185	0.0199962	0.0759019	0.809424	1.96529	3.75189e-05	1.21401	0.00200762					30.2486	30.2622	29.9141	29.2427	29.1145	29.5863	29.9953	30.2011	30.0009	27.8226	28.5549	27.9239
PFKA1_ARATH	ATP-dependent 6-phosphofructokinase 1	PFK1	51991	4	8.88	1	0.000620097	-3.47794	1	-4.31019	4.0458e-07	1.23011	0.0145893	0.397856	0.37362					15.1271	15.4574	15.2189	18.1566	19.2702	18.8105	18.6038	19.9835	20.1467	18.4492	18.2624	18.3322
ADPG1_ARATH	Polygalacturonase ADPG1	ADPG1	46572	2	5.1	1	0.000628992	-0.257716	1	0.788992	1	-2.91239	1.21808e-05	-3.44366	2.27273e-06					15.1271	15.4574	15.2189	15.704	15.6525	15.2201	15.5449	15.7377	16.8878	19.5173	18.8786	18.5117
PSMD6_ARATH	26S proteasome non-ATPase regulatory subunit 6 homolog	RPN7	44282	2	6.98	2	0.000631494	-1.27595	0.0156408	1.94679	1	-2.82833	1	-3.49916	1					15.1271	15.4574	15.2189	16.9118	17.0116	15.7078	16.7505	16.7616	18.1317	19.7775	20.223	20.1282
OHP1_ARATH	Light-harvesting complex-like protein OHP1, chloroplastic	OHP1	12010	1	8.18	1	0.000638583	-0.0576933	0.891301	-2.64245	1	0.661778	0.135629	3.36192	3.52522e-06					18.5579	18.9227	18.6172	18.1882	18.7107	19.3719	15.5449	15.7377	16.8878	15.2136	15.4957	15.4758
A0A1P8B068_ARATH	Pathogenesis-related thaumatin superfamily protein	At2g28790	30183	8	32.48	8	0.000661374	-0.496406	0.186616	-0.536781	0.155784	-2.40488	2.09275e-05	-2.44525	1.78373e-05					22.7272	22.8886	23.2018	23.4626	23.5463	23.298	22.9186	23.9567	23.5527	26.3837	25.6841	25.5747
EDL17_ARATH	Sugar transporter ERD6-like 17	SFP1	51786	4	8.65	4	0.00066338	-2.44532	1	0.788992	1	-4.102	2.03442e-06	-2.44568	0.000267198					15.1271	15.4574	15.2189	17.4318	18.4474	17.2601	15.5449	15.7377	16.8878	20.7828	20.2839	19.4097
F4K6F8_ARATH	Ribosomal protein L20	GCD1	43940	1	3.39	1	0.000664897	-0.700166	0.156056	-1.0325	0.0456132	4.48006	5.73267e-07	4.14773	1.28687e-06					18.8989	18.6393	18.9895	19.7782	18.9079	19.9421	19.0001	19.6958	20.9294	15.2136	15.4957	15.4758
CLPD_ARATH	Chaperone protein ClpD, chloroplastic	CLPD	103235	4	4.13	2	0.000664897	0.767985	1	-2.92418	1	-3.06046	2.74379e-06	-0.90426	0.0301134					18.7154	19.0642	19.1634	18.2229	18.3048	18.1113	15.5449	15.7377	16.8878	19.0231	19.3212	19.0075
Q84JK1_ARATH	RNA-binding (RRM/RBD/RNP motifs) family protein	At1g70200	60338	1	2.04	1	0.000665028	2.97219	1	-1.24563	0.0239113	4.34832	1.19052e-06	0.130502	0.790776					18.0888	18.5476	18.8568	15.704	15.6525	15.2201	18.5926	19.8289	20.8085	15.2136	15.4957	15.4758
BBE10_ARATH	Berberine bridge enzyme-like 10	At1g30720	58879	2	3.98	2	0.000669784	-2.45297	1	1.88731	1	-2.70504	5.01062e-05	-2.13938	0.000387007					15.1271	15.4574	15.2189	17.1104	17.7259	18.3261	17.3958	16.6295	17.4401	20.3292	19.0338	20.2174
IVD_ARATH	Isovaleryl-CoA dehydrogenase, mitochondrial	IVD	44773	4	7.09	4	0.000706177	-2.63559	9.33079e-06	1.71191	1	-1.23188	0.00491362	-0.308203	0.405194					17.8654	18.0876	18.5095	20.7166	20.4503	21.2024	20.2237	19.722	19.6526	20.5701	21.3313	21.3925
RD21A_ARATH	Cysteine proteinase RD21A	RD21A	50966	5	12.34	5	0.000790499	-0.337305	0.255478	0.643787	0.0419338	-1.53622	0.00015834	-0.555127	0.0731398					23.9347	23.9795	23.9478	24.0977	24.2487	24.5275	23.0823	23.2486	23.5997	24.9548	24.6939	24.8907
BUP1_ARATH	Beta-ureidopropionase	PYD3	45553	2	6.62	2	0.000802229	-2.97363	1	0.788992	1	-2.39158	6.61087e-05	-0.206951	0.612897					15.1271	15.4574	15.2189	18.5603	17.6363	18.5277	15.5449	15.7377	16.8878	18.4366	18.515	18.3936
THIK2_ARATH	3-ketoacyl-CoA thiolase 2, peroxisomal	PED1	48579	14	38.1	14	0.000806217	-1.28331	0.00286304	0.281868	0.426777	-2.55689	8.34257e-06	-0.991707	0.0136339					21.0357	20.7353	21.0958	22.2858	22.102	22.3288	21.3252	20.64	20.056	23.1683	23.3666	23.1568
PDI23_ARATH	Protein disulfide-isomerase 2-3	PDIL2-3	47755	5	16.36	5	0.0008094	0.0550821	0.843464	-0.0372184	0.893808	-0.993381	0.00347519	-1.08568	0.00188991					21.6895	21.4051	21.4601	21.5296	21.4428	21.4171	21.4507	21.5774	21.6383	22.7345	22.6268	22.2853
HIR2_ARATH	Hypersensitive-induced response protein 2	HIR2	31406	11	40.21	9	0.000810191	-1.71295	0.000419812	1.06218	0.0111363	-2.36144	2.44849e-05	0.413693	0.264853					21.6823	21.3479	21.301	23.3179	22.742	23.4102	20.5431	20.6598	19.9418	22.6508	23.2447	22.3335
XTH6_ARATH	Probable xyloglucan endotransglucosylase/hydrolase protein 6	XTH6	33692	1	5.48	1	0.000832355	0.971775	0.046573	-0.350261	0.438893	4.02114	1	2.69911	1					18.4604	18.8477	19.8896	17.3839	18.6959	18.2026	19.0374	19.6786	19.5325	15.2136	15.4957	15.4758
OST1B_ARATH	Dolichyl-diphosphooligosaccharide--protein glycosyltransferase subunit 1B	OST1B	52219	2	6.9	1	0.000832355	-0.257716	1	0.788992	1	-2.26583	5.8409e-05	-2.79711	7.82412e-06					15.1271	15.4574	15.2189	15.704	15.6525	15.2201	15.5449	15.7377	16.8878	18.331	18.4932	18.1436
F4IE14_ARATH	Ubiquinone biosynthesis protein	At1g19140	34412	2	8.33	2	0.000880678	-1.89671	1	0.581591	0.0984049	1.53675	1	0.221625	0.507339					20.262	20.2608	20.2409	17.8474	18.214	19.0122	19.7431	19.6489	19.6269	18.1138	18.1	18.1949
TRXM2_ARATH	Thioredoxin M2, chloroplastic	TRXM2	20312	1	8.6	1	0.00095219	-0.52818	1	-2.59582	1	-3.36001	2.5377e-06	-0.23601	0.566127					18.9673	18.6733	18.3173	18.7264	19.491	19.325	15.5449	15.7377	16.8878	19.676	19.3172	19.2572
GL21_ARATH	Germin-like protein subfamily 2 member 1	GLP4	22868	4	19.18	4	0.00095219	-1.37458	0.00288838	0.162846	0.665511	-2.84115	5.86701e-06	-1.30373	0.00409953					22.0005	21.2767	20.9219	22.7167	22.5829	23.0232	21.8032	20.8794	21.0279	24.2231	24.1067	23.9042
TOM2A_ARATH	Tobamovirus multiplication protein 2A	TOM2A	31556	1	7.14	1	0.000954616	-0.442852	0.289633	-2.92534	1	-2.82573	1	0.54246	0.199828					18.5742	18.9244	19.4478	19.3773	19.1538	19.7439	15.5449	15.7377	16.8878	18.6756	19.0307	18.9413
RH15_ARATH	DEAD-box ATP-dependent RNA helicase 15	RH15	48337	2	4.68	2	0.000954616	-1.24148	0.00101041	-0.223844	0.449976	-1.04182	0.00349925	-0.0241868	0.934131					19.7081	19.2623	19.2704	20.7919	20.6839	20.4895	19.8664	19.5555	19.4905	20.8531	20.5137	20.671
CHLP_ARATH	Geranylgeranyl diphosphate reductase, chloroplastic	CHLP	51838	18	36.62	18	0.000954616	1.15452	0.00167057	-0.0796171	0.784958	1.09529	0.00242163	-0.138848	0.635294					24.1508	23.9236	23.6516	22.9694	22.6233	22.6697	23.9795	24.0519	23.9334	23.1438	22.7144	22.8208
PSAD1_ARATH	Photosystem I reaction center subunit II-1, chloroplastic	psaD1	22598	22	62.5	22	0.000954616	0.90741	0.00857835	0.308634	0.305835	1.2423	0.00105545	0.643526	0.0458083					27.5813	27.3413	27.3201	26.3253	26.336	26.8591	26.9349	27.2032	27.1788	25.6647	26.0004	25.9249
F4KBJ3_ARATH	Alpha/beta-Hydrolases superfamily protein	MBB18.5	40992	1	2.41	1	0.000969122	1.02585	1	0.0260087	0.92947	1.28027	1	0.280436	0.349149					19.8242	19.5409	19.3751	18.4733	18.3546	18.8348	19.619	19.6546	19.3886	18.1111	18.4491	18.2613
RH39_ARATH	DEAD-box ATP-dependent RNA helicase 39	RH39	68924	1	3.06	1	0.000976404	-0.0847809	1	-0.255932	0.578032	3.79232	2.32414e-06	3.62117	1					18.2405	18.8702	19.6835	18.365	18.9138	19.7698	18.8308	19.1243	19.6069	15.2136	15.4957	15.4758
PCR1_ARATH	Protein PLANT CADMIUM RESISTANCE 1	PCR1	16503	3	28.48	3	0.000978017	-1.86191	0.000519684	-0.720911	0.0929745	-2.71149	1.86703e-05	-1.57049	0.00188028					18.1588	18.8935	18.4689	20.8256	19.779	20.5023	18.8126	19.919	18.9523	21.8566	22.1113	21.8504
RH21_ARATH	DEAD-box ATP-dependent RNA helicase 21	RH21	85277	3	5.46	2	0.000997895	0.617276	0.289621	-0.927514	0.122013	5.54904	1	4.00425	1					19.7943	19.5346	20.7208	18.9436	20.4976	18.7566	19.885	21.5532	21.394	15.2136	15.4957	15.4758
Q8RWT4_ARATH	Ribosomal protein L1p/L10e family	At2g42710	45780	1	3.37	1	0.00103507	0.622407	0.137358	-0.295391	0.464189	3.21689	3.10843e-06	2.29909	1					17.8641	18.0879	18.9976	17.5567	18.1178	17.4078	18.1223	18.5816	19.1318	15.2136	15.4957	15.4758
ACA11_ARATH	Putative calcium-transporting ATPase 11, plasma membrane-type	ACA11	111945	2	2.34	2	0.0010541	0.000962414	1	-3.09342	1	-4.14711	8.83009e-07	-1.05465	0.0359595					18.6043	19.7698	19.0766	19.1543	19.119	19.1744	15.5449	15.7377	16.8878	20.1163	19.6892	20.8062
U72E3_ARATH	UDP-glycosyltransferase 72E3	UGT72E3	52904	1	1.25	1	0.0010541	0.365831	1	1.00891	1	0.640942	0.0416777	-0.733797	0.0228364					17.6104	17.7824	17.3761	17.239	17.1725	17.2599	18.3784	18.6114	18.8058	18.1745	17.906	17.7922
A0A1P8B956_ARATH	Amine oxidase	At4g12290	75319	2	4.32	2	0.0010541	-3.99969	4.14647e-06	0.788992	1	-3.18038	3.85732e-05	0.0303164	0.952618					15.1271	15.4574	15.2189	19.5869	18.3737	19.8419	15.5449	15.7377	16.8878	18.9533	20.0174	18.7408
RAE1A_ARATH	Ras-related protein RABE1a	RABE1A	23939	4	14.81	1	0.0010541	-0.260637	1	0.333494	0.245908	-1.17564	0.00106321	-0.581513	0.0550165					20.2661	20.5238	20.6813	20.7214	20.7247	20.807	19.9406	20.3013	20.2288	21.4335	21.2462	21.3179
BIG5_ARATH	Brefeldin A-inhibited guanine nucleotide-exchange protein 5	BIG5	192883	5	3.28	4	0.00127345	-0.539346	1	-2.7447	1	-3.778	1.88799e-06	-0.493956	0.280572					18.714	18.9113	18.7792	19.9721	19.51	18.5404	15.5449	15.7377	16.8878	19.8191	19.6223	20.0631
F4HQT8_ARATH	Uncharacterized protein	At1g13470	44095	3	11.35	3	0.00130753	-2.64803	0.000207085	0.788992	1	-3.79391	7.38102e-06	-1.93487	0.0023577					15.1271	15.4574	15.2189	17.4959	17.3335	18.9181	15.5449	15.7377	16.8878	19.1765	20.2477	20.1279
PORB_ARATH	Protochlorophyllide reductase B, chloroplastic	PORB	43359	8	15.46	6	0.00130753	2.33197	7.80008e-05	-0.355929	0.386099	2.60461	2.80764e-05	-0.0832915	0.836777					24.1751	23.8818	23.7597	22.0987	21.2039	21.518	23.8437	24.6387	24.4018	22.3058	21.7185	21.0462
AASS_ARATH	Alpha-aminoadipic semialdehyde synthase	LKR/SDH	117149	2	2.44	2	0.00131531	-0.257716	1	0.788992	1	-2.16222	0.000110458	-2.69349	1.43291e-05					15.1271	15.4574	15.2189	15.704	15.6525	15.2201	15.5449	15.7377	16.8878	18.375	18.4104	17.8717
CYB_ARATH	Cytochrome b	MT-CYB	44291	1	2.29	1	0.00136652	-0.904958	0.013733	-1.21013	1	-0.873	0.0165772	-1.17817	0.00277314					17.7026	17.9478	17.26	18.4705	18.8597	18.295	18.5084	18.9708	19.0616	19.6387	19.7622	19.7589
SDHB1_ARATH	Succinate dehydrogenase [ubiquinone] iron-sulfur subunit 1, mitochondrial	SDH2-1	31171	1	4.3	1	0.001415	-0.351705	0.243279	0.446085	0.145663	-1.47004	1	-0.672246	0.0371947					17.3427	17.5314	17.7179	18.2369	17.6697	17.7404	17.0083	16.9936	17.2517	18.4819	18.6277	18.5541
VIP3_ARATH	WD repeat-containing protein VIP3	VIP3	34260	1	3.12	1	0.00152332	-0.369837	0.337812	-2.23036	1	-2.54518	1.86414e-05	0.0550193	0.884358					18.2302	18.3667	18.2646	18.5331	18.9201	18.5177	15.5449	15.7377	16.8878	18.8772	18.5211	18.4076
CAB6_ARATH	Chlorophyll a-b binding protein 6, chloroplastic	LHCA1	25996	7	31.95	6	0.00155023	1.15731	0.00383345	0.532717	0.125102	1.59699	0.000354061	0.972402	0.0109759					25.7669	25.6109	25.3318	24.2181	24.2961	24.7235	25.2184	24.8983	24.9948	23.6489	23.749	22.9227
GSHRP_ARATH	Glutathione reductase, chloroplastic	EMB2360	60852	1	2.65	1	0.00164152	-0.191753	0.628656	-2.53664	1	-2.66129	1	0.067109	0.864995					18.457	18.5556	18.7678	18.9052	18.7021	18.7483	15.5449	15.7377	16.8878	19.1618	18.2961	18.6963
RAA4A_ARATH	Ras-related protein RABA4a	RABA4A	24842	4	26.11	1	0.00169451	-1.0808	0.00325959	-0.186381	0.538255	-1.19563	1	-0.301207	0.326191					18.4591	18.8454	18.5452	19.9006	19.3477	19.8439	18.5389	19.023	18.847	20.0176	20.0405	19.9378
CARK1_ARATH	Receptor-like cytoplasmic kinase 1	CARK1	39562	2	5.49	2	0.00169451	-0.528385	0.0842146	0.358394	0.22551	-1.21155	0.00102871	-0.324774	0.269401					19.191	19.3297	18.8394	19.6065	19.5678	19.771	18.9066	18.8699	18.5083	19.9245	19.9712	20.0238
A8MRW5_ARATH	Oxidoreductase, zinc-binding dehydrogenase family protein	At4g21580	33835	4	18.18	4	0.00169984	-0.797323	0.0382154	-1.19427	1	-2.32593	2.05781e-05	-0.334328	0.347633					20.1881	20.23	19.6997	21.1621	20.2342	21.1135	18.5742	19.0693	18.8915	20.9326	21.3031	21.2771
IF4A2_ARATH	Eukaryotic initiation factor 4A-2	TIF4A-2	46763	16	32.28	2	0.00170782	-0.683104	0.0393166	0.0812366	0.787667	-1.45206	0.000368465	-0.687716	0.0382225					19.3638	19.4865	19.6047	20.2679	20.252	19.9843	19.762	19.0838	19.3655	21.0852	20.6685	20.8137
NFD2_ARATH	Protein NUCLEAR FUSION DEFECTIVE 2	NFD2	20742	3	19.37	2	0.00177163	-2.5872	1.48939e-05	0.788992	1	0.661778	0.0974502	2.45998	2.41695e-05					15.1271	15.4574	15.2189	17.6514	18.0814	17.8323	15.5449	15.7377	16.8878	15.2136	15.4957	15.4758
PTA10_ARATH	Protein PLASTID TRANSCRIPTIONALLY ACTIVE 10	PTAC10	78814	2	3.44	2	0.00182706	3.10511	4.67749e-05	-0.938997	0.084153	3.27938	1	-0.764723	0.15093					18.8657	19.6355	17.6529	15.7274	16.2825	14.8289	19.6206	19.6652	19.6852	16.0367	16.5392	16.5571
UGE1_ARATH	Bifunctional UDP-glucose 4-epimerase and UDP-xylose 4-epimerase 1	UGE1	39158	3	10.54	3	0.00182706	-1.81939	0.00104153	-1.4457	1	-2.92687	1.69531e-05	0.338225	0.438191					17.3499	17.7785	17.3791	19.6277	19.0152	19.3229	15.5449	15.7377	16.8878	18.3259	19.3469	19.2782
F16P1_ARATH	Fructose-1,6-bisphosphatase 1, chloroplastic	CFBP1	45162	14	35.73	14	0.00183476	0.464416	0.13512	-0.135518	0.648269	1.37711	0.000489034	0.777178	0.020131					25.4566	25.1476	25.0118	24.5988	24.6278	24.9962	25.4672	25.3574	25.198	24.232	23.8345	23.8248
A0A1I9LRA3_ARATH	TRAF-like family protein	At3g20370	41105	3	12.32	3	0.00183604	0.114643	1	-0.851944	0.0782096	-2.48749	0.00011782	-3.45408	5.27427e-06					14.8161	15.6637	15.1348	15.2567	15.6322	14.3817	15.5449	15.7377	16.8878	18.432	18.4356	18.7653
LYM2_ARATH	LysM domain-containing GPI-anchored protein 2	LYM2	37739	1	2.57	1	0.00196776	-1.47762	0.000770004	0.558858	0.115635	-1.53264	0.000578207	0.503829	0.152105					18.4787	18.469	18.6753	20.0684	19.8518	20.1357	18.5781	17.6445	17.7238	19.2217	19.8091	19.5136
MAO1_ARATH	NAD-dependent malic enzyme 1, mitochondrial	NAD-ME1	69656	2	4.17	2	0.00199551	-3.37408	1	0.788992	1	-2.00827	0.00074561	0.576816	0.220057					15.1271	15.4574	15.2189	19.252	18.5292	18.1445	15.5449	15.7377	16.8878	18.4919	17.4297	18.2735
Q93XZ7_ARATH	At5g42570	At5g42570	24565	2	11.47	1	0.00208378	-2.2041	0.000219809	0.788992	1	-2.49102	1	-1.07591	0.0253949					15.1271	15.4574	15.2189	18.0344	17.3732	17.0081	15.5449	15.7377	16.8878	18.7741	18.0708	18.7986
CB5_ARATH	Chlorophyll a-b binding protein CP26, chloroplastic	LHCB5	30157	18	62.14	17	0.00211573	1.01246	0.00652318	0.371247	0.250497	1.33943	0.000964449	0.698211	0.0425588					27.2209	27.2082	26.482	25.7816	25.9285	26.1638	26.6813	26.5293	26.5868	25.0358	25.2881	25.4552
PORC_ARATH	Protochlorophyllide reductase C, chloroplastic	PORC	43883	10	26.18	10	0.00211573	1.41854	0.000768088	0.0558923	0.862524	1.40999	0.000804829	0.0473401	0.883374					24.2112	23.8991	23.5158	22.4683	22.1238	22.7784	23.8904	24.0133	23.5547	22.6068	22.3076	22.3141
PTA16_ARATH	Protein PLASTID TRANSCRIPTIONALLY ACTIVE 16, chloroplastic	PTAC16	54358	15	38.82	15	0.00211573	1.93174	0.000244694	0.451293	0.250472	2.05185	0.000145851	0.571398	0.152306					24.3701	23.9659	24.2751	22.961	21.8755	21.9793	23.7244	24.1342	23.3986	21.7689	22.0164	21.3163
AGAL3_ARATH	Alpha-galactosidase 3	AGAL3	48363	2	6.64	2	0.00221001	-2.1303	1	-1.41694	1	-2.7243	5.10935e-05	0.822944	0.0870917					17.3437	17.7032	17.3743	19.6346	19.5612	19.6163	15.5449	15.7377	16.8878	18.4856	19.6493	18.2083
AAT3_ARATH	Aspartate aminotransferase 3, chloroplastic	ASP3	48954	5	11.8	3	0.0022399	-0.689321	0.19109	-1.56483	1	-2.62487	0.000205319	-3.50038	1.4774e-05					18.1647	16.794	16.2964	18.0496	16.9708	18.3027	18.4522	18.6162	18.8812	21.6848	21.1601	20.9794
RAG3E_ARATH	Ras-related protein RABG3e	RABG3E	22980	5	29.13	1	0.00227552	-2.66002	1.68026e-05	0.788992	1	0.661778	0.109842	2.5328	2.68441e-05					15.1271	15.4574	15.2189	17.7647	18.3656	17.6532	15.5449	15.7377	16.8878	15.2136	15.4957	15.4758
PME32_ARATH	Probable pectinesterase/pectinesterase inhibitor 32	PME32	57636	3	6.07	1	0.00227903	-0.44219	0.30308	-2.4905	1	-2.78106	1	0.151631	0.71848					18.8921	18.1953	18.5545	19.1832	19.1922	18.5931	15.5449	15.7377	16.8878	18.5106	19.2791	18.7239
PPD_ARATH	Probable pheophorbidase	PPD	29014	1	4.2	1	0.00227903	-1.59461	1	0.788992	1	-1.98624	0.000207557	-1.18062	0.00876697					15.1271	15.4574	15.2189	17.1495	16.9368	16.5009	15.5449	15.7377	16.8878	17.942	18.2081	17.979
NU3M_ARATH	NADH-ubiquinone oxidoreductase chain 3	ND3	13935	1	12.61	1	0.00227903	-0.292435	0.309699	0.678191	0.0302438	-0.982204	0.00398425	-0.011578	0.96718					17.9033	17.6666	17.643	17.7725	18.2167	18.1009	17.1973	17.0008	16.9801	18.1448	17.9068	18.0732
Q9SUX0_ARATH	Bifunctional inhibitor/lipid-transfer protein/seed storage 2S albumin superfamily protein	At4g22490	12780	1	6.67	1	0.00227903	-0.423868	0.163821	-0.271915	0.359952	-1.02114	1	-0.869191	0.0103618					18.9514	19.0095	19.1712	19.5371	19.4972	19.3695	18.9727	19.5787	19.3965	20.4872	20.126	20.3981
COPE1_ARATH	Coatomer subunit epsilon-1	At1g30630	32602	7	23.63	7	0.00227903	0.177081	0.643994	0.902852	0.0327577	1.65531	1	2.38108	3.80509e-05					20.3525	20.1404	21.1553	20.2624	20.5504	20.3042	20.2817	19.5531	19.1049	18.0358	17.9902	17.9478
THI4_ARATH	Thiamine thiazole synthase, chloroplastic	THI1	36664	8	27.22	8	0.00227903	0.442559	0.220347	0.188755	0.591255	1.94247	0.000108949	1.68867	0.000360466					22.3242	22.248	22.1743	22.1513	21.2569	22.0107	22.0064	21.9351	22.2387	20.4642	20.2821	19.6066
VATF_ARATH	V-type proton ATPase subunit F	VHA-F	14259	6	28.12	6	0.00227903	-1.46019	0.000538101	-0.0766871	0.809282	-1.18243	0.00257678	0.201079	0.529888					20.6742	21.4448	20.8068	22.3625	22.2872	22.6566	20.9255	21.1864	21.0439	21.9516	22.4051	22.3464
Q9S7W4_ARATH	AT3g07720/F17A17_6	F17A17.6	35686	2	6.69	2	0.00231396	-0.267082	0.67799	4.89808	5.35203e-06	-4.41391	1.49342e-05	0.751246	0.254652					21.7541	20.4507	20.6598	21.4297	20.1727	22.0634	15.5449	15.7377	16.8878	19.342	21.1637	20.9065
EXLB1_ARATH	Expansin-like B1	EXLB1	27934	1	3.6	1	0.00235365	1.46152	0.000441888	0.192322	0.538296	0.912419	0.0111092	-0.356778	0.262858					19.1122	19.5793	19.6052	18.1036	18.0018	17.8067	18.8604	19.252	19.6072	18.2879	18.2709	18.4237
FLA9_ARATH	Fasciclin-like arabinogalactan protein 9	FLA9	26115	2	9.72	2	0.00240507	-3.11093	0.000104635	4.91021	1	2.43574	1	0.636461	0.266066					15.1271	15.4574	15.2189	17.5073	17.633	19.9959	20.462	20.1147	19.9573	17.769	17.7415	17.7163
FAX3_ARATH	Protein FATTY ACID EXPORT 3, chloroplastic	FAX3	36701	2	13.43	2	0.00249684	2.95374	1	-0.563889	0.184485	-0.238229	0.562763	2.15162	1					15.4223	15.9592	15.0973	18.8124	18.1187	18.4087	15.5449	15.7377	16.8878	16.3623	16.1812	16.3416
VA721_ARATH	Vesicle-associated membrane protein 721	VAMP721	24765	5	29.68	5	0.00267329	-1.15684	0.00652261	0.578582	0.125603	-2.16886	5.09117e-05	-0.433447	0.240872					19.898	20.051	20.3088	21.4463	20.6805	21.6016	19.8401	19.0357	19.6464	21.4512	21.9341	21.6434
AB1K1_ARATH	Protein ACTIVITY OF BC1 COMPLEX KINASE 1, chloroplastic	ABC1K1	76757	4	5.57	4	0.00274526	0.157869	0.70816	-2.63939	1	-2.84474	1.77441e-05	-0.363226	0.395186					18.483	18.7343	18.8713	18.5718	18.1734	18.8698	15.5449	15.7377	16.8878	19.3594	18.9656	18.3797
EXPB3_ARATH	Expansin-B3	EXPB3	28425	1	3.79	1	0.00276124	2.54393	0.000168621	-0.398968	0.413569	3.0734	3.05023e-05	0.130502	0.786407					17.6297	17.757	18.8217	15.704	15.6525	15.2201	17.4282	18.749	19.2281	15.2136	15.4957	15.4758
Q9LST0_ARATH	AT5g60160/f15l12_20	At5g60160	52426	2	6.5	2	0.00276124	-1.29478	0.00161718	-0.796083	0.0282028	-1.0724	0.00571607	-0.573697	0.0971746					17.5885	17.7318	17.3832	19.1671	18.6404	18.7803	17.8834	18.7523	18.456	19.6177	19.4075	19.2837
PGML1_ARATH	Phosphoglycerate mutase-like protein 1	At5g64460	31599	3	16.67	3	0.00276238	1.07053	0.0360902	0.697127	0.150012	2.8433	1	2.4699	1					18.5325	19.9279	18.3459	17.1454	18.3	18.1493	18.3007	17.9302	18.4841	15.2136	15.4957	15.4758
F4I1E5_ARATH	MICOS complex subunit Mic10-like protein (DUF543)	At1g22520	19992	1	9.5	1	0.00276861	-0.572488	0.152538	2.01848	0.000171856	-1.94877	1	0.642195	0.112358					17.6691	18.242	18.3147	18.7334	18.6741	18.5358	15.5449	15.7377	16.8878	18.0073	17.9092	18.1001
TMN11_ARATH	Transmembrane 9 superfamily member 11	TMN11	74579	1	1.22	1	0.00277317	-2.23008	0.000350024	2.88883	1	-0.600404	0.207282	-1.25916	0.0163223					15.1271	15.4574	15.2189	17.8184	18.011	16.6643	18.1737	17.4229	18.8733	19.1676	18.4451	18.6585
VHAA2_ARATH	V-type proton ATPase subunit a2	VHA-a2	93106	9	12.18	1	0.00277317	-2.62446	2.51e-05	0.788992	1	-1.47223	0.00290904	0.363239	0.374784					15.1271	15.4574	15.2189	17.4704	18.4396	17.7667	15.5449	15.7377	16.8878	17.544	17.4942	17.5489
RH12_ARATH	DEAD-box ATP-dependent RNA helicase 12	RH12	56775	2	7.03	2	0.00282296	-0.138651	0.735008	2.2742	0.000108238	-2.78541	1.65112e-05	-0.37256	0.370372					18.5331	17.8121	18.6478	18.8026	18.4311	18.1752	15.5449	15.7377	16.8878	18.8736	18.7034	18.9496
APG2_ARATH	GDSL esterase/lipase APG	APG	38200	4	15.86	4	0.00284421	1.55508	0.00344161	-0.657157	0.149772	3.04989	1.27559e-05	0.837647	0.0735472					21.1187	20.9623	20.7216	19.1391	19.317	19.6813	21.4385	21.0017	22.334	18.8694	18.9966	17.7584
DNAT1_ARATH	1,4-dihydroxy-2-naphthoyl-CoA thioesterase 1	DHNAT1	16713	1	12.18	1	0.00285699	-2.0213	1	0.788992	1	-1.73952	0.000660693	-0.507203	0.206977					15.1271	15.4574	15.2189	17.4813	17.4128	16.9732	15.5449	15.7377	16.8878	17.4777	17.9542	17.957
HIR3_ARATH	Hypersensitive-induced response protein 3	HIR3	31321	16	56.14	16	0.00285699	-2.36545	0.000423718	0.257249	0.608275	-3.40833	1.62057e-05	-0.785629	0.134244					23.395	22.9319	22.73	25.0171	25.5433	25.5928	23.9015	21.5992	22.7844	26.1436	26.1848	26.1818
SDRA_ARATH	Short-chain dehydrogenase/reductase SDRA	SDRA	26765	1	3.15	1	0.00293318	-0.477657	0.140248	-0.0831361	0.787916	-1.36857	0.000718659	-0.97405	0.00744016					18.3749	18.0949	18.0219	18.3195	18.9451	18.6601	18.1537	18.5383	18.049	19.792	19.399	19.6558
ADT2_ARATH	ADP,ATP carrier protein 2, mitochondrial	AAC2	41746	7	18.44	2	0.00299551	-0.395743	0.382131	-0.897245	0.0623476	-2.30093	0.000206362	-2.80243	3.5257e-05					16.7516	16.4111	18.2887	17.6132	17.7836	17.2418	17.8375	18.1538	18.1519	20.3063	20.4064	20.3333
HHL1_ARATH	Protein HHL1, chloroplastic	HHL1	26081	11	53.68	10	0.00299551	1.35087	0.00984904	0.0968036	0.829514	3.01059	1.94032e-05	1.75652	0.00183669					24.5076	24.6703	25.33	22.9821	24.2644	23.2088	24.2215	24.4729	25.5231	21.6265	21.7883	21.7709
FLOT1_ARATH	Flotillin-like protein 1	FLOT1	52310	15	35.74	15	0.00300481	-4.17514	3.94312e-05	-2.30071	0.00448506	-3.35469	0.000274143	-1.48025	0.0441793					19.5122	17.4244	17.049	22.0262	21.8938	22.591	19.0677	20.5004	21.3197	23.4945	23.9261	23.5312
DCVR_ARATH	Divinyl chlorophyllide a 8-vinyl-reductase, chloroplastic	DVR	45893	2	6.24	2	0.00309342	2.03654	0.000119696	0.785939	0.0512526	1.38022	1	0.129619	0.726871					18.5569	18.6588	17.8535	16.467	16.6186	15.874	18.13	17.2617	17.3197	16.1475	16.1152	16.308
CXE12_ARATH	Probable carboxylesterase 12	CXE12	35567	2	8.33	2	0.00312124	-3.01102	3.58218e-05	0.788992	1	-2.34334	0.000328227	-0.121312	0.80042					15.1271	15.4574	15.2189	18.6784	17.5442	18.6139	15.5449	15.7377	16.8878	17.6797	18.5927	18.9281
Q8RY94_ARATH	Adenylosuccinate lyase	At4g18440	59757	7	13.25	7	0.00312124	1.78733	0.000447439	0.676397	0.0942078	1.74436	1	0.63342	0.114483					22.009	20.7866	21.1639	19.8121	19.654	19.1314	20.731	20.6275	20.5719	19.144	18.4873	19.066
Q9FW48_ARATH	Leucine-rich repeat (LRR) family protein	At1g33600	52471	7	13.18	7	0.00313798	-0.843196	0.0234916	-0.644678	0.0705206	-1.29846	0.00180667	-1.09994	0.00547057					21.1861	20.7643	20.3838	21.2831	21.9568	21.6239	21.481	21.6776	21.1095	22.7567	22.7624	22.6445
CAR7_ARATH	Protein C2-DOMAIN ABA-RELATED 7	CAR7	18657	3	21.82	3	0.00319096	-1.33938	0.00802509	-0.538573	0.225125	-2.52595	6.63196e-05	-1.72514	0.00152296					15.2082	15.8727	15.4738	16.7323	16.3545	17.486	15.5449	15.7377	16.8878	18.3941	18.7023	18.6518
A8MQF6_ARATH	Transmembrane protein	MSF3.7	26841	1	3.32	1	0.00319962	-0.257716	1	0.788992	1	-1.72888	0.000713035	-2.26015	7.43127e-05					15.1271	15.4574	15.2189	15.704	15.6525	15.2201	15.5449	15.7377	16.8878	18.0495	17.8502	17.4573
C3H21_ARATH	Zinc finger CCCH domain-containing protein 21	At2g20280	42389	1	2.16	1	0.00322758	0.284095	0.503247	0.11726	0.780587	2.58052	1	2.41368	8.17321e-05					18.1421	17.9744	18.1619	17.284	18.8954	17.2467	18.08	17.9264	17.9202	15.2136	15.4957	15.4758
A8MR07_ARATH	Pyruvate kinase	At3g52990	51890	3	8.23	3	0.00323085	-0.983918	1	-0.799335	0.0347941	-1.3125	0.00211613	-1.12792	0.00574828					18.9316	18.9439	17.9047	19.7346	19.4337	19.5636	19.4343	19.3602	19.3837	20.915	20.7139	20.4868
CB1C_ARATH	Chlorophyll a-b binding protein 1, chloroplastic	LHCB1.3	28241	15	71.91	10	0.0032583	0.926977	0.0206983	-0.055662	0.875377	1.99728	9.76486e-05	1.01464	0.0130043					29.5195	28.9515	28.6955	27.7264	28.3053	28.3538	28.6629	29.3909	29.2797	27.0075	27.3593	26.9749
VATH_ARATH	V-type proton ATPase subunit H	VHA-H	50284	11	26.98	11	0.00327743	-0.702856	0.0450754	0.945386	0.0109616	-1.42334	0.000709292	0.224898	0.487298					22.287	22.1263	22.0202	22.9477	22.9504	22.644	21.7056	21.1496	20.7421	22.5179	22.779	22.5704
SCP24_ARATH	Serine carboxypeptidase 24	SCPL24	52845	2	6.24	2	0.00329495	-1.85985	1	-0.577057	0.168853	-2.03744	0.000244008	-0.754652	0.0797872					15.2102	15.6953	15.5336	16.9822	17.6123	17.4243	15.5449	15.7377	16.8878	17.7134	18.2451	18.3242
DRG3_ARATH	Developmentally-regulated G-protein 3	DRG3	41144	7	22.22	7	0.00329495	-0.488638	0.25819	0.545372	0.20995	1.88791	0.000648829	2.92192	1.35889e-05					21.0561	20.224	19.9654	20.5803	21.7376	20.3935	19.9154	19.8209	19.8731	18.2328	18.0121	17.7008
BBE8_ARATH	Berberine bridge enzyme-like 8	At1g30700	59514	8	13.09	8	0.00330093	0.455849	1	0.225973	0.700329	-4.03333	1.48501e-05	-4.2632	8.63401e-06					20.7868	20.05	18.8396	19.1849	19.3534	19.7706	19.011	19.3212	20.6663	24.505	23.1599	23.4337
PSAE2_ARATH	Photosystem I reaction center subunit IV B, chloroplastic	PSAE2	15189	6	48.97	3	0.00330093	0.859175	0.0258925	0.723379	0.0535464	1.38909	0.00147612	1.25329	0.00303461					24.1021	24.074	23.4783	23.262	22.5522	23.2626	23.2383	23.4296	22.8162	21.5204	21.8807	21.9158
PIS1_ARATH	CDP-diacylglycerol--inositol 3-phosphatidyltransferase 1	PIS1	25861	1	3.52	1	0.00331833	-1.90934	0.000212934	0.788992	1	-1.42579	0.00207259	-0.305436	0.416918					15.1271	15.4574	15.2189	17.1364	17.2697	17.1253	15.5449	15.7377	16.8878	17.351	17.3989	17.6978
GPDH2_ARATH	Glycerol-3-phosphate dehydrogenase [NAD(+)] At3g07690, cytosolic	At3g07690	51396	1	2.41	1	0.00332849	-0.187413	1	2.0271	1	-0.0110914	0.977307	-1.85078	0.00041898					16.4759	17.0954	16.235	17.0983	16.675	16.5951	19.2655	18.4595	18.1625	18.9948	18.2869	18.6391
HS901_ARATH	Heat shock protein 90-1	HSP90-1	80635	15	22.57	8	0.0033391	-1.72877	0.00167515	0.222979	0.611383	-2.78691	3.07445e-05	-0.835164	0.0747045					20.0379	19.0988	20.0617	21.9631	20.7394	21.6822	19.0075	19.857	19.665	22.4935	22.5252	21.8714
EXLA1_ARATH	Expansin-like A1	EXLA1	28702	2	8.3	2	0.00350853	0.839706	0.0947267	-3.43943	1	-2.71968	1	-0.119948	0.799713					19.6387	18.7026	20.1474	18.2093	18.5955	19.1648	15.5449	15.7377	16.8878	18.9461	18.7644	18.619
ALA11_ARATH	Probable phospholipid-transporting ATPase 11	ALA11	136584	1	0.91	1	0.00360263	-0.978448	1	0.788992	1	-1.73807	0.000566524	-1.54861	0.00136875					15.1271	15.4574	15.2189	16.1829	16.5451	16.0108	15.5449	15.7377	16.8878	17.9791	17.7413	17.6642
Q9ZVS5_ARATH	Eukaryotic aspartyl protease family protein	At1g03230	46148	14	37.1	14	0.00366497	-1.55481	0.0027446	-0.287981	0.49844	-2.44886	7.31228e-05	-1.18204	0.0143868					21.9012	21.9725	21.0608	23.2256	23.2656	23.1077	22.2179	22.5677	21.0129	24.4775	24.3378	24.3298
DRP3A_ARATH	Dynamin-related protein 3A	DRP3A	89627	6	8.79	6	0.00380458	-1.40864	0.0395546	-1.98825	1	-5.00669	3.16727e-06	-1.6098	0.0216751					17.7902	18.0501	18.2948	20.3062	17.8276	20.2273	15.5449	15.7377	16.8878	21.0256	21.4506	20.7143
IDE1_ARATH	Insulin-degrading enzyme-like 1, peroxisomal	PXM16	110995	1	0.93	1	0.00380458	-0.743675	0.106207	1.02747	0.0328329	-3.11789	9.9627e-06	-1.34674	0.00826221					16.908	17.2923	17.0525	18.5653	17.4248	17.4937	15.5449	15.7377	16.8878	19.4189	18.9396	19.1656
RETOL_ARATH	Berberine bridge enzyme-like 19	At4g20830	63559	12	20	12	0.00380458	-2.68007	0.000494465	-0.0640248	0.911566	-3.81161	2.20727e-05	-1.19556	0.0560262					19.941	18.9549	17.8967	22.1082	21.4234	21.3012	19.8289	17.9755	19.1803	23.0123	23.0174	22.3897
STN8_ARATH	Serine/threonine-protein kinase STN8, chloroplastic	STN8	54979	1	2.22	1	0.0039319	0.330749	0.404098	2.2795	7.04213e-05	-2.26523	1	-0.316479	0.424094					18.365	18.7025	17.9414	17.9989	17.9654	18.0523	15.5449	15.7377	16.8878	18.0654	18.4712	18.4294
A0A1P8BG53_ARATH	Ubiquinol-cytochrome C chaperone family protein	MWD22.17	25934	1	4	1	0.00404718	-2.34913	5.15444e-05	0.788992	1	0.661778	0.10812	2.22192	8.55089e-05					15.1271	15.4574	15.2189	17.8551	17.1974	17.7983	15.5449	15.7377	16.8878	15.2136	15.4957	15.4758
AOC3_ARATH	Allene oxide cyclase 3, chloroplastic	AOC3	28398	5	24.81	4	0.00404718	-2.08299	0.00245906	1.45306	0.020552	-3.8812	1.29416e-05	-0.345141	0.537603					18.7747	18.871	16.65	20.4999	20.2006	19.8441	16.274	16.3386	17.324	20.3918	20.5387	20.6495
CHM1B_ARATH	ESCRT-related protein CHMP1B	CHMP1B	22691	2	10.34	2	0.00404718	-3.50776	1	0.788992	1	-4.16833	4.17518e-05	-1.44955	0.0488904					15.1271	15.4574	15.2189	18.5933	19.1484	18.5851	15.5449	15.7377	16.8878	21.9072	20.096	18.6721
Q9FHL8_ARATH	Disease resistance protein-like	At5g23400	64018	2	4.41	2	0.00405636	0.952005	0.0307451	-0.710605	0.0924835	-0.975613	0.0275199	-2.63822	2.0806e-05					16.6613	16.515	16.2563	15.704	15.6525	15.2201	17.6	16.8189	17.1455	17.5194	18.9181	18.0538
SCP46_ARATH	Serine carboxypeptidase-like 46	SCPL46	51883	8	24.73	8	0.00419539	-0.530856	0.0931594	-0.44977	0.148123	-0.84371	0.0134577	-0.762624	0.0224867					22.3999	22.341	22.5701	22.769	23.2382	22.8962	22.5515	23.1297	22.979	23.8223	23.7829	23.5861
F4IMF6_ARATH	DNA-directed RNA polymerase subunit beta, putative (DUF630 and DUF632)	At2g17110	82635	1	0.95	1	0.00419828	-2.856	0.000304406	4.39328	1	0.81623	0.175728	-0.721047	0.227691					15.1271	15.4574	15.2189	18.1146	18.0653	18.1915	20.5051	18.0941	20.384	18.2179	19.4745	18.8422
RAD2C_ARATH	Ras-related protein RABD2c	RABD2C	22318	9	45.54	9	0.00419828	-0.89203	0.013967	0.269457	0.401221	-1.37421	0.00083832	-0.212723	0.505075					22.6332	22.699	22.0844	23.1719	23.3078	23.613	22.5217	22.1696	21.9169	23.4695	23.7445	23.5168
M2K4_ARATH	Mitogen-activated protein kinase kinase 4	MKK4	40117	1	2.19	1	0.00424858	0.0323787	1	-3.70633	1	-3.93624	1.59323e-05	-0.262296	0.649924					20.0789	19.8502	19.3603	19.8228	19.4332	19.9362	15.5449	15.7377	16.8878	21.0396	20.2982	18.6414
UBP1A_ARATH	Oligouridylate-binding protein 1A	UBP1A	47234	1	1.88	1	0.00425089	-0.790323	0.014747	-0.957817	0.00484586	0.44935	0.13113	0.281856	0.329278					17.6062	17.7339	17.4222	18.307	18.2847	18.5416	18.3363	18.5447	18.7549	18.2054	18.1543	17.928
TRXH5_ARATH	Thioredoxin H5	TRX5	13122	4	36.44	3	0.00431073	-1.90405	0.0114745	1.09141	0.112736	-4.97121	5.366e-06	-1.97576	0.00932286					17.5325	15.4554	18.4567	19.3876	18.6943	19.0749	15.5449	15.7377	16.8878	21.1412	21.0148	20.928
G3PB_ARATH	Glyceraldehyde-3-phosphate dehydrogenase GAPB, chloroplastic	GAPB	47660	31	56.38	31	0.00433961	0.373971	0.216132	-0.0580822	0.842607	1.07966	0.00273324	0.64761	0.0433079					28.5405	28.3542	28.6278	27.8059	28.2858	28.3088	28.3624	28.7567	28.5775	27.6313	27.446	27.3803
A0A1I9LR13_ARATH	Neurofilament protein-like protein	At3g05900	70532	4	13	4	0.00436765	-0.65929	0.267401	0.715331	0.230978	2.91503	1	4.28965	7.24206e-06					19.7147	18.7365	18.625	19.331	18.5617	21.1613	18.2458	18.026	18.6584	15.2136	15.4957	15.4758
BGAL6_ARATH	Beta-galactosidase 6	BGAL6	79759	5	8.77	4	0.00442713	-1.01595	0.00874181	0.140121	0.673075	-1.52467	0.000531063	-0.368597	0.27766					19.4729	19.534	19.4702	20.553	20.3528	20.619	19.9091	18.8922	19.2553	20.6182	21.1596	20.8528
H11_ARATH	Histone H1.1	At1g06760	28947	1	2.55	1	0.0044315	0.261028	0.438017	-1.46181	1	1.04514	1	-0.677699	0.0595834					16.6756	16.8727	17.1603	17.0659	16.6691	16.1905	18.0112	18.5765	18.5064	17.4742	17.1884	17.296
DCL_ARATH	Protein DCL homolog, chloroplastic	DCL	25448	2	10.96	2	0.00453052	2.36569	7.27451e-05	-0.0452806	0.911353	1.15102	0.0137494	-1.25995	1					19.4135	19.1243	20.2582	17.1665	17.9419	16.5906	19.6572	19.5749	19.6998	18.6615	18.4498	18.3674
OTU4_ARATH	OVARIAN TUMOR DOMAIN-containing deubiquitinating enzyme 4	OTU4	35774	1	4.73	1	0.00464982	0.130584	1	-2.46527	1	-1.85612	0.000590575	0.478568	0.25455					18.6079	18.0552	18.9031	18.3907	18.2692	18.5146	15.5449	15.7377	16.8878	18.2028	17.5356	18.0004
Q9STT3_ARATH	Aldose 1-epimerase	T23J7.130	39715	11	33.24	11	0.00464982	-1.12525	0.00245652	-0.316416	0.302727	-0.711428	0.0324535	0.0974064	0.745898					24.0899	23.6336	23.4527	24.834	24.7125	25.0055	23.9222	24.2991	23.9042	24.7633	24.8712	24.6252
STKLD_ARATH	Probable transcription factor At1g61730	At1g61730	40880	2	5.59	2	0.0047535	-0.217664	0.621299	2.3675	0.000140714	-2.64574	1	-0.0605852	0.890093					18.9415	18.1966	18.1348	18.673	18.7728	18.4801	15.5449	15.7377	16.8878	18.1359	19.2486	18.7231
RH50_ARATH	DEAD-box ATP-dependent RNA helicase 50	RH50	87429	2	2.43	2	0.00486633	2.05589	0.00443752	-0.489235	0.420644	4.19166	1.27844e-05	1.64653	0.0160301					18.8323	19.4618	18.9983	16.1388	18.7207	16.2652	19.1932	20.1125	19.4544	15.2136	15.4957	15.4758
CP29B_ARATH	RNA-binding protein CP29B, chloroplastic	CP29B	30718	7	28.03	7	0.0051901	1.33139	0.00741964	-0.417436	0.332096	2.55008	5.09583e-05	0.801257	0.0764622					24.777	24.6745	25.4574	22.9609	24.0623	23.8914	24.9393	25.1813	26.0404	22.5364	23.0499	22.9245
LHCA3_ARATH	Photosystem I chlorophyll a/b-binding protein 3-1, chloroplastic	LHCA3	29181	9	27.47	9	0.0051901	1.15591	0.00484948	0.661364	0.0717147	1.20806	0.0036487	0.713518	0.0545103					26.2314	26.3643	25.6093	24.9102	24.5496	25.2774	25.5741	25.0796	25.5672	24.0304	24.438	24.1283
Q9SIE3_ARATH	At2g22230/T26C19.11	At2g22230	24242	4	16.36	1	0.00524982	-0.146096	0.649273	-0.228509	0.479731	-1.21133	0.00230071	-1.29374	0.00143939					19.0724	18.9778	18.9182	19.0054	19.4204	18.9807	19.1839	19.3333	19.1366	20.9724	20.1445	20.1709
CB4A_ARATH	Chlorophyll a-b binding protein CP29.1, chloroplastic	LHCB4.1	31139	6	23.45	5	0.00527837	0.835002	0.0501696	-0.10697	0.784773	2.24175	8.31207e-05	1.29977	0.00543917					26.6947	25.9638	26.1091	25.5246	25.6892	25.0489	26.3019	26.428	26.3586	23.7151	24.9079	23.7404
NIA2_ARATH	Nitrate reductase [NADH] 2	NIA2	102844	1	1.09	1	0.00546227	0.807409	0.02098	-0.639728	0.0570133	0.863991	0.0148846	-0.583146	0.0790163					17.5687	17.7593	18.2772	17.2781	17.1915	16.7135	18.4968	18.6279	18.3998	17.6891	17.687	17.5564
CHLM_ARATH	Magnesium protoporphyrin IX methyltransferase, chloroplastic	CHLM	33796	12	27.88	12	0.00546634	1.09216	0.010593	0.723731	0.0678971	1.47674	0.00152171	1.10831	0.00975214					24.0772	23.9353	23.011	22.6688	22.1493	22.9289	22.776	22.9498	23.1265	21.6329	21.2028	21.5865
GDI1_ARATH	Guanosine nucleotide diphosphate dissociation inhibitor 1	GDI1	49819	3	11.01	3	0.00549129	-0.456187	0.460382	-1.151	0.0786138	4.37583	1	3.68101	5.25959e-05					18.6333	18.753	18.4732	20.0308	17.2467	19.9505	19.6623	19.6534	19.9969	15.2136	15.4957	15.4758
TBL40_ARATH	Protein trichome birefringence-like 40	TBL40	41768	3	10.16	3	0.00549129	-0.872451	0.0423283	-0.771298	0.0676106	-1.68291	0.000915668	-1.58175	0.00145407					17.0993	17.2816	18.1804	18.0373	18.5038	18.6376	17.8216	18.5057	18.5479	20.078	20.2742	19.5717
STR11_ARATH	Rhodanese-like domain-containing protein 11, chloroplastic	STR11	32114	2	14.73	2	0.00549382	1.70811	0.000651055	1.03038	0.0172694	1.23755	1	0.559829	0.158937					21.0099	21.517	20.17	19.526	18.8905	19.1561	19.7498	19.8525	20.0034	18.7325	18.8438	18.3168
STR9_ARATH	Rhodanese-like domain-containing protein 9, chloroplastic	STR9	25510	6	33.33	6	0.00569343	0.770177	0.0213553	0.655377	0.0438103	0.566045	0.0754413	0.451246	0.146612					23.7237	23.9941	23.8112	22.8674	22.8326	23.5186	23.177	23.2031	23.1829	22.607	22.7241	22.5336
EFTU_ARATH	Elongation factor Tu, chloroplastic	TUFA	51630	27	54.83	27	0.00569485	0.482882	0.112044	-0.38822	0.192999	0.911964	0.00718884	0.0408622	0.886916					26.9651	26.5554	26.8347	26.3147	26.3243	26.2676	26.884	27.3302	27.3058	26.4364	26.1495	26.198
FTSH9_ARATH	ATP-dependent zinc metalloprotease FTSH 9, chloroplastic	FTSH9	87838	2	2.98	2	0.00579476	-1.37246	1	-2.53551	1	-1.51123	1	-0.348175	0.388631					18.4865	18.7559	18.5346	17.629	17.32	16.7106	15.5449	15.7377	16.8878	17.5875	17.4949	17.6217
FYPP1_ARATH	Phytochrome-associated serine/threonine-protein phosphatase 1	FYPP1	34819	2	6.93	2	0.00579476	-0.395406	0.393114	-1.65735	1	0.661778	0.164147	2.71453	5.86221e-05					17.6495	17.5948	17.8982	17.4089	17.9636	18.9561	15.5449	15.7377	16.8878	15.2136	15.4957	15.4758
RISB_ARATH	6,7-dimethyl-8-ribityllumazine synthase, chloroplastic	At2g44050	24024	2	5.29	2	0.00579712	-0.668513	0.041851	0.185945	0.537668	-1.08356	0.00312397	-0.229102	0.449541					19.414	19.8487	19.3306	20.2233	20.4281	19.9475	19.5386	19.1576	19.3394	20.377	20.3246	20.5846
VP53A_ARATH	Vacuolar protein sorting-associated protein 53 A	VPS53	92530	2	3.02	2	0.00581498	-0.141501	0.761558	2.77821	1	0.999484	0.049058	-1.63722	0.00378692					15.7376	15.7894	15.9489	16.0387	16.2725	15.5892	19.0937	17.5369	19.18	17.0349	17.6935	18.0837
DF197_ARATH	Defensin-like protein 197	ATTI6	10192	1	7.87	1	0.00584455	1.58144	0.000869248	0.124983	0.732994	1.50356	0.00127126	0.0470979	0.897486					21.6327	22.0317	22.057	20.2633	20.9372	19.7766	21.6976	21.4464	22.2023	20.3975	20.3149	20.1233
DCDA2_ARATH	Diaminopimelate decarboxylase 2, chloroplastic	LYSA2	54164	2	4.91	2	0.00594979	-2.09831	0.000723752	-2.48838	1	2.60114	1	2.21107	0.000478247					18.0233	17.3948	15.7924	19.1948	19.1347	19.176	19.6083	19.4949	19.5725	17.038	16.9478	16.8864
AP1M2_ARATH	AP-1 complex subunit mu-2	AP1M2	49032	2	4.91	2	0.00594979	-1.89263	0.000501257	-0.953185	0.0345745	-1.52039	0.00256148	-0.580941	0.171621					15.9918	17.0985	16.2992	18.2209	18.006	18.8404	17.9739	16.9781	17.2971	18.6465	19.0069	19.1568
APG3_ARATH	Peptide chain release factor APG3, chloroplastic	APG3	47529	2	6.87	2	0.00604533	0.481522	0.211221	-0.681561	0.0863076	2.18214	1	1.01906	0.0163366					17.2649	16.6643	16.7576	16.1976	16.6111	16.4336	17.4766	16.975	18.2799	15.2136	15.4957	15.4758
ML423_ARATH	MLP-like protein 423	MLP423	17054	2	18.06	2	0.00604533	0.000680609	1	0.611711	0.0767027	-1.59099	0.000302201	-0.979961	0.00923238					18.6384	19.0553	19.1617	19.3154	18.6529	18.8851	18.0918	18.3317	18.5969	19.6985	19.914	20.1808
NU4M_ARATH	NADH-ubiquinone oxidoreductase chain 4	ND4	55830	1	1.62	1	0.00604983	0.172107	0.567804	0.168567	0.575683	-1.06952	1	-1.07306	1					18.9226	18.8609	18.6252	18.4604	18.815	18.617	18.3991	18.5481	18.9558	19.5413	19.962	19.6081
PLAT2_ARATH	PLAT domain-containing protein 2	PLAT2	20130	2	14.75	2	0.00604983	-0.303344	1	-0.672064	0.0564505	-0.878679	0.0173635	-1.2474	0.00208099					19.5509	19.656	19.1962	19.8469	19.4238	20.0424	19.9789	20.1977	20.2428	21.4059	20.6381	21.0114
GSL_ARATH	Probable 2-oxoacid dependent dioxygenase	GSL-OH	40351	3	11.14	3	0.00604983	0.592252	0.332239	-3.6639	1	-4.08011	1	-1.00846	0.111204					20.46	19.1566	19.5455	18.552	18.3074	20.526	15.5449	15.7377	16.8878	20.0433	20.2649	20.1026
GSTF2_ARATH	Glutathione S-transferase F2	GSTF2	24129	16	74.06	16	0.00609371	-2.45514	0.000398108	-0.0437138	0.932234	-2.78312	0.000137896	-0.371686	0.474584					24.5941	24.0756	22.3918	26.3221	25.7876	26.3174	24.2118	23.4409	23.5399	26.3415	26.8334	26.3672
CHLD_ARATH	Magnesium-chelatase subunit ChlD, chloroplastic	CHLD	83284	11	18.95	11	0.00609442	0.779193	0.0445956	0.2207	0.536655	1.63104	0.000534978	1.07255	0.00948167					22.8792	22.0029	22.5158	21.6539	21.8109	21.5956	22.2226	21.9594	22.5539	21.0512	20.1558	20.6358
PPD4_ARATH	PsbP domain-containing protein 4, chloroplastic	PPD4	28501	2	10.38	2	0.00634057	-2.36771	0.00014096	1.61601	1	-1.08163	0.0271928	-0.329924	0.457181					15.1271	15.4574	15.2189	16.7676	17.4905	18.6484	16.887	16.6432	17.1212	17.6621	18.1972	18.037
IF4A1_ARATH	Eukaryotic initiation factor 4A-1	EIF4A1	46704	18	36.65	18	0.00634561	-0.589955	0.0614944	-0.346429	0.248762	-0.738662	0.0240668	-0.495136	0.10893					24.2533	24.0181	24.5281	24.9243	24.9714	24.6737	24.448	24.8004	24.5904	25.5222	25.1714	25.3612
PSAE1_ARATH	Photosystem I reaction center subunit IV A, chloroplastic	PSAE1	14967	8	51.75	8	0.00645496	0.905615	0.0131944	0.801559	0.0244224	0.712453	0.0411096	0.608398	0.0743695					26.8796	26.5179	26.7598	25.8177	25.4716	26.1511	26.315	25.709	25.7285	25.07	25.3417	25.2035
Q9SLV3_ARATH	At1g58270/F19C14_8	ZW9	45036	3	10.86	3	0.00646688	0.109616	0.782245	0.170244	0.668463	-2.09874	0.000165899	-2.03811	0.000213351					20.3229	19.346	19.6256	19.9684	19.1119	19.8854	19.2372	20.0471	19.4996	21.7457	22.0022	21.3321
Q9SSR2_ARATH	Signal peptidase I	At1g52600	20022	2	12.22	2	0.00646688	-0.552074	0.177452	-1.40473	1	-2.25588	1	-0.299082	0.452442					18.7769	19.0355	19.2158	19.9785	18.993	19.713	17.503	17.0138	18.2972	19.8787	19.9703	19.7326
GPT1_ARATH	Glucose-6-phosphate/phosphate translocator 1, chloroplastic	GPT1	42329	1	3.09	1	0.00662728	0.291614	1	1.45695	1	0.62506	0.0940808	-1.1235	0.00680838					17.0011	17.3371	17.8149	17.0324	17.4086	16.8372	19.0813	18.9819	18.4608	18.5718	18.1689	17.9081
AROC_ARATH	Chorismate synthase, chloroplastic	EMB1144	47318	7	21.1	6	0.00665833	-2.00404	0.000128488	-0.956681	0.0209901	-0.647836	0.0970784	0.399519	0.288498					19.2837	19.1865	18.6431	21.4407	20.4517	21.2331	20.296	19.678	20.0095	20.9143	20.3256	20.6871
AB36G_ARATH	ABC transporter G family member 36	ABCG36	165082	17	12.12	16	0.00665833	-0.935021	0.122812	1.05553	0.0855589	-4.0552	1.17878e-05	-2.06465	0.00329359					20.9461	20.3166	20.1496	21.6955	21.3075	21.2143	20.8498	19.282	18.1139	23.8398	23.3483	23.2232
Q9LMQ2_ARATH	Chlorophyll a-b binding protein, chloroplastic	CHLOROPHYLL	27523	11	33.33	11	0.00665833	0.943366	0.017202	0.564089	0.124011	1.29492	0.00259485	0.915645	0.0199796					27.5127	27.6525	26.8021	26.2002	26.3728	26.5642	27.1539	26.3395	26.7817	25.2885	25.7176	25.3842
CYNS_ARATH	Cyanate hydratase	CYN	18592	3	19.64	3	0.00668448	-2.48195	0.00115976	3.2986	1	3.63187	1	2.81522	0.000434846					19.9531	19.8264	19.89	22.3585	23.4098	21.3471	22.7121	23.3598	23.4934	18.7182	20.7964	19.1551
PRX2B_ARATH	Peroxiredoxin-2B	PRXIIB	17428	1	5.56	1	0.00680453	-2.29449	1	-0.548268	0.20659	-1.41559	0.00491147	0.330627	0.436212					15.294	15.6433	15.5884	17.7847	17.6998	17.9245	15.5449	15.7377	16.8878	16.8098	17.9312	17.6761
MFP2_ARATH	Peroxisomal fatty acid beta-oxidation multifunctional protein MFP2	MFP2	78840	3	3.45	3	0.00683408	-0.313605	0.343347	-0.721523	0.0426827	-0.78988	0.0289116	-1.1978	0.00274569					19.8229	19.958	19.8648	20.4169	20.1053	20.0643	20.2435	20.8401	20.7267	21.8816	21.2075	21.0908
PIP27_ARATH	Aquaporin PIP2-7	PIP2-7	29743	4	18.57	4	0.00683447	0.946242	0.00645869	-0.0284991	0.922465	0.450525	0.142401	-0.524217	0.0927759					23.8017	24.1318	23.8291	22.7647	23.1796	22.9796	23.7246	24.2297	23.8938	23.6371	23.4678	23.3916
FLU_ARATH	Protein FLUORESCENT IN BLUE LIGHT, chloroplastic	FLU	34587	5	18.99	5	0.00685916	1.14401	0.016588	0.609254	0.163609	1.9646	0.000461748	1.42984	0.0046006					22.0571	22.8969	22.8202	21.3282	21.2257	21.7883	22.3854	21.6842	21.8769	19.8356	20.7857	19.4314
Q9FFT6_ARATH	AT5g54940/MBG8_21	MBG8.21	12718	2	18.75	2	0.00686087	-3.22356	1	0.788992	1	-4.60757	6.24068e-05	-2.17301	0.0148303					15.1271	15.4574	15.2189	17.1401	20.0164	18.3176	15.5449	15.7377	16.8878	21.4036	21.5271	19.0625
PME25_ARATH	Probable pectinesterase/pectinesterase inhibitor 25	PME25	67956	4	5.17	4	0.00694315	-1.7775	0.000394815	-1.00017	0.0179054	1.09231	0.0112283	1.86964	0.000259743					18.2842	18.6577	19.5411	20.5061	20.3168	20.9925	19.9165	19.776	19.791	18.8499	18.9018	18.4548
A0A1P8AWX3_ARATH	Leucine-rich repeat (LRR) family protein	At1g33590	55838	14	29.77	14	0.00695489	-1.23255	0.00453207	-0.162705	0.652955	-1.55965	0.000866365	-0.489799	0.190566					23.254	22.6946	22.5479	23.9212	24.0262	24.2466	22.7918	23.6441	22.5487	24.5317	24.7519	24.3798
TBB6_ARATH	Tubulin beta-6 chain	TUBB6	50586	23	42.09	23	0.00719335	0.685227	0.0431176	0.593013	0.0739378	0.767414	0.0263463	0.675201	0.0457582					25.6997	25.3375	26.0498	25.2018	25.0661	24.7634	25.1066	24.8919	25.3095	24.2397	24.2676	24.4983
FABG_ARATH	3-oxoacyl-[acyl-carrier-protein] reductase, chloroplastic	At1g24360	33548	6	24.14	6	0.00755791	-0.329415	0.24774	0.102296	0.712415	-0.701732	0.0239124	-0.27002	0.338876					22.6073	22.2784	22.3226	22.6292	22.656	22.9113	22.4611	22.2327	22.2076	23.0321	23.0551	22.9194
HTH_ARATH	Protein HOTHEAD	HTH	65344	2	4.38	2	0.00758099	2.18084	0.000475952	-0.481757	0.312877	2.09976	0.000643357	-0.56284	0.242047					20.3134	20.1233	21.7834	18.5628	18.4809	18.6339	20.457	21.5188	21.6895	19.0746	19.1224	19.1691
AOC4_ARATH	Allene oxide cyclase 4, chloroplastic	AOC4	27809	2	11.42	1	0.00760651	-0.619113	0.152282	-1.68733	1	-2.13062	1	0.175826	0.671681					17.9474	17.6125	17.6725	17.8306	18.3061	18.953	15.5449	15.7377	16.8878	18.2546	18.1545	18.1532
Q9LHH3_ARATH	FKBP-type peptidyl-prolyl cis-trans isomerase	At3g12345	20149	2	12.37	2	0.00767543	-0.120292	0.766335	-0.368404	0.370321	2.20583	1	1.95772	0.000353879					19.4322	18.0734	18.8733	18.2914	19.2515	19.1969	19.4134	19.074	18.9967	17.0595	16.9442	16.8629
RBS2B_ARATH	Ribulose bisphosphate carboxylase small chain 2B, chloroplastic	RBCS-2B	20350	19	64.64	11	0.00767543	0.764452	0.0289864	0.055734	0.8593	1.14846	0.00293649	0.43974	0.178793					27.6437	27.9588	27.3116	26.6514	26.7357	27.2338	27.5978	27.8204	27.3288	26.3593	26.4539	26.4884
SODC1_ARATH	Superoxide dismutase [Cu-Zn] 1	CSD1	15098	3	18.42	3	0.00767543	-2.10899	0.000424301	-1.00182	0.0405764	-1.6502	0.00266248	-0.543038	0.236784					20.7616	19.6426	19.9427	22.6475	21.4316	22.5947	21.5808	20.7183	21.0531	22.3901	23.0435	22.8693
Q9FM97_ARATH	Pyruvate kinase	MCD7.8	54411	4	6.22	4	0.00769761	-2.34686	0.000632301	-1.63433	1	-1.88456	0.00313108	-1.17203	0.0405517					17.2014	16.8099	16.8138	20.3213	18.383	19.1613	19.474	17.8644	18.3897	20.7074	20.2452	20.4292
Y3126_ARATH	Uncharacterized protein At3g61260	At3g61260	23144	5	42.45	5	0.00773508	0.505454	0.233436	0.764295	0.082266	1.63853	0.00160272	1.89737	0.000524893					21.3616	21.8049	21.6044	21.278	20.464	21.5125	21.3757	21.0461	20.0562	19.3921	19.184	18.9863
RS102_ARATH	40S ribosomal protein S10-2	RPS10B	19733	6	30	6	0.00777484	0.593823	0.11829	0.292832	0.422597	1.55574	0.00087917	1.25475	0.004025					22.4248	22.6244	22.9702	21.7383	22.4894	22.0102	22.0772	22.5101	22.5537	20.5192	20.5638	21.3907
Q9LIN0_ARATH	Major latex protein, putative	At3g26450	17791	6	38.16	6	0.0077875	-2.30533	6.6507e-05	-1.50497	1	0.106487	0.786404	0.906845	0.0363221					19.9944	18.9139	19.185	21.5356	21.3197	22.1539	20.4687	21.0385	21.101	20.385	20.879	21.0247
Q9FFP6_ARATH	Pyruvate kinase	MBK5.16	55018	4	10.39	4	0.00784888	-1.55498	1	-0.182863	0.637306	-1.63005	0.00104633	-0.257936	0.508055					17.4724	17.7487	16.9348	19.1975	18.9957	18.6277	17.468	16.9623	18.2743	19.2542	19.1544	19.186
RAA1A_ARATH	Ras-related protein RABA1a	RABA1A	23927	8	40.74	8	0.00784888	-1.09869	0.00898392	0.383156	0.297985	-1.63994	0.000575709	-0.158095	0.661392					23.1077	23.0474	22.0073	23.6785	23.6341	24.1459	22.4959	22.0537	22.4633	23.9091	24.0029	24.0208
COPT5_ARATH	Copper transporter 5	COPT5	15784	1	8.22	1	0.00785697	-0.564588	0.0715724	-0.158707	0.588312	-0.805942	0.015519	-0.400062	0.186484					20.7936	21.0005	20.6123	21.2944	21.4896	21.3163	20.8121	21.3211	20.7494	21.7042	21.8296	21.7666
Q9SD79_ARATH	Wiskott-aldrich syndrome family protein, putative (DUF1118)	F13G24.250	16580	2	12.03	2	0.00793994	0.84617	0.0165009	-0.0429866	0.889587	1.041	0.00505189	0.151844	0.625527					22.2585	22.547	22.1253	21.247	21.247	21.8983	22.552	22.1363	22.3715	21.2083	21.4328	21.2957
CAR10_ARATH	Protein C2-DOMAIN ABA-RELATED 10	CAR10	20085	1	8.89	1	0.00827221	-1.30291	1	0.788992	1	-1.28575	0.00448998	-0.771834	0.0578326					15.1271	15.4574	15.2189	16.5669	16.5092	16.6361	15.5449	15.7377	16.8878	17.3816	17.0691	17.577
PPDK1_ARATH	Pyruvate, phosphate dikinase 1, chloroplastic	PPDK	105138	6	6.23	6	0.00840016	-2.61041	0.000821221	-1.33652	0.0420282	-2.70364	0.000624848	-1.42974	0.0315253					18.2149	16.4091	15.8471	20.2646	18.5035	19.5342	18.0717	18.0391	18.3699	20.5889	21.265	20.7377
SCRK1_ARATH	Probable fructokinase-1	At2g31390	35275	2	5.54	2	0.00840016	-1.90361	0.00268286	0.172896	0.737168	-2.87967	0.000101916	-0.80317	0.136835					18.1693	17.046	16.7967	20.0343	18.1243	19.5642	17.4448	16.8753	17.1732	19.9597	20.3321	19.8405
CYSD1_ARATH	Bifunctional L-3-cyanoalanine synthase/cysteine synthase D1	CYSD1	34294	2	9.26	1	0.00840016	-1.9733	0.000322985	-0.716866	0.094515	0.934118	0.0357891	2.19055	0.000132568					18.0377	17.8285	16.7298	19.165	20.0683	19.2826	18.1553	18.5402	18.0512	17.2863	17.4041	17.2538
JAL30_ARATH	PYK10-binding protein 1	PBP1	32158	8	31.21	8	0.00851603	-2.33348	0.00605388	1.18145	0.117377	-4.64933	2.57031e-05	-1.13439	0.131187					20.8829	18.5592	20.2035	23.2897	22.2962	21.0602	18.4328	18.6879	18.9805	22.7289	24.5092	22.8111
PSAN_ARATH	Photosystem I reaction center subunit N, chloroplastic	PSAN	18429	12	36.84	12	0.00851603	0.979184	0.0116205	0.433391	0.211841	1.13609	0.00482455	0.590298	0.097786					26.8725	26.6492	27.3705	25.7361	25.9655	26.253	26.2452	26.3304	27.0164	25.3924	25.3399	25.4514
CATA1_ARATH	Catalase-1	CAT1	56762	6	14.63	2	0.00851669	-2.45159	1	-0.842819	0.241997	-3.86067	0.000115608	-2.2519	0.00657959					16.2527	16.7176	16.0889	18.8065	18.7024	18.9051	16.0654	16.1977	19.3245	21.3236	20.8799	20.9661
RCA_ARATH	Ribulose bisphosphate carboxylase/oxygenase activase, chloroplastic	RCA	51981	60	76.79	60	0.00853506	0.657006	0.0634081	0.380029	0.259328	1.12543	0.00441238	0.848455	0.0216094					29.365	28.9449	28.7731	28.4503	27.9692	28.6925	28.8555	28.8233	28.2642	27.4934	27.584	27.4893
Q9XI11_ARATH	DPP6 amino-terminal domain protein	At1g21670	77289	7	13.09	7	0.00858172	-2.03231	0.000884749	-0.43507	0.364059	-2.17781	0.000515021	-0.580577	0.23208					18.7168	17.7489	18.9432	20.6921	20.5881	20.2257	19.464	18.9164	18.3338	20.2904	21.2367	21.7206
PER47_ARATH	Peroxidase 47	PER47	35975	2	7.69	2	0.00874363	1.6034	1	-0.506659	0.280358	1.78585	1	2.88259	1					16.1574	17.3382	16.527	18.7603	18.0949	17.9777	16.7142	16.7248	18.1035	15.2136	15.4957	15.4758
JAL34_ARATH	Jacalin-related lectin 34	JAL34	72474	6	13.48	6	0.00876026	-1.68324	0.0500049	2.12654	0.0175875	-5.51623	1.27003e-05	-1.70645	0.047389					18.1802	18.0704	18.2995	21.8502	19.4321	18.3175	15.5449	15.7377	16.8878	21.3199	22.6183	20.7808
O80774_ARATH	AT2G34250 protein	At2g34250	52097	3	4.84	3	0.00885155	0.0973436	0.833854	0.894436	0.0726987	1.73355	1	2.53065	0.000128511					20.1667	21.5507	22.2895	21.4331	21.3185	20.9633	20.3003	20.5899	20.4334	18.7919	18.7514	18.5796
A0A2P2CLF6_ARATH	NADH dehydrogenase subunit 9	nad9	22881	8	33.68	8	0.00890713	-1.20513	0.0118964	0.860678	0.0558149	-2.12	0.00022523	-0.0541894	0.896017					21.2489	21.7596	20.8226	22.4879	22.3775	22.581	21.2773	19.9117	20.0601	22.1813	22.7631	22.6647
Q940I2_ARATH	Thioredoxin family protein	MED24.18	37040	1	6.78	1	0.00901014	0.48783	0.214402	1.63144	0.000918568	0.167602	0.660285	1.31121	1					19.1122	19.5757	18.643	18.2676	18.9463	18.6534	17.3687	16.9804	18.0874	17.399	17.2635	17.2713
IDH1_ARATH	Isocitrate dehydrogenase [NAD] regulatory subunit 1, mitochondrial	IDH1	39627	4	16.62	4	0.00901014	-1.50782	0.00508314	0.0121563	0.978389	-2.32646	0.000200806	-0.806486	0.0917236					19.1633	19.1061	18.0178	20.5118	19.6708	20.628	19.4577	18.6666	18.1264	21.0815	21.1197	21.0289
CP41B_ARATH	Chloroplast stem-loop binding protein of 41 kDa b, chloroplastic	CSP41B	42620	25	57.94	25	0.00906436	0.475372	0.166968	0.0344176	0.916871	1.34474	0.00135491	0.90379	0.016266					26.3556	25.9917	25.7942	25.5354	25.2684	25.9115	26.3455	25.9491	25.7436	24.7456	24.8933	24.365
XTH24_ARATH	Xyloglucan endotransglucosylase/hydrolase protein 24	XTH24	30756	3	11.15	3	0.00909945	-1.49126	0.00328973	0.305494	0.466807	-2.00115	0.000368069	-0.204395	0.624144					17.9859	19.2099	18.7886	19.8447	20.2445	20.369	18.8006	17.7002	18.5671	20.3508	20.6673	20.0532
CRK9_ARATH	Putative cysteine-rich receptor-like protein kinase 9	CRK9	29722	3	11.32	3	0.00909995	-2.5659	0.00235264	-0.071792	0.915888	-3.95314	7.28789e-05	-1.45903	0.0491211					20.0619	19.457	17.658	21.8971	21.3459	21.6316	19.1334	20.3757	17.8831	23.2059	23.4044	22.6413
NAA10_ARATH	N-terminal acetyltransferase A complex catalytic subunit NAA10	NAA10	21715	1	6.77	1	0.00910273	-0.205824	0.703803	-2.31736	1	-3.51231	2.57148e-05	-0.989126	0.0861753					18.3526	18.2613	18.5086	18.4065	18.8157	18.5177	15.5449	15.7377	16.8878	19.0051	20.8884	18.8139
BXL4_ARATH	Beta-D-xylosidase 4	BXL4	84308	4	4.34	4	0.00910273	-2.85563	1	-1.33576	0.0331487	-2.19014	0.00197653	-0.670276	0.249969					18.1685	18.0595	16.2075	20.7786	20.053	20.1708	18.9738	19.0937	18.3753	20.0863	21.4351	21.4918
Q9SD45_ARATH	AT3g51000/F24M12_40	F24M12.40	36702	3	12.07	3	0.0093336	2.97039	1	-0.461114	0.479298	-3.29194	1	-0.78266	0.239063					17.3602	14.7713	14.6555	18.8046	18.5822	18.3114	15.5449	15.7377	16.8878	19.5251	19.3451	19.1759
CA4_ARATH	Chlorophyll a-b binding protein 4, chloroplastic	LHCA4	27734	9	40.64	9	0.0094248	1.15352	0.0071684	1.16822	0.00664335	0.757193	0.0549441	0.771899	0.051051					25.2238	25.3855	25.0436	24.0934	23.5002	24.5987	23.7294	23.9774	24.4414	22.9587	23.5258	23.3921
TI442_ARATH	Mitochondrial import inner membrane translocase subunit TIM44-2	TIM44-2	53646	1	4.69	1	0.00944192	1.07393	0.0344104	2.04679	0.00068729	0.661778	0.166863	1.63464	1					17.6111	17.6795	19.0202	17.2363	16.9721	16.8806	15.5449	15.7377	16.8878	15.2136	15.4957	15.4758
G3PA1_ARATH	Glyceraldehyde-3-phosphate dehydrogenase GAPA1, chloroplastic	GAPA1	42490	27	57.58	23	0.00996549	0.164166	0.559516	0.361912	0.210616	0.387711	0.181981	0.585457	0.0538103					26.9337	26.8565	26.638	26.5705	26.6278	26.7374	26.675	26.2275	26.4399	26.163	26.0716	25.9447
GPX2_ARATH	Probable glutathione peroxidase 2	GPX2	18945	6	30.18	6	0.00996549	-1.36964	0.0108954	-0.215211	0.644058	-2.36288	0.000232167	-1.20845	0.0209579					20.4002	19.5523	19.3002	21.3304	20.2187	21.8126	19.5197	20.2534	20.1253	22.2207	22.6869	22.0794
PSAC_ARATH	Photosystem I iron-sulfur center	psaC	9038	7	82.72	7	0.00996549	0.57354	0.0785316	0.551388	0.0892523	0.654372	0.0487195	0.63222	0.0556102					24.8965	24.9114	25.2606	24.2296	24.4041	24.7141	24.7919	24.2191	24.4033	23.6325	23.8589	23.9597
PSBQ1_ARATH	Oxygen-evolving enhancer protein 3-1, chloroplastic	PSBQ1	23866	11	39.73	11	0.00996549	-0.209453	0.647086	0.0220824	0.961328	-2.38813	0.000182056	-2.15659	0.000427071					22.5688	23.152	22.3173	23.8901	22.3631	22.4133	23.2349	22.4199	22.3171	25.0447	25.0009	25.0906
F4IRX7_ARATH	SOUL heme-binding family protein	SOUL-1	27352	4	21.54	4	0.0101654	-1.19409	0.00657817	0.2881	0.442806	-1.59681	0.000897985	-0.11462	0.757569					20.9176	20.4717	21.595	22.0496	21.9958	22.5212	20.8626	20.4872	20.7703	21.9907	22.7448	22.175
ARGE_ARATH	Acetylornithine deacetylase	At4g17830	48217	3	8.41	3	0.0104214	-1.28594	0.059986	-2.64478	1	-3.5097	0.000109465	0.421016	0.508978					19.0876	18.5386	18.4786	20.5891	18.9774	20.3961	15.5449	15.7377	16.8878	20.6528	18.3064	19.7403
C89A9_ARATH	Cytochrome P450 89A9	CYP89A9	59255	1	2.74	1	0.0105514	1.74317	1	-1.90246	1	-0.573683	0.152635	-0.41439	0.291433					17.7315	18.2238	17.9225	16.1683	16.4318	16.0482	15.5449	15.7377	16.8878	16.5971	16.8693	16.4251
DRP3B_ARATH	Dynamin-related protein 3B	DRP3B	86644	5	7.31	2	0.0105561	-2.10611	1	2.84001	1	-1.70524	0.0232909	-2.43914	0.00297695					15.1271	15.4574	15.2189	17.4821	17.6243	17.0153	16.312	18.4901	19.5214	19.0969	20.3277	20.0145
OFUT1_ARATH	O-fucosyltransferase 1	OFUT1	59043	1	1.73	1	0.0106991	-0.362379	1	1.97461	1	1.41362	1	-0.198611	0.607322					16.6803	16.88	17.1793	16.8387	17.5737	17.4142	19.4316	18.1789	19.0528	17.7078	17.4904	17.2243
IMPA4_ARATH	Importin subunit alpha-4	IMPA4	59446	2	4.46	1	0.0107132	0.0154679	0.955461	0.270567	0.338355	0.369953	0.197884	0.625052	0.0401533					18.5753	18.5241	18.1997	18.3041	18.484	18.4644	18.2487	18.1626	18.076	17.9679	17.6878	17.7218
HIS4_ARATH	Imidazole glycerol phosphate synthase hisHF, chloroplastic	HISN4	64192	1	1.86	1	0.0107445	0.129808	0.761381	-2.05044	1	-2.18485	0.000222801	-0.264219	0.539059					17.8574	18.0803	18.384	18.3214	17.4115	18.1994	15.5449	15.7377	16.8878	18.3605	18.5341	17.8304
SKU5_ARATH	Monocopper oxidase-like protein SKU5	SKU5	65638	5	13.29	4	0.0114715	-1.63334	0.000699802	-1.30635	1	1.0058	0.0162904	1.33279	0.00306691					20.352	19.7617	19.9649	21.6498	21.4891	21.8398	21.2851	21.646	21.0667	20.9853	20.2034	19.7917
ADHL4_ARATH	Alcohol dehydrogenase-like 4	At1g64710	41316	1	3.95	1	0.0115476	-1.82296	0.000848925	0.788992	1	-1.39221	0.00552764	-0.358244	0.400953					15.1271	15.4574	15.2189	17.5966	16.481	17.1947	15.5449	15.7377	16.8878	17.3491	17.288	17.7099
STP13_ARATH	Sugar transport protein 13	STP13	57419	2	3.61	2	0.0115476	-0.42899	1	0.788992	1	-1.92474	0.0014297	-2.28475	0.000378218					15.1271	15.4574	15.2189	15.8205	16.1879	15.082	15.5449	15.7377	16.8878	18.3923	18.3662	17.1861
Q9LHA6_ARATH	AT3g28220/T19D11_3	At3g28220	42887	7	16.76	7	0.0115476	1.67635	0.000668415	-0.0920108	0.806144	0.629633	0.111993	-1.13873	0.0092513					23.5562	23.4313	24.0686	22.1487	22.004	21.8744	23.0422	23.9019	24.3881	23.055	23.0634	23.3248
GUN17_ARATH	Endoglucanase 17	At4g02290	57301	2	4.65	2	0.0119833	1.51832	0.00105079	-0.0643898	0.858035	0.839365	0.0348741	-0.743343	0.0568435					18.7754	18.8297	19.3196	17.9258	17.5978	16.8461	18.9137	18.8609	19.3433	18.4894	18.063	18.0473
Q9SUR0_ARATH	AT4G23670 protein	At4g23670	17518	8	33.77	4	0.01226	-3.14166	5.81595e-05	2.05161	1	-0.49405	0.357388	0.595995	0.270783					17.8367	18.0984	18.4752	21.1585	21.3658	21.311	19.5605	20.494	20.5106	19.3307	21.4341	21.2825
A8MQH0_ARATH	ATP synthase E chain	At5g15320	5262	1	28	1	0.0124126	-0.672214	1	-0.443879	0.177554	-0.84927	0.0180528	-0.620934	0.0683453					16.7316	17.1947	16.8679	17.1408	17.8983	17.7718	17.5082	17.2063	17.4114	18.0788	18.1616	18.4333
Q9SU27_ARATH	ER membrane protein complex subunit 3	At4g12590	27915	2	8.54	1	0.0126094	-0.775609	0.0225021	-0.169828	0.576441	-0.779079	0.022023	-0.173298	0.568784					18.6036	18.7495	18.2493	19.3023	19.363	19.264	18.3922	18.7179	19.0018	19.7144	19.3121	19.4227
Q9LVA4_ARATH	Plant invertase/pectin methylesterase inhibitor superfamily protein	MMI9.18	22179	8	44.06	8	0.0127072	2.18934	0.00130215	-0.172456	0.747214	2.57038	0.000372924	0.208588	0.696954					24.0391	23.9857	25.1615	21.8029	22.9463	21.8691	23.7485	24.4935	25.4616	22.5845	21.6988	21.7093
Q94F20_ARATH	At5g25460	DGR2	39978	9	24.39	3	0.0127472	1.20985	0.0752828	-0.562596	0.382573	3.85282	1	2.08037	0.005866					21.9264	21.4706	22.6295	19.1366	21.5462	21.7142	21.9871	22.7175	23.0096	19.1026	18.3581	18.6951
PRS7A_ARATH	26S proteasome regulatory subunit 7 homolog A	RPT1A	47803	9	20.89	9	0.0127534	-0.158187	0.674331	0.722448	0.0730418	-1.93846	0.000205826	-1.05783	0.0140064					22.3035	21.7396	21.7694	22.4392	22.105	21.7429	21.7917	20.8331	21.0204	23.5115	22.755	23.1942
RLA31_ARATH	60S acidic ribosomal protein P3-1	RPP3A	11849	2	21.85	2	0.0129178	5.1529	6.83283e-05	-0.00812842	0.992627	0.831012	0.353902	-4.33001	0.00031056					18.6272	20.885	22.5231	15.704	15.6525	15.2201	21.0246	20.0725	20.9626	21.4023	18.9427	19.2217
DRP1E_ARATH	Dynamin-related protein 1E	DRP1E	69804	16	28.69	14	0.0129201	-1.17318	0.0038872	-0.821436	0.0279105	-0.612236	0.0868335	-0.260492	0.44251					20.3215	20.1436	20.3214	21.6159	21.64	21.0501	21.2991	21.4225	20.5292	21.6538	21.8745	21.5591
PER42_ARATH	Peroxidase 42	PER42	37295	2	7.58	2	0.0130047	0.568872	0.265734	-0.113103	0.820294	2.68492	1	2.00295	1					17.7513	17.6928	18.4565	17.5188	17.1727	17.5024	17.9995	16.9882	19.2521	15.2136	15.4957	15.4758
DOX1_ARATH	Alpha-dioxygenase 1	DOX1	73158	7	12.36	7	0.0131707	0.390187	1	-1.11474	0.190147	-3.49453	0.000968555	-4.99946	4.68989e-05					16.3845	19.1235	19.8259	18.2793	19.2365	16.6477	19.4717	19.8211	19.3854	23.3053	22.9708	22.8857
PNSL4_ARATH	Photosynthetic NDH subunit of lumenal location 4, chloroplastic	PNSL4	23260	2	14.29	2	0.0135892	0.808226	0.0332141	0.176489	0.608423	1.25778	0.00284545	0.626047	0.0869406					20.3975	20.7877	19.7741	19.1502	19.6868	19.6975	20.3742	20.0153	20.0403	18.7041	18.9262	19.0261
SPSA1_ARATH	Sucrose-phosphate synthase 1	SPS1	117321	2	1.73	1	0.0135985	-0.444274	0.222789	-0.917796	0.0211029	-0.710564	0.0623455	-1.18409	0.00510154					16.6452	17.0553	17.5523	17.832	17.6351	17.1186	17.8349	17.8556	18.3157	19.0176	18.5818	18.5385
A8MQG9_ARATH	3-oxo-5-alpha-steroid 4-dehydrogenase (DUF1295)	At1g73650	23731	3	15.87	3	0.01373	-1.02393	0.0392987	0.560232	0.229299	-2.41493	0.00015295	-0.830767	0.0850018					19.2808	19.6063	18.3822	19.7025	20.5572	20.0815	17.6883	18.8783	19.022	20.8265	21.1702	20.8368
PMA11_ARATH	ATPase 11, plasma membrane-type	AHA11	105123	7	7.53	2	0.0138912	0.632444	0.183564	-1.57672	1	2.41078	1	0.201623	0.660601					17.8823	17.714	16.9167	15.9871	16.8894	17.7391	18.9678	19.322	18.9533	16.3535	17.058	16.5993
A0A1P8B299_ARATH	Major facilitator superfamily protein	At2g16660	42545	2	6.41	1	0.0139832	-1.00817	1	1.29453	1	-0.420743	0.257847	-0.707107	0.0692827					14.9837	15.7458	15.2303	16.285	16.3411	16.3583	16.2462	16.3058	17.2915	16.7994	17.1807	17.1256
A8MSF2_ARATH	Rubredoxin family protein	ENH1	23888	3	22.77	3	0.0141464	2.14299	0.000426621	0.437612	0.343053	1.50572	1	-0.199658	0.660377					20.9228	20.74	20.9148	18.7898	18.812	18.5469	20.7475	20.6133	19.904	18.2913	20.0269	18.4294
NDHS_ARATH	NAD(P)H-quinone oxidoreductase subunit S, chloroplastic	ndhS	27727	2	10	2	0.0144249	-0.0343018	0.940064	1.1792	0.021819	1.04578	0.0376032	2.25929	1					17.5182	19.5211	17.9913	18.1781	18.3684	18.587	17.3591	16.9095	17.2245	16.1862	16.0382	16.1314
F4HR91_ARATH	Leucine-rich repeat (LRR) family protein	At1g33610	52666	3	4.81	3	0.014454	-0.705164	0.108608	1.23838	0.010292	-2.00704	1	-0.0634958	0.87844					18.5559	18.8413	19.0532	19.9487	18.5409	20.0763	17.6457	17.4282	17.6613	19.3657	19.9204	19.4703
GGH2_ARATH	Gamma-glutamyl hydrolase 2	GGH2	38642	2	7.49	2	0.0146058	-0.258841	0.6853	-1.74195	0.0164033	4.03605	3.28571e-05	2.55295	0.00153119					17.1825	17.8343	18.0506	18.1404	17.9032	17.8004	17.9785	21.1702	19.1445	15.2136	15.4957	15.4758
U87A2_ARATH	UDP-glycosyltransferase 87A2	UGT87A2	51728	2	4.84	2	0.0147073	-0.257716	1	0.788992	1	-0.97957	0.0210943	-1.51085	0.00152112					15.1271	15.4574	15.2189	15.704	15.6525	15.2201	15.5449	15.7377	16.8878	17.12	16.9704	17.0186
CUT1A_ARATH	Protein CURVATURE THYLAKOID 1A, chloroplastic	CURT1A	17698	6	20.12	6	0.0147681	0.371115	0.257066	0.112903	0.723514	1.06119	0.00533464	0.802978	0.0245113					24.5858	24.9533	24.4875	23.8984	24.2256	24.7893	24.54	24.678	24.47	23.5461	23.6003	23.358
PAE7_ARATH	Pectin acetylesterase 7	PAE7	42125	11	32.48	11	0.0150199	-0.271277	0.390277	-0.405403	0.207741	-0.73991	0.0318898	-0.874035	0.0142066					22.8138	22.8585	22.9809	23.1753	23.3539	22.9378	23.0903	23.3984	23.3806	24.4988	23.7303	23.86
C3H33_ARATH	Zinc finger CCCH domain-containing protein 33	ZFN1	44181	4	8.31	4	0.0150375	0.405901	0.385945	-0.232688	0.615296	2.3946	0.000195599	1.75601	0.00219502					20.1121	20.3109	21.3144	19.6034	21.0016	19.9147	20.5381	20.5427	21.3546	18.2475	18.3191	18.6851
CATA3_ARATH	Catalase-3	CAT3	56695	17	44.11	17	0.0150375	-1.28966	0.00910343	0.315824	0.460557	-1.94223	0.000546215	-0.336746	0.432128					24.4894	23.8395	23.819	26.2318	24.9756	24.8096	24.0596	23.9075	23.2333	25.621	25.7561	25.65
TRXH3_ARATH	Thioredoxin H3	TRX3	13109	4	37.29	4	0.0150375	-0.246354	0.608185	1.83683	0.00207352	-2.63968	0.000115493	-0.556496	0.257553					19.7932	19.9931	20.1152	20.0805	20.0071	20.553	19.1083	16.9568	18.326	20.4758	20.8644	20.97
HOL1_ARATH	Thiocyanate methyltransferase 1	HOL1	25289	3	20.26	3	0.0150695	-1.18235	0.0313343	-0.0518332	0.916534	1.77296	1	2.90348	6.69193e-05					19.8964	18.0616	19.2534	20.3631	19.4431	20.9522	19.0456	19.3646	18.9567	17.332	17.2385	17.4775
Q9LXU5_ARATH	Leucine-rich repeat (LRR) family protein	At5g12940	39953	5	14.02	5	0.0150695	2.77632	0.000564885	-0.209906	0.730187	2.5952	0.000954144	-0.39103	0.523216					21.4961	21.7808	23.0394	18.6634	20.1515	19.1723	21.8797	22.4893	22.5769	20.9109	18.803	19.4464
CITRX_ARATH	Thioredoxin-like protein CITRX, chloroplastic	CITRX	20670	4	23.5	4	0.0151392	1.59376	0.0252396	1.07834	0.109172	2.83045	1	2.31504	0.00300933					20.5293	21.0162	18.9309	17.9473	18.3199	19.4278	19.1023	19.4561	18.6828	15.1402	16.7539	16.8558
GUN10_ARATH	Endoglucanase 10	At1g75680	57868	2	3.43	2	0.0153422	-0.431195	0.344502	-0.586728	0.205488	2.2531	1	2.09757	1					17.831	18.0157	16.5084	17.8507	18.3098	17.4881	17.8535	17.9268	18.3349	15.555	16.3197	15.4812
SUCA1_ARATH	Succinate--CoA ligase [ADP-forming] subunit alpha-1, mitochondrial	At5g08300	36152	5	16.71	5	0.0156657	-1.43004	0.00680249	0.87527	0.0686508	-1.8303	1	0.475014	0.298644					20.7872	19.3422	19.8337	21.312	21.4933	21.4479	19.8699	19.1007	18.3666	20.9597	21.017	20.8515
AL7B4_ARATH	Aldehyde dehydrogenase family 7 member B4	ALDH7B4	54208	6	9.06	6	0.0156657	-1.46712	0.0171302	-0.943108	0.100485	-2.24587	0.00118304	-1.72186	0.00705472					19.939	20.7415	18.787	21.9542	20.6641	21.2505	20.0427	20.8124	21.4417	22.7935	23.0808	23.1602
ENPL_ARATH	Endoplasmin homolog	HSP90-7	94204	24	22.6	24	0.0158136	-0.580682	0.199216	0.181937	0.677675	-2.18033	0.000272845	-1.41771	0.00623415					24.158	23.009	23.1042	24.4983	23.6592	23.8558	23.9909	22.9639	22.7706	25.4839	25.5027	25.2798
PAP12_ARATH	Probable plastid-lipid-associated protein 12, chloroplastic	PAP12	45765	3	9.54	3	0.0164302	0.235392	0.715935	-1.19065	0.0842151	3.93189	1	2.50585	1					18.4614	18.6694	15.8394	16.7211	17.8802	17.6628	18.5762	19.072	18.8941	15.0099	14.7148	15.0218
RPOC2_ARATH	DNA-directed RNA polymerase subunit beta''	rpoC2	156366	1	0.87	1	0.0165127	1.8604	0.00149827	0.154624	0.738698	1.83627	1	0.130502	0.778145					16.5897	17.5665	18.0016	15.704	15.6525	15.2201	16.7685	16.7798	18.1456	15.2136	15.4957	15.4758
O22825_ARATH	At2g43780/F18O19.11	At2g43780	7138	1	17.91	1	0.0168951	-0.614192	0.059009	-0.191908	0.526347	-0.749139	0.0258133	-0.326855	0.288288					16.6752	16.835	16.7144	16.9935	17.3584	17.7152	16.9325	16.698	17.1698	17.7486	17.6478	17.6513
XYLA_ARATH	Xylose isomerase	XYLA	53720	11	28.72	11	0.0168951	-0.836324	0.166324	2.19055	0.00232063	-3.07526	0.000163151	-0.0483784	0.933424					21.3432	20.8526	21.1873	22.9135	20.8135	22.1651	20.0709	18.1217	18.6188	21.913	21.8456	22.2787
GSTF7_ARATH	Glutathione S-transferase F7	GSTF7	23598	10	53.11	9	0.0171535	-2.44476	0.00320961	-0.476279	0.486872	-3.25125	0.000384436	-1.28276	0.0775681					20.0065	18.4748	21.3035	22.6869	21.6922	22.74	19.8903	21.5038	19.8195	23.605	23.9372	23.4252
NDUA2_ARATH	NADH dehydrogenase [ubiquinone] 1 alpha subcomplex subunit 2	At5g47890	10851	2	28.87	2	0.0171624	-1.94087	0.00080854	-1.19856	0.0176608	-1.05081	0.0328794	-0.308497	0.491957					18.8949	17.4621	17.4071	19.9222	19.4101	20.2544	19.1325	19.5014	18.7259	19.9546	20.4463	20.1114
STR4_ARATH	Rhodanese-like domain-containing protein 4, chloroplastic	STR4	49387	10	21.03	10	0.0171723	0.795034	0.0457565	0.888872	0.0284128	0.841751	0.0361326	0.935589	0.0223523					24.8432	24.6004	24.0535	23.7339	23.2705	24.1076	23.6221	24.0479	23.1605	22.791	22.8871	22.6271
CRR55_ARATH	Cysteine-rich repeat secretory protein 55	CRRSP55	28995	8	28.9	8	0.0172579	-1.30148	0.0608503	0.719736	0.274547	-3.69764	7.91858e-05	-1.67642	0.0207025					19.4597	19.4938	20.8859	21.7366	21.5835	20.4236	17.9528	19.1855	20.5419	23.2241	22.7472	22.8017
GAE6_ARATH	UDP-glucuronate 4-epimerase 6	GAE6	50570	3	7.83	3	0.0174975	0.723748	0.158873	-0.667988	0.190755	2.69094	1	1.2992	0.0195653					19.5726	19.9229	18.7203	18.9425	19.4381	17.6639	19.4978	20.2917	20.4303	17.4228	17.4398	17.2843
GPX6_ARATH	Probable phospholipid hydroperoxide glutathione peroxidase 6, mitochondrial	GPX6	25584	4	19.4	4	0.0181735	-1.67691	1	-0.838779	0.0901829	-1.60699	0.0042042	-0.768853	0.116917					19.6979	18.8869	18.5797	20.0576	20.7776	21.36	19.3458	20.4083	19.9268	20.9657	21.8187	21.7174
REM10_ARATH	B3 domain-containing protein REM10	REM10	63258	1	1.44	1	0.0183505	0.230124	0.447863	0.324288	0.29061	0.636341	0.0510708	0.730505	0.0286099					26.2908	25.5832	26.1698	25.8084	25.7044	25.8406	25.4829	25.8457	25.7423	25.0019	25.1604	24.9996
SYNC1_ARATH	Asparagine--tRNA ligase, cytoplasmic 1	SYNC1	63783	2	5.07	2	0.0186479	-1.47246	1	-1.98565	0.000318493	0.630294	0.137975	0.117105	0.772643					19.5125	17.8508	18.4116	20.088	20.0546	20.0497	20.4115	20.7248	20.5956	20.1685	20.0445	19.628
Q9LV70_ARATH	At5g48430	MJE7.6	44445	1	2.96	1	0.018891	-0.257716	1	0.788992	1	-0.93354	0.0281706	-1.46482	0.00208438					15.1271	15.4574	15.2189	15.704	15.6525	15.2201	15.5449	15.7377	16.8878	17.182	16.9962	16.7929
BCA2_ARATH	Beta carbonic anhydrase 2, chloroplastic	BCA2	36615	27	55.29	27	0.0192851	0.510388	0.117687	0.0663883	0.829987	0.918484	0.0105051	0.474484	0.143054					28.3065	28.2533	27.7023	27.4137	27.4928	27.8244	28.2683	27.8799	27.9146	27.2861	27.1103	26.9111
F4JXW9_ARATH	Catalytics	At5g11560	108868	3	3.46	3	0.0195739	-0.257716	1	0.788992	1	-1.9463	0.00271138	-2.47758	0.00044771					15.1271	15.4574	15.2189	15.704	15.6525	15.2201	15.5449	15.7377	16.8878	17.0857	19.1848	17.7388
FAX2_ARATH	Protein FATTY ACID EXPORT 2, chloroplastic	FAX2	24767	1	8.33	1	0.0195739	-0.799799	0.0514214	-1.75868	1	1.25722	1	0.298336	0.434865					18.6549	19.0456	18.8191	19.6344	18.9153	20.3694	20.3741	20.657	20.7646	19.212	19.5345	19.2775
IMPA2_ARATH	Importin subunit alpha-2	IMPA2	58907	8	21.68	8	0.0197874	-0.523376	0.100364	0.150436	0.617829	0.301445	0.325129	0.975257	0.00622076					21.1595	21.2217	21.4617	21.639	21.6972	22.0768	21.1872	21.0241	21.1802	20.4576	21.0328	20.9968
PCAP1_ARATH	Plasma membrane-associated cation-binding protein 1	PCAP1	24584	6	28	6	0.0199233	-1.13356	0.00845655	0.369871	0.323923	-1.19367	0.0062161	0.30976	0.405804					24.0846	24.1029	24.153	24.9176	25.077	25.7466	23.9503	24.1978	23.0828	24.756	25.1361	24.9198
14337_ARATH	14-3-3-like protein GF14 nu	GRF7	29824	14	40.38	2	0.020211	-0.430164	0.243043	0.995138	0.0150313	-1.37867	0.00202998	0.0466288	0.89627					21.6733	21.4926	21.5001	21.9587	21.6889	22.3088	21.0643	20.7596	19.8566	21.8551	22.0757	21.8858
RK31_ARATH	50S ribosomal protein L31, chloroplastic	RPL31	16033	7	39.58	7	0.020544	0.791525	0.124346	0.0501353	0.918295	2.32705	0.000407831	1.58566	0.00630364					23.6348	23.8063	24.2218	22.4377	23.6535	23.1971	23.7463	23.5263	24.2398	20.4814	21.7781	22.2718
Q9LFS3_ARATH	3-oxo-5-alpha-steroid 4-dehydrogenase family protein	At5g16010	30127	1	5.22	1	0.0207826	-0.0255602	0.951259	1.84275	1	0.907919	0.0469735	-0.909269	0.0466974					19.1235	19.3007	18.9522	18.2149	19.9633	19.2749	20.906	21.3225	20.6761	20.0661	20.024	20.0908
MPH1_ARATH	Protein MAINTENANCE OF PSII UNDER HIGH LIGHT 1	MPH1	24395	2	9.79	2	0.021308	0.510718	0.286868	0.293904	0.533211	2.00229	0.000943309	1.78548	0.00217738					21.4685	21.9331	21.2739	20.6424	20.7532	21.7478	21.5337	21.1614	21.0988	18.5712	20.2308	18.985
BGL23_ARATH	Beta-glucosidase 23	BGLU23	59721	10	20.8	9	0.0213224	-1.87308	0.0109912	0.461057	0.472843	-3.25993	0.000218379	-0.925796	0.162698					21.0635	19.6128	21.1443	23.4168	22.8532	21.1698	19.7101	20.6135	20.1139	23.2536	24.2035	22.7601
PME35_ARATH	Probable pectinesterase/pectinesterase inhibitor 35	PME35	57513	2	7.18	2	0.0213983	1.33826	0.069297	0.47631	0.490828	3.30294	1	2.441	1					17.2186	19.6998	20.6045	17.7612	18.3418	17.4051	18.76	18.3883	18.9456	15.2136	15.4957	15.4758
Q9LXU4_ARATH	Proline-tRNA ligase (DUF1680)	At5g12950	96236	6	9.76	6	0.0214523	-0.808983	0.0428369	-0.491423	0.193618	1.24202	1	1.55958	0.000940398					19.9604	20.3978	20.0752	21.1292	20.2057	21.5254	20.5507	20.8004	20.5566	19.5783	19.2835	19.3198
ATPAM_ARATH	ATP synthase subunit alpha, mitochondrial	ATPA	55045	26	44.18	24	0.0217471	-0.583419	0.093131	-0.530331	0.123133	-0.749304	0.0373032	-0.696216	0.0502705					25.4678	25.1385	24.5678	25.9171	25.2641	25.7432	25.5358	25.5416	25.6877	26.4144	26.2744	26.3243
Q93VP9_ARATH	SPFH/Band 7/PHB domain-containing membrane-associated protein family	AtSLP1	45020	7	20.68	7	0.0217471	-2.29467	0.00182071	-1.02438	0.0998789	-2.13341	0.00301646	-0.863123	0.158754					20.6967	17.8078	19.336	21.8954	21.4705	21.3587	20.5862	20.359	19.9685	22.1508	22.7091	22.454
PPR3_ARATH	Pentatricopeptide repeat-containing protein At1g02150	At1g02150	59883	2	3.24	2	0.0218352	1.23005	0.00384364	0.230944	0.513852	0.902516	0.0222223	-0.0965932	0.783184					18.4933	18.4043	18.5413	17.4167	17.5959	16.7362	17.9175	18.5532	18.2756	17.0755	17.1557	17.8075
TIR1L_ARATH	Transport inhibitor response 1-like protein	At5g49980	69317	1	2.1	1	0.0218675	0.0655253	0.890718	-0.207979	0.663946	2.26148	1	1.98797	0.00115047					17.4543	17.5291	17.3622	17.7962	17.5984	16.7544	17.1053	17.0412	18.823	15.2136	15.4957	15.4758
ODO2A_ARATH	Dihydrolipoyllysine-residue succinyltransferase component of 2-oxoglutarate dehydrogenase complex 1, mitochondrial	At5g55070	50134	6	15.3	6	0.0220728	-0.66367	0.0819987	-0.345057	0.342807	-1.16456	0.00606384	-0.845944	0.0324477					22.3626	21.7098	21.8999	23.074	21.9948	22.8944	22.5132	22.0582	22.4361	23.5482	23.5219	23.431
Q9LM40_ARATH	AT1g18060/T10F20.23	At1g18060	25198	6	26.55	6	0.022123	0.523773	0.39077	0.518014	0.395837	2.6403	1	2.63454	0.000782066					19.0956	19.8532	18.5386	19.0669	17.9	18.9493	18.4475	18.6104	18.8755	14.931	17.3962	15.6853
PSAA_ARATH	Photosystem I P700 chlorophyll a apoprotein A1	psaA	83231	8	10.93	7	0.0221267	0.608163	0.0994768	-0.876574	0.024508	0.736885	0.0514986	-0.747853	0.0486227					23.4872	23.2689	22.7609	22.6546	22.3735	22.6644	23.5239	24.0885	24.5343	23.5118	23.2662	23.1581
Q8W456_ARATH	Thioredoxin superfamily protein	T20H2.2	26052	1	3.86	1	0.022129	-0.492552	0.150895	-0.193792	0.557052	-1.0097	0.00855229	-0.710936	0.0470399					17.9124	18.1199	18.2667	18.5358	18.2171	19.0238	17.9808	18.6291	18.2706	19.3498	19.4738	19.0859
TI214_ARATH	Protein TIC 214	TIC214	213728	4	2.13	4	0.022129	-0.176945	0.607645	-0.705458	0.0576261	-0.606107	0.0963423	-1.13462	0.00556751					18.7901	19.3	18.2775	18.9177	19.1447	18.836	19.763	19.1181	19.6029	19.9651	20.2863	20.0508
Q8L835_ARATH	At1g18070	At1g18070	59243	2	4.14	2	0.0223467	-3.07014	1	3.67532	1	0.532908	0.443658	-0.072275	0.916203					14.9327	15.25	15.3311	18.1901	18.5542	17.9799	18.5081	18.9704	19.0612	19.38	19.3177	16.2433
F4IBL0_ARATH	Microsomal glutathione s-transferase	At1g65820	22209	4	18.04	4	0.0224584	-2.65506	0.00181498	-0.19712	0.771572	-2.97949	0.000769959	-0.521553	0.447348					18.9519	20.1368	17.4483	21.2552	21.4705	21.7765	17.9722	20.2326	18.9237	21.5674	22.2783	22.2211
PDX2_ARATH	Probable pyridoxal 5'-phosphate synthase subunit PDX2	PDX2	27438	2	18.04	2	0.0225697	0.240785	0.47261	0.381105	0.263399	0.863361	0.021031	1.00368	1					16.9591	17.6838	17.724	17.2149	17.5748	16.8549	17.3054	16.9317	16.9865	16.2848	16.1127	16.2359
ASPG1_ARATH	Protein ASPARTIC PROTEASE IN GUARD CELL 1	ASPG1	53234	5	15.4	5	0.0225828	-1.30817	0.0101666	-0.20291	0.644247	-1.74392	0.00159915	-0.638662	0.162076					20.5331	19.2027	20.6474	21.6562	20.721	21.9305	20.3386	20.3704	20.283	22.0906	22.1375	21.9957
BTR1_ARATH	Protein BTR1	BTR1	33821	2	8.95	2	0.0226442	-0.132134	0.705221	1.08248	1	1.42142	1	0.471078	0.19263					18.7433	19.6065	18.9444	19.2511	18.8136	19.6258	20.0654	19.963	20.5133	18.7688	18.8255	18.6829
DSLE_ARATH	Zinc finger BED domain-containing protein DAYSLEEPER	HAT	78814	3	5.17	2	0.0226755	-1.17165	0.00552581	-0.408704	0.260762	-0.916717	0.0214569	-0.153769	0.664772					19.6631	18.9439	18.5177	20.1145	20.4437	20.0815	19.5623	19.2837	19.5048	20.0607	20.3663	20.674
PDI11_ARATH	Protein disulfide isomerase-like 1-1	PDIL1-1	55602	13	33.73	12	0.0228792	-1.14521	0.116037	2.703	0.00180799	-3.02535	0.000782465	0.822862	0.246728					21.6633	22.405	22.1726	23.4991	22.9966	23.1808	21.0269	17.8134	19.2916	21.4716	23.0088	22.7276
DPYD_ARATH	Dihydropyrimidine dehydrogenase (NADP(+)), chloroplastic	PYD1	46847	5	13.38	5	0.0230448	-0.342423	0.457993	1.15371	0.0241443	-2.35926	0.000203665	-0.863132	0.0774463					19.7199	19.4078	19.2621	20.4935	18.9878	19.9358	18.2454	18.0254	18.6579	19.9462	21.2855	20.7748
PLCD2_ARATH	Phosphoinositide phospholipase C 2	PLC2	66122	4	7.4	4	0.0231424	-2.67006	0.00599355	1.10566	0.191997	-4.10865	0.00025728	-0.33294	0.684354					19.7338	18.9637	16.2609	21.356	20.2153	21.3972	18.3493	16.6143	16.6778	20.8611	21.9731	21.1332
PLY1_ARATH	Probable pectate lyase 1	At1g04680	47771	4	10.44	4	0.0236009	1.27024	0.0790448	-0.164916	0.807215	3.49891	0.000200927	2.06375	0.0089676					21.5254	22.0976	23.5128	20.4277	22.0283	20.8691	21.181	23.0306	23.419	19.4373	18.7054	18.9912
F4HUY1_ARATH	Tmem18	At1g34350	22006	1	5.85	1	0.0236793	-1.50737	0.0014356	0.788992	1	0.661778	0.0950459	1.38015	0.0026768					15.1271	15.4574	15.2189	16.7735	16.6108	16.9413	15.5449	15.7377	16.8878	15.2136	15.4957	15.4758
Q9SRT4_ARATH	O-Glycosyl hydrolases family 17 protein	F21O3.3	50604	1	2.39	1	0.0237717	0.110154	1	1.44309	1	0.980652	0.0210868	-0.572592	0.146922					17.2735	16.9402	16.9771	16.8449	17.2826	16.7328	17.7095	18.7815	19.029	17.5098	17.3752	17.6931
VAP11_ARATH	Vesicle-associated protein 1-1	PVA11	28473	5	21.88	5	0.0237717	-0.142256	0.806789	-0.822475	0.174166	3.09275	1	2.41254	0.0011861					18.7086	19.6187	20.4394	19.949	19.7147	19.5297	19.0024	21.1705	21.0613	17.3861	17.3561	17.2137
ADK1_ARATH	Adenosine kinase 1	ADK1	37836	11	35.76	2	0.0238025	-0.864023	1	-0.495172	0.112369	0.216474	0.467972	0.585325	0.0657751					18.1934	18.6531	18.2199	19.1882	19.1933	19.2769	18.5116	18.9748	19.0654	18.5105	18.7007	18.6913
CDI_ARATH	Protein CDI	CDI	30216	4	17.76	4	0.023929	-2.1025	0.00379794	-1.39242	0.0351726	2.39338	1	3.10347	0.000198779					17.7116	18.276	16.009	19.6877	18.5348	20.0816	18.6312	18.1378	19.4049	16.2559	16.4836	16.2543
PRP4_ARATH	Proline-rich protein 4	PRP4	49136	1	1.56	1	0.0242692	0.295533	0.393636	-0.66404	0.0703458	1.35283	0.00165612	0.393254	0.261954					18.3283	18.9822	17.8635	17.9975	18.2716	18.0183	18.9554	19.2763	18.9344	17.5925	17.577	17.938
NU1M_ARATH	NADH-ubiquinone oxidoreductase chain 1	ND1	36030	2	6.77	2	0.0244976	-1.30512	1	2.0876	1	-1.82973	0.0190336	-2.61221	0.00227237					14.2987	15.3353	14.8674	15.65	16.001	16.7658	15.0304	17.5463	18.1876	19.0027	18.7821	18.4686
B9DG73_ARATH	AT3G11930 protein	At3g11930	24758	5	24.78	5	0.0246081	-1.3551	0.00371646	0.300519	0.439992	-0.861502	0.0412039	0.794119	0.056735					21.8637	21.8379	20.7006	22.9271	22.6871	22.8532	21.3558	21.1898	20.955	21.6652	22.5053	21.9145
CB4B_ARATH	Chlorophyll a-b binding protein CP29.2, chloroplastic	LHCB4.2	31194	9	33.8	9	0.0247268	0.981438	0.0243258	0.684458	0.0974507	1.10576	0.0133334	0.808776	0.0552254					26.4414	26.5898	25.9528	25.1635	25.209	25.6671	26.3854	25.0067	25.5385	24.5063	24.749	24.3581
SOQ1_ARATH	Protein SUPPRESSOR OF QUENCHING 1, chloroplastic	SOQ1	114402	3	3.51	3	0.0251211	-0.419865	0.42915	-2.49607	1	2.32644	1	0.250234	0.634512					18.1128	16.7605	16.2589	17.7561	17.6323	17.0035	18.8461	19.3413	20.4331	17.2161	17.3434	17.0817
TGD2_ARATH	Protein TRIGALACTOSYLDIACYLGLYCEROL 2, chloroplastic	TGD2	41630	4	16.54	4	0.0251211	-1.3448	0.0246482	1.56923	0.0111818	-1.58014	0.0107593	1.3339	0.0256077					18.5435	17.3998	16.9348	19.2473	18.8521	18.8131	15.5449	15.7377	16.8878	17.5256	16.939	18.4462
PLAT1_ARATH	PLAT domain-containing protein 1	PLAT1	20136	4	21.55	4	0.0254287	-1.29529	0.0483936	0.811578	0.193414	-3.12236	0.000197309	-1.01549	0.110459					22.4985	22.2106	21.5564	23.3704	22.9061	23.8749	22.9185	20.5371	20.3753	24.37	24.4162	24.4117
CALR3_ARATH	Calreticulin-3	CRT3	49844	4	12.26	4	0.0254957	-1.57512	0.00180191	0.0167269	0.966783	-0.998086	0.0263145	0.593764	0.157367					19.799	19.6208	20.944	21.9557	21.8141	21.3195	20.5769	19.8627	19.874	21.0584	21.188	21.0615
H12_ARATH	Histone H1.2	At2g30620	28487	3	10.62	2	0.0255545	0.244752	0.477162	-0.991163	0.0118209	0.392018	0.262788	-0.843898	0.0266329					20.456	20.8093	20.228	20.137	20.5505	20.0715	21.3636	21.7538	21.3494	21.6143	20.9291	20.7473
Q8VYP8_ARATH	Peptidoglycan-binding LysM domain-containing protein	MYJ24.12	43206	1	1.76	1	0.0257499	-1.62283	0.00256789	0.788992	1	-1.19853	0.0159092	-0.364692	0.409202					15.1271	15.4574	15.2189	17.4116	16.8461	16.4142	15.5449	15.7377	16.8878	16.7119	17.6323	17.4218
NDHO_ARATH	NAD(P)H-quinone oxidoreductase subunit O, chloroplastic	ndhO	17657	1	10.76	1	0.0259685	1.2619	0.00301436	0.26622	0.448166	0.669868	0.0722359	-0.325816	0.356211					17.8109	18.0207	18.2105	16.7199	16.6875	16.849	17.5894	17.2097	18.4443	17.1435	17.0509	17.0394
DIT1_ARATH	Dicarboxylate transporter 1, chloroplastic	DIT1	59213	4	7.9	4	0.0259685	-0.625563	0.0925423	-0.413222	0.25029	-0.999185	0.0129538	-0.786845	0.0403667					22.9337	22.9834	22.4623	22.9318	23.9132	23.411	23.2529	23.5475	22.8187	24.1256	24.2945	24.1965
PSAG_ARATH	Photosystem I reaction center subunit V, chloroplastic	PSAG	17085	4	13.75	4	0.0259685	0.611138	0.0679506	0.560627	0.0905535	0.501318	0.125666	0.450807	0.164518					24.53	24.6541	24.2919	23.7849	23.6612	24.1964	24.2461	23.6503	23.8978	23.1833	23.6043	23.5026
NDADA_ARATH	NADH dehydrogenase [ubiquinone] 1 alpha subcomplex subunit 13-A	MEE4	16126	3	22.38	3	0.0264425	-0.984335	0.0509452	-0.784143	0.109565	-1.54401	1	-1.34382	0.0119858					16.4901	16.4051	15.9062	16.5918	16.7403	18.4222	16.9786	16.9557	17.2195	18.7538	18.7902	18.2418
DRG1_ARATH	Developmentally-regulated G-protein 1	DRG1	44639	1	2.76	1	0.0264425	0.076461	0.805772	-0.467635	0.150414	1.05602	1	0.511927	0.118482					17.645	17.5352	18.1062	17.6338	17.8617	17.5614	17.9575	18.2358	18.4959	17.3442	17.2859	16.8911
A0A2P2CLH9_ARATH	ATPase subunit 4	atp4	21708	7	42.71	7	0.0264425	-0.752756	0.0770741	-0.169864	0.66996	-1.51026	0.00223139	-0.92737	0.0346981					22.6272	22.2741	21.8982	22.5706	23.207	23.2802	22.8214	22.8392	21.6486	23.8934	24.0974	23.8492
Q9LYR4_ARATH	Aldolase-type TIM barrel family protein	TRA2	47699	3	8.45	3	0.027595	-0.91269	1	-2.63685	1	-3.64965	0.000267049	-0.100114	0.890677					18.6228	18.7478	18.7104	21.4364	18.3116	19.0709	15.5449	15.7377	16.8878	18.7204	20.3089	20.09
U548_ARATH	UPF0548 protein At2g17695	At2g17695	23245	1	8.78	1	0.027595	-0.848573	0.0261724	0.490574	0.167975	-0.515236	0.149242	0.823912	0.0299463					19.7229	19.4845	19.1917	19.8703	20.2555	20.8191	18.6629	18.973	19.2915	19.6574	19.4268	19.389
KNAT3_ARATH	Homeobox protein knotted-1-like 3	KNAT3	47600	1	2.32	1	0.0276321	-0.517046	0.159299	-1.17319	1	1.31002	1	0.653873	0.0821589					18.0497	18.5209	18.3196	18.626	18.713	19.1023	20.0744	18.8849	19.4505	18.2445	18.1304	18.1048
OE64C_ARATH	Outer envelope protein 64, chloroplastic	OEP64	64025	2	4.41	2	0.0281898	-1.89405	1	-1.21849	0.010201	0.198776	0.627584	0.874334	0.0492989					17.2064	17.2359	17.285	19.1424	18.9996	19.2674	18.084	18.7487	18.55	17.8021	19.2313	17.753
SYKC_ARATH	Lysine--tRNA ligase, cytoplasmic	At3g11710	70888	8	16.45	8	0.0282389	-0.984528	0.0374829	-0.689757	0.126992	-1.35778	0.00733881	-1.06301	0.0266942					21.2842	20.7133	19.8746	21.7307	21.7805	21.3145	21.584	21.682	20.6753	22.8411	22.8961	22.2775
F4ISU2_ARATH	Early endosome antigen	At2g32240	148614	5	5.18	5	0.0282486	-1.19187	0.178668	-1.36189	0.128648	4.35658	1	4.18656	0.000313321					16.3374	19.1905	19.6413	20.8199	18.4809	19.4439	19.0347	19.3498	20.8704	15.2136	15.4957	15.4758
CX5C1_ARATH	Probable cytochrome c oxidase subunit 5C-1	At2g47380	7070	1	12.5	1	0.0282486	-1.05176	0.0153323	-0.343679	0.37326	-1.18591	0.00787653	-0.477827	0.222865					17.5724	17.7941	17.0213	18.8196	17.8726	18.8509	18.2638	17.5993	17.5557	18.856	19.1746	18.9459
O23231_ARATH	Uncharacterized protein At4g36500	C7A10.860	13875	1	10.66	1	0.0285601	-0.925303	1	-1.34115	0.0131753	2.1755	0.000513415	1.75965	1					17.7958	18.0472	18.7257	18.4567	18.9524	19.9354	18.8117	19.697	20.0833	17.2061	17.6869	17.1726
SCAM3_ARATH	Secretory carrier-associated membrane protein 3	SCAMP3	32613	1	5.19	1	0.0285601	-1.93377	0.000898192	1.76294	1	0.0300278	0.946656	0.200851	0.65587					15.1271	15.4574	15.2189	17.1204	17.7479	16.7364	16.6575	16.3747	18.06	16.801	17.1755	17.0257
EXP11_ARATH	Expansin-A11	EXPA11	26761	3	15.48	3	0.0285601	1.63643	0.00909503	-0.262438	0.626525	2.33422	0.000834377	0.43535	0.423658					21.922	21.7888	23.2917	20.3844	21.4605	20.2483	21.871	22.6607	23.2582	20.8249	20.1184	19.8439
PER52_ARATH	Peroxidase 52	PER52	34215	2	7.1	2	0.0288691	1.34417	0.0134682	-0.565021	0.246257	-0.300166	0.529289	-2.20936	0.000477264					18.7972	19.3602	19.9102	17.242	18.6187	18.1744	20.3047	19.9195	19.5385	20.9322	19.8726	19.8584
CYF_ARATH	Cytochrome f	petA	35357	14	44.06	14	0.0288691	1.17332	0.00770445	0.137301	0.71424	1.12544	0.00980456	0.0894217	0.811197					25.8214	25.5309	25.1683	24.7261	23.5436	24.731	25.5061	25.2803	25.3224	24.1677	24.4352	24.1295
Q93Z11_ARATH	AT5g37360/MNJ8_150	MNJ8.18	33439	2	6.47	2	0.0288691	1.28876	0.00579201	0.629056	0.127288	1.01277	0.021795	0.35307	0.375646					20.9535	21.2123	20.9684	19.7166	19.1746	20.3767	20.8466	20.2907	20.1098	18.9006	19.5413	19.7668
VA0D1_ARATH	V-type proton ATPase subunit d1	VHA-d1	40792	15	37.61	2	0.0291452	-1.62228	0.00107422	-1.31167	1	0.419728	0.288217	0.730338	0.0772958					19.8945	19.1232	19.1027	20.8084	21.1412	21.0376	20.4281	21.0395	20.5877	19.5836	20.7067	20.5059
SYT1_ARATH	Synaptotagmin-1	SYT1	61744	5	10.72	3	0.0291961	-0.362361	0.46559	-1.57777	0.0066765	-0.619459	0.222066	-1.83487	0.00251945					18.272	17.6189	18.283	19.3488	18.6929	17.2192	19.2754	19.9852	19.6466	20.2934	20.1187	20.3534
HIR1_ARATH	Hypersensitive-induced response protein 1	HIR1	31431	8	24.13	3	0.0292232	-1.14371	0.0088305	-0.190537	0.611546	-1.1203	0.00993829	-0.167125	0.655566					18.6815	18.7323	18.2169	19.8323	19.6275	19.6021	18.6384	18.1509	19.4131	19.4821	20.1201	19.961
A8MQ87_ARATH	Fes1A	Fes1A	36184	2	7.95	2	0.0300304	-0.995891	1	1.18668	0.0191553	-1.04175	0.0350741	1.14082	0.0232172					17.1287	17.2202	17.3816	17.6078	18.2183	18.892	15.5449	15.7377	16.8878	17.0023	17.5512	16.7421
BIG3_ARATH	Brefeldin A-inhibited guanine nucleotide-exchange protein 3	BIG3	194943	2	1.03	2	0.0300304	-1.54384	0.0123281	-1.52302	0.013267	-1.27741	0.0313913	-1.25658	0.0337432					15.1271	15.4574	15.2189	17.9431	16.1346	16.3572	15.7389	17.2964	17.3371	18.1202	18.1861	17.8984
Q93WG3_ARATH	Chloroplast J-like domain 1	CJD1	32902	3	13.27	3	0.0300304	1.25847	0.00504785	-0.234807	0.533747	0.754027	0.0623176	-0.739254	0.066888					21.2451	21.4059	20.9521	19.4944	20.0645	20.2687	21.3609	21.6895	21.2571	20.0621	21.2484	20.7349
PMI11_ARATH	Pectinesterase inhibitor 11	PMEI11	22226	1	6.93	1	0.0304088	1.83727	0.00124868	0.278429	0.535399	1.15099	0.0218709	-0.407848	0.368449					17.0718	17.7805	18.0257	16.0561	16.3462	14.9639	17.8813	17.0386	17.1227	16.318	15.8018	16.47
ADT1_ARATH	ADP,ATP carrier protein 1, mitochondrial	AAC1	41476	24	46.46	24	0.0305271	-0.819025	0.0300844	-0.806089	0.032291	-0.485046	0.170493	-0.47211	0.181281					25.3833	25.3148	25.2744	25.9795	26.4896	25.9605	25.5601	26.1546	26.676	26.6671	26.6326	26.5461
PSD3A_ARATH	26S proteasome non-ATPase regulatory subunit 3 homolog A	RPN3A	55582	6	14.55	6	0.0306533	-1.18095	0.0120516	-0.58141	0.17076	-1.19727	0.0111751	-0.597725	0.159993					19.4907	19.2717	19.3066	21.1618	20.4498	20.0001	19.7934	20.5536	19.4661	20.6686	21.2892	21.4471
TBB5_ARATH	Tubulin beta-5 chain	TUBB5	50342	23	49.22	6	0.0307112	0.527247	0.174404	0.123977	0.739944	1.31934	0.00362924	0.916074	0.0276412					23.775	23.1078	24.2693	23.1899	23.3644	23.0161	23.3484	24.0219	23.4098	22.6229	22.1956	22.0037
Q9LYE7_ARATH	Uncharacterized protein At5g11420	At5g11420	39641	12	24.04	12	0.031257	-0.0362823	0.908818	-0.441165	0.18069	1.0726	0.00483568	0.667714	0.0526927					24.6504	24.7196	24.8711	24.7073	25.0073	24.6354	24.9641	25.6331	24.9675	24.2332	24.325	23.7887
CYSD2_ARATH	Bifunctional L-3-cyanoalanine synthase/cysteine synthase D2	CYSD2	34318	3	14.24	2	0.0313687	0.5777	0.215109	-0.585308	0.209518	2.09823	1	0.935226	0.055833					18.3357	19.4219	19.4401	18.4199	17.7316	19.3131	19.2761	19.9308	19.7467	17.536	17.464	17.6588
Q9SU93_ARATH	Nucleophosmin	At4g29520	34364	1	4.9	1	0.031487	-1.48186	1	0.502651	0.224556	0.984056	0.0277376	0.00484607	0.990347					18.8426	18.9291	19.3262	17.5596	17.7916	17.3012	18.5973	17.6948	19.2979	17.3852	17.6514	17.6011
PSA3C_ARATH	Photosystem I assembly factor PSA3, chloroplastic	PSA3	31245	3	13.36	3	0.0317406	-0.402221	0.531872	1.24572	0.0697031	1.47886	0.0358587	3.1268	1					19.2851	17.3089	17.7648	19.2457	16.9952	19.3246	17.0885	16.7048	16.8283	15.2136	15.4957	15.4758
PNSL3_ARATH	Photosynthetic NDH subunit of lumenal location 3, chloroplastic	PNSL3	24781	2	10	2	0.0317406	0.755722	0.0672564	0.887248	0.0359982	0.778748	0.0603808	0.910274	0.0322064					19.6141	19.7191	19.1989	18.7721	18.5937	18.8991	19.4742	18.0135	18.3826	17.8556	17.8403	17.8382
ACO3M_ARATH	Aconitate hydratase 3, mitochondrial	ACO3	108201	6	7.37	5	0.0317406	-0.820236	0.137275	0.381781	0.472544	-2.49787	0.000414075	-1.29585	0.0272565					21.3183	20.1194	19.5335	22.1266	20.2333	21.0719	19.9395	19.7654	20.1208	22.4327	22.5641	22.3226
Q8RWX4_ARATH	AT4g32250/F10M6_110	At4g32250	68157	2	3.76	2	0.0317406	0.486537	1	1.27781	0.0148457	-2.18287	0.000405224	-1.3916	0.00929668					17.4475	17.6027	16.9535	17.1114	16.662	16.7708	15.5449	15.7377	16.8878	18.9356	18.2798	17.5037
PSBC_ARATH	Photosystem II CP43 reaction center protein	psbC	51868	12	29.6	12	0.0317406	0.364318	0.217287	-0.345432	0.24055	0.406319	0.172106	-0.303431	0.299342					25.5974	25.6772	25.4394	25.3604	25.0433	25.2174	25.8454	25.7022	26.2028	25.6434	25.3868	25.5012
FOX2_ARATH	Berberine bridge enzyme-like 4	FOX2	58948	4	8.11	3	0.0322051	-1.15451	1	-1.57314	0.00431593	-0.56182	0.232844	-0.980442	0.048958					18.0045	18.0634	18.1287	18.9847	19.6039	19.0717	18.522	20.113	20.2811	20.5406	20.2593	19.8016
JAL5_ARATH	Jacalin-related lectin 5	JAL5	73939	3	4.52	3	0.0322051	1.22822	0.1324	2.84561	0.00287532	-4.12984	0.000160412	-2.51245	0.00639678					20.0238	19.7923	18.9626	19.4973	19.5872	16.0095	16.9599	16.4608	16.8212	20.8531	20.9208	20.8575
PSAF_ARATH	Photosystem I reaction center subunit III, chloroplastic	PSAF	24173	11	42.08	11	0.0322051	0.888701	0.0267765	0.748791	0.0548831	0.706331	0.0678959	0.566422	0.133455					26.4838	26.6082	26.1474	25.5629	25.196	25.8145	26.2513	25.1203	25.6214	24.7337	25.1807	24.9597
Q9FPH2_ARATH	AT5g02160	At5g02160	13378	2	11.63	2	0.0322051	0.739414	0.130006	0.278018	0.552175	1.81293	0.00185058	1.35154	0.011785					21.754	21.3904	21.4702	19.9898	20.4506	21.956	20.9553	21.5387	21.2866	19.2041	19.3836	19.754
Q9XI10_ARATH	DPP6 N-terminal domain-like protein	At1g21680	78442	3	5.52	3	0.0322616	-2.1711	1	2.17045	1	0.0328832	0.949407	0.033529	0.948414					17.4277	15.1976	16.148	18.8949	18.1657	18.226	18.0953	18.6253	18.564	18.7208	17.8723	18.5929
VATD_ARATH	V-type proton ATPase subunit D	VHA-D	29059	16	52.49	16	0.0323045	-0.791012	0.0186115	-0.178364	0.550295	-0.28967	0.338016	0.322978	0.287684					23.5303	23.5901	23.4274	24.15	24.3047	24.4661	23.6766	23.407	23.9994	23.9436	24.239	23.7693
Q9LXJ2_ARATH	Ubiquinol--cytochrome-c reductase-like protein	F3C22_130	8449	3	31.94	3	0.0325315	-0.681976	0.049349	-0.570907	0.0920518	-0.502202	0.133174	-0.391133	0.233353					19.8793	20.4914	20.1866	20.7757	20.736	21.0916	20.6531	20.7736	20.8433	20.8255	21.3877	21.5634
Q42338_ARATH	AT3G48140 protein	T24C20_20	10020	1	7.95	1	0.0326368	-0.426366	1	0.622607	0.070196	-0.810667	0.023849	0.238305	0.46107					18.14	18.3731	18.3444	18.7476	18.6952	18.6938	17.6384	17.2307	18.1206	18.6488	18.1441	18.6287
IDH5_ARATH	Isocitrate dehydrogenase [NAD] catalytic subunit 5, mitochondrial	IDH5	40625	4	13.64	4	0.0327368	-1.50718	0.00664414	-1.37115	0.0114746	-0.872679	0.0817683	-0.736654	0.134673					18.9623	18.6605	19.5645	21.2133	19.4116	21.0841	20.3291	20.6304	20.3413	21.2116	21.5427	21.1646
Q9SUQ9_ARATH	AT4g23680/F9D16_150	At4g23680	17474	8	50.99	8	0.0329832	-1.7453	0.0283246	1.04812	0.159885	-3.4762	0.000339201	-0.682775	0.348106					21.2966	20.6483	20.8174	22.8256	22.0969	23.0757	21.7912	18.5907	19.2361	22.5455	23.5708	23.9302
PMA2_ARATH	ATPase 2, plasma membrane-type	AHA2	104401	19	19.2	2	0.0332165	-0.602544	0.071781	-0.724509	0.0352032	-0.245917	0.435519	-0.367882	0.250871					19.3074	18.8146	18.7669	19.6606	19.7224	19.3136	19.6648	20.0182	19.3795	19.8367	19.9086	20.055
Q9LX13_ARATH	(3R)-hydroxymyristoyl-[acyl carrier protein] dehydratase-like protein	At5g10160	24123	8	27.4	8	0.0332165	-0.865314	0.048452	-0.721697	0.0917748	-1.06411	0.0193404	-0.920489	0.0376588					21.8907	21.8616	21.1429	22.0433	22.9121	22.5356	22.6755	22.7058	21.6789	23.7445	23.1585	23.3495
VPS4_ARATH	Protein SUPPRESSOR OF K(+) TRANSPORT GROWTH DEFECT 1	SKD1	48593	2	7.59	1	0.0333692	-1.43637	0.00168858	-0.863729	0.0320102	-0.184641	0.612961	0.387998	0.296695					17.4691	17.6171	17.6328	19.2183	18.8559	18.9539	18.9872	17.8822	18.4408	18.5654	19.0945	18.2042
LOR15_ARATH	Protein LURP-one-related 15	At5g01750	24295	2	20.74	2	0.0334474	-0.681363	0.0680913	0.370254	0.296977	-1.14354	0.00569294	-0.091921	0.791149					19.8735	20.2114	19.2967	20.196	20.6074	20.6222	19.8721	19.2434	19.1553	20.3988	20.7137	20.5888
CYB5E_ARATH	Cytochrome b5 isoform E	CYTB5-E	15084	7	66.42	7	0.0335051	-0.61241	0.130042	1.01602	0.019561	-0.711761	0.0833648	0.916665	0.0317013					21.507	21.9079	21.208	22.3974	21.4654	22.5974	20.6984	20.3119	20.5646	20.9072	21.125	21.678
BBE24_ARATH	Berberine bridge enzyme-like 24	At5g44380	60616	2	4.62	1	0.033672	-0.257716	1	0.788992	1	-0.675711	0.0914356	-1.20699	0.00669025					15.1271	15.4574	15.2189	15.704	15.6525	15.2201	15.5449	15.7377	16.8878	16.7033	16.7741	16.7201
AGAL1_ARATH	Alpha-galactosidase 1	AGAL1	45709	5	12.44	4	0.0338491	-2.01617	0.00449631	-0.279338	0.636703	-2.25191	0.00214409	-0.51508	0.389237					19.3925	18.6672	18.9037	21.6409	20.515	20.8559	19.3357	20.4061	18.0596	22.3483	21.1679	21.0409
CLAH2_ARATH	Clathrin heavy chain 2	CHC2	193271	26	18.2	25	0.0338491	-0.335342	0.295928	-0.228516	0.470697	-0.748412	0.0314192	-0.641586	0.0587076					23.5303	23.4971	23.9763	24.3801	23.6932	23.9364	23.9026	23.6535	24.1332	24.7692	24.5442	24.6211
O64835_ARATH	At2g23670/F26B6.32	YCF37	17078	2	19.76	2	0.0338491	0.873049	0.248494	2.02098	0.0159681	1.75941	0.0310976	2.90735	1					19.73	17.464	20.3323	19.2834	18.3863	17.2373	16.6856	16.6961	18.0815	15.2136	15.4957	15.4758
TGA2_ARATH	Transcription factor TGA2	TGA2	36684	1	2.73	1	0.0340662	-0.130791	0.754822	-1.64258	1	1.49381	1	-0.0179698	0.965704					16.8633	17.1566	17.6265	17.2207	17.846	16.972	19.1624	18.0899	19.3219	17.6675	17.423	17.0023
UCRIA_ARATH	Cytochrome b6-f complex iron-sulfur subunit, chloroplastic	petC	24366	5	29.26	5	0.0340662	1.3205	0.0118456	0.266207	0.560387	1.61174	0.00355702	0.557449	0.233873					23.6058	23.85	23.0846	22.5234	21.3978	22.6578	23.6938	22.8925	23.1555	20.9258	22.038	21.9428
VP26A_ARATH	Vacuolar protein sorting-associated protein 26A	VPS26A	35150	2	7.95	2	0.0341328	-2.10603	0.00144489	0.788992	1	-1.42421	0.0164856	-0.107178	0.837117					15.1271	15.4574	15.2189	16.9668	17.6805	17.4742	15.5449	15.7377	16.8878	17.8347	16.3305	18.2778
RRAA2_ARATH	Putative 4-hydroxy-4-methyl-2-oxoglutarate aldolase 2	At5g16450	17820	3	23.49	3	0.0341328	-1.65255	0.00121962	-1.06634	0.0186113	-0.289594	0.473426	0.296615	0.463012					18.4239	18.6801	17.963	20.0797	19.9061	20.0389	18.7266	19.3107	20.2288	19.6251	19.4993	20.0105
PDX13_ARATH	Pyridoxal 5'-phosphate synthase subunit PDX1.3	PDX13	33216	17	30.74	17	0.0341328	-0.350131	0.296085	-0.17174	0.601743	0.900101	0.0159568	1.07849	0.00571921					24.794	24.7153	24.1582	24.7023	24.683	25.3326	24.8569	24.61	24.7158	23.5882	24.1025	23.7917
A0A1I9LRJ3_ARATH	Ribosomal protein S21 family protein	GHS1	24845	2	7.34	2	0.0343323	1.13279	0.0596229	-0.839174	0.149074	2.60476	0.000461144	0.632793	0.267436					24.6052	24.141	24.7867	22.711	24.0165	23.407	24.0146	25.7189	26.317	22.851	22.4204	22.9648
SCKL2_ARATH	Fructokinase-like 2, chloroplastic	FLN2	68980	1	3.09	1	0.0349739	1.58221	0.00733423	-0.683994	0.188042	1.65749	1	-0.608717	0.237815					16.7541	16.915	17.6541	15.704	15.6525	15.2201	17.1814	17.117	19.0768	16.0159	16.2266	16.1602
A0A1P8BEU1_ARATH	Tagatose-6-phosphate ketose/aldose isomerase, putative (Mog1/PsbP/DUF1795-like photosystem II reaction center PsbP family protein)	At5g27390	30384	1	4.78	1	0.0351097	-0.0210146	0.947318	0.336813	0.300965	-1.0359	1	-0.678069	0.0504556					17.0314	17.5655	17.37	17.1892	17.4778	17.3629	17.3771	16.6178	16.9615	18.2533	17.8038	18.0071
NDS5B_ARATH	NADH dehydrogenase [ubiquinone] iron-sulfur protein 5-B	At3g62790	9893	2	14.46	2	0.0351097	-0.28967	1	-0.300812	0.383547	-0.890473	0.0203212	-0.901614	0.0191072					18.4445	19.0692	19.2792	19.2187	18.9616	19.4817	18.8537	19.245	19.5968	20.2334	20.1412	19.9922
A0A1P8AXX8_ARATH	Uncharacterized protein	At2g34310	25296	1	4.7	1	0.0351097	-0.0543981	0.886158	-1.27077	1	-1.32081	1	0.00435582	0.990849					17.1784	17.3608	17.4436	17.3468	17.1355	17.6637	15.5449	15.7377	16.8878	17.5836	17.3583	17.1909
CML13_ARATH	Probable calcium-binding protein CML13	CML13	16517	2	18.92	2	0.0351688	0.33506	0.677979	-3.94745	1	-2.43193	1	1.18046	0.159927					19.9371	19.9817	20.094	19.4918	19.4647	20.051	15.5449	15.7377	16.8878	19.7876	19.5729	16.1057
ATPD_ARATH	ATP synthase subunit delta, chloroplastic	ATPD	25669	11	48.72	10	0.0351688	0.648776	0.0645016	0.103179	0.751411	0.873854	0.0179605	0.328256	0.322925					25.4487	25.9367	25.3509	24.6138	24.7748	25.4014	25.4675	25.5094	25.4498	24.3632	24.8316	24.6103
EF1A1_ARATH	Elongation factor 1-alpha 1	A1	49502	26	35.41	26	0.0356244	-0.391978	0.226964	-0.551178	0.0987328	-0.455664	0.164614	-0.614865	0.0691231					26.9931	26.763	27.086	27.37	27.6344	27.0136	27.2671	27.9222	27.3063	28.0304	27.9818	27.8504
Q42139_ARATH	AT4g32260/F10M6_100	PDE334	23918	14	35.62	14	0.0356244	0.801291	0.0311582	0.22311	0.509079	0.84708	0.0241448	0.2689	0.428121					26.2943	26.4822	25.8916	25.1902	25.0951	25.979	25.9911	25.8773	26.1304	24.9582	25.1455	25.3539
LOX1_ARATH	Linoleate 9S-lipoxygenase 1	LOX1	98045	1	1.98	1	0.0356771	-0.257716	1	0.788992	1	-0.663812	0.0979215	-1.19509	0.00728915					15.1271	15.4574	15.2189	15.704	15.6525	15.2201	15.5449	15.7377	16.8878	16.7284	16.6076	16.8258
JAL28_ARATH	Nitrile-specifier protein 1	NSP1	51670	2	5.32	2	0.0357763	0.263702	0.628617	0.996954	0.0854068	-2.64054	0.000340689	-1.90729	0.00379863					18.9691	18.9667	19.0496	19.9993	18.5562	17.6388	17.293	18.3025	18.399	21.0489	20.5208	20.3464
TCPH_ARATH	T-complex protein 1 subunit eta	CCT7	59776	6	11.49	6	0.0358433	-2.04495	0.000524569	-1.21257	0.0163989	0.0644835	0.884321	0.896864	0.0613085					20.0696	18.6182	19.4948	21.374	22.0792	20.8643	20.2911	20.8406	20.6886	20.1701	20.6538	20.8029
GRXC2_ARATH	Glutaredoxin-C2	GRXC2	11756	2	24.32	2	0.0360044	0.246628	0.614985	-0.127809	0.793544	-1.73668	0.00349285	-2.11112	0.000866553					16.8359	17.2179	16.853	16.1362	17.5997	16.431	16.6273	16.626	18.037	18.7713	19.2347	18.4944
14310_ARATH	14-3-3-like protein GF14 epsilon	GRF10	28915	13	52.36	12	0.0360044	-0.833311	0.0547858	0.840143	0.0531127	-1.22154	0.00894361	0.451918	0.270574					23.6643	23.1507	23.1782	24.2071	23.7206	24.5654	23.227	21.9811	22.2648	23.3601	23.9253	23.8521
GLN11_ARATH	Glutamine synthetase cytosolic isozyme 1-1	GLN1-1	39115	10	33.99	4	0.0362765	-1.65265	0.00404057	-0.451127	0.350969	-1.47005	0.00830767	-0.268529	0.574092					20.8565	19.9011	19.4986	22.4677	20.7376	22.0088	20.7191	20.3438	20.5466	21.8597	22.0904	22.0697
F4HTY0_ARATH	SNARE-like superfamily protein	At1g80500	15265	2	20	2	0.0362891	-1.61361	0.0014141	-0.292689	0.467178	-0.44703	0.273903	0.873892	0.0448874					16.1556	16.7381	16.1147	18.2355	17.3124	18.3013	16.259	16.3209	17.3065	17.0274	17.1083	17.0919
SYA_ARATH	Alanine--tRNA ligase	ALATS	110489	5	6.08	5	0.0363497	-2.27959	0.0037385	-1.43882	0.0425999	-1.81811	0.0142633	-0.977333	0.149077					18.8834	18.4061	18.1752	21.3659	19.9405	20.997	20.834	18.2204	20.7267	22.0804	21.7513	21.4037
F4JPA3_ARATH	Ribosomal protein L25/Gln-tRNA synthetase, anti-codon-binding domain-containing protein	At4g23620	30504	3	13	3	0.0368303	0.378036	0.516877	-0.119954	0.835711	2.5674	1	2.06942	0.00336827					18.48	19.9252	19.4128	19.1293	18.9961	18.5584	18.6962	19.6691	19.8126	16.2612	18.1225	16.0919
PABN1_ARATH	Polyadenylate-binding protein 1	PABN1	25671	1	5.29	1	0.0379251	-0.359467	0.374347	-0.489743	0.232746	-1.1241	0.0138529	-1.25438	0.00747504					17.8771	18.4408	19.0618	18.6338	18.7665	19.0578	18.5055	19.248	19.0955	20.5338	19.5944	20.0931
LECT5_ARATH	Lectin-like protein At3g16530	At3g16530	30509	8	38.41	8	0.0379634	-0.252337	0.654044	1.13736	0.0608299	-2.79288	0.000281129	-1.40318	0.0254392					21.8606	21.9488	22.3734	22.2644	23.1557	21.5197	22.0316	19.76	20.9791	23.6137	23.9938	23.5418
PSBH_ARATH	Photosystem II reaction center protein H	psbH	7702	2	23.29	2	0.0381978	0.470393	0.203523	0.0606863	0.865062	1.16863	0.00596656	0.758928	0.0509828					25.8964	25.8248	24.9894	24.9848	24.7011	25.6135	25.4889	25.5792	25.4605	24.2211	24.5592	24.2424
AML5_ARATH	Protein MEI2-like 5	ML5	88212	1	1	1	0.0383322	0.215902	0.646646	0.0547138	0.907116	-1.75475	0.00249757	-1.91594	0.00133584					17.6517	17.8695	18.1749	17.8496	18.5162	16.6826	17.3069	18.095	18.13	20.0044	19.5549	19.2369
PDX11_ARATH	Pyridoxal 5'-phosphate synthase subunit PDX1.1	PDX11	32862	16	39.81	9	0.0387684	-0.733904	0.0478312	-0.0589186	0.862325	0.553001	0.122509	1.22799	0.00315327					24.0621	23.6998	23.2012	24.3047	24.0192	24.8409	23.9153	23.5539	23.6708	23.218	23.0217	23.2412
PNSL1_ARATH	Photosynthetic NDH subunit of lumenal location 1, chloroplastic	PNSL1	26963	2	10.5	2	0.0387837	1.11968	0.0174078	-0.0602284	0.884347	1.42393	0.00437352	0.244027	0.558405					20.2595	20.7347	20.3613	19.5993	20.0416	18.3556	20.7127	20.5385	20.285	19.1689	18.9663	19.1292
A0A1P8AW92_ARATH	E3 ubiquitin-protein ligase	At1g33490	14841	1	7.19	1	0.0389831	-0.568916	0.159631	0.833387	0.0486054	-1.39061	0.00330036	0.0116905	0.97591					16.6914	16.8504	17.1287	17.5922	17.6371	17.148	15.5449	15.7377	16.8878	17.1824	17.5498	17.61
GLAK1_ARATH	Glucuronokinase 1	GLCAK1	40076	1	3.87	1	0.0394234	-0.443685	1	1.04391	0.0152128	-0.861365	0.0376848	0.626233	0.115009					16.8112	17.1466	17.3443	17.5825	17.6725	17.3782	15.5449	15.7377	16.8878	16.9845	16.9509	16.8191
GSHRC_ARATH	Glutathione reductase, cytosolic	At3g24170	53871	3	7.21	3	0.0395242	-2.28904	0.0163578	-0.047012	0.955151	-3.6719	0.000774621	-1.42987	0.106544					20.9088	17.5374	16.7155	20.0849	20.6975	21.2465	18.2133	18.7214	18.3681	22.2504	22.0196	22.0484
PER12_ARATH	Peroxidase 12	PER12	39559	14	31.84	13	0.0396953	-0.157976	0.587821	0.18528	0.525979	-0.698437	0.030157	-0.35518	0.23457					23.1035	23.3343	22.7656	23.3252	23.2513	23.1009	23.0301	22.8818	22.7358	23.7128	23.6304	23.3997
CALM2_ARATH	Calmodulin-2	CAM2	16820	4	30.2	3	0.039782	-0.192561	0.660476	-1.51581	1	-1.56404	0.00335699	0.144337	0.741506					20.2002	20.1556	20.206	20.4485	19.5919	21.0991	18.6159	18.4672	18.9312	19.5109	20.759	20.4366
14335_ARATH	14-3-3-like protein GF14 upsilon	GRF5	30182	16	54.85	6	0.0405425	-0.66083	0.0626247	0.454682	0.183067	-0.45612	0.181788	0.659392	0.0631192					22.9373	22.4603	22.34	23.2234	22.9975	23.4993	22.2384	22.1279	22.0074	22.1052	22.8261	22.8108
RENT1_ARATH	Regulator of nonsense transcripts 1 homolog	UPF1	136868	2	1.91	2	0.0405589	0.573068	0.392773	0.0270615	0.967288	2.88154	0.000810941	2.33553	0.00363876					18.6923	17.4341	18.7845	16.95	18.8657	17.376	17.0314	18.302	19.4964	15.2136	15.4957	15.4758
DIR20_ARATH	Dirigent protein 20	DIR20	20618	5	25.67	5	0.0410549	-1.43427	0.011707	-0.772965	0.134862	-1.45381	0.0108628	-0.792502	0.126164					21.2267	20.6248	21.6091	22.084	23.541	22.1384	21.6317	21.8592	22.2885	24.0785	22.7511	23.3113
MCA4_ARATH	Metacaspase-4	AMC4	45484	2	6.7	2	0.0410933	-0.789132	0.0371958	0.144711	0.674575	-0.968601	0.013998	-0.0347583	0.919377					19.0777	18.9019	18.9743	19.7583	19.4337	20.1292	19.1775	18.2192	19.123	19.6787	19.8644	19.8825
F4I7X1_ARATH	SKU5-similar 6	SKS6	60578	6	15.13	3	0.0410933	-0.817897	0.0381609	-0.620892	0.102284	-0.736102	0.0579117	-0.539097	0.150402					19.6038	19.541	20.5892	20.8756	20.9059	20.4062	20.5356	20.6792	20.3819	21.562	21.2101	21.0329
SYDC1_ARATH	Aspartate--tRNA ligase 1, cytoplasmic	At4g26870	60333	5	12.97	3	0.0412169	-1.78933	0.00659358	-1.20887	0.0465619	1.86185	1	2.44231	0.000769432					16.4588	17.9517	17.6753	19.0177	20.0839	18.3521	18.3585	18.5721	18.7818	16.2254	17.6102	16.2912
PAE11_ARATH	Pectin acetylesterase 11	PAE11	42009	5	15.35	1	0.0414815	-0.644043	0.0590363	-0.000353486	0.999104	-0.750799	0.0317201	-0.107109	0.734365					17.4479	17.9193	16.9543	18.0375	18.2252	17.9909	17.5843	17.3431	17.3952	18.2168	18.2663	18.0918
RR10_ARATH	30S ribosomal protein S10, chloroplastic	RPS10	20837	3	11.52	3	0.0415878	0.949753	0.0252397	-0.0464934	0.902346	1.1944	0.00749315	0.198156	0.603052					23.4611	23.7851	24.3506	22.3398	23.2862	23.1215	23.4582	24.2315	24.0466	22.758	22.5358	22.8592
CYB5D_ARATH	Cytochrome B5 isoform D	CYTB5-D	15097	3	25	3	0.0418947	-0.00544148	0.98678	0.847298	0.0220295	-0.133526	0.685388	0.719213	0.0454081					19.9336	20.2301	20.0906	20.2852	19.6642	20.3213	19.146	19.5662	19.0002	19.7224	19.1008	19.2899
ICDHP_ARATH	Isocitrate dehydrogenase [NADP], chloroplastic/mitochondrial	At5g14590	54196	4	8.87	3	0.0419311	0.936659	0.293284	-1.1885	0.18851	4.41742	0.000239117	2.29226	0.0198507					20.587	20.0298	19.8036	20.5286	16.9874	20.0945	20.2491	22.1347	21.6022	17.4007	15.7547	17.5782
LECT6_ARATH	Lectin-like protein	LLP	30162	11	33.58	11	0.0430049	0.187191	0.605058	0.0839141	0.815829	-1.10362	0.00881359	-1.2069	0.00514252					22.8749	23.2026	23.374	23.0205	23.4741	22.3954	23.3178	22.7794	23.1026	24.2611	24.4293	23.8203
SBT17_ARATH	Subtilisin-like protease SBT1.7	SBT1.7	79415	6	7.13	6	0.0430125	-3.43118	0.000764088	-1.70917	0.0452318	-1.74101	0.041969	-0.018999	0.98056					20.2803	17.2989	16.7514	22.1128	20.7126	21.7987	19.5419	20.2201	19.6961	20.9728	21.6161	22.0922
RRAA1_ARATH	Putative 4-hydroxy-4-methyl-2-oxoglutarate aldolase 1	At3g02770	17836	2	13.25	1	0.0436579	-0.888068	0.0360263	0.281963	0.467362	-1.26107	0.00581162	-0.0910397	0.812569					17.6406	18.3964	17.8666	18.456	19.0943	19.0176	18.303	17.0687	17.6861	18.8102	19.1256	18.9052
F4JV86_ARATH	RNA-binding CRS1 / YhbY (CRM) domain protein	CFM4	31562	3	12.86	3	0.0439763	2.41667	0.00258068	-0.305403	0.639415	2.06375	0.00710687	-0.658316	0.320741					21.9553	22.1858	22.6806	19.6991	21.4593	18.4133	21.8146	22.6755	23.2478	20.4415	20.5893	20.5158
ITPA_ARATH	Inosine triphosphate pyrophosphatase	At4g13720	22478	1	5.83	1	0.0444625	0.21236	0.555135	-0.728148	0.0597488	1.29767	1	0.357159	0.327526					17.7449	18.1581	18.0071	17.5867	17.3462	18.3401	18.4309	18.6854	18.9783	16.9915	17.586	17.624
RR20_ARATH	30S ribosomal protein S20, chloroplastic	RPS20	21826	8	31.68	8	0.0444625	1.15084	0.0312109	-0.752083	0.136573	1.78109	0.00268416	-0.121829	0.800268					24.6558	25.0028	25.4971	23.1012	24.4651	24.1368	25.0753	25.718	26.6185	24.3894	23.7628	23.9164
VPS29_ARATH	Vacuolar protein sorting-associated protein 29	VPS29	20968	1	7.37	1	0.0445919	0.0894558	0.818674	0.731576	0.0797459	0.661778	0.108896	1.3039	0.00522472					16.9028	16.769	16.6934	17.0814	16.7251	16.2903	15.5449	15.7377	16.8878	15.2136	15.4957	15.4758
CTBP_ARATH	C-terminal binding protein AN	AN	70150	1	2.04	1	0.0446514	1.21848	1	0.773292	0.061535	-0.850585	0.0426143	-1.29577	1					17.6979	17.9664	17.0506	16.3376	16.8433	15.8787	16.7908	16.394	17.2103	17.3895	17.7902	17.7672
TBA6_ARATH	Tubulin alpha-6 chain	TUBA6	49538	19	49.33	1	0.0446514	0.0265738	0.93031	-0.477208	0.135049	0.860465	0.0137113	0.356684	0.253993					20.672	20.3174	20.1174	20.6306	20.3194	20.077	20.6768	21.0766	20.785	19.8935	20.1289	19.9346
UCRI1_ARATH	Cytochrome b-c1 complex subunit Rieske-1, mitochondrial	UCR1-1	29608	2	11.03	2	0.0446656	-0.288754	0.444406	0.240888	0.521868	-1.36624	0.00288159	-0.836603	0.0410875					20.5227	20.7187	20.4368	21.2396	20.0864	21.2184	20.6403	20.2904	20.0248	21.4052	21.8268	21.8222
VDAC2_ARATH	Mitochondrial outer membrane protein porin 2	VDAC2	29595	11	38.04	11	0.0453306	-0.85127	0.0350285	-0.314919	0.39602	-0.972042	0.0188978	-0.435692	0.24681					23.5605	23.512	22.3419	23.9931	23.9736	24.0015	23.3752	23.2703	23.7137	24.225	24.5785	24.4718
BGAL8_ARATH	Beta-galactosidase 8	BGAL8	93210	2	4.46	2	0.0459645	-1.01457	0.0496458	1.07707	0.0389895	-1.44845	0.00898339	0.643194	0.191263					17.1335	17.4061	16.862	18.5115	17.1947	18.7392	15.5449	15.7377	16.8878	17.2748	17.6328	17.6081
KN14A_ARATH	Kinesin-like protein KIN-14A	KIN14A	141036	4	4.63	4	0.0471394	2.39612	1	-2.2616	1	-0.043918	0.940547	0.090598	0.877772					17.7762	15.3376	15.2818	19.128	18.3542	18.1017	18.2861	18.2961	18.5983	18.4112	18.6108	18.2902
2A5D_ARATH	Serine/threonine protein phosphatase 2A 55 kDa regulatory subunit B' delta isoform	B'DELTA	55240	1	2.52	1	0.0471966	-0.00924428	0.981914	-1.07559	0.0197722	1.65958	1	0.593235	0.163527					14.78	15.1308	15.0328	15.006	15.0572	14.9082	15.5449	15.7377	16.8878	14.4397	13.8515	14.9005
PER34_ARATH	Peroxidase 34	PER34	38832	8	24.65	8	0.0471966	3.14618	1	-2.92929	0.0257597	3.8033	1	-2.27218	0.0717835					22.2311	27.7649	27.6432	23.2666	22.4608	22.4732	27.7478	29.1256	29.5537	24.906	25.1729	24.9383
PUX10_ARATH	Plant UBX domain-containing protein 10	PUX10	52803	1	2.71	1	0.0472529	0.446179	0.247071	-0.944807	0.0244238	1.02193	0.0165919	-0.369055	0.33398					20.3955	19.6224	19.9406	19.1611	19.4842	19.9746	20.3564	21.2702	21.1663	19.7239	19.8448	20.1585
SC24A_ARATH	Protein transport protein Sec24-like At3g07100	At3g07100	113960	3	2.99	3	0.0472529	1.83678	1	-1.4768	1	-0.0798382	0.861416	0.280143	0.543189					15.8629	16.6484	16.5931	18.7099	18.2703	17.6347	17.5606	17.2153	18.759	17.6379	18.0381	18.0984
CRR38_ARATH	Cysteine-rich repeat secretory protein 38	CRRSP38	27864	11	35.32	11	0.0472529	-2.00778	0.0314535	0.264742	0.753262	-3.70664	0.000750835	-1.43412	0.107305					23.2513	19.8026	20.2862	22.8981	23.4782	22.987	19.4164	21.9116	21.2178	25.0448	24.3343	24.2866
PSB2B_ARATH	Proteasome subunit beta type-2-B	PBD2	21984	3	16.58	1	0.0476498	-0.687159	0.135022	1.08688	0.0263291	-1.45304	0.00546127	0.320991	0.468239					18.995	19.2704	18.7222	19.8775	19.6546	19.517	18.9493	17.3106	17.4671	18.9482	19.5873	19.5506
RLF23_ARATH	Rapid alkalinization factor 23	RALF23	15049	1	5.8	1	0.0481959	-0.942889	0.037234	0.410049	0.327853	-1.39375	0.00474607	-0.0408086	0.920792					21.5044	21.7648	22.3312	22.738	22.2707	23.4203	22.004	21.4898	20.8764	22.7297	23.0418	22.78
C71BQ_ARATH	Cytochrome P450 71B26	CYP71B26	57080	1	2.6	1	0.048539	-1.43959	1	0.788992	1	-0.639213	0.133969	0.011383	0.977617					15.1271	15.4574	15.2189	17.1245	16.7632	16.2345	15.5449	15.7377	16.8878	16.5214	17.0031	16.5636
ATPG1_ARATH	ATP synthase gamma chain 1, chloroplastic	ATPC1	40911	23	46.92	23	0.048866	0.602646	0.081336	-0.158672	0.625071	0.833054	0.0220652	0.0717366	0.824425					27.3846	27.2029	26.5846	26.5709	26.04	26.7533	27.2468	27.2039	27.1976	26.4412	26.3597	26.3481
Q1G3F7_ARATH	Transferases/nucleotidyltransferase	At5g19485	49036	1	3.07	1	0.0501496	-0.251898	0.433657	-0.914878	0.0124782	0.332147	0.306537	-0.330833	0.308369					18.1363	17.9875	18.1364	18.6871	18.5824	17.7465	18.9143	19.0914	18.9992	18.7134	18.7086	18.5865
ALFP2_ARATH	Fructose-bisphosphate aldolase 2, chloroplastic	FBA2	42988	25	48.49	15	0.0501926	0.301894	0.358028	-0.0478827	0.881986	0.904528	0.014415	0.554751	0.104709					27.4745	27.11	26.7238	26.8128	26.4358	27.154	27.3074	27.191	26.9536	26.3618	26.1633	26.2133
FDH_ARATH	Formate dehydrogenase, chloroplastic/mitochondrial	FDH1	42410	18	42.45	18	0.0501926	-1.79989	0.0277063	0.864785	0.251477	-3.14427	0.000924716	-0.479594	0.516511					23.4847	22.4506	22.443	26.1454	23.2727	24.3598	23.1284	21.9873	20.6682	25.008	25.0704	25.1384
TRXB2_ARATH	Thioredoxin reductase 2	NTR2	40635	4	18.28	4	0.0503885	-1.25564	0.030369	0.886112	0.108629	-1.87046	0.00333121	0.271294	0.604999					19.014	18.5415	18.1032	20.5517	18.5023	20.3717	17.6408	17.2342	18.1254	19.3058	19.5924	19.7136
RBS1A_ARATH	Ribulose bisphosphate carboxylase small chain 1A, chloroplastic	RBCS-1A	20216	20	64.44	20	0.0503885	0.668913	0.0711571	0.00405091	0.99062	0.976332	0.0136805	0.31147	0.374363					30.6623	30.979	29.9818	29.6528	29.6991	30.2644	30.6945	30.6093	30.307	29.4011	29.5898	29.691
APM1_ARATH	Aminopeptidase M1	APM1	98179	8	11.26	8	0.0504133	-2.10153	0.00266323	-1.10983	0.0690295	-1.30228	0.037238	-0.310579	0.58612					20.2663	18.5137	18.1311	21.6272	21.1971	20.3914	19.3867	20.431	20.4229	21.6308	21.5023	21.0143
PIP26_ARATH	Probable aquaporin PIP2-6	PIP2-6	31050	2	7.27	2	0.0508936	0.587446	0.11247	0.328079	0.357392	0.871153	0.0260713	0.611786	0.0997976					21.8977	21.7881	21.8237	20.9504	21.5235	21.2733	21.5392	21.4158	21.5702	19.9278	20.9952	20.9888
AB1K3_ARATH	Protein ACTIVITY OF BC1 COMPLEX KINASE 3, chloroplastic	ABC1K3	79022	1	0.98	1	0.0509732	0.214391	0.593994	-1.23606	1	-1.50073	1	-0.479066	0.244743					17.406	17.5701	16.9025	17.0486	17.2254	16.9614	15.5449	15.7377	16.8878	17.1669	17.8297	17.676
G3PA2_ARATH	Glyceraldehyde-3-phosphate dehydrogenase GAPA2, chloroplastic	GAPA2	42847	22	51.13	4	0.05153	0.704378	0.0925856	1.19013	0.00949138	0.256148	0.518504	0.741904	0.0783086					23.624	23.8911	23.4299	23.118	22.6197	23.0943	23.2781	21.7381	22.3584	22.3085	22.18	22.1177
CRK15_ARATH	Cysteine-rich receptor-like protein kinase 15	CRK15	69705	3	5.1	3	0.0518548	-0.364063	0.264563	-0.404789	0.217627	-0.551301	0.101878	-0.592027	0.0814571					19.9914	19.7467	19.913	20.5524	20.4332	19.7577	20.221	20.2495	20.395	20.5209	20.9532	21.0453
F4HXD1_ARATH	ADP-glucose pyrophosphorylase family protein	At1g74910	42897	6	17.31	6	0.0518548	-1.14648	0.0242882	0.752084	0.116525	-1.22835	0.0173129	0.670217	0.157512					21.1858	20.6106	19.5743	21.6054	21.31	21.8948	19.8095	20.0246	19.2804	20.3405	21.1113	21.3476
ACCO2_ARATH	1-aminocyclopropane-1-carboxylate oxidase 2	ACO2	36183	1	3.44	1	0.051876	-1.13894	0.0145289	0.447253	0.283496	-0.515758	0.219826	1.07043	0.019945					17.7551	18.06	18.2918	19.3951	18.6771	19.4515	17.4874	16.9908	18.2869	18.4987	18.0809	17.7328
A0A1P8BG25_ARATH	Glycosyl hydrolase family protein	At5g20950	77162	20	28.77	19	0.0521201	-0.67274	0.0518231	-0.236167	0.4626	-0.625937	0.0675827	-0.189363	0.554207					24.1366	24.1287	24.6288	24.9567	25.1532	24.8024	24.3925	24.9369	24.2732	25.417	25.0401	25.0234
Q9LPU1_ARATH	Secondary thiamine-phosphate synthase enzyme	T22I11.11	23708	1	5.07	1	0.0529471	-0.110085	0.797913	-1.57806	1	0.749306	0.100363	-0.718671	0.113446					18.9778	19.0796	20.6173	19.9639	19.592	19.449	21.2479	20.8234	21.3376	20.4244	20.4327	20.3039
A0A1P8AY88_ARATH	P-loop containing nucleoside triphosphate hydrolases superfamily protein	MSF3.15	30225	1	2.96	1	0.0529471	-0.165969	0.562805	-0.598453	0.0532998	0.303372	0.298164	-0.129112	0.65165					18.2684	18.2678	18.4615	18.5024	18.3713	18.6219	18.8187	18.7516	19.2228	18.8068	18.581	18.4952
BSK7_ARATH	Serine/threonine-protein kinase BSK7	BSK7	54798	3	8.01	3	0.0533644	-2.3508	1	-1.55132	0.0110423	0.148233	0.778615	0.94772	0.0912025					16.5826	17.1386	17.0635	19.2493	19.1525	19.4353	18.3166	18.3916	18.7304	17.7141	19.7958	17.4841
RR31_ARATH	30S ribosomal protein S31, chloroplastic	RPS31	12783	2	16.95	2	0.0538814	1.64378	0.0206677	-0.59585	0.352553	2.48147	0.0017232	0.241833	0.701469					22.3537	23.1399	22.7483	20.7735	21.6052	20.9318	21.7662	23.4944	24.7688	21.3113	20.519	20.7547
PER70_ARATH	Peroxidase 70	PER70	36137	3	12.42	3	0.0543692	0.515872	0.303796	-0.72205	0.158646	-0.793353	0.12457	-2.03127	1					18.3111	17.9232	17.9653	17.5352	18.6029	16.514	18.3223	18.6975	19.3459	19.4582	19.4138	19.8738
QORH_ARATH	Chloroplast envelope quinone oxidoreductase homolog	CEQORH	34436	5	19.45	5	0.0545085	-1.25343	0.00430889	-0.891514	0.0279371	-0.0724832	0.842066	0.289428	0.432125					19.1549	19.5103	19.4308	21.1038	19.8583	20.8942	20.1796	20.2738	20.3171	20.0566	20.5745	20.357
PP372_ARATH	Pentatricopeptide repeat-containing protein At5g09450, mitochondrial	At5g09450	46809	1	1.71	1	0.0545085	0.919671	0.167717	-2.02853	1	1.9425	1	-1.0057	0.134353					22.011	22.6152	23.5657	20.3359	22.9802	22.1169	25.0088	25.0633	24.2055	23.0493	22.2623	23.1384
AB4F_ARATH	ABC transporter F family member 4	ABCF4	80481	7	13.55	7	0.0551416	2.68765	0.0045427	1.26331	0.126939	2.29895	0.0115004	0.87461	0.278173					22.1238	21.7805	22.4091	18.3256	18.7692	21.1557	21.7667	20.3326	20.4243	18.7529	19.6924	17.1814
RAA1C_ARATH	Ras-related protein RABA1c	RABA1C	23870	6	27.31	2	0.0552775	-0.491692	0.21137	-0.0307147	0.935591	-1.23036	0.00639346	-0.769379	0.0613021					18.7591	18.3983	18.2528	18.9842	18.2255	19.6755	18.3339	18.4164	18.752	19.6055	19.8361	19.7518
TET18_ARATH	Tetraspanin-18	TOM2AH2	29721	3	17.41	3	0.0552775	-0.706871	0.280254	0.17024	0.789915	1.99682	1	2.87393	0.000636812					19.7694	20.6395	17.9938	20.041	19.4648	21.0175	19.8842	19.2191	18.7886	16.919	17.3003	17.6822
A0A1P8BE11_ARATH	RabGAP/TBC domain-containing protein	At5g52580	78317	1	2.06	1	0.0554301	-0.664055	1	0.788992	1	-0.933041	0.0445353	-1.05798	0.0258133					15.1271	15.4574	15.2189	16.0628	16.4559	15.2768	15.5449	15.7377	16.8878	16.8564	16.8937	17.2194
PAP4_ARATH	Probable plastid-lipid-associated protein 4, chloroplastic	PAP4	27163	11	47.93	11	0.0554301	-0.16775	0.69042	1.36309	0.00627463	-1.22197	0.011812	0.308869	0.466996					22.7684	22.9616	22.2141	22.5465	22.8345	23.0663	22.2309	20.9987	20.6252	22.5441	22.4673	22.5092
VATE1_ARATH	V-type proton ATPase subunit E1	VHA-E1	26060	22	62.61	22	0.0554301	-1.06266	0.012196	0.103134	0.779149	-0.737683	0.0630141	0.428115	0.257052					25.2251	24.8453	24.0826	25.8483	25.3945	26.0983	24.8119	24.5175	24.5142	25.0824	25.6461	25.3282
IF2B_ARATH	Eukaryotic translation initiation factor 2 subunit beta	EIF2B	30663	10	36.57	10	0.0559733	-0.262868	0.580504	-0.0966334	0.838087	-1.67439	0.00360872	-1.50816	0.00696436					20.9356	20.6201	21.0594	20.5636	21.8672	20.9729	20.8504	21.7089	20.3457	23.2493	22.0593	22.6196
PIP15_ARATH	Probable aquaporin PIP1-5	PIP1-5	30647	5	15.68	5	0.056436	0.413357	0.180296	-0.0701839	0.813077	0.617014	0.0553344	0.133473	0.653967					23.0478	23.2832	23.0905	22.6077	22.7707	22.803	23.3144	23.4985	22.8191	22.644	22.7263	22.4107
APA1_ARATH	Aspartic proteinase A1	APA1	54614	8	20.95	8	0.057108	-1.2361	0.173706	1.812	0.0556771	-4.05699	0.000492712	-1.00889	0.260589					21.1402	21.6045	19.8172	22.0954	21.6924	22.4825	21.1892	16.8592	19.0775	22.6227	23.428	23.2462
GDI2_ARATH	Guanosine nucleotide diphosphate dissociation inhibitor 2	GDI2	49539	2	7.88	2	0.0575501	2.25281	0.0365048	-4.5119	1	-3.65366	1	-1.39456	0.170471					20.3922	20.8546	20.4593	15.3068	20.0278	19.6131	15.5449	15.7377	16.8878	20.0399	19.6105	19.4809
F4I0B5_ARATH	S-adenosyl-L-methionine-dependent methyltransferases superfamily protein	At1g55450	35531	6	16.25	6	0.0575501	-0.791769	0.134214	0.161726	0.748307	-1.97316	0.00179502	-1.01967	0.0609664					20.7842	19.5723	19.8843	19.8419	21.2093	21.5649	19.3524	20.4673	19.9359	21.9877	21.6554	22.032
LACS4_ARATH	Long chain acyl-CoA synthetase 4	LACS4	74508	6	10.51	6	0.0577033	-0.513852	0.311993	1.08488	0.0459604	-2.06603	0.00117591	-0.467289	0.356047					19.786	19.5885	19.4053	20.9981	19.0747	20.2484	18.8368	18.499	18.1892	19.8292	21.1158	20.7782
RK5_ARATH	50S ribosomal protein L5, chloroplastic	RPL5	28344	23	63.74	21	0.0578938	0.782843	0.084343	0.271702	0.525594	1.32601	0.00789455	0.814872	0.0738177					25.4225	25.8945	26.2797	24.4278	25.8963	24.9241	25.4497	25.2406	26.0913	24.2377	24.1452	24.4206
C97B3_ARATH	Cytochrome P450 97B3, chloroplastic	CYP97B3	65175	2	3.45	2	0.0580568	-0.463565	1	1.15463	1	0.0106563	0.977247	-0.68041	0.0879812					17.4474	16.8808	16.8222	17.547	17.7056	17.2885	18.2685	17.8764	18.4693	17.5421	18.314	18.7262
MPC1_ARATH	Mitochondrial pyruvate carrier 1	MPC1	12438	2	18.18	2	0.0580568	-0.574484	0.113021	0.346516	0.322468	-0.972541	0.013575	-0.051541	0.880523					20.3254	20.9455	20.2865	20.6144	21.4104	21.256	20.4538	20.2527	19.8114	21.0798	21.2211	21.1345
SRK2A_ARATH	Serine/threonine-protein kinase SRK2A	SRK2A	41169	3	14.05	2	0.0580926	-0.325924	0.403253	1.37568	1	0.656895	0.106525	-0.392864	0.316953					18.4396	18.712	18.4253	18.299	19.4865	18.7692	19.3486	20.4245	19.9309	19.3505	19.1885	19.1942
RPOA_ARATH	DNA-directed RNA polymerase subunit alpha	rpoA	38137	5	14.29	5	0.0581311	1.42046	0.00593396	-0.0909576	0.833931	0.966601	0.0421796	-0.544816	0.223803					21.8745	21.9763	22.3268	19.9071	21.548	20.4611	21.9168	21.9742	22.5595	21.6228	20.9367	20.9912
SBT14_ARATH	Subtilisin-like protease SBT1.4	SBT1.4	81817	7	14.16	7	0.0581311	-0.784804	0.211564	0.899854	0.156194	-2.69059	0.000720844	-1.00593	0.116638					20.7756	20.6627	19.8556	21.7821	20.3737	21.4924	20.8132	18.1755	19.6056	22.3175	22.1895	22.1591
VILI4_ARATH	Villin-4	VLN4	109327	3	3.18	3	0.0585086	-1.52407	0.00316284	1.2844	1	0.707876	0.112463	0.947555	0.0408556					17.8943	18.1397	18.3791	19.6736	19.6541	19.6576	18.7266	19.3108	20.2289	18.6326	19.3045	18.2055
14331_ARATH	14-3-3-like protein GF14 chi	GRF1	29932	20	66.29	18	0.0585224	-0.659753	0.072728	0.474337	0.182469	-0.507436	0.155993	0.626655	0.0862752					25.2581	25.0317	24.8759	25.7901	25.2378	26.1169	24.8488	24.757	24.1368	24.8952	25.2918	25.0779
HSP7F_ARATH	Heat shock 70 kDa protein 6, chloroplastic	HSP70-6	76508	34	37.74	34	0.0590118	0.199664	0.598158	-0.146889	0.697405	1.26427	0.00510544	0.917719	0.0287565					26.4996	26.1939	25.9832	25.7362	25.9517	26.3897	25.9406	27.0895	26.0871	24.8389	25.3451	25.1404
VA0D2_ARATH	V-type proton ATPase subunit d2	VHA-d2	40788	15	38.75	15	0.0590118	-1.05719	0.0313772	0.70049	0.132116	-1.18292	0.0184429	0.574761	0.209489					22.4122	22.5053	21.5801	23.2037	23.2598	23.2058	22.1227	21.7439	20.5296	22.5131	23.0679	22.364
PRRP1_ARATH	Proteinaceous RNase P 1, chloroplastic/mitochondrial	PRORP1	64877	2	4.2	2	0.0594349	-1.32547	0.0283607	-0.157469	0.771884	1.24475	0.0373775	2.41274	1					16.2737	16.9072	18.561	18.4	18.3279	18.9903	16.6783	17.7337	17.8023	16.1909	16.1195	16.1696
DLDH2_ARATH	Dihydrolipoyl dehydrogenase 2, mitochondrial	LPD2	53986	11	19.92	2	0.0594349	-2.24548	1	0.352867	0.573228	-1.42775	0.0374276	1.1706	0.0790737					17.947	17.9814	18.4448	20.7721	20.2988	20.0388	17.606	17.2051	18.5036	18.7775	20.797	18.0234
A0A1P8AVY3_ARATH	Triacylglycerol lipase-like 1	TLL1	57716	8	14.48	8	0.0594349	0.548268	0.119365	-0.0901976	0.78713	-0.420941	0.222008	-1.05941	0.00716716					22.7234	22.8463	23.2331	22.7141	22.3098	22.1341	22.6449	23.0171	23.4114	23.7392	23.3618	23.2353
Q9M1X3_ARATH	AT3g63160/F16M2_10	F16M2_10	7256	4	53.62	4	0.0594349	0.661895	0.0954256	-0.266582	0.479657	1.19177	0.00692657	0.263292	0.48498					24.8385	24.6573	24.2303	23.6352	23.4268	24.6783	24.7609	25.0814	24.6836	23.4884	23.7074	23.7547
RPS1_ARATH	30S ribosomal protein S1, chloroplastic	RPS1	45110	19	34.62	19	0.0594349	0.482974	0.150621	0.150754	0.640135	0.734685	0.0378323	0.402465	0.224819					25.5492	25.4339	25.8916	24.7887	25.5831	25.0539	25.2058	25.6209	25.5958	24.7702	24.551	24.8972
F4KAS6_ARATH	GroES-like zinc-binding alcohol dehydrogenase family protein	MBK5.9	45541	1	3.75	1	0.0594492	-0.356521	1	0.999052	0.0208752	-1.00717	0.0200609	0.348398	0.371409					16.7636	17.0622	17.3418	17.5073	17.5913	17.1386	15.5449	15.7377	16.8878	17.1371	17.0809	16.974
Q9SS89_ARATH	At3g01660	At3g01660	31762	1	2.56	1	0.0600069	-0.273782	0.536856	0.983511	0.0416418	-1.73688	1	-0.479582	0.287353					16.6239	17.0752	17.4219	16.6674	17.4087	17.8662	15.5449	15.7377	16.8878	17.9407	17.7578	17.6825
TIC21_ARATH	Protein TIC 21, chloroplastic	TIC21	31276	1	4.73	1	0.0600069	-0.463148	0.202985	-0.855994	0.0286617	-0.264859	0.455958	-0.657705	0.0801542					18.5593	19.5658	18.7598	19.1739	19.9034	19.1971	19.696	19.9679	19.789	20.0993	20.0387	20.1095
Q9SIQ8_ARATH	AT2G31490 protein	At2g31490	8292	1	12.68	1	0.0600069	-0.360259	0.274275	0.22271	0.492211	-0.886156	0.0156727	-0.303187	0.353937					18.9803	19.1791	18.4999	19.1725	18.88	19.6876	18.5822	18.756	18.653	19.4749	19.5228	19.652
IMB1_ARATH	Importin subunit beta-1	KPNB1	96259	2	2.53	2	0.0600069	-0.316659	0.542411	1.69392	0.00584599	-0.719919	0.17974	1.29066	0.0254305					21.5573	19.6429	20.9192	21.3204	20.107	21.642	18.7883	19.2452	19.0041	19.7996	19.8589	19.5389
FABH_ARATH	3-oxoacyl-[acyl-carrier-protein] synthase III, chloroplastic	At1g62640	42847	5	15.59	5	0.0600069	-0.384786	0.417457	1.32724	0.0135731	-1.66987	0.00343705	0.0421556	0.928197					19.6968	19.2534	19.8611	20.2791	19.3544	20.3322	17.8028	18.491	18.5358	20.7256	19.0449	20.0687
NDHM_ARATH	NAD(P)H-quinone oxidoreductase subunit M, chloroplastic	ndhM	24795	2	11.98	2	0.0600069	-1.14443	1	0.426357	0.249585	0.505479	0.177047	-0.212595	0.557373					19.1358	19.3404	19.3052	17.979	17.5542	18.8149	19.1071	18.8878	18.5074	18.459	18.2493	18.2775
NDUA9_ARATH	NADH dehydrogenase [ubiquinone] 1 alpha subcomplex subunit 9, mitochondrial	At2g20360	43936	6	14.18	6	0.0600069	-0.277643	0.566971	1.12857	0.0341969	-1.99532	0.00120515	-0.589114	0.23561					21.1131	20.6654	20.4216	21.7629	20.6614	20.6087	20.5842	18.8439	19.3862	21.5657	21.8548	21.3798
VATA_ARATH	V-type proton ATPase catalytic subunit A	VHA-A	68812	48	58.59	47	0.0600069	-1.01285	0.0161011	-0.0226709	0.950977	-0.850235	0.0366925	0.13994	0.705179					26.1262	25.8378	25.5278	26.9566	26.7821	26.7916	25.7955	26.5725	25.1918	26.74	26.7596	26.6108
VATC_ARATH	V-type proton ATPase subunit C	VHA-C	42619	12	38.67	12	0.0600069	-0.843126	0.218213	1.98874	0.00992785	-2.4339	0.00282626	0.397966	0.550925					24.003	23.1606	23.2863	24.4829	23.9635	24.533	22.8758	21.9844	19.6235	23.915	24.0777	23.7927
A0A1P8AWL5_ARATH	E3 ubiquitin-protein ligase RNF170-like protein (DUF 1232)	At1g72175	17169	1	5.96	1	0.0602951	-0.871894	0.0394538	0.156445	0.68531	-1.13828	0.0107978	-0.109943	0.775418					16.4445	16.146	16.0492	16.7314	17.3415	17.1826	15.5449	15.7377	16.8878	17.2911	17.2473	17.0468
RAH1B_ARATH	Ras-related protein RABH1b	RABH1B	23130	5	23.56	5	0.0606167	-0.362059	0.429719	1.38624	0.00883934	-1.27355	0.0141349	0.474756	0.305047					21.5505	21.3436	21.2572	21.8848	21.6343	21.7184	19.9593	19.9846	20.0487	20.0536	21.7628	21.9969
APT1_ARATH	Adenine phosphoribosyltransferase 1, chloroplastic	APT1	26396	5	28.81	5	0.0611895	-1.13578	0.0259349	0.484734	0.298907	-1.42249	0.00794525	0.198023	0.665145					18.7445	18.7873	18.5201	20.2732	18.9807	20.2053	18.7467	17.9732	17.8778	18.8992	19.8268	20.1392
IF34_ARATH	Translation initiation factor IF3-4, chloroplastic	IF3-4	31823	5	18.51	5	0.0611895	0.646951	0.174163	1.09758	0.0307037	0.73784	0.125422	1.18846	0.0211784					21.9777	22.051	22.3234	21.1649	22.1995	21.0468	21.6827	20.0806	21.2961	19.9847	20.4757	20.3855
EXPA1_ARATH	Expansin-A1	EXPA1	26518	2	6.8	2	0.0614524	0.819289	0.0747662	-0.800887	0.0806691	1.2562	0.0113231	-0.363974	0.402578					22.2729	22.3117	23.1596	21.6502	21.758	21.8781	22.4588	23.5606	24.1275	22.1797	22.1214	22.077
Q9M314_ARATH	AT3g61540/F2A19_140	F2A19.140	57585	3	5.24	2	0.0618034	-1.1774	1	1.76282	0.0184659	-2.1262	0.00654362	0.814012	0.231602					17.6402	17.7423	18.0764	19.2618	18.7486	18.9806	15.5449	15.7377	16.8878	16.3688	19.1574	19.0228
BAS1B_ARATH	2-Cys peroxiredoxin BAS1-like, chloroplastic	At5g06290	29780	15	56.41	15	0.062359	0.0233412	0.944087	0.284686	0.399667	0.631698	0.0768018	0.893043	0.0181364					25.3749	25.956	25.7464	25.2961	25.8631	25.8481	25.3984	25.5149	25.31	24.381	25.2022	24.7449
RIBD_ARATH	Riboflavin biosynthesis protein PYRD, chloroplastic	PYRD	46674	1	2.82	1	0.0624018	-0.799452	1	-0.665593	0.0593137	0.580731	0.0941105	0.714591	0.0451334					18.3404	17.7665	17.8861	18.7996	18.6694	18.9223	18.582	18.7555	18.6523	17.9171	18.6081	17.7223
P5CS2_ARATH	Delta-1-pyrroline-5-carboxylate synthase B	P5CSB	78871	3	5.37	1	0.0624721	-0.175576	1	-0.21988	0.457746	-0.434135	0.155895	-0.478439	0.121114					17.7641	18.0541	18.0523	18.1455	18.1725	18.0792	18.3467	17.7738	18.4097	18.6841	18.5519	18.5965
PME44_ARATH	Probable pectinesterase/pectinesterase inhibitor 44	PME44	58499	7	13.52	7	0.0628486	-2.63899	0.01088	1.06494	0.247024	-3.14668	0.00374813	0.557258	0.536074					20.2693	18.8791	18.1534	22.0704	21.0965	22.052	20.5224	16.9068	16.6778	20.8625	21.4005	21.284
PIP22_ARATH	Aquaporin PIP2-2	PIP2-2	30453	6	17.54	5	0.0628989	-0.0581373	0.866998	-0.145652	0.675786	1.01043	0.0117883	0.922915	0.0189516					23.7786	23.1354	23.0119	23.3087	23.4609	23.3306	23.436	23.1282	23.7987	22.3969	22.8698	22.0649
GPDL1_ARATH	Glycerophosphodiester phosphodiesterase GDPDL1	GDPDL1	83788	9	17.56	9	0.0629756	-1.1227	0.106963	1.68912	0.0224358	-2.3373	0.00352519	0.474518	0.475234					22.0166	21.7014	21.2498	23.292	22.0707	22.9731	21.3539	20.3171	18.2294	22.195	22.4222	22.2952
MDHX2_ARATH	Malate dehydrogenase 2, peroxisomal	PMDH2	37369	11	31.07	11	0.0631587	0.557557	0.0883543	0.226944	0.46443	0.520642	0.108838	0.190029	0.538749					25.238	24.7856	24.7292	24.2183	24.2752	24.5866	24.7806	24.4373	24.8541	24.4492	24.0918	23.9691
PSAK_ARATH	Photosystem I reaction center subunit psaK, chloroplastic	PSAK	13206	1	6.92	1	0.0635994	0.731281	0.0381279	0.687095	0.0491112	0.153003	0.634263	0.108817	0.734477					24.3955	24.0994	24.1737	23.4246	23.0872	23.9629	23.7497	23.2253	23.6324	23.3118	23.4618	23.3747
TLC1_ARATH	ADP,ATP carrier protein 1, chloroplastic	AATP1	68134	5	6.09	5	0.0640152	0.248457	0.648916	-1.87564	0.00427702	0.943542	0.101849	-1.18055	0.0468309					20.9707	21.4129	20.7951	20.1458	21.3465	20.9409	21.5415	23.6829	23.5811	22.0295	21.9933	21.9521
CADH8_ARATH	Cinnamyl alcohol dehydrogenase 8	CAD8	38942	3	6.69	2	0.0640949	1.26771	1	1.11197	0.133626	-2.72403	0.00200334	-2.87978	1					17.5056	17.7366	16.2641	16.0103	16.4411	15.2517	15.5449	15.7377	16.8878	19.6805	19.5658	17.0961
KEULE_ARATH	SNARE-interacting protein KEULE	KEU	75083	2	3.3	2	0.0643665	-1.38285	0.0240102	-1.2375	0.0393753	-1.13167	0.0561036	-0.986315	0.0901109					16.3113	16.3576	15.8218	18.0611	18.5102	16.068	17.7839	17.0733	17.3461	18.795	18.4029	18.4004
Q9FKA3_ARATH	TLD-domain containing nucleolar protein	MIJ24.8	59908	5	11.25	5	0.0643665	-1.72288	0.00322725	-0.633941	0.200932	0.633916	0.200948	1.72285	0.00322756					20.3186	18.937	19.0945	21.1542	21.7254	20.6391	19.67	20.287	20.295	18.7511	19.7113	19.8877
AIR12_ARATH	Auxin-induced in root cultures protein 12	AIR12	25592	4	11.11	4	0.0643665	-0.639739	0.0894924	0.11647	0.74217	-1.00006	0.0137312	-0.243853	0.494375					20.8985	20.8256	20.0421	21.4681	20.7249	21.4924	20.2878	20.6586	20.4704	21.6585	21.4958	21.2626
PX11D_ARATH	Peroxisomal membrane protein 11D	PEX11D	25944	3	13.56	3	0.0647146	-0.642318	0.0653977	0.0038741	0.990431	-0.706496	0.0456356	-0.060304	0.852011					21.063	21.0153	20.9338	21.4949	21.8536	21.5905	21.5045	20.5873	20.9086	21.4427	21.7442	21.933
PSBS_ARATH	Photosystem II 22 kDa protein, chloroplastic	PSBS	28008	9	30.57	9	0.065052	0.490636	0.141226	0.507795	0.129042	0.400482	0.222709	0.41764	0.204747					27.8547	28.1385	27.7544	27.0669	27.2982	27.9106	27.2888	27.597	27.3383	26.8272	27.1791	27.0163
TCTP1_ARATH	Translationally-controlled tumor protein 1	TCTP1	18910	5	25.6	5	0.0651975	-0.404213	0.392605	1.25909	0.0173822	-1.62358	0.00399197	0.0397329	0.931955					22.2946	22.1115	22.3265	22.803	21.8123	23.3299	21.8887	20.4443	20.6223	22.716	22.7331	22.3769
Q8VZ31_ARATH	Tetratricopeptide repeat (TPR)-like superfamily protein	TPR4	34553	3	13.23	3	0.0655695	0.66884	0.109335	0.257365	0.517975	1.11513	0.0138493	0.703659	0.093883					20.3868	20.3897	20.4097	19.6528	19.1482	20.3787	20.0569	20.268	20.0893	18.4169	19.6094	19.0424
TSS_ARATH	Protein TSS	TSS	199116	5	3.63	4	0.066301	2.17649	0.0010676	0.921999	0.0938112	0.315754	0.544425	-0.938736	0.0886592					20.7438	20.1969	19.2827	17.8325	18.448	17.4134	19.1922	19.4196	18.8456	17.9899	19.7696	18.7505
A0A1I9LP52_ARATH	ATP synthase E chain	At3g01130	6683	2	50.79	2	0.066698	-0.820909	0.185848	-0.0835631	0.888702	-2.24352	0.00242596	-1.50618	0.0244839					16.2784	17.0061	17.4834	18.4017	16.1052	18.7236	17.2266	16.9076	16.8843	19.3557	19.2344	19.159
MD37C_ARATH	Probable mediator of RNA polymerase II transcription subunit 37c	MED37C	71101	24	27.38	5	0.066754	-2.93742	0.00138268	-0.35356	0.626206	-1.40536	0.0705398	1.1785	0.121828					17.7173	18.2881	18.2751	22.1948	19.1091	21.7889	18.0994	18.6725	18.5692	19.5701	20.8794	19.1077
SAR1A_ARATH	GTP-binding protein SAR1A	SAR1A	22030	2	13.47	2	0.0667855	-0.373943	0.270117	0.616027	0.0812669	-0.455458	0.184541	0.534512	0.12447					21.3439	21.5385	21.0372	21.9363	21.3854	21.7198	20.9868	20.3619	20.7229	20.7638	21.4203	21.2539
Q8GRX2_ARATH	Eukaryotic translation initiation factor 3 subunit J	At5g37475	25168	2	14.67	2	0.0680694	-0.471247	0.218533	1.13225	1	0.0952523	0.797314	-0.565752	0.145093					17.9191	17.6234	16.7402	17.8443	18.0618	17.7904	18.349	18.5604	18.7703	18.4662	18.856	18.0717
DRP2B_ARATH	Dynamin-2B	DRP2B	100228	17	23.91	17	0.0680694	-1.08624	0.0122817	-1.01906	0.0171966	-0.120483	0.749034	-0.0533025	0.887248					22.7534	22.2563	21.4742	23.4344	23.3288	22.9794	23.1544	23.5305	22.8562	23.0636	23.4377	23.4012
CCD1_ARATH	Carotenoid 9,10(9',10')-cleavage dioxygenase 1	CCD1	60908	7	16.91	7	0.0681253	-1.31782	0.00802357	-0.344336	0.422034	-0.937475	0.0431988	0.0360113	0.932137					19.9726	20.4445	20.226	22.0691	20.7796	21.7478	21.1024	20.5326	20.041	21.8491	21.577	21.0624
MYTM1_ARATH	Phosphatidylinositol-3-phosphatase myotubularin-1	MTM1	93378	2	2.5	2	0.0681682	-0.198707	0.711089	1.10875	0.0561808	0.661778	0.230715	1.96924	1					16.2181	16.9101	18.3684	17.7313	17.2046	17.1569	15.5449	15.7377	16.8878	15.2136	15.4957	15.4758
RPI3_ARATH	Probable ribose-5-phosphate isomerase 3, chloroplastic	RPI3	29306	12	42.75	12	0.0681682	0.596949	0.114504	0.499152	0.180062	0.699331	0.069478	0.601534	0.112027					27.0053	26.5158	26.443	26.1492	25.5587	26.4653	26.6573	25.8671	25.9422	25.3111	25.6066	25.451
METE2_ARATH	5-methyltetrahydropteroyltriglutamate--homocysteine methyltransferase 2	MS2	84584	24	34.51	6	0.0694374	0.735123	0.174111	0.0481587	0.926101	1.86675	0.00327701	1.17978	0.0390159					21.5853	21.3792	20.9916	21.839	19.673	20.2386	21.1497	21.6193	21.0426	19.8522	19.5258	18.8334
RS191_ARATH	40S ribosomal protein S19-1	RPS19A	15828	10	46.15	10	0.0694374	0.841894	0.168029	-0.906046	0.140354	2.40177	0.00129889	0.653833	0.27661					24.0147	24.2191	25.7666	23.0946	24.7662	23.6139	24.7026	25.7403	26.2757	22.9326	23.2058	23.3749
AL2B4_ARATH	Aldehyde dehydrogenase family 2 member B4, mitochondrial	ALDH2B4	58589	13	27.88	13	0.0695702	-0.845289	0.0409897	-0.303438	0.426593	-0.906422	0.0303567	-0.36457	0.342358					22.9533	22.3015	22.6467	23.8107	22.9448	23.6819	23.3215	23.1381	22.3522	24.0841	23.7368	23.7102
AB25B_ARATH	ABC transporter B family member 25, mitochondrial	ABCB25	80420	1	1.79	1	0.0696409	-0.257716	1	0.788992	1	-0.43317	0.265356	-0.964446	0.0233485					15.1271	15.4574	15.2189	15.704	15.6525	15.2201	15.5449	15.7377	16.8878	16.6239	16.348	16.4979
Q949S6_ARATH	NAD(P)-linked oxidoreductase superfamily protein	At1g14345	21224	1	6.12	1	0.0696409	0.564253	0.157844	-0.311988	0.420938	1.24081	1	0.364571	0.34943					19.4912	20.4068	19.9977	18.7955	19.6141	19.7935	20.2765	20.3141	20.2412	18.7038	19.5073	18.8982
F4JLV7_ARATH	Bifunctional inhibitor/lipid-transfer protein/seed storage 2S albumin superfamily protein	At4g22505	55218	2	5.09	2	0.0699441	0.196473	1	0.975653	0.0265979	-1.40022	0.00351526	-0.621041	0.133398					17.6605	17.6685	16.8051	17.3667	17.1959	16.9822	16.4454	16.2082	16.5535	18.5182	17.6609	17.2288
RTNLH_ARATH	Reticulon-like protein B8	RTNLB8	27913	2	7.69	2	0.0707948	-0.497285	0.149123	-0.981339	0.0103431	0.511834	0.138587	0.0277801	0.932739					18.0465	18.3909	18.4487	18.9284	18.7591	18.6905	19.7154	18.8033	19.3115	18.8859	18.9653	18.4435
DIT21_ARATH	Dicarboxylate transporter 2.1, chloroplastic	DIT2-1	59992	4	7.99	4	0.0707948	-0.43775	0.226384	-0.450012	0.214441	-0.676604	0.0724131	-0.688865	0.0680348					23.1274	23.0358	22.4554	22.8497	23.6438	23.4384	23.0501	23.7951	23.1235	23.971	24.039	23.9885
SR1P1_ARATH	BTB/POZ domain-containing protein SR1IP1	SR1IP1	67559	1	2.15	1	0.0707948	0.647055	0.132306	-0.213561	0.603489	1.36735	1	0.506728	0.229858					16.5085	17.0535	17.2291	16.2921	16.4393	16.1186	16.6746	16.6842	18.0731	15.8057	15.5784	15.9457
TPT_ARATH	Triose phosphate/phosphate translocator TPT, chloroplastic	TPT	44633	5	8.78	5	0.0707948	-0.469342	0.176559	-0.686571	0.0576367	-0.297889	0.379833	-0.515118	0.141049					24.8223	24.9988	24.3864	24.8571	25.5107	25.2478	25.2752	25.8382	25.1538	25.8893	25.7479	25.5237
VDAC1_ARATH	Mitochondrial outer membrane protein porin 1	VDAC1	29425	11	51.81	11	0.0707948	-0.641623	0.08776	0.0182606	0.958636	-0.939131	0.0186928	-0.279247	0.433889					24.4139	24.4195	23.4177	24.7858	24.5974	24.7927	24.2773	24.0494	23.8696	24.6996	25.3198	24.9943
SPSA2_ARATH	Probable sucrose-phosphate synthase 2	SPS2	116966	2	1.62	2	0.0708119	-1.0795	0.11873	-1.71031	0.0208332	-1.1238	0.105783	-1.75461	0.0183505					19.7072	17.3101	17.6113	20.0468	18.0167	19.8037	19.9465	19.8724	19.9407	21.3196	20.6189	21.1925
BGL44_ARATH	Beta-glucosidase 44	BGLU44	58983	27	45.31	26	0.0708119	-1.12391	0.00857667	-0.28525	0.440203	-0.521986	0.169939	0.316676	0.392915					25.4465	24.9766	25.0033	26.2635	26.3425	26.1922	25.5295	26.0214	24.7313	26.2302	25.851	25.767
RNC1_ARATH	Ribonuclease III domain-containing protein RNC1, chloroplastic	RNC1	62432	6	13.22	6	0.0708119	1.43996	0.0547027	-0.355042	0.608794	2.70011	0.00182469	0.905109	0.205377					21.9008	22.1837	23.0275	20.5334	22.1207	20.1381	21.4934	23.1951	23.4886	21.0709	19.2958	19.7101
O22940_ARATH	At2g41800/T11A7.10	At2g41800	40370	2	6.49	2	0.0709845	2.36153	0.00467642	-0.485046	0.488951	0.634036	0.369187	-2.21253	0.00699288					21.9825	21.2981	23.5858	18.9838	20.4437	20.3543	22.3204	21.9084	24.0928	22.5351	21.9551	21.9292
NDUS1_ARATH	NADH dehydrogenase [ubiquinone] iron-sulfur protein 1, mitochondrial	EMB1467	81525	9	17.51	9	0.0712815	-1.29938	0.0159847	-0.9544	0.0617596	-0.894085	0.0775536	-0.549101	0.258459					21.6385	20.3502	19.7647	22.4397	21.4179	21.7939	21.2646	21.9567	21.3953	22.4979	22.4038	22.3973
RH53_ARATH	DEAD-box ATP-dependent RNA helicase 53, mitochondrial	RH53	65359	2	6.01	2	0.0715763	0.501775	0.170598	-0.636321	0.0894187	0.569952	0.123739	-0.568145	0.124819					18.4283	18.6975	18.8605	18.5487	18.3999	17.5323	18.9877	19.3485	19.559	18.8932	18.8046	18.4876
A0A1P8B7H4_ARATH	NAD(P)-binding Rossmann-fold superfamily protein	At4g20750	34770	1	2.52	1	0.0715763	0.388051	0.328451	-0.965893	0.026347	0.743179	0.0750292	-0.610766	0.135018					18.3213	18.1415	18.8698	18.1353	18.3161	17.7169	18.7687	19.3965	20.0649	18.8322	18.7708	18.3977
CB3_ARATH	Chlorophyll a-b binding protein 3, chloroplastic	LHCB3	28707	4	30.57	3	0.0723061	1.10779	0.0520167	0.942061	0.0914401	1.23281	0.033558	1.06708	0.059871					25.1683	25.7928	25.0427	24.1278	23.9215	24.631	25.6936	23.4912	23.9928	22.8257	23.5437	23.1097
PXG3_ARATH	Probable peroxygenase 3	PXG3	26600	8	38.56	8	0.0723061	1.51827	0.0632108	-0.0545948	0.942459	-1.82779	0.029877	-3.40066	0.000645904					21.4413	22.1394	22.6536	20.8375	22.1988	18.6432	21.2309	22.7468	22.4205	23.8914	23.7603	24.2298
Q9FHB8_ARATH	Transmembrane protein	At5g52420	26737	1	4.13	1	0.0727223	-0.328259	0.352446	-0.647724	0.0807133	-0.405377	0.255378	-0.724842	0.0541979					18.1282	18.6962	17.8331	18.1582	18.9213	18.5628	18.9806	18.9861	18.6341	19.2036	19.5649	19.0484
PMG1_ARATH	2,3-bisphosphoglycerate-independent phosphoglycerate mutase 1	PGM1	60580	4	10.59	4	0.0733237	-2.25146	0.00225781	-1.9668	1	-0.00805743	0.989155	0.276601	0.642357					18.8587	17.5097	19.0445	21.3325	19.636	21.1987	21.3536	19.8687	20.091	20.209	20.9354	20.1929
GCAL1_ARATH	Gamma carbonic anhydrase-like 1, mitochondrial	GAMMACAL1	27570	3	14.29	3	0.0743481	-0.917986	0.0186581	-0.199371	0.56505	-0.56708	0.118478	0.151535	0.660918					20.39	19.8644	19.4539	20.9967	20.768	20.6975	19.989	19.8405	20.4768	20.4214	20.977	20.6092
F4II29_ARATH	Kinase family with ARM repeat domain-containing protein	CTEXP	86046	1	1.13	1	0.0743481	1.42511	0.00545023	0.030132	0.943996	0.494233	0.262388	-0.900742	0.0534783					18.526	19.0015	19.4467	17.4156	18.323	16.9603	19.4774	18.6867	18.7197	18.8057	18.1854	18.41
PNSL2_ARATH	Photosynthetic NDH subunit of lumenal location 2, chloroplastic	PNSL2	22157	4	27.37	4	0.0743655	1.38234	0.0848607	2.3396	0.00802009	0.854976	0.267642	1.81224	0.03001					21.3936	21.3438	21.4664	19.3773	19.7597	20.9198	21.1207	18.0405	18.0238	17.6507	18.8725	18.0968
MANA2_ARATH	Probable alpha-mannosidase At5g13980	At5g13980	115902	6	6.54	6	0.0746254	-1.07582	0.0506334	0.196221	0.698557	-1.74879	0.0041959	-0.476748	0.35428					20.4765	20.5996	18.7296	21.5069	20.5142	21.0121	20.2218	19.2307	19.7646	21.5956	21.4265	21.4414
PUR_ARATH	Transcription factor Pur-alpha 1	PURA1	32201	7	25.68	7	0.0746254	-0.866444	0.131423	1.34765	0.027139	-1.59654	0.0115292	0.617558	0.270811					21.2174	20.7368	21.1638	22.0717	21.7432	21.9025	21.1733	18.5041	19.3977	21.4182	21.1514	21.2951
PETD_ARATH	Cytochrome b6-f complex subunit 4	petD	17431	2	10	2	0.0762067	1.00289	0.0224116	0.527105	0.193147	0.759097	0.0705782	0.283312	0.472728					22.0423	21.8669	21.1838	20.9306	20.0057	21.1481	21.2279	21.3065	20.9773	20.0874	20.3724	20.7746
O82326_ARATH	Expressed protein	At2g14880	15903	1	5.67	1	0.0762681	0.118142	0.717465	0.0393785	0.903756	-0.743576	0.0382058	-0.822339	0.0243746					19.8804	20.2832	20.0701	19.7691	19.9426	20.1675	19.9413	19.6708	20.5034	21.0849	20.6007	20.6607
Q9LXQ2_ARATH	At3g44100	F26G5_50	16070	4	30.26	4	0.0764691	-0.518362	0.213366	0.548156	0.1899	-1.34886	0.00516853	-0.282341	0.487644					22.0501	21.3216	22.4813	22.0174	22.6824	22.7083	21.8087	20.8326	21.5673	23.011	22.6242	22.6199
S17P_ARATH	Sedoheptulose-1,7-bisphosphatase, chloroplastic	At3g55800	42414	19	36.64	18	0.0764691	0.464024	0.267894	0.150587	0.712612	1.20668	0.0107696	0.893239	0.0452849					26.1185	25.4939	24.9301	24.9338	24.6317	25.585	25.8875	25.1983	25.005	24.0767	24.3705	24.0236
GMD1_ARATH	GDP-mannose 4,6 dehydratase 1	GMD1	40850	1	2.77	1	0.0765445	-0.499911	0.142467	-0.501616	0.14123	-0.42437	0.207353	-0.426075	0.205654					17.8856	17.7475	17.8308	18.6503	17.8913	18.4221	17.9559	18.4851	18.5278	19.03	18.5107	18.7012
HIR4_ARATH	Hypersensitive-induced response protein 4	HIR4	32378	2	9.25	2	0.0765445	-0.683438	0.126858	-0.84638	0.0650618	-0.737339	0.102192	-0.900281	0.0517523					19.3681	18.4933	18.6808	19.084	19.1542	20.3542	19.132	19.9214	20.0279	20.4111	20.4872	20.395
SIP_ARATH	Signal peptide peptidase	SPP	38339	1	2.33	1	0.0766634	-0.182744	1	-0.536033	0.125499	-0.36994	0.277688	-0.723228	0.0463931					18.2929	18.2759	18.3109	18.3541	18.5017	18.5721	18.1571	19.1333	19.1973	19.336	19.1207	19.1409
Q94II5_ARATH	Adenine nucleotide alpha hydrolases-like superfamily protein	RD2	21253	8	50.26	7	0.076927	2.26069	1	-0.205977	0.782259	-2.35949	1	-0.304776	0.683175					15.7954	19.3564	18.1656	20.4946	19.2847	20.3202	17.8187	17.6548	18.4619	20.3161	20.8301	19.8676
AGP31_ARATH	Non-classical arabinogalactan protein 31	AGP31	38489	6	14.48	6	0.076927	-0.245441	0.515267	-0.713518	0.0753272	-0.458273	0.234652	-0.92635	0.0266219					21.7244	21.8692	22.4977	22.6967	22.3145	21.8164	22.4132	23.2167	22.6019	23.5166	23.0021	23.0879
DHE2_ARATH	Glutamate dehydrogenase 2	GDH2	44699	12	30.66	12	0.076927	-0.920182	0.247826	-0.499877	0.52164	-2.6746	0.00421964	-2.25429	0.0117076					22.0221	20.3243	19.9622	22.8313	19.6237	22.6142	21.4088	21.025	21.3744	24.1543	23.8182	23.8596
TBB4_ARATH	Tubulin beta-4 chain	TUBB4	49823	30	42.57	5	0.076927	0.737722	0.0821034	0.255828	0.522567	1.05589	0.0188588	0.573995	0.165461					23.1559	22.0511	23.3798	22.1383	22.0458	22.1897	22.1041	22.7463	22.9691	21.6245	21.7332	21.2941
Q94AL6_ARATH	Excitatory amino acid transporter	At4g20150	9208	1	13.58	1	0.0774375	-0.110961	0.780376	0.586936	0.1576	-1.41069	0.0035622	-0.712797	0.0922024					19.1758	19.455	19.4982	19.6224	18.9893	19.8501	19.0981	18.781	18.489	20.8501	19.513	20.237
ALFP3_ARATH	Fructose-bisphosphate aldolase 3, chloroplastic	FBA3	42327	14	39.39	12	0.0774785	-1.10478	0.0191737	0.367819	0.384837	-0.587653	0.175336	0.884944	0.0510373					22.4667	21.7833	21.4416	23.2825	22.4832	23.2402	21.5708	21.4239	21.5934	21.3967	22.3065	22.6478
Q42044_ARATH	At2g45180	At2g45180	13955	3	26.12	3	0.0783014	0.794519	0.041477	-0.308229	0.392628	0.443918	0.225832	-0.65883	0.0826147					24.3243	24.1565	23.693	22.8788	23.0143	23.8971	24.2074	24.5312	24.36	23.8181	24.2029	23.7457
MO25N_ARATH	Putative MO25-like protein At5g47540	At5g47540	39457	2	4.96	2	0.0787268	-0.346171	0.444089	1.12564	0.0246075	-1.4638	0.0059257	0.00801601	0.985677					18.2339	17.3283	18.2416	18.4015	18.1674	18.2734	17.7755	16.0568	16.5946	18.333	18.0021	18.4831
Q9M0D5_ARATH	AT4g29480/F17A13_300	At4g29480	13940	1	9.02	1	0.0788383	-0.484792	0.201121	0.457423	0.225989	-1.08565	0.0106071	-0.143432	0.695889					20.0289	19.365	19.8425	20.2893	19.6046	20.7968	19.1601	19.5848	19.1191	20.2368	20.5439	20.3403
SEC5A_ARATH	Exocyst complex component SEC5A	SEC5A	121902	2	2.2	2	0.0789806	-1.28501	0.0217007	-1.20093	0.0297716	-0.742341	0.153095	-0.658263	0.201067					15.3346	15.8841	15.6365	17.2417	17.8766	15.5919	16.9645	16.5861	16.9074	17.6732	17.5801	17.4318
PRX2F_ARATH	Peroxiredoxin-2F, mitochondrial	PRXIIF	21445	3	14.43	3	0.0793715	-1.02285	0.0547942	-1.40351	0.0129306	-0.46181	0.355196	-0.842477	0.105063					17.9659	18.6953	17.6036	19.6058	18.3982	19.3294	18.816	19.3589	20.3005	19.469	20.055	20.3368
Q9FNN0_ARATH	Calcium-binding EF hand family protein	MAH20.14	45845	1	1.79	1	0.0805366	-0.178853	0.639126	1.01345	0.0186084	-0.626459	0.118086	0.565845	0.154194					17.1735	17.3279	16.7093	17.2155	17.2535	17.2783	15.5449	15.7377	16.8878	16.6637	16.8399	16.5462
SPD2_ARATH	Spermidine synthase 2	SPDSYN2	37140	5	17.35	3	0.0805395	-1.0902	0.324885	1.54129	0.172475	1.97474	0.0878659	4.60623	0.000998563					20.1059	19.5003	15.8084	19.1169	19.3611	20.2072	15.7234	15.9402	19.1271	15.0475	14.7571	15.0618
BGL38_ARATH	Myrosinase 1	TGG1	61133	23	39.56	22	0.0805395	-0.27954	0.408915	0.505978	0.147574	0.0334215	0.920181	0.81894	0.0277783					25.2129	24.6966	24.7685	25.299	25.0547	25.1629	24.6954	24.5595	23.9051	24.0228	24.3732	24.6638
PIP12_ARATH	Aquaporin PIP1-2	PIP1-2	30598	4	12.94	4	0.0805395	-0.00199323	0.995288	-0.780953	0.0361427	0.888254	0.0199813	0.109295	0.746608					25.1604	24.4942	24.5756	24.5153	25.0832	24.6377	25.1528	25.9392	25.481	24.5469	24.8002	24.5611
Q94AZ5_ARATH	Alanine-tRNA ligase	At2g45060	30337	5	16.91	5	0.0805395	-1.1126	0.0316179	-1.1849	0.0236811	1.41661	0.00929972	1.34431	0.0124551					20.06	19.8519	20.6709	20.976	21.5471	21.3975	21.0945	21.0524	21.9906	19.6058	20.9349	19.3469
PSBA_ARATH	Photosystem II protein D1	psbA	38937	8	24.36	8	0.0808566	0.297343	0.367081	-0.353771	0.286662	0.846207	0.0206939	0.195094	0.549977					25.9447	26.0444	25.3118	25.2389	25.755	25.4151	26.0387	25.8942	26.4295	25.4162	25.1539	25.2535
ANXD1_ARATH	Annexin D1	ANN1	36204	11	41.96	10	0.0815937	-2.25494	0.0136812	0.516042	0.520505	-2.62242	0.00573945	0.148563	0.852026					21.725	21.4402	18.9382	23.5932	21.8977	23.3774	21.5908	19.1617	19.8028	22.6787	22.9376	22.8062
Q6NKR3_ARATH	At3g55600	At3g55600	26836	1	4.58	1	0.081598	0.569493	0.29882	-1.50415	0.0142882	0.904993	0.110209	-1.16865	0.0459468					19.046	19.8615	20.6994	18.58	20.2308	19.0877	21.3823	21.6323	21.1048	21.0461	19.801	20.5573
RZ1A_ARATH	Glycine-rich RNA-binding protein RZ1A	RZ1A	26923	2	4.9	2	0.0816675	0.34167	0.480988	-0.022932	0.961863	1.61959	1	1.25499	0.0205555					18.1104	19.0704	19.6411	19.2489	18.6885	17.8595	19.4966	18.9735	18.4205	17.2571	17.4034	17.3714
NLTP5_ARATH	Non-specific lipid-transfer protein 5	LTP5	12495	1	6.78	1	0.0819744	0.715707	0.20015	-1.33807	0.0263602	0.59413	0.282323	-1.45964	0.0172686					25.421	25.1431	25.8168	24.4204	25.143	24.6704	25.531	26.9982	27.866	26.732	25.7356	26.1452
GSTF8_ARATH	Glutathione S-transferase F8, chloroplastic	GSTF8	29232	12	36.88	11	0.0821662	-1.61615	0.0130139	0.40038	0.483364	-1.55234	0.0160969	0.464186	0.418138					22.1301	21.4676	21.8303	23.4067	22.9098	23.9599	22.8353	20.2484	21.143	22.8559	23.1557	22.8722
KASC2_ARATH	3-oxoacyl-[acyl-carrier-protein] synthase II, chloroplastic	KAS2	57600	2	3.88	2	0.0821991	-1.50714	1	1.21365	0.0173896	0.148797	0.740669	-0.144695	0.74754					20.2812	20.5235	20.6545	19.9836	18.5181	18.4361	18.8029	19.344	19.6714	19.1709	18.7134	19.4876
CRD1_ARATH	Magnesium-protoporphyrin IX monomethyl ester [oxidative] cyclase, chloroplastic	CRD1	47631	8	20.78	8	0.0821991	3.30852	0.00174625	0.509005	0.547719	1.55827	0.0828741	-1.24125	0.157514					22.1725	21.8634	21.7065	19.9784	15.9948	19.8436	21.4388	21.3676	21.409	19.7368	20.3855	19.4183
GSTFA_ARATH	Glutathione S-transferase F10	GSTF10	24230	9	41.4	8	0.0823141	-0.974754	0.308709	2.46867	0.0197686	-3.73276	0.00159607	-0.289336	0.757697					23.3129	22.8253	21.6956	23.6778	23.2188	23.8614	22.971	18.9619	18.4948	23.7815	23.9802	23.8643
Q8VZB5_ARATH	Rubisco methyltransferase family protein	At5g14260	57585	6	15.76	6	0.082597	0.493414	0.381782	1.72985	0.0079978	0.151118	0.785634	1.38755	0.0255183					21.0107	21.7537	21.1869	21.092	20.6101	20.7691	20.744	19.5983	18.4195	20.1155	19.4622	18.7308
SERB1_ARATH	Phosphoserine aminotransferase 1, chloroplastic	PSAT1	47359	4	12.79	4	0.0826046	-1.31269	1	-1.0132	0.0289947	-0.260074	0.535756	0.0394086	0.924625					20.1558	18.6193	18.607	20.7369	20.4464	20.1368	20.0583	20.2705	20.0929	20.317	20.4777	20.4072
RK121_ARATH	50S ribosomal protein L12-1, chloroplastic	RPL12A	20075	9	34.03	9	0.0827315	0.668415	0.175369	-0.420804	0.382205	1.69638	0.0033593	0.607163	0.215231					26.1956	27.3688	27.442	25.7782	26.7174	26.5056	27.09	27.0999	28.0791	26.0624	25.118	25.9994
EFGC_ARATH	Elongation factor G, chloroplastic	CPEFG	86058	12	15.84	12	0.0828067	0.33704	0.442531	-0.0674796	0.876288	1.4157	0.00604228	1.01118	0.0348343					22.7971	22.4111	22.2426	22.6541	21.5997	22.1859	22.9959	22.1248	22.5325	21.5597	21.5053	20.3411
DCYD1_ARATH	Bifunctional D-cysteine desulfhydrase/1-aminocyclopropane-1-carboxylate deaminase, mitochondrial	DCD	43900	3	10.47	3	0.082821	-0.707501	0.255096	0.115733	0.848193	1.60705	0.0189514	2.43028	0.00149928					18.6256	18.0821	18.7694	19.1696	18.1848	20.2452	18.2735	18.2774	18.5789	16.3461	18.0624	15.9002
VDAC3_ARATH	Mitochondrial outer membrane protein porin 3	VDAC3	29211	6	35.04	5	0.0831572	-0.143496	0.732627	0.822265	0.068498	-1.4945	0.00345625	-0.528734	0.222087					22.7848	23.4421	22.5033	23.4279	22.7521	22.9807	22.6457	21.2819	22.3358	23.3159	23.7924	23.6387
RPOC1_ARATH	DNA-directed RNA polymerase subunit beta'	rpoC1	78583	3	5.29	3	0.0834955	1.53451	0.0589843	-0.19053	0.799744	2.78089	0.00266517	1.05585	0.176451					18.8295	18.8955	20.349	16.2249	19.6082	17.6373	19.2865	20.1799	19.179	16.8057	16.2239	17.2733
Q9C9Z6_ARATH	AT3g08600/F17O14_7	F17O14.7	34732	1	6.96	1	0.084401	-0.765012	0.129768	0.412049	0.39787	0.624334	0.208917	1.8014	1					16.8182	16.8467	15.7417	17.3464	17.3862	16.9689	15.5449	15.7377	16.8878	15.0619	16.1693	15.0663
NIR_ARATH	Ferredoxin--nitrite reductase, chloroplastic	NIR1	65505	4	5.12	4	0.084401	2.34455	0.00932602	0.0183922	0.980994	2.3685	1	0.0423424	0.956265					20.1082	17.478	19.394	17.1251	16.7932	16.0283	18.6622	18.9722	19.2906	15.5601	18.3137	15.9457
ODPB2_ARATH	Pyruvate dehydrogenase E1 component subunit beta-2, chloroplastic	PDH-E1	44245	5	8.37	5	0.084401	0.0400932	0.929231	-0.68937	0.145166	1.68354	0.00255883	0.954075	0.0521742					22.2226	21.9228	20.7848	21.2247	21.8134	21.7719	21.7592	22.6591	22.58	20.8181	20.1101	21.0195
PLP2_ARATH	Patatin-like protein 2	PLP2	44239	2	3.93	2	0.0847601	1.80809	0.0306993	-1.12064	0.154668	0.276786	0.713882	-2.65195	1					17.0311	20.9156	20.052	17.6458	17.6733	17.2553	20.3113	20.5689	20.4804	20.2445	20.1911	20.0946
APBLB_ARATH	Beta-adaptin-like protein B	BETAB-AD	99372	2	1.9	2	0.0848431	-0.525824	0.1421	-0.534555	0.136176	-0.482495	0.174895	-0.491226	0.167812					18.563	18.0069	18.7629	18.9329	19.3174	18.6599	18.578	19.223	19.1354	19.6748	19.322	19.3872
INVA3_ARATH	Acid beta-fructofuranosidase 3, vacuolar	BFRUCT3	72228	2	4.17	1	0.0848431	-0.774601	0.0826473	0.230863	0.582518	-1.27949	0.00881283	-0.274025	0.515214					18.6009	18.0911	18.9123	18.8952	20.2003	18.8326	18.1055	18.5711	18.2352	19.9102	19.375	19.465
RGGC_ARATH	RGG repeats nuclear RNA binding protein C	RGGC	37999	7	19.89	7	0.0848431	1.29139	0.144374	-0.126132	0.881218	3.22611	0.00215413	1.80859	0.0494168					22.4942	22.9218	22.2214	22.8164	21.9761	18.9706	22.9281	23.0716	22.0161	18.4029	20.305	19.6295
VATB1_ARATH	V-type proton ATPase subunit B1	VHA-B1	54108	40	77.98	40	0.0864802	-1.20479	0.014939	0.135778	0.753989	-0.942019	0.0463347	0.398547	0.365288					24.9193	24.3651	23.9033	25.8193	25.3606	25.6221	24.6535	24.7953	23.3315	24.9402	25.3803	25.2859
RK9_ARATH	50S ribosomal protein L9, chloroplastic	RPL9	22134	15	58.38	15	0.0865056	0.783716	0.0771688	-0.120308	0.77147	1.23052	0.0104533	0.326494	0.43586					25.6426	26.1938	26.6123	24.6963	26.09	25.3113	26.0189	26.1076	26.6831	25.1175	24.85	25.1507
LRX4_ARATH	Leucine-rich repeat extensin-like protein 4	LRX4	54703	8	18.02	4	0.0865567	-0.375726	0.267674	0.317563	0.345211	-0.841753	0.0232277	-0.148464	0.654099					21.3365	21.7419	21.9703	21.8955	21.9804	22.3	21.6433	21.5094	20.9435	22.4136	22.2939	21.9138
Q9M1Y7_ARATH	Uncharacterized protein F24G16.140	F24G16.140	32417	3	12.15	1	0.0870149	-0.491078	1	0.125596	0.684896	-0.566754	0.0854411	0.0499203	0.871479					18.7607	18.2244	18.175	18.8783	18.7224	19.0326	18.1658	18.5515	18.066	19.0357	18.6213	18.8265
SDHA1_ARATH	Succinate dehydrogenase [ubiquinone] flavoprotein subunit 1, mitochondrial	SDH1-1	69656	6	9.46	6	0.0870149	-3.33376	0.00432896	-1.9077	0.0673651	-1.9545	0.0617705	-0.528442	0.58732					20.9829	16.6081	16.5228	22.008	20.4921	21.615	20.0153	19.5782	20.2434	21.5648	22.2846	21.8511
DHE1_ARATH	Glutamate dehydrogenase 1	GDH1	44524	9	20.19	5	0.0870149	-3.13919	0.00541792	-1.21336	0.214126	-2.38986	0.0240971	-0.464034	0.624793					19.53	17.8261	15.6899	21.9631	19.1751	21.3253	18.0917	19.1496	19.4447	20.38	21.5583	21.9173
HIT4_ARATH	Protein HEAT INTOLERANT 4	HIT4	50517	2	4.38	2	0.0870149	0.271049	0.642589	-1.05035	0.0901838	2.34566	0.00146645	1.02427	0.0975031					21.434	20.5884	21.1171	20.3168	21.4718	20.5379	21.5026	22.8197	21.9683	20.8484	19.8277	18.5775
NDK3_ARATH	Nucleoside diphosphate kinase III, chloroplastic/mitochondrial	NDPK3	25734	6	23.11	6	0.0870149	-0.624349	0.0988318	0.0360985	0.919231	-0.902801	0.0238944	-0.242353	0.50021					23.7574	23.4194	23.4331	24.3219	23.554	24.607	23.7684	23.6259	23.1073	24.1835	24.638	24.3885
TBA2_ARATH	Tubulin alpha-2 chain	TUBA2	49541	19	49.33	8	0.0870149	0.666014	0.0606337	0.632411	0.0728289	0.22487	0.497318	0.191267	0.562661					22.6111	22.7271	22.8502	22.4955	21.622	22.073	22.1784	22.3894	21.7234	21.8488	21.7335	22.0343
VIPP1_ARATH	Membrane-associated protein VIPP1, chloroplastic	VIPP1	36392	13	43.64	13	0.0870149	0.689781	0.0633763	0.641206	0.0814774	0.356918	0.310265	0.308343	0.378044					23.9679	24.1842	23.513	22.8632	23.1892	23.5433	23.4266	23.5762	22.7387	22.8407	22.9154	22.9147
RS16A_ARATH	30S ribosomal protein S16-1, chloroplastic	RPS16-1	12699	5	46.02	5	0.0871089	0.926543	0.0719256	-0.616855	0.213177	1.5018	0.00772733	-0.0416009	0.93077					22.2304	22.9243	23.2514	21.2495	22.8324	21.5446	22.8343	23.5288	23.8936	22.1969	21.5593	21.9951
ODP22_ARATH	Dihydrolipoyllysine-residue acetyltransferase component 2 of pyruvate dehydrogenase complex, mitochondrial	At3g13930	58468	9	19.67	8	0.0880031	-1.02947	0.0348415	-1.09304	0.0266558	-0.471187	0.297015	-0.534757	0.239681					21.8268	22.0987	22.0565	23.2349	22.7497	23.0857	22.6584	24.2271	22.3756	23.6313	23.516	23.5274
RAA2C_ARATH	Ras-related protein RABA2c	RABA2C	23849	4	18.89	2	0.0884195	1.66522	0.0386278	2.76984	1	-2.37086	0.00632501	-1.26625	0.102656					19.1978	20.1984	18.8686	17.3369	16.6163	19.3161	16.2796	16.3452	17.3306	19.5315	19.7633	17.7733
PSA2B_ARATH	Proteasome subunit alpha type-2-B	PAB2	25733	4	27.23	4	0.0884195	-0.500727	0.332245	1.31399	0.0213074	-1.51496	0.0100891	0.299763	0.556436					20.949	21.5745	21.5693	21.7632	22.0077	21.8241	21.3494	19.018	19.7835	21.3226	21.6813	21.6918
ALKR2_ARATH	Probable aldo-keto reductase 2	AGD2	38269	2	7.8	2	0.0890072	-0.99898	0.147104	1.68866	0.0225213	-1.29837	0.0670476	1.38927	0.05226					18.0571	18.4485	16.7308	18.8789	18.8078	18.5467	15.5449	15.7377	16.8878	16.5188	18.8717	16.675
SYDC2_ARATH	Aspartate--tRNA ligase 2, cytoplasmic	IBI1	62918	9	19.18	9	0.0890432	-1.60498	0.0106629	-0.778509	0.167896	-1.17293	0.0473226	-0.346463	0.525716					20.4002	18.4686	19.9855	21.73	20.5946	21.3447	20.9068	20.6235	19.6596	21.3877	21.9708	21.3501
C71BB_ARATH	Cytochrome P450 71B11	CYP71B11	56899	2	4.84	1	0.0913827	-0.51478	1	1.76266	1	0.737974	0.147283	-0.509901	0.305288					13.7182	14.8447	14.3195	14.9318	15.5047	13.9902	15.5449	15.7377	16.8878	15.2349	15.3607	15.3609
F4IGK5_ARATH	NAD(P)-linked oxidoreductase superfamily protein	At2g21250	26457	3	16.39	3	0.0913827	1.81808	1	0.114908	0.834982	-0.506184	0.366957	1.4268	0.021656					19.1106	17.9291	16.858	20.3627	19.0356	19.9536	17.7883	17.3833	18.3814	18.2357	18.3027	18.5331
ACR11_ARATH	ACT domain-containing protein ACR11	ACR11	31295	4	20	4	0.0913827	-0.0830928	0.816608	0.3224	0.375926	0.590498	0.118168	0.995991	0.0150423					21.4839	21.9041	21.3984	21.5099	21.4953	22.0305	21.8704	21.1201	20.8288	20.5898	20.9667	20.4913
CADH5_ARATH	Cinnamyl alcohol dehydrogenase 5	CAD5	38744	4	15.69	4	0.0914875	-2.35682	0.00211899	-1.59961	0.021165	-0.261607	0.67174	0.495597	0.42672					17.1581	16.9952	16.2149	19.3501	19.0888	18.9999	17.9067	18.776	18.4845	17.5196	20.3101	18.1222
EP1L3_ARATH	EP1-like glycoprotein 3	At1g78850	49051	22	46.26	22	0.0918382	-0.764137	0.0502671	-0.598989	0.113633	-0.475156	0.200629	-0.310008	0.394151					24.9583	25.3049	25.1839	25.9185	25.8252	25.9958	25.4014	26.543	25.2998	26.2662	26.149	26.2544
AAE15_ARATH	Long-chain-fatty-acid--[acyl-carrier-protein] ligase AEE15, chloroplastic	AAE15	81466	8	16.09	7	0.0918407	-0.394188	0.348919	0.914112	0.0434035	-1.1598	0.0143025	0.148504	0.719768					20.8164	20.5359	21.0431	21.4824	20.8657	21.2299	20.6045	19.8873	19.1612	20.6223	21.5038	21.0062
GDL18_ARATH	GDSL esterase/lipase 22	GLL22	43194	4	14.07	2	0.0918573	-1.30321	0.1824	-0.369754	0.694884	-3.29534	1	-2.36189	0.0249263					15.5926	16.0275	15.38	17.5714	16.9099	16.4284	14.7866	14.8829	18.4398	19.3983	20.7627	17.8344
PS13B_ARATH	26S proteasome non-ATPase regulatory subunit 13 homolog B	RPN9B	44021	3	7.25	3	0.092267	-0.77947	0.0550897	0.328661	0.387438	-0.80141	0.0495232	0.306721	0.418945					19.8644	20.2873	19.3083	20.5638	20.5589	20.6758	19.5306	19.8714	19.072	20.123	20.8141	19.9412
RBS1B_ARATH	Ribulose bisphosphate carboxylase small chain 1B, chloroplastic	RBCS-1B	20286	18	64.64	5	0.092267	0.592408	0.383769	2.60971	0.00186878	-1.29893	0.071075	0.718371	0.294542					22.4785	23.443	22.0901	22.4714	21.0986	22.6644	21.2118	20.1964	18.7743	20.5412	21.8747	21.6634
RAN1_ARATH	GTP-binding nuclear protein Ran-1	RAN1	25276	5	27.15	5	0.0924788	-0.476412	0.212484	0.114078	0.7578	-1.04513	0.0137429	-0.454644	0.232759					21.9057	21.5157	22.0771	22.2385	21.7127	22.9767	22.027	21.7182	21.4111	22.7572	22.8499	22.6846
DXR_ARATH	1-deoxy-D-xylulose 5-phosphate reductoisomerase, chloroplastic	DXR	51964	6	10.69	6	0.0926739	-1.24436	0.233985	-0.216994	0.830591	3.12465	0.00853668	4.15202	1					21.1782	19.7941	16.2944	20.1712	20.3084	20.5203	20.7817	18.9352	18.2009	16.1965	16.0962	16.2511
FTSH2_ARATH	ATP-dependent zinc metalloprotease FTSH 2, chloroplastic	FTSH2	74157	25	37.55	25	0.0926739	0.679411	0.133489	0.819087	0.0762899	0.707491	0.1196	0.847168	0.0679366					24.9709	24.8676	24.4981	24.4102	23.5066	24.3816	24.4697	24.3412	23.0684	23.0882	23.5769	23.0917
ODPA2_ARATH	Pyruvate dehydrogenase E1 component subunit alpha-2, mitochondrial	IAR4	43359	6	15.52	4	0.0928833	2.17358	1	-1.57876	0.0158622	0.029788	0.958548	0.624608	0.287775					17.5874	17.905	15.7961	19.5085	19.0393	19.2614	18.4233	18.6631	18.9383	18.2392	19.6726	18.0236
F4J9G6_ARATH	LETM1-like protein	LETM1	86384	1	1.97	1	0.0930664	-0.0170585	0.965816	-0.163295	0.682714	-0.985193	0.0267967	-1.13143	0.0134466					17.4285	17.3245	17.4686	16.9623	17.957	17.3536	17.0351	17.3331	18.3434	18.7959	18.363	18.5082
TOC34_ARATH	Translocase of chloroplast 34, chloroplastic	TOC34	34707	3	15.34	3	0.0939552	-0.895178	0.0239704	-0.0127319	0.971241	-0.525018	0.155216	0.357428	0.321961					20.4917	20.4544	19.9338	21.3192	20.787	21.4593	20.2012	20.395	20.322	20.4573	21.4078	20.6281
RER3_ARATH	Protein RETICULATA-RELATED 3, chloroplastic	RER3	35252	2	6.23	2	0.0939552	-1.19121	0.0365348	-0.137085	0.790837	-1.52386	0.0109252	-0.469734	0.371163					17.8607	18.0365	15.9615	19.0204	17.9481	18.464	17.5207	17.3243	17.425	18.6843	19.2118	18.9455
TSN1_ARATH	Ribonuclease TUDOR 1	TSN1	108235	6	7.06	2	0.0942739	-1.74203	0.0134759	-2.35809	1	0.753746	0.233504	0.137688	0.822494					15.6874	15.8106	16.3263	17.7772	18.3919	16.8813	17.9866	18.6352	18.2769	17.7054	16.123	18.8089
3HID1_ARATH	Probable 3-hydroxyisobutyrate dehydrogenase-like 1, mitochondrial	At4g29120	35372	4	13.47	4	0.0942739	-1.53907	0.00794018	-0.209691	0.671766	-1.04188	0.0521856	0.287502	0.562608					18.4691	19.6	18.6306	20.9363	19.7526	20.6279	19.8009	18.2539	19.274	20.4463	20.2445	19.7636
SMXL5_ARATH	Protein SMAX1-LIKE 5	SMXL5	115218	1	0.78	1	0.0947048	0.306131	0.69361	-2.59552	0.00516443	2.25596	0.0117742	-0.645691	0.411379					18.5851	19.2627	19.8782	17.6023	20.4854	18.7199	20.5002	22.3373	22.675	20.4827	19.0371	19.2248
ESM1_ARATH	GDSL esterase/lipase ESM1	ESM1	44060	22	40.82	22	0.0947087	0.257343	0.474718	0.350374	0.334924	-0.979014	0.016003	-0.885984	0.0261238					26.8106	26.8123	26.1263	26.4895	26.2424	26.2453	26.6899	26.2932	25.7149	27.1542	27.5355	26.9455
OP24B_ARATH	Outer envelope pore protein 24B, chloroplastic	OEP24B	23411	9	42.25	9	0.0947087	-0.923039	0.0263183	0.13217	0.722721	-0.605803	0.122069	0.449406	0.240606					22.5357	22.7232	21.7006	23.0153	23.1948	23.5186	22.6424	22.1469	21.7737	22.5361	22.8898	22.9545
YMF19_ARATH	ATP synthase protein YMF19	YMF19	18211	4	22.15	4	0.0947087	-0.570824	0.113897	-0.411302	0.242564	-0.560705	0.119782	-0.401184	0.253682					22.5507	22.6221	21.6585	22.4693	23.091	22.9834	22.5368	22.7836	22.7447	23.1745	23.2705	23.3023
PSBQ2_ARATH	Oxygen-evolving enhancer protein 3-2, chloroplastic	PSBQ2	24643	5	25.65	3	0.0960934	0.628892	0.152057	1.4013	0.00527182	-1.03486	0.0272092	-0.262449	0.535007					20.3964	20.662	20.7893	20.4313	19.105	20.4248	19.7807	19.1533	18.7098	20.1341	20.2753	20.339
Q9SZV4_ARATH	AT4g30010/F6G3_40	At4g30010	10439	1	10	1	0.0960934	-0.32854	0.334407	0.319405	0.347494	-0.862474	0.0217549	-0.214529	0.523685					20.9613	21.323	21.3938	21.2694	21.2935	22.1008	20.9229	21.125	20.672	21.5897	21.7132	22.0045
VHAA3_ARATH	V-type proton ATPase subunit a3	VHA-a3	92833	25	28.26	24	0.0960934	-1.79916	0.00475446	-0.944055	0.0942046	-0.750251	0.174112	0.104857	0.843246					23.2714	22.8594	21.0622	24.0912	24.4749	24.0244	23.313	23.9556	22.7565	24.0878	24.2107	23.9774
LRX3_ARATH	Leucine-rich repeat extensin-like protein 3	LRX3	82246	14	18.42	14	0.0964776	-0.556031	0.119627	0.10345	0.760355	-0.782035	0.0363831	-0.122554	0.718064					23.2195	23.8362	23.6741	24.2251	23.837	24.3357	23.7278	23.7533	22.9383	24.363	24.2968	24.1057
SGT1B_ARATH	Protein SGT1 homolog B	SGT1B	39762	1	4.19	1	0.0965831	-0.62007	0.056615	-0.516215	0.104444	0.151049	0.616256	0.254904	0.402381					16.2618	16.7078	16.4423	17.1988	16.7168	17.3565	16.8985	16.9761	17.0859	16.9074	16.6605	16.9395
APS1_ARATH	ATP sulfurylase 1, chloroplastic	APS1	51459	11	23.54	9	0.0965831	0.976166	0.223661	1.22324	0.133931	1.9168	0.0271017	2.16387	0.01492					23.3743	22.9679	22.469	23.0528	20.8462	21.9838	22.713	22.2483	20.1802	18.7591	21.0195	19.6126
NDC1_ARATH	Alternative NAD(P)H-ubiquinone oxidoreductase C1, chloroplastic/mitochondrial	NDC1	56916	3	9.25	2	0.096651	-0.551128	1	0.500235	0.261535	-1.42157	0.00589445	-0.370207	0.400232					16.4582	16.9894	16.2235	17.0972	17.409	16.8183	15.5449	15.7377	16.8878	16.9634	17.4978	17.9739
GSTF9_ARATH	Glutathione S-transferase F9	GSTF9	24146	13	45.12	13	0.0969458	-0.412385	0.335804	0.762935	0.0885355	-1.32158	0.00756198	-0.146264	0.728211					24.8246	24.5128	24.0575	25.5111	24.2726	24.8484	24.3558	23.3821	23.3682	24.7383	25.2747	25.0579
BGL18_ARATH	Beta-D-glucopyranosyl abscisate beta-glucosidase	BGLU18	60459	21	43.56	21	0.0972778	-0.628351	0.497926	2.2763	0.0265474	-3.65701	0.00160705	-0.752358	0.419064					24.4563	23.4701	23.8689	25.5609	24.7164	23.4031	22.415	23.2837	19.2677	24.8215	26.2676	24.8484
MGE2_ARATH	GrpE protein homolog 2, mitochondrial	Mge2	36116	1	3.36	1	0.0973036	-0.695712	0.0493344	-0.760497	0.0341814	0.147322	0.651204	0.0825369	0.799447					17.6394	17.4971	17.2124	18.1238	18.1328	18.1793	17.6463	18.4231	18.5609	17.8692	18.2291	18.0901
FLOR1_ARATH	Leucine-rich repeat protein FLOR 1	FLR1	35808	2	9.23	2	0.0976859	0.057619	0.908174	1.04534	0.0541633	-1.86691	1	-0.879192	0.0977669					16.4923	17.4628	17.3512	17.4619	17.4682	16.2035	15.5449	15.7377	16.8878	18.3406	17.9932	17.4374
TIL_ARATH	Temperature-induced lipocalin-1	TIL	21434	11	44.62	11	0.0977689	-1.61606	0.0581636	1.20057	0.145547	-2.65465	0.00495566	0.161973	0.837063					23.3024	22.9801	20.7503	23.8568	23.6624	24.3618	22.6843	21.281	19.4657	23.6651	23.9372	23.7927
VCS_ARATH	Enhancer of mRNA-decapping protein 4	VCS	145720	2	1.56	2	0.0977998	-0.157539	0.720298	0.552922	0.2227	-1.53071	1	-0.820244	0.0808004					19.6611	18.5416	19.6149	19.6866	20.0642	18.5395	18.5277	18.7979	18.8333	20.3288	20.2236	20.1986
AAT1_ARATH	Aspartate aminotransferase, mitochondrial	ASP1	47758	10	28.37	9	0.0980745	-1.65153	0.00953439	-0.541597	0.331261	-1.21677	0.0422938	-0.10683	0.844989					20.9791	20.1406	19.0282	22.3302	20.7479	22.0244	21.1355	20.5454	20.0918	21.6742	21.9771	21.7716
Q9FLB7_ARATH	At5g05370	At5g05370	8418	3	29.17	3	0.0982168	-0.589276	0.0874308	0.00667371	0.983513	-0.604057	0.0806767	-0.00810756	0.979972					20.8017	21.0926	21.3619	21.5414	21.8145	21.6681	20.8518	21.0273	21.3571	21.6697	22.0807	21.298
GSA2_ARATH	Glutamate-1-semialdehyde 2,1-aminomutase 2, chloroplastic	GSA2	50142	12	33.9	11	0.0987996	0.503412	0.285087	-0.256616	0.57884	1.53372	0.00527662	0.773689	0.111343					24.2532	23.3205	22.9547	23.1121	22.754	23.1522	24.2721	24.0226	23.0036	21.6586	22.6783	22.3603
RK10_ARATH	50S ribosomal protein L10, chloroplastic	RPL10	24736	15	55.91	15	0.0990688	0.961362	0.0608528	-0.171571	0.718087	1.43627	0.00943228	0.303333	0.525784					25.6668	25.9396	26.7173	24.5219	26.0536	24.8641	25.7189	26.2646	26.855	24.9799	24.5377	25.0121
THF1_ARATH	Protein THYLAKOID FORMATION 1, chloroplastic	THF1	33796	8	32	8	0.0992301	0.57114	0.162296	0.843198	0.0484388	0.400716	0.316585	0.672774	0.105001					24.5417	24.3778	24.624	23.8234	23.6613	24.3454	24.0965	23.9537	22.9638	22.7767	23.6715	23.3636
JAL35_ARATH	Jacalin-related lectin 35	JAL35	48497	11	34.59	11	0.0993279	-0.630935	0.424767	2.25396	0.0122583	-2.55199	0.0059709	0.332901	0.670543					22.7999	21.4519	22.0283	23.7771	22.813	21.5827	20.7927	19.8915	18.834	21.7708	23.9934	21.41
MAOP2_ARATH	NADP-dependent malic enzyme 2	NADP-ME2	64413	13	27.21	13	0.0998176	-1.14953	0.057621	-0.415849	0.461725	-1.58378	0.0135957	-0.850104	0.146293					22.3539	21.0483	20.2351	23.2593	21.3884	22.4381	21.4317	21.8804	21.5727	23.2141	23.2468	23.1753
AB1K8_ARATH	Protein ACTIVITY OF BC1 COMPLEX KINASE 8, chloroplastic	ABC1K8	86023	2	2.89	2	0.100101	-0.815771	0.201683	-2.07223	1	2.12606	1	0.869607	0.175491					17.6326	16.433	15.8746	17.1669	17.8281	17.3924	19.2087	18.039	18.9091	17.0264	17.4819	15.2702
PAP6_ARATH	Plastid-lipid-associated protein 6, chloroplastic	PAP6	30455	10	41.9	10	0.100353	-0.447279	0.290937	0.604626	0.161293	-1.301	0.00755901	-0.249096	0.549774					24.8904	24.8946	23.5584	24.7331	24.7731	25.179	24.3878	23.5739	23.5677	25.1798	25.1752	25.0775
ODP25_ARATH	Dihydrolipoyllysine-residue acetyltransferase component 5 of pyruvate dehydrogenase complex, chloroplastic	EMB3003	48307	11	18.71	6	0.100485	-0.627015	0.101408	-0.0631965	0.860932	0.520506	0.166451	1.08433	0.00984848					21.9929	21.3036	21.1131	21.9531	22.1428	22.1948	21.4129	21.8288	21.3575	21.2028	20.4592	21.3756
H4_ARATH	Histone H4	At1g07660	11409	14	66.99	14	0.10052	-0.270888	0.320792	-0.0713818	0.789497	-0.0702767	0.792672	0.129229	0.630087					26.3853	26.259	26.1808	26.5289	26.4361	26.6728	26.352	26.3162	26.3711	26.304	26.5026	26.4435
CISY4_ARATH	Citrate synthase 4, mitochondrial	CSY4	52782	7	19.2	6	0.101219	-1.96352	0.0166685	0.190254	0.7918	-2.13855	0.0105428	0.0152216	0.983125					20.9087	19.6909	18.0666	22.1223	20.5819	21.8526	20.1692	18.2956	19.6307	21.5197	21.9249	21.0665
RL392_ARATH	60S ribosomal protein L39-2	RPL39B	6420	1	19.61	1	0.101219	-0.952432	0.0659832	-1.15784	0.03018	-0.558246	0.258386	-0.76365	0.130676					17.575	18.8534	19.1227	18.9745	20.2937	19.1401	19.3052	20.0979	19.6214	20.2616	20.0533	20.3844
Q9SGR6_ARATH	AT1G76160 protein	sks5	60041	8	20.7	8	0.101219	-1.38185	0.0120828	-0.431582	0.373541	-0.990439	0.0556579	-0.0401738	0.932834					21.3675	21.1472	21.4579	22.7288	22.9308	22.4586	21.9986	22.7381	20.5306	22.6671	22.8836	22.6879
RH52_ARATH	DEAD-box ATP-dependent RNA helicase 52	RH52	69242	10	18.89	2	0.102159	-0.052591	0.875232	-0.711579	0.0510617	0.0817768	0.807256	-0.577211	0.104078					15.9286	15.9361	16.5124	16.4921	16.3471	15.6957	16.5126	16.9049	17.0943	16.8063	16.721	16.7392
GLN12_ARATH	Glutamine synthetase cytosolic isozyme 1-2	GLN1-2	39207	14	42.13	12	0.102159	-1.14228	0.0462363	0.398128	0.452967	-1.58176	0.0096472	-0.0413552	0.937098					24.1067	23.4317	22.3867	24.7855	23.8161	24.7503	23.8142	22.2506	22.6659	24.2778	24.7287	24.4694
GL33_ARATH	Germin-like protein subfamily 3 member 3	GER3	21836	4	26.54	4	0.102287	-0.169939	0.838759	2.21339	0.0192218	-3.29081	0.00173019	-0.907479	0.288756					20.339	21.6249	19.9976	21.1662	19.7527	21.5525	20.1255	18.7499	16.4459	21.2198	22.2129	21.7611
RS101_ARATH	40S ribosomal protein S10-1	RPS10A	19447	5	25.42	5	0.102287	0.645657	0.0714095	0.220589	0.511624	0.574815	0.103674	0.149746	0.654296					24.4122	24.4658	25.0272	23.775	24.3027	23.8906	24.2537	24.1799	24.8098	23.8709	23.5802	24.0679
ASD1_ARATH	Alpha-L-arabinofuranosidase 1	ASD1	75045	3	6.34	3	0.103264	-2.86726	0.0078387	-0.340898	0.710701	-2.45949	0.0181188	0.0668718	0.941829					16.8215	17.211	17.4052	21.2174	17.7044	21.1176	17.3759	16.9891	18.0953	20.9925	20.5763	18.27
LSM4_ARATH	Sm-like protein LSM4	LSM4	14323	1	10.08	1	0.103491	-0.322174	1	1.18477	1	0.867689	0.0419549	0.00509334	0.989541					18.9565	19.2486	19.8233	19.6961	19.1638	20.1351	20.6858	20.6591	20.238	20.1241	19.1903	19.6653
PAP5_ARATH	Probable plastid-lipid-associated protein 5, chloroplastic	PAP5	26249	4	17.09	1	0.1039	-0.221629	0.562808	0.736571	0.0716504	-1.09608	0.0124609	-0.137882	0.717627					16.5122	17.1132	16.7548	16.8635	17.0402	17.1413	15.5449	15.7377	16.8878	17.2312	17.2349	16.9926
PPA10_ARATH	Purple acid phosphatase 10	PAP10	54219	4	10.47	4	0.1039	-2.07322	0.00808333	-1.0798	0.124062	-1.29942	0.0699359	-0.306004	0.647425					18.7286	18.8906	18.7893	21.7727	19.5602	21.2953	21.2364	18.9002	19.5114	21.1878	21.7829	20.5755
AP2M_ARATH	AP-2 complex subunit mu	AP2M	49322	8	19.41	8	0.103972	0.148751	0.789251	-0.626968	0.271942	-1.11927	0.0624458	-1.89499	0.00462751					22.0391	21.2081	22.8835	21.2393	22.8438	21.6014	22.0124	22.7119	23.2873	24.338	23.4271	23.6043
HS902_ARATH	Heat shock protein 90-2	HSP90-2	80064	28	34.91	28	0.105072	-0.985468	0.0337779	-0.388422	0.362955	-0.888989	0.0515385	-0.291943	0.490735					25.321	24.3706	24.3197	26.2223	24.9216	25.8237	25.509	24.9071	24.7604	25.8985	25.9401	26.0049
SCP25_ARATH	Serine carboxypeptidase-like 25	SCPL25	53401	2	5.29	2	0.105164	-0.351781	0.65389	2.5124	0.00665384	-2.12904	0.0167605	0.73514	0.355708					18.6326	18.7894	18.2857	18.854	19.0019	18.907	15.5449	15.7377	16.8878	19.2584	19.4232	15.8759
AIR3_ARATH	Subtilisin-like protease SBT5.3	AIR3	82874	3	5.31	3	0.105164	-2.1949	0.00826664	-1.15076	0.123121	-1.40572	0.0657016	-0.361584	0.611489					20.8062	17.7101	17.9207	20.7035	21.1991	21.1192	19.9306	20.6791	19.2797	21.7326	21.3565	21.0174
KTI5_ARATH	Kunitz trypsin inhibitor 5	KTI5	22082	5	25	5	0.105164	-1.61126	0.0839685	-0.189461	0.82818	-2.93965	0.00498038	-1.51786	0.10119					19.151	17.5574	19.7576	20.1175	20.5889	20.5934	16.6489	20.1747	20.2109	22.5977	21.7566	21.4991
Q2HIQ2_ARATH	At1g01170	At1g01170	9062	2	22.89	2	0.105164	-0.654813	0.0680422	-0.0649606	0.845461	-0.608423	0.0870575	-0.0185701	0.955532					19.8684	19.8262	19.9633	20.9662	19.8625	20.7936	19.9779	19.9355	19.9394	20.6652	20.4305	20.5823
Q9STH2_ARATH	Pectin methylesterase inhibitor 1	T4C9.230	23078	2	7.28	2	0.105164	0.331393	0.431177	-0.901821	0.0469593	1.15724	0.0149414	-0.0759786	0.854936					19.8032	19.9345	20.5697	19.0655	20.5505	19.6971	20.6299	21.147	21.2359	20.128	19.6375	19.7755
NAP1A_ARATH	Nucleosome assembly protein 1;1	NAP1;1	42997	4	16.67	4	0.105435	-0.281951	0.554516	1.04709	0.043633	-0.0151279	0.974509	1.31391	0.0152621					20.6685	20.7422	19.5249	20.7799	19.9639	21.0377	18.7952	19.3351	19.6641	18.9221	19.973	18.9446
Q42566_ARATH	ATsEH	ATsEH	36424	6	25.86	6	0.105548	-2.27574	0.00757929	-0.712677	0.334314	-1.67186	0.036285	-0.108791	0.880473					21.2846	18.8989	18.2719	22.4819	20.5299	22.2708	20.5502	20.3191	19.7241	21.7454	21.9196	21.944
MTNA_ARATH	Methylthioribose-1-phosphate isomerase	At2g05830	39612	1	2.94	1	0.10566	0.238566	0.534869	1.13225	0.010569	-0.685477	0.0915431	0.208208	0.587334					18.3937	18.2302	18.6459	18.3538	18.0688	18.1314	18.0538	16.8719	16.9472	17.5785	17.9725	18.3783
F4J6A1_ARATH	Eukaryotic translation initiation factor 3 subunit G	EIF3G1	35663	4	17.45	4	0.10566	0.0892838	0.894349	-0.593099	0.385398	2.49907	0.0026126	1.81669	0.0174798					20.8736	20.0667	18.5249	20.4432	18.3076	20.4465	20.0824	20.1011	21.0611	17.9693	17.916	17.8621
Q93VK7_ARATH	AT5g14910/F2G14_30	At5g14910	18956	3	27.53	3	0.105725	0.116496	0.738217	-0.0423197	0.90316	0.864169	0.0262964	0.705354	0.0608654					20.0603	20.904	20.5096	20.2788	20.1395	20.7061	20.8968	20.1183	20.5858	19.5488	19.8949	19.5647
AER_ARATH	NADPH-dependent oxidoreductase 2-alkenal reductase	AER	38134	6	23.19	6	0.105942	-0.561577	0.24937	0.576147	0.237987	-1.59092	0.00507884	-0.453196	0.34781					20.6207	19.3046	19.4791	19.9534	20.2761	20.8595	19.5786	18.8921	19.2052	20.0155	21.1073	21.3259
IF2AH_ARATH	Eukaryotic translation initiation factor 2 subunit alpha homolog	At2g40290	38748	6	22.38	6	0.106993	-1.74874	0.0435301	-3.07987	0.00188243	0.876201	0.279891	-0.454926	0.567599					21.4757	20.9953	18.8708	21.9213	22.4755	22.1913	21.6301	24.4801	24.4713	22.849	22.5109	22.593
NDUS2_ARATH	NADH dehydrogenase [ubiquinone] iron-sulfur protein 2	NAD7	44962	9	28.17	9	0.10728	-0.674162	0.0847796	-0.364974	0.328798	-0.689228	0.0788518	-0.380041	0.310052					21.5951	21.3495	21.1827	22.6514	21.3357	22.1628	21.6922	21.5839	21.9461	22.2619	22.6767	22.3513
SUR1_ARATH	S-alkyl-thiohydroximate lyase SUR1	SUR1	51088	5	14.29	5	0.107288	0.225713	0.748712	0.371903	0.599027	2.07203	0.0110395	2.21822	1					18.5875	19.2332	18.9469	19.956	17.7979	18.3366	18.341	18.5505	18.7606	15.4055	18.1773	15.8531
P2C58_ARATH	Probable protein phosphatase 2C 58	At4g28400	31018	3	13.07	3	0.107288	-2.53602	0.00400731	-1.65909	0.038376	-0.799772	0.283612	0.077155	0.91552					14.9548	18.027	15.236	19.5319	18.0041	18.2899	17.5791	17.2519	18.3641	18.2845	18.682	18.6279
CLAH1_ARATH	Clathrin heavy chain 1	CHC1	193245	25	17.54	3	0.107288	-1.65366	0.027309	-0.945998	0.175775	-1.58254	0.0332578	-0.87488	0.208					18.347	17.785	17.6896	20.3034	18.6263	19.8528	19.9983	17.3081	19.3531	19.7453	20.7651	20.8967
Q9SLI4_ARATH	At1g54500/F20D21_31	F20D21.31	21875	5	40.51	5	0.107288	0.309872	0.616243	1.71562	0.0148422	0.18644	0.76219	1.59219	0.021643					20.8048	21.6878	21.5251	20.6495	20.755	21.6837	20.5746	18.5363	19.76	18.6835	20.5986	19.0295
F4IGU7_ARATH	Apoptosis inhibitory protein 5 (API5)	At2g34040	50049	3	8.37	3	0.107409	-1.65404	0.00436466	-1.22528	0.0233222	0.284567	0.556771	0.713326	0.155834					18.9391	18.1545	18.976	20.2571	19.9122	20.8624	18.909	20.2882	20.5482	19.1841	19.7178	19.9898
CH20_ARATH	20 kDa chaperonin, chloroplastic	CPN20	26802	17	66.01	17	0.107409	0.290465	0.437874	0.553068	0.152643	0.521332	0.175544	0.783935	0.051427					25.0531	25.3329	25.0966	24.6387	24.4833	25.4893	25.0421	24.7143	24.0671	23.9005	24.218	24.1408
PANK2_ARATH	Pantothenate kinase 2	PANK2	99640	1	1.55	1	0.108051	1.92937	1	-4.14241	0.0341475	0.113556	0.948753	-5.95822	0.00496528					17.1816	17.5007	17.6823	15.704	15.6525	15.2201	23.3674	17.0684	24.3561	23.938	22.6293	17.8839
PSBO2_ARATH	Oxygen-evolving enhancer protein 1-2, chloroplastic	PSBO2	35019	18	56.8	4	0.108633	0.37337	0.443737	0.23897	0.621361	1.33108	0.0155341	1.19668	0.0262285					24.4175	23.3583	23.1783	23.4455	22.5507	23.8379	23.8426	23.1174	23.2772	21.4963	22.7065	22.0411
RAG3F_ARATH	Ras-related protein RABG3f	RABG3F	23102	7	44.66	7	0.108971	-0.966191	0.0189256	-0.0778172	0.83047	-0.218103	0.551177	0.67027	0.0842212					22.1312	22.4884	21.3533	23.323	22.4561	23.0924	22.0706	21.9668	22.1689	22.3009	22.3124	22.2474
C83A1_ARATH	Cytochrome P450 83A1	CYP83A1	57449	6	12.95	6	0.109145	1.5341	0.0210061	0.38852	0.513335	-1.02248	0.101906	-2.16806	1					20.3698	20.6725	20.3025	20.2404	19.0385	17.4636	19.3807	20.3358	20.4627	21.3176	21.0222	20.9069
HSP7G_ARATH	Heat shock 70 kDa protein 7, chloroplastic	HSP70-7	76997	30	33.43	11	0.109145	0.662136	0.161906	0.513562	0.270028	1.02817	0.0393142	0.879594	0.0712335					23.7384	23.7533	23.5677	22.7266	22.745	23.6014	23.4782	23.8415	22.1989	21.7037	22.5182	22.2124
MTHR2_ARATH	Methylenetetrahydrofolate reductase 2	MTHFR2	66802	6	12.29	3	0.110075	-1.20096	0.0459118	-1.34566	0.0282396	1.6494	0.0100069	1.50471	0.0164261					17.5206	18.0236	16.5977	19.5927	17.5414	18.6107	18.6325	18.1401	19.4063	17.1056	17.1774	16.9476
RK14_ARATH	50S ribosomal protein L14, chloroplastic	rpl14	13582	9	61.48	8	0.110225	0.910067	0.0442745	0.452796	0.285021	0.820457	0.0656045	0.363186	0.386992					24.808	25.2846	25.8584	23.9002	25.0058	24.3147	24.9331	24.4475	25.2119	24.001	23.6929	24.4373
MTX_ARATH	Mitochondrial outer membrane import complex protein METAXIN	MTX1	35854	3	12.06	3	0.110569	-1.90119	0.0340217	1.17666	0.164153	-0.699222	0.395616	2.37863	0.0112748					15.2026	18.8617	17.6361	18.2887	18.9052	20.21	15.5449	15.7377	16.8878	16.7373	16.967	16.5637
BGL37_ARATH	Myrosinase 2	TGG2	62732	35	52.47	35	0.111041	0.910171	0.09565	-0.146244	0.776111	1.59951	0.00803511	0.543097	0.301451					28.1078	28.0957	29.0618	27.087	28.3101	27.1377	27.7074	29.4222	28.5744	27.2241	26.53	27.1514
PATL2_ARATH	Patellin-2	PATL2	76008	7	11.86	5	0.111507	-1.27113	0.0329462	-0.841699	0.136252	-1.08325	0.062402	-0.653824	0.238343					21.4669	20.7024	19.3464	22.258	20.9303	22.1407	21.7212	21.1754	21.1442	22.7618	22.2128	22.316
RH26_ARATH	DEAD-box ATP-dependent RNA helicase 26	RH26	94186	2	2.82	2	0.111844	1.82214	0.0272247	-0.477383	0.52188	2.22009	0.00989416	-0.0794246	0.914397					18.9606	19.253	19.928	15.54	19.2726	17.8626	19.4013	20.3541	19.8183	17.5681	17.8465	17.4989
PME17_ARATH	Probable pectinesterase/pectinesterase inhibitor 17	PME17	55977	9	25.24	8	0.113379	-1.35991	0.263293	-0.16786	0.887164	-4.08526	0.004259	-2.89321	0.028257					21.3723	18.0218	22.2071	21.6955	22.3354	21.6501	17.9414	22.3134	21.8499	25.5773	24.4549	24.3283
ZAR1_ARATH	Receptor protein kinase-like protein ZAR1	ZAR1	78307	2	2.23	1	0.11341	0.468993	0.55768	-2.42156	0.00909483	2.13074	0.0181285	-0.759817	0.347923					29.136	29.123	30.2316	27.8332	30.3886	28.8618	30.1971	32.7235	32.8348	30.5338	29.1361	29.6932
CP20C_ARATH	Peptidyl-prolyl cis-trans isomerase CYP20-3, chloroplastic	CYP20-3	28208	5	22.69	5	0.114451	-0.116322	0.880935	1.6868	0.0468296	-3.02816	0.00187009	-1.22504	0.133372					22.2013	22.462	23.2121	22.2704	22.586	23.3679	22.5183	21.5636	18.7331	24.227	23.9855	23.6869
A0A1P8ART2_ARATH	Molecular chaperone Hsp40/DnaJ family protein	DJA7	52282	3	9.88	3	0.114988	0.766957	0.0868976	-0.432216	0.313746	1.06698	0.0235976	-0.132196	0.753202					20.7841	19.392	19.5873	19.5002	18.7876	19.1747	20.5195	20.4881	20.0524	19.7461	19.0059	19.1071
MAO2_ARATH	NAD-dependent malic enzyme 2, mitochondrial	NAD-ME2	66641	6	14.33	6	0.115051	-0.0451367	0.940029	1.26535	0.0525977	-2.23706	0.00256254	-0.926565	0.141071					20.5873	19.9005	20.6455	21.694	19.9613	19.6135	19.6513	17.9222	19.7638	21.4007	21.3796	21.2681
TBB2_ARATH	Tubulin beta-2 chain	TUBB2	50734	35	50.22	19	0.115827	0.56929	0.125685	0.0550354	0.876107	0.783293	0.0429688	0.269038	0.451402					24.7631	24.2158	25.2076	24.3204	24.3853	23.773	24.3868	24.9699	24.6647	24.0723	23.6665	23.9327
RAB1C_ARATH	Ras-related protein RABB1c	RABB1C	23164	8	45.02	8	0.116282	-0.775048	0.203547	1.38476	0.033523	-1.24123	0.0524695	0.918583	0.13703					21.5434	22.1204	21.028	22.1367	21.9393	22.9409	21.6202	19.3092	19.6081	20.9634	21.428	21.8698
HSP7C_ARATH	Heat shock 70 kDa protein 3	HSP70-3	71148	33	38.37	33	0.116342	-0.74417	0.0586319	-2.30358e-05	0.999949	-0.74858	0.0573606	-0.00443318	0.99026					25.933	25.3691	25.3943	26.7401	25.7489	26.4398	25.863	25.7352	25.0982	26.1473	26.4372	26.3576
GPDL3_ARATH	Glycerophosphodiester phosphodiesterase GDPDL3	GDPDL3	82562	4	7.38	3	0.116388	-1.17385	0.0197407	-0.126559	0.776435	-0.930433	0.0543406	0.116858	0.793115					18.851	18.7244	17.9459	20.3937	18.7761	19.8731	18.961	18.2492	18.6908	19.6246	19.7719	19.2958
CHLI1_ARATH	Magnesium-chelatase subunit ChlI-1, chloroplastic	CHLI1	46270	8	23.35	8	0.116388	0.907194	0.327802	1.5586	0.105363	1.9109	0.0529875	2.56231	0.0139548					23.1047	22.0228	21.2649	21.8739	19.5491	22.2479	21.7669	20.0094	19.9403	16.9023	19.7301	19.3514
F4K1D3_ARATH	Nucleic acid-binding, OB-fold-like protein	MXH1.2	17022	2	14	2	0.116388	0.896816	0.0366273	-0.120813	0.756475	0.749007	0.0730313	-0.268623	0.494038					22.4545	22.1053	23.007	21.0797	22.2057	21.5911	22.611	22.291	23.0273	22.0955	21.9428	21.644
IMPA1_ARATH	Importin subunit alpha-1	IMPA1	58645	3	7.89	1	0.116388	-0.353416	0.335736	0.613429	0.10751	-0.799663	0.0427326	0.167182	0.643652					17.6066	17.7506	17.2133	17.8698	17.4378	18.3232	17.1575	16.6525	16.9203	17.689	18.1578	17.2824
PER31_ARATH	Peroxidase 31	PER31	35303	2	7.59	1	0.116646	-0.416209	0.302452	-1.08094	0.0162573	0.117669	0.765789	-0.547059	0.182256					17.0718	17.2857	17.3284	17.2271	18.1027	17.6048	18.1103	18.5767	18.2418	18.9922	17.7956	17.7878
MGN_ARATH	Protein mago nashi homolog	MAGO	17458	2	14	2	0.116656	-0.55928	0.293357	0.864775	0.115212	-1.73168	0.00533801	-0.307624	0.556686					18.2787	19.216	18.7539	19.3215	19.0956	19.5094	19.2397	16.9309	17.4839	19.547	19.6796	19.6228
KPRS5_ARATH	Ribose-phosphate pyrophosphokinase 5, chloroplastic	PRS5	42625	1	3.3	1	0.116855	-0.371023	0.326446	-0.156914	0.672822	-0.858147	0.0358523	-0.644039	0.101292					16.1986	16.6669	16.353	16.5364	17.1988	16.5964	16.2003	16.2517	17.2372	17.5013	17.1441	17.6182
THIC1_ARATH	Acetyl-CoA acetyltransferase, cytosolic 1	AAT1	41412	3	13.4	3	0.116855	1.97513	1	-1.71163	0.0110111	0.55067	0.352014	0.814169	0.17793					19.3892	17.0707	16.7837	19.8595	19.4965	19.813	19.4611	19.5358	19.3815	18.6734	19.4296	18.6235
PDI12_ARATH	Protein disulfide isomerase-like 1-2	PDIL1-2	56365	6	14.96	4	0.116885	-1.86604	0.0420972	0.580764	0.491921	-2.69136	0.0066317	-0.24455	0.770386					19.6326	16.8645	16.9554	20.7149	17.7913	20.5444	17.2107	17.1343	17.3652	19.8619	20.3883	19.5341
MDAR1_ARATH	Monodehydroascorbate reductase 1, peroxisomal	MDAR1	46487	11	36.64	11	0.116885	-1.56931	0.0539493	0.231333	0.757905	-2.42546	0.00638334	-0.624818	0.411119					22.1439	21.2667	20.5881	23.2124	22.4814	23.0128	22.4744	21.8163	19.014	23.5721	23.7511	23.258
PMA1_ARATH	ATPase 1, plasma membrane-type	AHA1	104224	22	23.5	22	0.117149	-0.522771	0.0898543	-0.319365	0.281421	0.0830436	0.77423	0.286449	0.331641					24.4279	24.4878	24.2438	24.8991	25.0687	24.7599	24.5863	24.7692	24.762	24.2929	24.8741	24.7014
RAB1B_ARATH	Ras-related protein RABB1b	RABB1B	23175	7	42.65	3	0.117495	-0.528281	0.127749	0.286772	0.391621	-0.482327	0.16099	0.332726	0.322858					18.525	19.1121	19.3123	19.272	19.4255	19.8368	18.4177	18.6684	19.0031	19.1414	19.3059	19.0888
14336_ARATH	14-3-3-like protein GF14 lambda	GRF6	27976	16	50.4	16	0.117495	-0.239768	0.482047	0.514961	0.145384	-0.0587122	0.861932	0.696017	0.0571924					25.6172	25.4882	25.3682	25.7026	25.3867	26.1036	25.2612	25.2493	24.4183	24.9585	25.1935	24.953
GLX1_ARATH	Lactoylglutathione lyase GLX1	GLX1	31928	5	19.79	5	0.117495	-1.20589	0.0860541	0.611589	0.361219	-2.17329	0.00563754	-0.355814	0.590831					20.854	19.8462	19.0563	21.4311	20.5358	21.4073	20.5972	19.5341	17.7905	21.5951	21.5249	21.3216
Q8VZ57_ARATH	Alpha/beta-Hydrolases superfamily protein	At1g52510	41839	5	22.63	4	0.117495	2.30395	0.0115461	-0.582978	0.464725	0.931149	0.251141	-1.95578	0.0264742					19.8646	19.1088	19.2918	15.9861	15.8734	19.494	20.2644	19.4138	20.336	19.1589	19.2273	18.8345
Q9XGZ3_ARATH	Early nodulin-like protein	At5g25940	12269	1	15.65	1	0.117495	-0.784717	0.0933444	0.0381203	0.930829	-1.20757	0.0160039	-0.384728	0.388714					18.1935	17.9009	16.8939	18.3838	18.8358	18.1228	17.5226	17.0406	18.3107	18.8063	19.0912	18.5991
ATPG3_ARATH	ATP synthase subunit gamma, mitochondrial	ATPC	35448	5	20.31	5	0.117698	-0.785058	0.0992473	-0.0745466	0.867965	-1.21674	0.0170958	-0.506227	0.271429					21.5645	21.7522	20.1168	21.9594	21.8079	22.0213	21.6205	20.5699	21.4667	22.4491	22.444	22.4142
PSBR_ARATH	Photosystem II 10 kDa polypeptide, chloroplastic	PSBR	14586	3	32.14	2	0.117698	1.54622	0.0305291	0.00945175	0.98827	1.8486	0.0126383	0.311827	0.629396					22.5271	22.366	22.7686	21.4074	19.5889	22.0268	22.8011	23.5242	21.3081	20.586	20.8195	20.6821
SAHH1_ARATH	Adenosylhomocysteinase 1	SAHH1	53379	22	43.71	22	0.11795	-0.446774	0.16781	-0.536414	0.103488	-0.124231	0.690114	-0.21387	0.495382					25.4156	24.7061	24.8886	25.7245	25.1105	25.5156	25.4979	25.6801	25.4415	25.6892	25.6403	25.6627
Q9LJ85_ARATH	Bifunctional inhibitor/lipid-transfer protein/seed storage 2S albumin superfamily protein	At3g22620	20779	1	3.94	1	0.118751	1.48486	1	-1.6811	0.0691535	2.53002	0.0110728	-0.635948	0.464317					19.6957	19.143	19.5787	18.0979	17.837	18.0278	18.922	23.5968	20.9418	18.866	18.2887	18.7159
F4JTF2_ARATH	Transcriptional regulator	At4g31880	94081	1	1.03	1	0.119239	0.630631	0.105807	-0.0418491	0.909432	0.859088	0.0347172	0.186608	0.613871					18.767	18.1186	17.9587	17.5703	17.7791	17.603	18.5727	17.6556	18.7415	17.2293	17.5653	17.598
PLY22_ARATH	Probable pectate lyase 22	At5g63180	47895	1	5.56	1	0.119354	0.0905756	0.796364	0.357882	0.317864	0.520665	0.155503	0.787972	0.0408049					18.3809	19.107	19.3402	18.8884	18.7215	18.9465	18.2147	18.7227	18.817	17.7123	18.3484	18.1319
EBM_ARATH	Mannosylglycoprotein endo-beta-mannosidase	EBM	107661	2	3.18	2	0.119354	-1.0429	0.0238492	0.0827404	0.840584	-0.699531	0.108116	0.426111	0.310799					17.175	17.3013	16.9707	18.1026	17.9348	18.5384	16.5956	16.587	18.0163	17.8417	17.9691	17.4866
O22690_ARATH	At1g04340/F19P19_23	At1g04340	17396	1	5.03	1	0.119354	0.409026	0.307642	-0.75599	0.0726714	0.454063	0.259848	-0.710953	0.0889946					15.616	16.3175	15.9811	15.6385	15.1526	15.8964	16.3478	16.4257	17.409	15.8782	16.5038	16.4384
Q9M2U7_ARATH	AT3g54400/T12E18_90	T12E18_90	45475	6	20.47	6	0.119354	-0.321198	0.38411	-0.0393409	0.913702	-0.88176	0.0291761	-0.599902	0.117582					22.7229	22.1906	22.0667	23.0137	22.4434	22.4867	22.3051	22.8855	21.9076	23.5689	23.1731	23.0015
NAT6_ARATH	Nucleobase-ascorbate transporter 6	NAT6	57580	3	6.95	3	0.119719	-0.51215	0.162132	-0.938388	0.0184272	0.265843	0.454115	-0.160395	0.648981					19.7822	20.237	19.072	20.1202	20.4577	20.0497	20.5431	20.9065	20.4568	20.4903	20.4324	20.1861
SYIC_ARATH	Isoleucine--tRNA ligase, cytoplasmic	At4g10320	135484	2	1.93	2	0.120281	0.0774322	1	-0.404997	0.213554	-0.12409	0.69426	-0.606519	0.0728832					17.8941	18.1396	18.379	18.0623	18.036	18.082	18.6194	18.121	18.8872	18.8592	18.7513	18.3893
MT127_ARATH	Probable methyltransferase At1g27930	At1g27930	32356	2	7.61	2	0.120831	1.41004	0.0328663	-0.745538	0.22601	1.0053	0.111052	-1.15028	0.0726442					16.2056	17.7009	17.3826	16.0181	15.5245	15.5164	17.6497	17.247	18.6291	15.9681	16.4512	18.0906
ALAT1_ARATH	Alanine aminotransferase 1, mitochondrial	ALAAT1	59821	12	26.7	12	0.121319	-1.0368	0.104566	0.636671	0.301824	-1.94006	0.00659188	-0.266593	0.659376					22.8618	22.2738	21.595	24.0092	22.2262	23.6057	22.8115	21.2972	20.712	23.7587	23.2831	23.5991
ARGI2_ARATH	Arginase 2, chloroplastic/mitochondrial	ARGAH2	37980	10	32.56	10	0.121333	-0.426699	0.506257	1.48977	0.0342409	-2.14969	0.00488514	-0.233222	0.714538					23.2589	22.613	22.0308	23.5251	22.3563	23.3014	22.8063	20.4329	20.1942	23.1694	23.3868	23.3263
MFP1_ARATH	MAR-binding filament-like protein 1	MFP1	81973	13	21.49	13	0.121692	0.513198	0.409864	0.343888	0.577688	1.73959	0.0136229	1.57028	0.0228825					22.4876	22.0446	21.409	21.1905	20.9724	22.2386	21.6005	22.4555	20.8535	18.7496	20.9627	19.9784
PLY8_ARATH	Probable pectate lyase 8	At3g07010	46174	8	25.96	7	0.122005	0.382182	0.514454	-0.0127174	0.98253	1.82244	0.00771113	1.42754	0.0276733					22.3238	23.1289	23.9001	22.1987	23.7212	22.2864	22.2918	23.3874	23.7118	21.9627	21.237	20.724
ERD14_ARATH	Dehydrin ERD14	ERD14	20786	3	18.92	2	0.122128	1.65387	0.0199719	1.45838	0.0356739	0.77444	0.232381	0.578952	0.365489					20.3221	21.5995	21.5763	20.0984	18.4634	19.9744	20.9622	19.0041	19.1564	18.4002	19.3341	19.065
Q9ZQ87_ARATH	Expressed protein	At2g03510	40596	4	11.52	4	0.122128	-1.51235	0.0384211	0.118565	0.858176	-1.95996	0.0108592	-0.329041	0.621577					19.6755	19.4823	18.9133	21.273	19.9974	21.3379	20.7299	19.0547	17.9309	20.5122	21.8504	21.2327
Q9ZWC4_ARATH	At1g04040/F21M11_2	F21M11.2	31096	8	24.35	5	0.122149	0.0234746	0.962213	-0.320581	0.52139	1.587	0.00682225	1.24295	0.0251753					21.3651	20.413	21.5347	20.505	21.5004	21.2369	21.6175	21.8526	20.8044	18.9945	20.4752	20.0438
Q9FYF8_ARATH	At1g67350	At1g67350	11791	1	11.22	1	0.122371	-0.53649	0.156998	-0.779927	0.0487422	-0.190983	0.600555	-0.43442	0.244888					19.2748	19.0085	18.8659	19.4667	19.3426	19.9495	19.1832	19.9888	20.3171	20.1882	20.135	19.7388
FNRL1_ARATH	Ferredoxin--NADP reductase, leaf isozyme 1, chloroplastic	LFNR1	40326	20	50.83	19	0.122563	0.445951	0.299148	0.604291	0.167275	0.711616	0.109115	0.869955	0.0560478					24.8864	24.6993	24.5805	24.4999	23.543	24.7855	24.8636	23.7836	23.7062	23.1317	23.5786	23.5082
DPE1_ARATH	4-alpha-glucanotransferase DPE1, chloroplastic/amyloplastic	DPE1	64412	2	4.69	2	0.122821	-0.860695	0.114743	1.77929	1	0.626945	0.238901	-0.291651	0.574745					18.4135	16.8177	16.3677	17.5552	18.0786	18.5473	18.6656	18.9761	19.2951	18.6012	17.8473	18.6075
PKP1_ARATH	Plastidial pyruvate kinase 1, chloroplastic	PKP1	65131	8	17.79	8	0.122972	-0.54764	0.341839	-0.193985	0.7319	1.54426	0.0164856	1.89792	0.00507821					21.6041	20.446	19.5386	21.6924	20.7299	20.8093	20.1863	21.3745	20.6098	19.2756	18.4905	19.7718
APX1_ARATH	L-ascorbate peroxidase 1, cytosolic	APX1	27561	9	33.6	9	0.12321	-1.52093	0.186405	1.09856	0.331239	-4.07776	0.0027922	-1.45827	0.203873					20.9645	20.3844	19.0132	22.9708	19.1767	22.7772	20.4358	16.7972	19.8332	22.3165	23.5032	23.4799
P4H5_ARATH	Prolyl 4-hydroxylase 5	P4H5	32691	1	3.09	1	0.123623	0.227644	0.582291	-0.964515	0.0340686	0.507598	0.231648	-0.684561	0.115175					19.0615	18.8523	18.5928	18.8872	18.2972	18.6393	19.7934	19.9127	19.6941	18.3525	19.9812	19.5436
PNSB2_ARATH	Photosynthetic NDH subunit of subcomplex B 2, chloroplastic	PNSB2	38006	1	4.89	1	0.123819	0.541093	0.108501	-0.0882774	0.781867	0.491154	0.141411	-0.138217	0.665396					19.5093	18.816	18.8151	18.7617	18.258	18.4974	19.0439	19.378	18.9833	18.7579	18.6965	18.4773
6PGD1_ARATH	6-phosphogluconate dehydrogenase, decarboxylating 1, chloroplastic	PGD1	53378	9	26.08	9	0.123819	-3.72818	0.00603566	-3.48822	1	-0.266026	0.815811	-0.0260665	0.981769					22.571	17.6568	16.8622	23.3733	21.7691	23.1322	22.5412	22.1091	22.9044	22.7828	22.7413	22.8286
RS282_ARATH	40S ribosomal protein S28-2	RPS28C	7341	1	18.75	1	0.123819	-0.127728	0.754045	1.02127	0.0250869	-0.841049	0.0567376	0.307947	0.454614					18.9153	19.29	18.9958	19.0285	19.716	18.8398	18.669	17.6943	17.774	18.4766	18.6862	19.4976
XYL1_ARATH	Alpha-xylosidase 1	XYL1	102399	19	27.1	19	0.123819	-0.645864	0.129666	0.610218	0.150122	-0.561182	0.182757	0.6949	0.105543					24.0675	24.0507	23.5824	24.6425	24.2875	24.7081	24.0612	23.3972	22.4115	23.8374	23.9373	23.7788
SC31B_ARATH	Protein transport protein SEC31 homolog B	SEC31B	119875	7	8.61	7	0.123987	-2.1958	0.0106621	-0.63705	0.397032	-1.65709	0.0415701	-0.0983342	0.89438					20.3431	19.7098	17.3082	21.6424	20.4842	21.822	19.0375	19.3627	20.8721	21.6202	21.3479	21.2755
4CLLA_ARATH	Oxalate--CoA ligase	AAE3	55544	6	12.06	6	0.123987	-1.82104	0.00594555	-0.832803	0.152272	-0.691495	0.228305	0.296738	0.595703					20.0811	19.1108	18.5475	21.6908	20.1864	21.3253	20.8238	19.441	19.973	20.1545	21.3307	20.8272
GDL19_ARATH	Inactive GDSL esterase/lipase-like protein 23	GLL23	43143	13	39.12	13	0.123987	-2.11114	0.103714	0.0702456	0.954198	-4.12713	0.00494537	-1.94574	0.130538					20.9723	19.8918	17.0393	22.2451	21.3059	20.6859	16.1804	20.7025	20.8097	23.3739	23.9765	22.7237
MD36B_ARATH	Probable mediator of RNA polymerase II transcription subunit 36b	MED36B	32830	4	10.71	4	0.123987	-0.0155954	0.972512	-1.29835	0.0128011	0.72874	0.126408	-0.554018	0.235419					22.2397	21.3465	22.5661	21.955	22.6019	21.6421	22.5463	23.6112	23.8898	22.8006	22.4689	22.5916
TL29_ARATH	Thylakoid lumenal 29 kDa protein, chloroplastic	TL29	37934	13	37.54	13	0.123987	0.851777	0.128233	1.86529	0.00386211	-1.09119	0.058367	-0.0776836	0.883918					23.7242	23.6298	23.589	22.8616	22.2929	23.2332	23.1682	21.0171	21.1618	23.0708	23.1313	22.4186
SERA1_ARATH	D-3-phosphoglycerate dehydrogenase 1, chloroplastic	PGDH1	63325	6	10.12	6	0.124742	-1.38759	0.0874895	0.101502	0.893884	-2.44954	0.00660373	-0.960451	0.221857					22.4076	21.2769	18.9687	22.8387	21.4549	22.5224	21.7675	20.3309	20.2503	23.3351	23.1075	23.2547
NDA2_ARATH	Internal alternative NAD(P)H-ubiquinone oxidoreductase A2, mitochondrial	NDA2	56503	2	4.72	2	0.125654	0.768021	1	0.236745	0.584645	-0.827975	0.0733419	-1.35925	0.00741095					16.1704	16.6061	16.1041	15.704	15.6525	15.2201	15.5449	15.7377	16.8878	16.9797	17.4058	16.2689
SODM1_ARATH	Superoxide dismutase [Mn] 1, mitochondrial	MSD1	25444	3	11.69	3	0.125654	-0.689685	0.182694	0.915525	0.0851076	-1.30239	0.020533	0.302819	0.546016					22.0718	21.2651	20.8137	22.1542	21.5535	22.5119	21.5452	19.849	20.0098	21.7935	21.6415	21.8761
BCCP1_ARATH	Biotin carboxyl carrier protein of acetyl-CoA carboxylase 1, chloroplastic	BCCP1	29613	3	14.29	3	0.125914	-0.125711	0.779152	0.4286	0.347596	0.770428	0.10456	1.32474	0.0107742					19.8887	21.1279	20.4123	20.5701	20.0599	21.1761	20.7467	19.6962	19.7002	19.4973	18.9986	19.3359
A0A1I9LQB3_ARATH	Carbonic anhydrase	CA1	28198	29	77.61	15	0.12648	0.824866	0.060689	0.654022	0.126507	0.577167	0.172861	0.406323	0.327531					27.3591	27.822	27.2449	26.3554	26.4484	27.1476	27.6044	26.3476	26.5119	26.3301	26.4819	25.9205
EFTM_ARATH	Elongation factor Tu, mitochondrial	TUFA	49410	9	26.43	8	0.126489	-0.588529	0.239149	0.42402	0.389592	-1.53243	0.00738942	-0.51988	0.295297					21.1127	20.8832	20.7753	21.9367	20.8981	21.702	21.5408	20.5105	19.4479	22.1061	22.0121	21.9782
RSZ21_ARATH	Serine/arginine-rich splicing factor RSZ21	RSZ21	21537	1	4.81	1	0.127498	0.802562	0.125197	-0.352323	0.482856	1.49318	1	0.338294	0.500099					20.6132	20.8747	22.3301	20.2897	20.4636	20.657	21.0173	21.8467	22.011	19.4847	20.6474	20.2633
Q8W4A0_ARATH	Eukaryotic translation initiation factor 3 subunit M	F14P3.15	46785	9	28.06	8	0.127835	0.264904	0.418632	0.417941	0.211137	0.335828	0.309279	0.488865	0.148334					21.6452	21.6489	21.614	21.7093	20.8499	21.5542	21.1209	21.2299	21.3036	20.5284	21.0035	21.1149
RK35_ARATH	50S ribosomal protein L35, chloroplastic	RPL35	16089	2	13.79	2	0.128473	1.30044	0.0607669	2.2963	0.00335265	-0.765655	0.246127	0.230206	0.720157					21.2566	22.135	22.0732	20.5464	20.6823	20.3348	21.0187	19.6351	17.9221	20.1544	19.8864	20.832
STT7_ARATH	Serine/threonine-protein kinase STN7, chloroplastic	STN7	63252	4	7.65	4	0.12862	1.71898	0.0120429	-0.00931661	0.987455	-0.0295061	0.960286	-1.75781	0.0106442					21.8619	20.3633	21.4454	20.7575	18.3423	19.4138	20.7639	21.2942	21.6404	21.7087	20.9874	21.0909
RAA2A_ARATH	Ras-related protein RABA2a	RABA2A	24108	6	28.11	4	0.129483	-0.682544	0.0584772	-0.44586	0.19671	-0.306924	0.365122	-0.0702398	0.833014					21.139	21.3954	20.7486	21.9327	21.2891	22.1089	21.2445	21.7016	21.6746	21.73	21.8533	21.9581
SYWM_ARATH	Tryptophan--tRNA ligase, chloroplastic/mitochondrial	OVA4	45300	3	9.31	3	0.129518	-0.985106	0.0437298	-0.0715152	0.872576	0.483904	0.289484	1.39749	1					19.3523	18.3202	17.462	19.7197	19.0928	19.2773	18.2992	18.3421	18.7078	17.6838	18.187	18.0266
ACT1_ARATH	Actin-1	ACT1	41798	13	38.73	1	0.13001	0.583182	1	-0.36	0.509035	-0.892777	0.117491	-1.83596	1					17.2668	18.5677	17.3999	16.697	17.3725	17.4153	16.9779	18.22	19.1164	18.7961	19.3142	18.8823
GPAT4_ARATH	Glycerol-3-phosphate 2-O-acyltransferase 4	GPAT4	56262	1	2.19	1	0.130269	-2.26312	1	-1.84855	0.0437574	-1.19013	0.172183	-0.775566	0.362565					15.1271	15.4574	15.2189	17.751	17.5911	17.2507	15.9613	16.1127	19.2751	19.779	17.1901	17.9504
CLO_ARATH	110 kDa U5 small nuclear ribonucleoprotein component CLO	CLO	110442	4	4.15	4	0.130358	-0.158607	0.794928	-0.486506	0.430928	-1.47041	0.0300767	-1.79831	0.0109558					18.7818	17.8304	19.195	18.8353	19.6039	17.8438	17.7966	19.5673	19.9027	20.4334	20.4797	20.7648
FKB62_ARATH	Peptidyl-prolyl cis-trans isomerase FKBP62	FKBP62	61453	3	6.9	3	0.131207	-0.725727	0.0654689	0.217716	0.553982	-0.594349	0.122643	0.349093	0.348313					21.1767	20.8133	21.0399	21.5574	21.7731	21.8766	20.0994	21.4366	20.8408	21.295	21.6487	21.2161
Q94F10_ARATH	Transmembrane protein, putative (DUF1118)	At1g74730	20735	1	6.57	1	0.131339	1.40268	0.0214236	1.51013	0.0147456	0.140961	0.794569	0.24841	0.647358					20.8422	21.3751	20.6213	19.7585	19.2203	19.6517	20.8446	18.4826	18.981	18.8963	19.5922	19.3968
Q8GWC7_ARATH	MICOS complex subunit, putative (DUF543)	At1g72165/T9N14_2	10752	1	15.69	1	0.131752	0.0685488	0.804268	0.343287	0.228779	-0.299233	0.290575	-0.0244947	0.929351					20.0869	19.9985	20.0752	19.8579	19.8537	20.2434	19.6526	19.7217	19.7565	19.9753	19.876	20.1772
CSE_ARATH	Caffeoylshikimate esterase	CSE	36975	2	7.23	2	0.131752	-0.849272	0.278525	1.47989	0.0715773	-2.56345	1	-0.234288	0.759469					17.6382	17.7682	17.6142	18.7721	17.9643	18.832	14.9631	15.082	18.5357	18.692	18.9167	18.6625
GLNB_ARATH	Nitrogen regulatory protein P-II homolog	GLB1	21275	3	14.8	3	0.131752	-0.623333	0.291494	-1.63344	0.0136902	-0.0973503	0.866	-1.10746	0.0737951					20.1159	18.547	18.1852	20.0824	18.35	20.2857	20.3827	20.8738	20.4919	20.6793	20.6745	20.6868
APX3_ARATH	L-ascorbate peroxidase 3	APX3	31572	10	35.19	10	0.131752	-0.0138006	0.970208	0.840431	0.038883	-0.272212	0.466526	0.582019	0.134065					23.565	23.8273	23.5779	23.7426	23.1884	24.0806	23.3459	22.3908	22.7122	22.6746	23.3132	23.2777
PSAB_ARATH	Photosystem I P700 chlorophyll a apoprotein A2	psaB	82475	6	9.4	6	0.131752	0.516586	0.14005	-0.277083	0.412997	0.190717	0.570164	-0.602953	0.0900257					24.4215	23.9527	23.7813	23.5314	23.4315	23.6429	24.3637	23.857	24.7661	24.3838	23.9795	24.0513
Q9FXA1_ARATH	AT1G49750 protein	At1g49750	54408	12	25.1	12	0.131752	-0.828575	0.0692142	0.193527	0.649129	-1.02653	0.0294609	-0.00442891	0.991655					23.9381	23.6633	23.5145	24.8056	24.2133	24.5827	23.9739	24.0618	22.4996	24.4102	24.7872	24.4175
RR15_ARATH	30S ribosomal protein S15, chloroplastic	rps15	10719	6	53.41	6	0.131752	0.659587	0.135812	-0.213184	0.614421	1.13369	0.017786	0.260923	0.538621					24.5029	24.8919	25.6107	23.6805	25.1325	24.2137	25.2059	24.9542	25.4849	24.1535	23.981	24.1095
ASSY_ARATH	Argininosuccinate synthase, chloroplastic	At4g24830	53846	9	18.22	9	0.132322	-0.945132	0.107659	0.754619	0.190166	-1.56776	0.0138351	0.131996	0.812065					22.361	21.3427	20.3307	22.853	21.5352	22.4815	21.3922	20.4374	19.9408	22.117	22.2241	22.1327
PDI21_ARATH	Protein disulfide-isomerase like 2-1	PDIL2-1	39497	9	31.58	9	0.132322	-1.73607	0.0079669	-0.703085	0.221489	-0.806554	0.16487	0.226435	0.685079					20.316	21.8037	20.5557	23.0407	22.4946	22.3483	22.1334	22.0904	20.5608	21.7114	23.1021	22.3908
CPP1_ARATH	Protein CHAPERONE-LIKE PROTEIN OF POR1, chloroplastic	CPP1	28816	4	13.57	4	0.13271	0.309479	0.39868	-0.0995745	0.783017	0.900639	0.0258246	0.491585	0.189912					20.0396	20.1043	19.8868	19.793	19.1653	20.144	20.248	20.1004	19.9811	18.6752	19.2599	19.6925
HSP7O_ARATH	Heat shock 70 kDa protein 14	HSP70-14	91750	9	13.72	9	0.132731	-1.37267	0.0374176	0.261981	0.66266	-1.60903	0.0179024	0.0256232	0.965826					22.0442	21.3665	19.6412	22.8564	21.6589	22.6547	21.5649	20.3333	20.3679	22.498	22.4172	22.1779
PUMP1_ARATH	Mitochondrial uncoupling protein 1	PUMP1	32662	6	23.2	6	0.132731	-0.0857752	0.870727	1.0423	0.0665695	-1.78528	0.00481514	-0.657204	0.227089					21.4246	21.2067	21.1445	21.9074	20.8425	21.2832	21.2089	20.5518	18.8881	22.0714	22.1741	21.7592
NDUA6_ARATH	NADH dehydrogenase [ubiquinone] 1 alpha subcomplex subunit 6	At3g12260	15082	3	16.54	3	0.132827	-0.724794	0.288992	1.49647	0.0410973	-1.93514	0.0120169	0.286123	0.669087					19.2478	20.7499	18.89	20.1025	20.703	20.2566	19.4004	18.402	16.5959	19.6966	20.3422	20.165
NOP5B_ARATH	Probable nucleolar protein 5-2	NOP5-2	59003	3	8.07	2	0.133062	0.5553	0.1083	-0.177533	0.588937	0.439961	0.194191	-0.292872	0.377818					19.8903	20.2798	20.1734	19.5679	19.9935	19.1162	19.9893	20.4373	20.4495	19.6865	19.8204	20.0493
PSAH1_ARATH	Photosystem I reaction center subunit VI-1, chloroplastic	PSAH1	15217	4	16.55	4	0.133062	0.685994	0.179387	0.816143	0.115654	0.817119	0.115264	0.947269	0.0726277					23.9397	24.2649	23.657	23.0507	22.906	23.8469	23.8937	22.0251	23.4943	21.8719	22.6286	22.4613
PSBO1_ARATH	Oxygen-evolving enhancer protein 1-1, chloroplastic	PSBO1	35142	22	55.12	22	0.133062	0.764473	0.130588	0.862258	0.0921884	0.727402	0.148479	0.825187	0.105358					28.0191	27.6329	27.2714	26.9309	26.1291	27.57	27.6116	26.6542	26.0709	25.663	26.3519	26.1395
TIP12_ARATH	Aquaporin TIP1-2	TIP1-2	25849	1	7.11	1	0.133062	-0.767311	0.210302	1.04161	0.0977115	-1.79925	0.00924341	0.00967005	0.986958					22.5919	23.3416	22.6052	23.2859	24.1179	23.4369	23.1867	20.3513	21.8759	23.5168	23.6328	23.662
NACA2_ARATH	Nascent polypeptide-associated complex subunit alpha-like protein 2	At3g49470	23712	3	19.82	2	0.133069	-1.84071	0.0257979	-1.49315	0.0613279	1.92106	0.0210408	2.26862	1					16.5102	19.0823	16.4027	18.9567	19.4914	19.0693	18.5574	19.047	18.8702	15.6432	18.1768	16.8914
BRT1_ARATH	Adenine nucleotide transporter BT1, chloroplastic/mitochondrial	BT1	42571	1	2.04	1	0.133616	0.0626044	0.875582	-0.408407	0.31748	1.17507	0.011184	0.70406	0.0975456					16.7238	16.5714	16.58	16.6255	16.7618	16.3001	16.5381	16.5681	17.9943	16.0523	15.806	15.717
AIG2B_ARATH	Protein AIG2 B	AIG2B	19465	4	18.34	4	0.133616	-1.66095	0.0817144	0.441231	0.622495	-2.89789	0.00623887	-0.795715	0.380187					17.8046	19.2055	18.8322	20.7672	18.0271	22.0308	17.9423	18.2447	18.3316	19.7838	21.2967	22.1318
ALFP1_ARATH	Fructose-bisphosphate aldolase 1, chloroplastic	FBA1	42931	27	47.12	27	0.133616	0.469469	0.265121	-0.0503373	0.902287	1.09533	0.0185226	0.575526	0.177477					27.5394	27.1029	26.4315	26.7163	25.8507	27.0983	27.1269	27.4124	26.6854	25.9865	26.0243	25.928
CRK16_ARATH	Putative cysteine-rich receptor-like protein kinase 16	CRK16	74586	1	1.21	1	0.133616	-0.275492	0.386428	0.0279565	0.92881	-0.602569	0.073117	-0.299121	0.348394					20.1736	19.5749	19.7496	20.0559	19.9646	20.3041	19.8726	19.865	19.6767	20.7503	20.0471	20.4245
MPPA1_ARATH	Probable mitochondrial-processing peptidase subunit alpha-1, mitochondrial	At1g51980	54402	15	30.62	15	0.133723	-0.625128	0.218355	0.284986	0.564543	-1.49828	0.00908073	-0.588167	0.245076					23.4566	22.1284	22.1856	23.8799	22.3278	23.4385	22.8918	21.9268	22.0972	23.887	23.8199	23.7037
BCAT3_ARATH	Branched-chain-amino-acid aminotransferase 3, chloroplastic	BCAT3	44972	3	8.72	1	0.134108	0.251998	0.615249	-0.505575	0.321128	1.63105	1	0.873477	0.0992473					17.3878	17.0735	17.3078	17.4386	16.9302	16.6443	17.1519	17.0717	19.0623	15.9129	16.0239	16.4559
CLPP5_ARATH	ATP-dependent Clp protease proteolytic subunit 5, chloroplastic	CLPP5	32356	4	12.08	4	0.134571	0.49599	0.155184	-0.00477055	0.98859	0.650014	0.0702432	0.149253	0.65598					23.3003	23.0467	22.6875	22.3083	22.1744	23.0637	22.8635	23.1165	23.0688	22.1581	22.4566	22.4841
PRX2E_ARATH	Peroxiredoxin-2E, chloroplastic	PRXIIE	24684	7	36.32	7	0.134616	-0.130492	0.726526	-0.685902	0.0846134	-0.199718	0.593767	-0.755128	0.0607781					21.6446	21.8212	21.9686	21.557	21.5566	22.7123	22.4679	22.3481	22.676	22.3191	22.8904	22.8818
DRP1A_ARATH	Dynamin-related protein 1A	DRP1A	68172	20	35.9	20	0.134651	-0.813408	0.0506232	-1.03981	0.0168314	0.341587	0.379125	0.115188	0.763348					22.1627	22.6122	21.8796	23.2308	23.3118	22.5521	22.7584	23.8685	23.147	22.898	23.1257	22.7254
LECT2_ARATH	Lectin-like protein LEC	LEC	29749	7	33.58	6	0.134651	-0.562165	0.543126	1.59608	0.101191	-3.38721	0.00273463	-1.22896	0.196528					21.0098	21.4438	21.6971	21.8907	22.5277	21.4188	20.3994	17.0785	21.8845	23.1597	23.4634	22.901
ERD7_ARATH	Protein EARLY-RESPONSIVE TO DEHYDRATION 7, chloroplastic	ERD7	49000	2	7.74	2	0.136098	-0.241611	0.638113	-0.738497	0.166251	1.67406	1	1.17717	0.0369084					19.872	18.2255	19.4605	19.6679	18.5717	20.0431	19.3581	20.4583	19.9571	18.3087	18.0675	18.3751
Q9ZU66_ARATH	Putative spliceosome-associated protein	emb2444	39888	1	3.03	1	0.136098	0.0442476	0.935926	-0.53664	0.339242	1.82648	1	1.24559	0.0396859					20.1636	20.6363	21.391	20.1906	21.4222	20.4453	20.0442	21.6173	22.1392	19.5149	19.4397	19.3668
CHR17_ARATH	ISWI chromatin-remodeling complex ATPase CHR17	CHR17	123888	1	0.75	1	0.136164	1.1012	1	1.38476	0.0113196	-0.945943	0.0635829	-0.662385	0.177683					18.3763	17.2501	16.6983	16.4499	16.5007	16.0705	15.5449	15.7377	16.8878	17.0789	16.9106	17.0187
H2B3_ARATH	Histone H2B.3	At2g28720	16529	8	50.99	1	0.136191	-0.263304	0.584696	-1.00156	0.0542154	1.54077	0.00661815	0.802511	0.112911					20.4471	19.3797	19.8337	20.5299	19.2124	20.7082	20.5641	20.5167	21.5843	19.126	19.5986	19.3183
YKT61_ARATH	VAMP-like protein YKT61	YKT61	22544	1	6.03	1	0.136203	-0.212927	0.569276	0.454168	0.235967	-1.01348	0.0166782	-0.346383	0.360005					17.4393	18.0317	16.572	17.6232	17.5502	17.5084	16.8959	16.6539	17.1306	17.9673	17.8928	17.8608
RGP1_ARATH	UDP-arabinopyranose mutase 1	RGP1	40629	12	31.09	12	0.13638	-1.03589	0.100263	0.512095	0.395618	-1.79353	0.00957496	-0.245549	0.680111					22.0478	21.2152	21.5043	23.6622	21.0777	23.1351	21.295	20.4327	21.5032	22.7882	23.1283	22.6951
PLGG1_ARATH	Plastidal glycolate/glycerate translocator 1, chloroplastic	PLGG1	54017	2	6.64	2	0.136867	0.000954394	0.997743	-0.432814	0.215092	-0.264129	0.439798	-0.697898	0.0566614					19.6987	20.1413	19.7	19.3159	20.3794	19.8419	20.1855	20.3205	20.3325	20.5944	20.3159	20.7206
NDUV1_ARATH	NADH dehydrogenase [ubiquinone] flavoprotein 1, mitochondrial	At5g08530	53449	4	10.49	4	0.137047	-0.881502	0.134642	-0.858104	0.144328	-1.07049	0.0752639	-1.04709	0.0810257					19.095	18.6368	18.9502	21.0488	18.7069	19.5709	18.9995	20.0154	20.2414	20.3102	21.1517	21.0059
MDHC1_ARATH	Malate dehydrogenase 1, cytoplasmic	MDH1	35571	12	46.08	12	0.137148	-0.968941	0.0938512	0.694219	0.216588	-1.44556	0.0189029	0.217596	0.689716					24.3516	24.0255	23.3637	25.4031	23.9628	25.2817	24.3293	22.5358	22.793	24.3425	24.981	24.6714
RL38_ARATH	60S ribosomal protein L38	RPL38A	8122	5	63.77	5	0.137397	0.93635	0.122643	1.89979	0.00565346	-1.4513	0.0244891	-0.487858	0.403542					21.1502	21.9606	22.8686	20.9865	21.7677	20.4162	21.173	19.2734	19.8336	21.4238	21.3318	21.8782
GCSH1_ARATH	Glycine cleavage system H protein 1, mitochondrial	GDH1	17947	4	21.82	4	0.137399	-0.489387	0.298442	0.581465	0.220967	-1.37732	0.0100508	-0.306465	0.508926					19.9339	19.4492	19.8317	19.6762	20.0364	20.9703	19.8807	18.9665	18.6231	19.942	20.992	20.6684
F4K0V9_ARATH	Octanoyltransferase	MXC9.20	7820	1	14.93	1	0.137995	0.0397139	0.929676	-0.902846	0.0633118	1.38998	1	0.447415	0.330155					15.1409	15.4805	14.8404	15.195	15.5711	14.5766	15.5449	15.7377	16.8878	14.7058	14.1318	15.1629
RK21_ARATH	50S ribosomal protein L21, chloroplastic	RPL21	24038	10	43.64	10	0.138407	0.893141	0.132581	-0.695725	0.23254	1.67215	0.0107497	0.0832846	0.882793					25.1753	25.5908	26.4019	24.1119	25.8424	24.5342	25.5092	26.496	27.2499	25.1751	24.3503	24.7132
FK163_ARATH	Peptidyl-prolyl cis-trans isomerase FKBP16-3, chloroplastic	FKBP16-3	23564	2	8.07	2	0.13952	-0.669933	0.16042	-0.841613	0.0847547	-0.602877	0.202971	-0.774557	0.109332					16.3432	16.5069	15.735	17.5656	15.7641	17.2652	16.9441	16.9834	17.1824	17.8367	17.2972	17.7846
Q9ZSI6_ARATH	At4g01700	At4g01700	31465	10	36.07	10	0.140013	-1.24493	0.067167	-0.673033	0.297553	-1.46779	0.0352938	-0.895894	0.172929					20.8602	21.0611	22.6101	22.2858	23.6462	22.3343	20.9744	22.6352	22.9409	24.1208	23.3213	23.5118
SAMC1_ARATH	S-adenosylmethionine carrier 1, chloroplastic/mitochondrial	SAMC1	34861	3	8.62	3	0.140214	-0.108456	0.865076	1.83064	0.012774	-0.798296	0.225736	1.1408	0.0931379					20.149	20.001	20.0279	20.2764	19.5872	20.6396	19.884	16.9443	17.8577	18.3996	19.5215	19.1597
BAS1A_ARATH	2-Cys peroxiredoxin BAS1, chloroplastic	BAS1	29092	14	55.26	5	0.141728	0.504004	0.522326	2.64963	0.00477301	-1.32032	0.110169	0.825304	0.301852					24.2749	24.9474	24.7337	24.255	23.8206	24.3684	23.9119	19.8247	22.2706	22.8476	23.5233	23.5972
TCPZA_ARATH	T-complex protein 1 subunit zeta 1	CCT6A	58950	3	6.17	3	0.141941	-1.33936	0.0730278	-0.141277	0.839099	-1.98285	0.0132018	-0.78477	0.271711					21.022	18.368	18.1617	21.159	19.5577	20.853	19.8688	19.1899	18.9168	21.462	21.154	21.3081
SYP71_ARATH	Syntaxin-71	SYP71	29983	4	16.17	4	0.142047	-0.419673	0.560659	1.20816	0.110838	0.630516	0.386344	2.25835	1					21.3392	20.2955	18.4974	19.2767	20.3735	21.7409	18.4989	18.9583	19.0504	18.2954	17.8512	18.4695
GSTU3_ARATH	Glutathione S-transferase U3	GSTU3	25941	2	10.67	2	0.142566	1.04158	0.042646	-0.399212	0.40127	0.471066	0.32481	-0.969726	0.0564015					18.585	19.1386	19.9241	17.8187	18.9786	17.7258	18.9624	19.8575	20.0255	19.0731	19.0332	19.3259
RAD2B_ARATH	Ras-related protein RABD2b	RABD2B	22313	9	43.56	1	0.142566	-0.761154	0.0712449	-0.165525	0.674209	-0.795836	0.0608161	-0.200207	0.611767					20.0737	19.8183	19.6304	20.7024	20.2255	20.8781	19.2137	20.1251	20.6803	20.6333	20.9447	20.8285
HSOP2_ARATH	Hsp70-Hsp90 organizing protein 2	HOP2	64520	5	10.68	4	0.144143	-0.883346	0.132275	0.63448	0.268412	0.19612	0.725929	1.71395	0.00873232					20.2523	19.2676	19.8352	21.1382	19.4627	21.4042	19.1344	19.3211	18.9961	18.041	19.6722	19.15
PPT1_ARATH	Phosphoenolpyruvate/phosphate translocator 1, chloroplastic	PPT1	44224	1	3.43	1	0.144902	0.104684	0.73312	-0.454222	0.156091	0.180008	0.559599	-0.378898	0.230709					19.7222	19.6983	19.8734	19.2904	19.9717	19.7176	20.2017	20.26	20.1948	20.1158	20.3064	19.6942
COPA1_ARATH	Coatomer subunit alpha-1	At1g62020	136566	9	8.63	2	0.145421	-0.661774	0.285164	0.122849	0.838903	-1.85515	0.00871569	-1.07053	0.0956368					17.7292	18.1614	20.5203	19.6778	19.0541	19.6644	18.3258	18.7695	18.947	20.71	20.3279	20.5699
ADHX_ARATH	Alcohol dehydrogenase class-3	ADH2	40699	6	20.58	6	0.146048	-0.985738	0.0979547	0.803302	0.169206	-1.36198	0.0291033	0.427063	0.451583					22.1549	21.6477	21.0998	23.1867	21.8545	22.8184	21.8996	20.9861	19.6068	22.2763	22.077	22.2252
O48852_ARATH	At2g32650	At2g32650	16271	2	7.91	2	0.146131	1.36069	0.153787	-1.11495	0.235885	3.0111	1	0.535461	0.559965					16.5543	18.9743	19.603	16.9274	18.8679	15.2542	18.8164	19.3593	20.3007	16.2426	16.7265	16.4741
H2B11_ARATH	Histone H2B.11	At5g59910	16449	9	48	9	0.146875	-0.0641624	0.842547	-0.598774	0.0828494	0.641782	0.0653956	0.107171	0.740439					25.4117	25.6099	25.3695	25.3845	25.5709	25.6283	25.5186	26.5713	26.0976	25.488	25.4176	25.3566
PRS6B_ARATH	26S proteasome regulatory subunit 6B homolog	RPT3	45751	11	32.35	10	0.146937	-0.76159	0.0998209	0.00126963	0.997674	-1.07035	0.0277055	-0.307492	0.484925					23.2609	22.1954	22.2605	23.6716	22.8231	23.507	22.9263	22.9994	21.7874	23.4799	23.7031	23.7412
PSAL_ARATH	Photosystem I reaction center subunit XI, chloroplastic	PSAL	23052	6	25.57	6	0.148272	0.543172	0.11596	0.187679	0.568766	0.479364	0.160571	0.123871	0.705703					25.3601	25.0725	24.5771	24.3368	24.1675	24.8759	24.8309	24.659	24.9568	24.1763	24.3586	24.4737
Q9M356_ARATH	Eukaryotic aspartyl protease family protein	F15G16.210	51461	2	3.93	2	0.14847	0.214825	0.608726	0.385968	0.363708	-1.14728	0.0160217	-0.976132	0.0344902					20.4028	20.2138	19.8373	20.3858	19.2823	20.1414	19.033	19.9397	20.3234	21.0298	21.0547	20.6534
CLPP2_ARATH	ATP-dependent Clp protease proteolytic subunit 2, mitochondrial	CLPP2	26283	1	2.9	1	0.14851	0.0449778	0.890045	-0.204852	0.532277	-0.416381	0.215864	-0.666211	0.0587099					19.6493	19.55	19.1647	19.5576	19.1892	19.4823	19.1674	20.0443	19.7668	20.2474	20.0379	19.9424
NDUA5_ARATH	Probable NADH dehydrogenase [ubiquinone] 1 alpha subcomplex subunit 5, mitochondrial	At5g52840	19179	6	38.46	6	0.14851	-0.321893	0.419283	0.605136	0.142067	-1.00451	0.0230016	-0.0774851	0.843776					21.5011	21.8739	21.2138	21.9696	21.3117	22.2732	21.1729	20.3507	21.2498	21.9198	22.3093	21.5578
SSG1_ARATH	Granule-bound starch synthase 1, chloroplastic/amyloplastic	GBSS1	66879	9	22.13	9	0.14851	1.20779	0.0469815	0.722945	0.209456	1.07351	0.07261	0.588657	0.301334					21.9315	22.0865	21.1161	21.0728	20.1326	20.3053	21.6811	21.71	19.574	20.1176	19.7611	19.866
STR14_ARATH	Rhodanese-like domain-containing protein 14, chloroplastic	At4g27700	24872	6	29.46	6	0.14851	0.665576	0.239613	1.78953	0.00612903	-0.735599	0.196564	0.38836	0.483977					22.6578	22.619	22.431	21.7682	21.4721	22.4707	22.2428	19.9231	20.1733	21.1991	21.5561	21.7907
PIP_ARATH	Proline iminopeptidase	PIP	43059	5	14.74	5	0.148794	-0.360878	0.375061	0.351866	0.386708	-1.09417	0.0164185	-0.381429	0.349426					20.5504	19.8289	19.2888	20.0851	20.0373	20.6284	19.8467	19.8271	18.9388	20.6387	20.5272	20.7292
CORI3_ARATH	Cystine lyase CORI3	CORI3	47039	17	45.5	17	0.149439	0.48218	0.694158	3.408	0.0148842	-4.23029	0.00420614	-1.30448	0.297365					24.126	22.8904	21.9975	22.9387	21.4429	23.1858	22.5136	16.2198	20.0565	23.9056	23.7256	23.8496
AXS2_ARATH	UDP-D-apiose/UDP-D-xylose synthase 2	AXS2	43790	5	14.4	5	0.149439	-1.33949	0.0266994	-0.578325	0.296463	0.908063	0.112417	1.66923	0.00848647					20.3246	19.1535	17.864	20.6908	20.6452	20.0245	19.5674	19.7291	19.7806	19.1906	18.9309	18.2313
PSBF_ARATH	Cytochrome b559 subunit beta	psbF	4424	2	30.77	2	0.150489	0.309444	0.329083	0.294427	0.352167	0.350608	0.271553	0.335591	0.291576					22.4065	22.8484	22.5113	21.8487	22.4075	22.5817	22.3304	22.2218	22.3308	21.9059	22.1728	21.7526
RBP1B_ARATH	Ran-binding protein 1 homolog b	RANBP1B	24389	1	6.91	1	0.150894	-0.486802	0.251665	0.298506	0.474264	0.384219	0.360489	1.16953	0.0136334					16.3494	16.758	15.9585	17.1018	16.3495	17.0751	15.5449	15.7377	16.8878	15.7145	15.5855	15.7177
ERD15_ARATH	Protein EARLY RESPONSIVE TO DEHYDRATION 15	ERD15	18411	1	9.82	1	0.150894	-1.17245	0.0467731	-1.73285	1	0.938949	0.101143	0.378556	0.487402					15.6505	16.76	15.7749	17.4446	17.2018	17.0563	17.1842	17.1211	19.0786	16.6658	16.4741	17.4271
Q8H126_ARATH	Selenoprotein O	At5g13030	71098	1	1.42	1	0.151117	0.379177	0.21211	-0.105815	0.719277	0.111346	0.705357	-0.373646	0.218418					18.253	18.6447	18.3396	18.2038	17.8507	18.0452	18.3681	18.4625	18.7241	18.6704	18.3283	18.2219
NLTP1_ARATH	Non-specific lipid-transfer protein 1	LTP1	11755	4	37.29	4	0.151117	0.0792616	0.909327	-1.63563	0.0337681	-0.0818624	0.906367	-1.79675	0.0219304					23.2959	22.0639	22.4169	23.1653	20.9041	23.4696	23.0709	24.4634	25.1493	24.3619	24.0651	24.5022
AROF_ARATH	Phospho-2-dehydro-3-deoxyheptonate aldolase 1, chloroplastic	DHS1	57979	5	11.24	5	0.151754	1.34396	0.0193074	1.24565	0.0277514	-0.923242	0.0880436	-1.02156	0.0624208					21.314	21.8135	22.2349	21.2832	19.852	20.1952	20.8291	21.152	19.6444	20.9377	21.6695	21.7879
Q8VYY8_ARATH	Nucleusenvelope protein	At2g43630	30700	1	5.11	1	0.151803	0.0386964	0.91685	-0.8422	0.0390048	0.591515	0.129396	-0.289381	0.44084					17.5402	17.9121	16.9755	16.9242	17.3544	18.0331	18.1175	18.5852	18.2517	17.7471	17.7724	17.6604
REM19_ARATH	B3 domain-containing protein REM19	REM19	25850	2	8.85	2	0.152173	0.617849	0.166946	0.690785	0.125957	0.588174	0.186624	0.66111	0.141436					18.8788	17.5771	18.9499	18.5509	17.4911	17.5102	17.9408	17.6787	17.7139	17.1271	17.1979	17.2439
FAH_ARATH	Fumarylacetoacetase	FAH	46095	3	8.79	3	0.152196	-2.03269	0.00947988	-1.81018	0.0176971	-0.00457968	0.994556	0.217933	0.746002					18.3415	17.1515	16.9304	19.0569	19.1257	20.3388	19.9875	18.5701	19.2963	17.873	20.3865	19.6082
GEML5_ARATH	GEM-like protein 5	At5g13200	30071	3	12.5	3	0.152205	-1.28579	0.112477	0.822529	0.294509	-2.34128	0.00897455	-0.232952	0.761452					18.413	17.8552	17.4617	19.9728	17.0637	20.5507	16.6179	16.6144	18.0299	19.3245	19.5872	19.3743
FUM1_ARATH	Fumarate hydratase 1, mitochondrial	FUM1	53000	8	19.72	8	0.152501	1.09072	0.0299218	1.24095	0.0160459	-0.704881	0.13719	-0.554648	0.233821					22.9126	23.1551	23.6842	22.8171	21.1041	22.5584	22.3719	21.8297	21.8273	22.8806	22.8133	22.4496
SCPDL_ARATH	Probable mitochondrial saccharopine dehydrogenase-like oxidoreductase At5g39410	At5g39410	49681	5	14.76	4	0.152624	-1.7547	1	0.470173	0.500626	-1.31903	0.0754355	0.90585	0.205905					18.8555	17.481	16.3845	20.3501	18.2873	19.3477	16.9466	17.0739	17.29	19.3118	17.4642	18.4916
OMT1_ARATH	Flavone 3'-O-methyltransferase 1	OMT1	39618	3	9.64	3	0.152679	-0.44729	0.597649	-1.43139	0.108627	2.94509	1	1.96099	0.0352185					16.6721	19.3083	20.0111	19.7715	18.645	18.9169	19.3036	20.5707	20.4114	16.3638	18.5759	16.5107
PGL1A_ARATH	PGR5-like protein 1A, chloroplastic	PGRL1A	35721	9	29.32	9	0.1528	-0.0241907	0.96382	1.10139	0.0569609	0.22146	0.679077	1.34704	0.024373					23.4777	23.3587	22.7206	22.9045	23.1395	23.5855	23.1258	22.1121	21.0149	22.0187	22.4375	21.1323
ADF5_ARATH	Actin-depolymerizing factor 5	ADF5	16468	1	8.39	1	0.152956	-0.303881	1	-0.641605	0.109146	-0.332845	0.386653	-0.670568	0.0956399					15.0621	15.5236	15.6599	15.7061	15.6604	15.7908	15.5449	15.7377	16.8878	16.2899	16.3527	16.5263
PIP21_ARATH	Aquaporin PIP2-1	PIP2-1	30474	7	18.12	7	0.152956	0.212465	0.512517	-0.243059	0.455006	0.679846	0.0520123	0.224321	0.489733					26.8992	26.7444	26.3522	26.1515	26.7282	26.4788	26.6288	27.288	26.8083	26.3603	26.286	26.0392
14339_ARATH	14-3-3-like protein GF14 mu	GRF9	29520	9	26.62	8	0.1538	-0.16824	0.580793	-0.0117325	0.969075	0.404454	0.197687	0.560962	0.0830889					24.1195	23.9131	24.2463	24.1056	24.0093	24.6686	23.8801	24.3394	24.0946	23.6771	23.7107	23.7129
Q9FNM0_ARATH	28 kDa heat/acid-stable phosphoprotein-like protein	MCL19.6	18977	1	10.37	1	0.15641	-0.761024	0.2676	-1.03565	0.139743	2.08917	0.00786673	1.81454	0.0170601					18.7141	19.4492	21.076	21.0353	19.9787	20.5083	20.1311	20.0569	22.1582	18.9596	18.5085	18.6105
GRXC1_ARATH	Glutaredoxin-C1	GRXC1	13611	2	19.2	2	0.156565	-0.139798	1	-1.36228	0.0161065	1.24996	0.0246338	0.0274787	0.955819					16.7813	17.0444	17.3946	16.3961	16.8873	18.3563	18.7559	17.752	18.7992	17.0935	17.3926	17.0711
Y5838_ARATH	Probably inactive leucine-rich repeat receptor-like protein kinase At5g48380	At5g48380	69142	2	3.39	2	0.156565	0.580403	0.165689	-0.304669	0.453218	0.96756	0.0301595	0.082488	0.837245					20.0468	20.5729	20.8093	20.0509	20.2779	19.359	20.448	21.4646	20.4304	20.0386	19.8648	19.537
DNAJ3_ARATH	Chaperone protein dnaJ 3	ATJ3	46444	5	15.95	4	0.156605	-1.57463	0.0416848	-1.51721	0.0483959	-0.862077	0.235271	-0.804658	0.266094					18.287	17.9089	17.7775	20.7318	18.143	19.8226	18.7526	19.6453	20.1272	19.0264	21.0494	21.0355
NDK1_ARATH	Nucleoside diphosphate kinase 1	NDK1	16500	11	53.02	11	0.157446	-0.250428	0.466824	0.54982	0.125103	-0.450577	0.201441	0.349671	0.314782					24.6741	24.458	24.5051	24.6387	24.5653	25.1845	24.5096	24.0069	23.4713	24.3169	24.571	24.4517
NQR_ARATH	NADPH:quinone oxidoreductase	NQR	21556	4	19.9	4	0.157857	-0.781116	0.148203	0.384722	0.460997	-1.45543	0.0139666	-0.28959	0.577003					20.2993	20.0467	19.9445	20.1825	21.2101	21.2413	20.6285	18.5698	19.9381	20.6614	21.4493	21.392
BTS_ARATH	Zinc finger protein BRUTUS	BTS	141467	1	0.56	1	0.15835	0.954948	0.0378819	-0.167365	0.689376	0.468431	0.274245	-0.653882	0.135878					22.0421	21.6708	22.8493	20.9484	21.0593	21.6896	21.7419	22.6366	22.6858	22.1513	21.5289	21.9788
NDUAC_ARATH	Probable NADH dehydrogenase [ubiquinone] 1 alpha subcomplex subunit 12	At3g03100	18317	2	15.09	2	0.160172	-0.372734	0.485581	-1.60482	0.00936222	1.16971	0.0436151	-0.0623736	0.906134					18.2385	19.2851	19.3118	20.1137	18.091	19.749	20.4663	21.0155	20.1681	19.2383	19.7102	19.1922
ATPF_ARATH	ATP synthase subunit b, chloroplastic	atpF	21057	19	65.22	19	0.160776	0.623635	0.102477	0.512185	0.172035	0.386885	0.293995	0.275435	0.449688					26.9074	27.1578	26.766	26.0363	26.113	26.811	26.9776	25.9802	26.3368	25.7799	26.1657	26.1884
KEA1_ARATH	K(+) efflux antiporter 1, chloroplastic	KEA1	128033	4	4.95	4	0.160882	1.02568	1	1.82025	0.0129874	0.0433211	0.945718	0.837887	0.203856					18.2462	20.0807	19.1891	19.4349	18.082	16.922	17.8489	16.9524	17.254	16.8502	17.814	17.2611
GSH1_ARATH	Glutamate--cysteine ligase, chloroplastic	GSH1	58562	6	10.34	6	0.160882	0.0752872	0.913612	0.227181	0.743919	1.80105	0.0213849	1.95294	0.0141709					20.1505	18.348	17.9187	20.0366	17.5214	18.6332	18.647	18.1649	18.9237	16.9396	17.294	16.0988
ADF3_ARATH	Actin-depolymerizing factor 3	ADF3	15922	3	31.65	3	0.161767	-1.37834	0.0944432	0.510958	0.513223	-2.30216	0.0105038	-0.41286	0.596104					16.6552	17.1588	18.8291	19.5499	16.9594	20.2689	17.2638	16.9154	16.9311	19.1854	19.7826	19.0488
Q944A2_ARATH	Alba DNA/RNA-binding protein	At1g20220	33763	5	11.75	4	0.162789	0.340225	0.47619	-0.904062	0.0746367	1.26339	0.0184215	0.0191064	0.967728					21.5535	22.0251	22.6929	21.3998	22.4029	21.4482	22.2133	23.5668	23.2037	22.1628	21.303	21.7278
FQR1_ARATH	NAD(P)H dehydrogenase (quinone) FQR1	FQR1	21796	4	29.41	4	0.163606	-1.83232	0.0192784	-0.570676	0.4158	-1.38589	0.063475	-0.124254	0.857425					21.3494	20.8077	18.0209	21.9109	21.4474	22.3165	20.8728	20.3924	20.6247	21.7677	22.1066	22.1733
MA651_ARATH	65-kDa microtubule-associated protein 1	MAP65-1	65785	2	3.75	1	0.164127	-0.185547	0.637752	0.393399	0.32609	0.412658	0.30396	0.991604	0.0242548					18.4959	17.7447	17.6033	17.8793	18.0932	18.428	17.443	16.9625	18.2582	17.1394	17.1226	17.1637
A8MRQ5_ARATH	Bifunctional inhibitor/lipid-transfer protein/seed storage 2S albumin superfamily protein	At4g22485	68200	3	5.64	3	0.164516	-1.15389	0.188976	0.28948	0.732692	-2.63298	0.0080574	-1.18961	0.176623					15.6943	15.7727	17.1159	17.5797	17.6218	16.8431	14.6388	14.7161	18.3595	18.2826	18.3577	18.9731
H2AXA_ARATH	Probable histone H2AXa	At1g08880	14813	2	14.79	1	0.165435	0.0623946	0.862071	-0.443749	0.231014	0.905009	0.0245697	0.398865	0.278844					20.2314	20.0094	20.4343	20.6066	19.6007	20.2806	20.1428	20.9144	20.9492	19.86	19.7435	19.6879
ACOX1_ARATH	Peroxisomal acyl-coenzyme A oxidase 1	ACX1	74302	5	9.79	5	0.165571	-0.184791	0.742571	-0.077431	0.890322	-1.48654	0.0193747	-1.37918	0.0277124					20.5469	20.6145	19.7436	21.4959	19.4801	20.4833	19.4103	21.0474	20.6795	22.2095	21.8584	21.5289
14334_ARATH	14-3-3-like protein GF14 phi	GRF4	30194	16	53.93	5	0.166227	-0.308678	0.58036	1.35226	0.0287046	-1.22921	0.0432613	0.431731	0.442246					22.4767	22.369	22.5859	23.1593	21.8606	23.3377	22.4563	20.3113	20.6072	22.5172	22.184	22.3613
P5CS1_ARATH	Delta-1-pyrroline-5-carboxylate synthase A	P5CSA	77702	7	11.85	7	0.167887	-0.311582	0.636076	-0.225604	0.731282	-1.72103	0.0201871	-1.63505	0.0258077					20.977	20.7507	20.2185	21.9081	19.5235	21.4494	21.8771	19.644	21.102	22.5154	22.4603	22.8105
DEGP1_ARATH	Protease Do-like 1, chloroplastic	DEGP1	46674	1	3.19	1	0.168727	0.104758	0.715644	0.230807	0.42728	-0.431259	0.150855	-0.305209	0.298656					19.6234	19.9641	19.562	19.6628	19.4154	19.7571	19.5831	19.3296	19.5443	20.1227	19.8358	19.7924
A0A2H1ZEH9_ARATH	Cysteine proteinase inhibitor	CYSB	17482	1	14.56	1	0.168727	-1.36063	0.0203839	0.0894626	0.863242	-0.39289	0.454649	1.0572	0.0599679					17.5846	18.3254	17.3009	19.2744	18.4235	19.5949	17.049	17.1129	18.7806	17.6958	18.3459	18.0795
TL16_ARATH	Thylakoid lumenal 16.5 kDa protein, chloroplastic	At4g02530	23663	3	16.67	3	0.168727	0.77921	0.149649	1.58859	0.0086593	-0.539404	0.307368	0.269973	0.603273					21.3947	21.1586	21.4827	20.3182	20.3572	21.0229	21.0487	18.9196	19.3019	20.2938	20.7668	19.8278
CPNB2_ARATH	Chaperonin 60 subunit beta 2, chloroplastic	CPN60B2	63342	27	48.15	3	0.168727	0.432021	0.245876	-0.10403	0.773831	-0.370848	0.315534	-0.906899	0.0251254					22.4236	21.5837	21.6593	22.0435	21.196	21.131	22.0248	22.1887	21.7651	22.5201	22.2992	22.272
EF1D1_ARATH	Elongation factor 1-delta 1	At1g30230	25132	10	50.22	9	0.168727	-0.0550928	0.902396	0.659086	0.160148	0.413667	0.365662	1.12785	0.0250472					22.9217	23.2979	22.3755	22.8795	22.3396	23.5412	22.6979	22.1731	21.7469	21.3013	22.4345	21.641
GL31_ARATH	Germin-like protein subfamily 3 member 1	GLP1	21559	5	22.12	5	0.168727	0.210438	0.594012	-0.579785	0.157504	1.01958	0.0212696	0.229355	0.561731					26.8818	26.8701	27.4751	26.2018	27.4655	26.9284	27.1661	27.9907	27.8095	26.7057	26.7557	26.4462
KAD4_ARATH	Adenylate kinase 4	ADK1	26932	7	31.3	7	0.168727	-1.1111	0.0308988	0.146055	0.753046	-0.655927	0.174119	0.601231	0.210023					21.0056	21.5017	20.1441	22.1785	21.4238	22.3824	21.2354	20.7335	20.2443	20.7862	21.7466	21.6482
RH37_ARATH	DEAD-box ATP-dependent RNA helicase 37	RH37	67626	13	24.49	7	0.168727	-1.00353	0.055833	-1.2993	0.0179749	0.0589597	0.902936	-0.236818	0.625941					20.1465	20.2355	20.8276	21.7131	21.4701	21.0371	21.8088	22.6481	20.6506	22.0703	21.3031	21.5572
CYSKP_ARATH	Cysteine synthase, chloroplastic/chromoplastic	OASB	41656	16	36.48	16	0.169711	0.171172	0.76769	1.54533	0.0185389	-0.323849	0.578106	1.05031	0.088757					23.3609	23.2079	22.3872	23.0229	22.0954	23.3242	22.6397	21.3274	20.3529	21.5855	22.3471	21.3589
VATB2_ARATH	V-type proton ATPase subunit B2	VHA-B2	54305	33	73.31	5	0.17164	-1.17137	0.0705573	0.313832	0.604241	-1.56319	0.0213393	-0.0779853	0.896953					21.9223	20.2024	21.0764	22.5064	21.7549	22.4539	20.7525	21.9954	19.5117	22.5639	22.2311	22.1542
MNIF1_ARATH	Cysteine desulfurase, mitochondrial	NIFS1	50296	3	11.04	3	0.171869	-0.53598	0.260548	-0.417189	0.376054	-0.933784	0.0622737	-0.814994	0.0979496					18.0223	19.3833	19.4484	18.7619	20.1027	19.5973	19.7022	19.1393	19.264	20.411	20.0274	20.4685
TRXH9_ARATH	Thioredoxin H9	TRX9	15334	1	6.43	1	0.171927	-0.873291	0.0674197	-1.09758	0.0266636	-0.0305842	0.944958	-0.254869	0.567812					15.8943	16.5163	15.9743	16.9958	16.8925	17.1164	16.8499	16.5986	18.229	16.7423	17.5098	17.5173
Q8VYI4_ARATH	Aspartate-semialdehyde dehydrogenase, putative	At1g14810	40746	9	25.6	8	0.171927	0.0846033	0.911261	2.02592	0.0186255	-2.27332	0.0100822	-0.332007	0.66309					23.0063	22.0445	22.3849	22.8062	21.4543	22.9214	22.5095	19.8747	18.9738	22.4994	22.8506	22.828
LPA1_ARATH	Protein LOW PSII ACCUMULATION 1, chloroplastic	LPA1	50739	3	7.51	3	0.172054	-0.428069	0.586498	-2.15862	0.0156891	2.40359	1	0.673037	0.396858					18.2628	18.3933	15.9178	18.1552	16.273	19.4299	19.2985	20.0727	19.6786	17.3551	17.2762	17.2077
RH11_ARATH	DEAD-box ATP-dependent RNA helicase 11	RH11	66026	14	28.43	13	0.172341	-0.81626	0.124335	-0.978345	0.0711117	-0.558641	0.279951	-0.720727	0.170136					22.0754	21.7784	22.8715	23.687	23.0276	22.4595	23.4146	23.875	22.3707	24.4053	23.4669	23.4641
CYSK1_ARATH	Cysteine synthase 1	OASA1	33805	17	50.93	16	0.172684	-1.352	0.126537	1.09064	0.209878	-2.40908	0.0128184	0.0335507	0.96814					23.0188	22.0623	20.3741	23.7539	22.2462	23.5111	22.6521	20.1882	19.3429	23.0644	23.2657	23.0804
PSB1_ARATH	Proteasome subunit beta type-1	PBF1	24644	7	36.32	6	0.173726	-1.06122	0.0530763	0.0195454	0.969085	-1.13514	0.0406053	-0.0543773	0.914155					22.4776	22.0973	20.3198	22.7485	22.1866	23.1432	21.7399	21.5167	21.5795	22.5925	22.8221	22.8269
EXOL1_ARATH	Protein EXORDIUM-like 1	EXL1	33186	4	17.48	4	0.174655	1.51531	0.16049	-0.317154	0.759406	3.17027	0.00879997	1.3378	0.211158					19.7247	21.2257	21.0994	16.7369	21.0064	19.7605	20.4716	20.8843	21.6453	19.5465	16.3282	17.6158
MPK4_ARATH	Mitogen-activated protein kinase 4	MPK4	42852	3	10.37	3	0.174742	-0.103695	0.799983	0.107452	0.79292	-1.01544	0.0263299	-0.804295	0.0678486					19.4893	19.5627	19.7606	19.9106	19.6891	19.5239	18.8217	19.3648	20.3037	21.0619	20.1895	20.2851
PSBE_ARATH	Cytochrome b559 subunit alpha	psbE	9387	6	50.6	6	0.174825	0.843184	0.15726	1.56501	0.0161716	-0.00535996	0.9925	0.716467	0.223996					25.22	25.7234	25.6277	24.8226	23.927	25.2919	25.3468	22.8857	23.6436	23.7319	24.1717	23.9886
SBT12_ARATH	Subtilisin-like protease SBT1.2	SBT1.2	83776	3	4.9	3	0.174986	1.09284	0.0435858	-0.264294	0.594917	0.175972	0.7224	-1.18116	0.031335					19.1032	19.103	20.0208	17.5259	18.3269	19.0958	19.3086	20.4915	19.2198	19.8167	19.4925	19.1828
CD48A_ARATH	Cell division control protein 48 homolog A	CDC48A	89393	24	34.49	24	0.175267	-1.29733	0.059229	0.521395	0.418183	-1.50777	0.0322767	0.310963	0.626037					22.9169	22.0335	22.0314	24.1663	22.9549	23.7526	22.6496	22.6681	20.0999	23.2062	23.504	23.2306
PSD7A_ARATH	26S proteasome non-ATPase regulatory subunit 7 homolog A	RPN8A	34728	4	16.88	4	0.17656	-0.431732	0.172886	0.0708505	0.815894	-0.325713	0.29555	0.176869	0.563489					21.4901	20.9779	20.8005	21.4776	21.3756	21.7105	20.8775	21.19	20.9884	21.2377	21.552	21.2433
NDHJ_ARATH	NAD(P)H-quinone oxidoreductase subunit J, chloroplastic	ndhJ	18558	2	14.56	2	0.176598	1.67789	0.0735551	1.24129	0.172356	1.70082	0.0701967	1.26422	0.165173					18.9095	17.8271	20.4082	16.8604	16.3015	18.9492	17.1959	17.1388	19.0863	14.9314	16.7351	16.652
ATPA_ARATH	ATP synthase subunit alpha, chloroplastic	atpA	55328	32	51.87	32	0.176598	0.337884	0.340115	-0.466334	0.195571	0.562018	0.124551	-0.242199	0.489949					28.7994	28.6599	28.0149	28.4067	27.81	28.2439	28.947	29.3592	28.567	28.5799	28.2696	28.3377
F4K6Z4_ARATH	Plant L-ascorbate oxidase	At5g21105	60796	3	7.37	3	0.176973	-2.02199	1	-0.489299	0.455425	-0.481952	0.46206	1.05074	0.123776					16.2922	16.3499	16.3347	19.4318	18.1943	17.4166	16.4396	16.4929	17.5122	16.3919	18.737	16.7617
RR5_ARATH	30S ribosomal protein S5, chloroplastic	rps5	32645	16	36.3	16	0.177561	0.845334	0.126313	-0.48819	0.361146	1.34808	0.0225097	0.0145536	0.977879					26.35	26.1963	27.1463	25.0186	26.7859	25.3521	26.2893	27.3235	27.5443	26.063	25.2399	25.81
IF5Y_ARATH	Probable eukaryotic translation initiation factor 5-1	At1g36730	48622	2	6.15	2	0.178141	-0.386882	0.459482	-0.789612	0.145003	1.52534	0.010948	1.1226	0.0468919					17.7036	18.2653	19.8584	19.2481	18.6766	19.0632	19.9602	18.937	19.2989	17.7534	17.6463	18.2204
AAT2_ARATH	Aspartate aminotransferase, cytoplasmic isozyme 1	ASP2	44267	8	22.47	7	0.179722	-3.52261	0.0189869	-1.54422	0.257183	-2.56474	0.0718127	-0.586352	0.65939					21.5076	14.8323	18.8038	22.3948	21.2862	22.0306	21.8049	18.7722	19.1994	22.6887	22.4215	22.3604
RPB5A_ARATH	DNA-directed RNA polymerases II and IV subunit 5A	NRPB5A	24301	2	11.71	2	0.179824	0.640273	0.486539	-2.26096	0.0263878	2.16425	0.0321554	-0.736987	0.424741					17.6734	18.3671	18.1599	16.668	18.1752	17.4365	17.6062	21.2942	22.083	18.0153	18.0353	18.44
RMLCD_ARATH	Bifunctional dTDP-4-dehydrorhamnose 3,5-epimerase/dTDP-4-dehydrorhamnose reductase	NRS/ER	33597	5	21.26	3	0.180416	-1.83475	0.00984995	-0.604337	0.331876	0.262104	0.66868	1.49252	0.028255					16.8382	17.204	16.8776	20.0389	17.0606	19.3245	17.4235	17.6106	17.6986	17.1532	17.6978	17.0954
PTHC_ARATH	Peptidyl-tRNA hydrolase, chloroplastic	At1g18440	31562	1	3.12	1	0.180461	0.962584	0.0472531	0.0212155	0.961888	0.837806	0.0783307	-0.103562	0.815767					17.3361	17.5387	17.9406	16.3152	17.2693	16.3432	17.4831	16.9845	18.2841	17.1765	16.9121	16.1498
CBSX3_ARATH	CBS domain-containing protein CBSX3, mitochondrial	CBSX3	22729	3	16.5	3	0.180728	-0.677453	0.111246	0.202496	0.616359	-0.833462	0.0561193	0.0464874	0.907952					20.448	20.6216	20.1717	20.7368	21.3183	21.2185	21.0895	20.0084	19.5359	20.8846	21.105	21.1445
SYCC2_ARATH	Cysteine--tRNA ligase 2, cytoplasmic	At5g38830	57842	1	2.94	1	0.180782	-0.00380124	0.990449	-0.166024	0.603253	-0.398891	0.224116	-0.561113	0.0966691					16.6614	16.8657	17.2145	17.3186	16.6187	16.8157	17.0042	16.9882	17.2473	17.2454	17.7239	17.467
P2SAF_ARATH	Photosystem II stability/assembly factor HCF136, chloroplastic	HCF136	44104	17	48.39	16	0.181495	0.120802	0.789627	1.08703	0.0305679	-0.240236	0.597395	0.725994	0.127322					23.801	23.5006	22.8383	23.5501	22.5946	23.6328	23.1522	21.7061	22.0205	22.4464	22.6514	22.5017
Q9M8L6_ARATH	At1g80480	PTAC17	49488	3	9.01	3	0.185113	-0.700088	0.433024	-1.37184	0.138123	2.82291	1	2.15116	0.0285113					18.3535	16.1861	15.1909	18.1405	18.4711	15.2192	17.8073	17.6407	18.3981	15.2661	15.2095	14.9017
EF2_ARATH	Elongation factor 2	LOS1	93891	35	39.15	34	0.186034	-0.785808	0.0720137	-0.327494	0.426557	-0.667267	0.119637	-0.208953	0.609024					24.9457	24.3207	24.1821	25.7919	24.6377	25.3763	25.2999	24.9448	24.1863	25.4625	25.5004	25.4699
Y2766_ARATH	Uncharacterized protein At2g37660, chloroplastic	At2g37660	34880	9	32	9	0.186034	-0.586809	0.530888	2.27218	0.0282168	-2.38018	0.0227064	0.478816	0.608099					23.2829	21.2807	22.8097	23.1149	22.3768	23.642	22.4806	18.9014	19.1748	21.353	23.5871	22.7571
NDS8A_ARATH	NADH dehydrogenase [ubiquinone] iron-sulfur protein 8-A, mitochondrial	At1g79010	25503	3	9.46	3	0.186898	-0.999516	0.131051	0.491204	0.440939	-1.73385	0.0158315	-0.243128	0.700098					19.2191	19.7715	17.4262	20.1703	19.3319	19.9132	19.3145	18.3754	17.2534	19.8417	20.2208	20.0823
SYEM_ARATH	Glutamate--tRNA ligase, chloroplastic/mitochondrial	OVA3	63466	1	1.75	1	0.187578	0.967894	0.0544748	-0.0628979	0.892009	0.924422	0.0645167	-0.10637	0.818541					17.4519	16.7231	16.889	16.5301	15.5918	16.0383	16.6147	16.6105	18.0275	15.6215	16.4266	16.4313
Q93ZK1_ARATH	AT3g56060/F18O21_20	At3g56060	63357	2	3.99	2	0.188352	-0.0211683	1	-1.11158	0.0272601	0.558008	0.230487	-0.532403	0.251298					19.5256	19.6362	19.7756	19.6757	19.1855	20.1398	19.687	21.3918	21.1934	20.4159	20.0052	20.177
Q6GKU7_ARATH	At1g64880	At1g64880	60236	1	1.75	1	0.190365	0.500236	0.328943	-0.745002	0.155688	1.33178	0.0191618	0.0865422	0.863144					16.0528	16.2437	16.9648	15.8175	16.7897	15.1534	16.6976	16.7081	18.0907	15.8266	15.7096	15.9648
PRXQ_ARATH	Peroxiredoxin Q, chloroplastic	PRXQ	23678	9	34.26	9	0.190546	0.204862	0.688785	0.722328	0.173814	-1.50321	0.0110015	-0.985745	0.0720951					22.4	23.2343	22.7135	22.5445	23.4269	21.7618	22.7094	21.1757	22.2958	23.4855	23.9627	23.2423
VA711_ARATH	Vesicle-associated membrane protein 711	VAMP711	25039	2	4.11	2	0.19102	-0.615339	0.114987	0.00822357	0.982236	-0.677763	0.0858481	-0.0541999	0.883385					17.254	17.5769	17.8037	17.9377	18.3754	18.1676	17.4228	16.9345	18.2527	18.2385	18.3433	18.0614
A8MRL6_ARATH	Small nuclear ribonucleoprotein E	MSF3.12	9255	3	25.64	3	0.191045	0.322012	0.537465	1.32648	0.0228048	-0.190371	0.713963	0.814092	0.134752					20.4426	21.1015	21.3262	20.2751	21.3512	20.278	20.3141	18.4749	20.1019	20.0005	19.459	20.0026
Q9LEX1_ARATH	At3g61050	T27I15_140	55095	2	6.47	2	0.191218	0.940589	0.048237	-0.125676	0.773599	0.104488	0.810869	-0.961777	0.0441376					18.7792	18.9511	18.4235	17.1418	17.3637	18.8266	18.5055	18.9672	19.0582	18.6096	18.9882	18.6196
EBP1_ARATH	ERBB-3 BINDING PROTEIN 1	EBP1	42979	7	21.17	7	0.191218	-0.278682	0.376258	-0.406271	0.205337	0.519264	0.112788	0.391675	0.22099					23.269	23.0923	22.7914	23.0194	23.6812	23.288	23.6588	23.1809	23.5317	22.9183	23.065	22.8303
PGP1A_ARATH	Phosphoglycolate phosphatase 1A, chloroplastic	PGLP1A	39762	12	38.67	12	0.191218	0.220433	0.652135	0.393574	0.425313	0.935057	0.0737959	1.1082	0.0387404					24.936	24.4766	23.2275	23.8795	23.4467	24.6525	24.2913	23.5822	23.5859	22.5444	23.2376	22.8723
Q8W497_ARATH	tRNA/rRNA methyltransferase (SpoU) family protein	At2g19870	65560	2	3.9	2	0.191218	1.73773	0.0263875	-0.199962	0.775441	1.32058	0.0783076	-0.61711	0.385709					20.0452	21.2123	22.2001	18.5875	20.4985	19.1585	21.175	20.3722	22.5104	20.1261	20.5196	19.4501
Q3ECX9_ARATH	RNA polymerase II C-terminal domain phosphatase-like	At1g43610	30249	1	3.14	1	0.192555	0.801555	0.234373	-1.12994	0.103105	0.414008	0.529817	-1.51749	0.0355543					19.1436	19.7336	20.876	19.6499	18.2764	19.4222	19.6918	21.6346	21.8165	21.0389	19.9577	20.9043
MDHP_ARATH	Malate dehydrogenase, chloroplastic	At3g47520	42406	11	32.01	11	0.192555	-0.368865	0.439649	0.829844	0.097581	-1.15967	0.0274789	0.0390373	0.933967					24.426	23.728	23.4603	24.4881	23.6985	24.5343	24.0857	22.5062	22.5329	24.0126	24.2792	24.3121
NUCL1_ARATH	Nucleolin 1	NUCL1	58773	3	7.18	3	0.192555	0.59223	0.178291	0.115028	0.785824	0.914223	0.0476828	0.437021	0.312025					21.3271	21.2896	20.6439	20.9297	19.5614	20.9929	20.6661	20.933	21.3165	19.9633	20.2818	19.9277
AKR2A_ARATH	Ankyrin repeat domain-containing protein 2A	AKR2A	36984	4	15.79	4	0.193244	0.125991	0.768831	-0.238124	0.580393	1.11423	0.0210543	0.750118	0.0990143					22.5847	22.6153	21.523	22.0509	21.5909	22.7032	22.1576	22.8639	22.4158	21.5558	20.9085	21.6304
U603_ARATH	UPF0603 protein At1g54780, chloroplastic	At1g54780	31139	11	29.12	11	0.193244	0.191593	0.631064	0.641445	0.125178	0.294308	0.463729	0.74416	0.0800651					25.0001	25.0135	24.5111	24.3932	24.3866	25.1702	24.7106	24.2023	23.6875	23.3656	24.2282	24.1236
Q9SVD1_ARATH	At3g52500	F22O6_120	51005	9	17.7	9	0.194987	1.7291	0.0446315	-0.61024	0.44353	0.315513	0.689212	-2.02383	0.0222659					27.0709	27.833	28.947	26.7025	24.305	27.6562	27.8103	29.1802	28.6912	28.8337	27.7029	28.1985
NU2M_ARATH	NADH-ubiquinone oxidoreductase chain 2	ND2	55450	1	2.2	1	0.195058	-1.20541	1	-0.464534	0.346019	-0.671047	0.182081	0.0698322	0.885186					19.6448	19.5205	19.0523	20.4463	20.3817	21.0058	19.9364	19.7578	19.917	21.5486	20.692	19.3837
CLPR2_ARATH	ATP-dependent Clp protease proteolytic subunit-related protein 2, chloroplastic	CLPR2	31209	7	22.94	7	0.195058	0.287818	0.413332	0.000722756	0.998337	0.685458	0.0667432	0.398363	0.263684					23.1873	22.9916	22.5495	22.2652	22.4941	23.1057	22.5222	22.9664	23.2377	22.2448	22.3696	22.0555
VIP1L_ARATH	Inositol hexakisphosphate and diphosphoinositol-pentakisphosphate kinase VIP1	VIP1	118924	1	0.67	1	0.195595	0.937355	0.228109	-1.38208	0.0858259	1.80474	0.0310277	-0.514691	0.498667					19.081	19.2798	20.7248	18.3423	18.756	19.1753	19.7411	21.743	21.7478	20.8733	18.5338	18.4106
PS12A_ARATH	26S proteasome non-ATPase regulatory subunit 12 homolog A	RPN5A	50837	8	20.14	8	0.196166	-0.53335	0.281754	0.647494	0.196389	-1.22583	0.0238253	-0.044982	0.925808					21.3435	21.02	20.897	22.29	20.7409	21.8297	21.3965	20.1506	19.771	21.6363	21.6561	21.7032
14338_ARATH	14-3-3-like protein GF14 kappa	GRF8	28029	10	39.11	5	0.196824	-1.07081	0.0609716	0.448761	0.40275	-0.446965	0.404579	1.07261	0.0605995					21.1463	21.45	19.4831	21.4225	21.8802	21.9892	20.859	19.7246	20.1496	20.2879	20.5251	21.2611
S61G1_ARATH	Protein transport protein Sec61 subunit gamma-1	SEC61G1	7737	2	28.99	2	0.19697	-0.546658	0.235044	-0.354121	0.43363	0.967352	0.0472697	1.15989	0.0212387					15.0118	15.9605	16.1358	16.42	16.6126	15.7154	15.5449	15.7377	16.8878	15.1473	15.0163	15.1048
G3PC2_ARATH	Glyceraldehyde-3-phosphate dehydrogenase GAPC2, cytosolic	GAPC2	36913	24	62.72	24	0.198389	-0.446001	0.171494	-0.406753	0.209351	-0.159047	0.61322	-0.1198	0.702708					26.9774	26.7017	26.2706	27.3893	26.69	27.2083	26.9936	27.097	27.0794	27.2009	27.2317	27.2144
G6PI_ARATH	Glucose-6-phosphate isomerase, cytosolic	PGIC	61718	4	9.46	4	0.200095	-0.989298	0.0653734	-0.948317	0.0757075	-0.452697	0.371248	-0.411716	0.414719					20.0577	18.2115	19.0523	20.7513	20.1984	19.3396	20.3159	20.2262	19.6243	20.6363	20.5726	20.3156
STR10_ARATH	Rhodanese-like domain-containing protein 10	STR10	23780	4	17.76	4	0.200199	0.6226	0.314982	1.73905	0.0127708	-1.4678	0.0295693	-0.351358	0.564855					19.787	20.3649	19.324	18.9402	19.4488	19.2191	19.7639	17.2051	17.2898	19.8822	19.2633	19.5167
Q8W4K2_ARATH	Mitochondrial 28S ribosomal protein S29-like protein	F6I1.13	53784	1	2.08	1	0.200406	0.781726	0.214836	-0.853272	0.178416	1.59149	0.0207119	-0.0435052	0.943065					18.5727	18.9855	19.6446	17.9385	19.0859	17.8331	18.7942	20.2864	20.682	18.8188	17.2891	18.8801
NDUB9_ARATH	NADH dehydrogenase [ubiquinone] 1 beta subcomplex subunit 9	CIB22	13616	3	22.22	3	0.200531	-0.227189	0.463463	0.154866	0.615025	-0.509801	0.115241	-0.127746	0.67772					20.6523	21.2938	20.8131	20.9418	21.1153	21.3837	21.0493	20.6046	20.6407	21.248	21.3549	21.2211
GSHB_ARATH	Glutathione synthetase, chloroplastic	GSH2	60271	4	8.16	4	0.200864	-1.00439	0.0597608	-0.270651	0.585212	-0.956389	0.0711556	-0.222647	0.652762					19.0842	19.8921	19.0286	21.0841	19.2749	20.659	19.9184	19.1488	19.7496	21.0262	20.1382	20.5215
TRXM4_ARATH	Thioredoxin M4, chloroplastic	At3g15360	21172	1	4.66	1	0.20106	0.263459	0.549675	0.807715	0.0838317	-1.16343	0.0188624	-0.619176	0.173823					18.8897	19.4627	19.0908	18.9606	18.2104	19.4818	19.1971	17.8633	17.9596	19.4915	19.5773	19.4416
CLC3_ARATH	Clathrin light chain 3	At3g51890	29183	2	10.08	2	0.20235	-0.753466	0.0571175	-0.748561	0.0585197	0.147118	0.688019	0.152022	0.678264					19.9241	20.2302	19.4257	20.5401	20.7118	20.5884	19.9128	20.8966	21.0163	20.3983	20.3522	20.6338
CYC1B_ARATH	Cytochrome c1 2, heme protein, mitochondrial	CYC12	33690	7	28.66	7	0.20235	-0.410699	0.261424	-0.0700636	0.843952	-0.665043	0.0807349	-0.324407	0.370166					21.6913	22.3225	21.558	22.531	21.6893	22.5837	21.8052	22.1711	21.8058	22.3683	22.764	22.6449
NAP1B_ARATH	Nucleosome assembly protein 1;2	NAP1;2	43543	10	39.31	10	0.202409	-0.185164	0.691182	0.610474	0.20473	0.359089	0.445337	1.15473	0.0262645					22.471	22.3616	21.6296	22.0628	21.9514	23.0035	22.1301	21.7393	20.7614	21.176	21.6593	20.7182
PR1A3_ARATH	PRA1 family protein A3	PRA1A3	24098	1	3.83	1	0.203403	-1.20405	1	-1.44064	0.0167421	0.357465	0.502987	0.120868	0.819289					15.6018	16.0856	16.0494	17.5392	17.0979	16.7119	17.3181	16.2305	18.5102	17.2852	17.2904	16.4107
CYP38_ARATH	Peptidyl-prolyl cis-trans isomerase CYP38, chloroplastic	CYP38	47982	7	24.03	6	0.203451	-0.667985	0.3006	-1.35957	0.0481951	1.82613	0.0121212	1.13454	0.0912312					20.8085	20.424	18.7039	20.5423	19.8557	21.5424	20.6851	21.6594	21.6706	19.0521	20.3309	19.1538
RH2_ARATH	Eukaryotic initiation factor 4A-III homolog	EIF4A3	45845	4	8.58	3	0.203591	-2.01469	0.027865	-0.774985	0.354263	-1.53575	0.0806194	-0.296044	0.719138					18.2794	18.6887	18.2307	20.8494	19.1526	21.2409	20.5656	18.0914	18.8667	18.9998	21.8043	21.327
Y4423_ARATH	DUF21 domain-containing protein At4g14230	CBSDUF2	53492	1	1.82	1	0.204804	0.414023	1	0.543885	0.12926	-0.623691	0.0864287	-0.49383	0.164821					18.1702	17.4347	17.1158	17.2692	17.3486	16.8608	17.2092	16.8854	16.9944	17.4756	17.6807	17.8037
OXA1_ARATH	Mitochondrial inner membrane protein OXA1	OXA1	47860	1	1.63	1	0.204804	0.0643637	0.915481	-1.57248	0.0214804	1.15146	0.0766936	-0.485391	0.429748					17.6758	17.7685	17.9777	17.4542	18.2487	17.526	17.704	19.7913	20.6441	18.4339	18.009	18.2422
SDF2_ARATH	Stromal cell-derived factor 2-like protein	SDF2	23935	2	11.01	2	0.204804	0.147847	0.792117	-0.891328	0.130468	-0.378636	0.503254	-1.41781	0.02413					20.6957	19.4783	20.1943	20.2523	18.6703	21.0022	20.747	21.057	21.2383	21.9568	21.1433	21.0781
PLY18_ARATH	Probable pectate lyase 18	At4g24780	45014	8	30.64	8	0.205561	0.569568	0.320672	0.09794	0.861544	1.40645	0.025288	0.934827	0.115031					23.9117	24.2258	25.2362	23.4607	24.4437	23.7607	23.0622	24.9558	25.0619	22.9623	22.6263	23.272
HSP7I_ARATH	Heat shock 70 kDa protein 9, mitochondrial	HSP70-9	73075	10	17.89	6	0.205949	-0.354868	0.491695	0.530381	0.310072	0.501153	0.336351	1.3864	0.0171145					20.4711	20.2072	19.0816	20.1263	19.9998	20.6984	19.4218	19.9921	18.7548	18.0107	19.3324	19.3223
F4IX01_ARATH	Plant/protein	At3g61870	27805	2	16.14	2	0.20671	0.553413	0.178879	-0.367348	0.361804	0.10349	0.793878	-0.817271	0.0568479					19.5621	19.9693	19.2013	19.2085	18.5259	19.338	19.2574	20.1882	20.3891	19.94	20.0125	19.5718
RK6_ARATH	50S ribosomal protein L6, chloroplastic	RPL6	24706	23	68.16	23	0.207405	0.784767	0.180185	-0.329478	0.561079	1.49005	0.0193832	0.375806	0.508285					26.0773	26.8725	27.1654	25.3013	27.0198	25.4398	26.2117	27.0529	27.839	25.8785	24.9995	25.7555
F4IAX0_ARATH	Amine oxidase	At1g31690	76674	9	15.81	9	0.208909	1.10895	0.0751886	-0.203973	0.726028	-0.334658	0.567093	-1.64759	0.0135616					23.1385	23.4524	23.1229	21.6074	22.1557	22.6238	23.7414	24.68	21.9043	23.7248	23.8434	23.7614
PGKH2_ARATH	Phosphoglycerate kinase 2, chloroplastic	At1g56190	49939	18	40.59	6	0.210488	-1.35304	0.118602	-2.615	1	1.29405	0.133866	0.0320868	0.968829					21.3836	18.1577	19.5997	21.7374	19.5851	21.8777	22.0319	22.4861	22.468	20.7393	22.0524	20.3123
ALFL6_ARATH	PHD finger protein ALFIN-LIKE 6	AL6	28847	1	3.91	1	0.210792	0.487553	0.143211	-0.0384168	0.90373	0.343652	0.290994	-0.182318	0.568606					18.3032	18.5249	19.0419	18.1685	18.2701	17.9688	18.6668	18.3935	18.925	18.0633	18.4311	18.4599
SOT16_ARATH	Cytosolic sulfotransferase 16	SOT16	39219	2	7.1	2	0.211321	-0.583741	0.134003	0.245317	0.511934	-0.561386	0.148136	0.267673	0.475025					19.4248	18.7956	18.819	20.0781	18.9706	19.7421	19.0777	18.8247	18.401	19.2147	19.5269	19.2461
RRAA3_ARATH	Putative 4-hydroxy-4-methyl-2-oxoglutarate aldolase 3	At5g56260	17567	2	13.25	1	0.211321	-0.286503	1	0.12823	0.66435	-0.342907	0.257404	0.0718253	0.807434					19.6554	19.7189	19.8835	19.8504	19.96	20.3069	19.8665	19.3076	19.699	20.0996	19.8898	19.9125
PSMD4_ARATH	26S proteasome non-ATPase regulatory subunit 4 homolog	RPN10	40757	6	20.73	6	0.211321	-0.638914	0.361506	1.22191	0.0949227	-1.83023	0.0188734	0.0305871	0.964512					21.8187	21.0614	20.8882	21.9919	21.5696	22.1236	21.5199	20.4742	18.1085	21.6224	22.1011	21.8698
CPPM_ARATH	Carboxyvinyl-carboxyphosphonate phosphorylmutase, chloroplastic	At1g77060	36566	2	11.8	2	0.211321	0.171618	0.653265	0.285923	0.457672	0.590661	0.13911	0.704966	0.0831096					18.6446	18.5193	17.7645	18.3122	17.5572	18.5442	17.8413	17.9073	18.322	17.6127	17.6141	17.0719
Q9SKI0_ARATH	At2g10940/F15K19.1	At2g10940	29648	3	11	3	0.211321	0.500302	0.214498	0.362283	0.361167	-0.749112	0.0734797	-0.887131	0.0386625					24.9288	24.9661	25.0245	24.2484	24.1852	24.9849	25.0258	24.994	23.8128	25.426	25.5202	25.1337
SYGM1_ARATH	Glycine--tRNA ligase, mitochondrial 1	At1g29880	81944	12	19.2	12	0.211321	-1.10896	0.110739	0.017738	0.978459	-1.65148	0.0249269	-0.524781	0.430703					21.0309	19.9101	20.4912	22.7553	20.2293	21.7744	21.6501	20.1617	19.5671	22.1767	22.0316	22.1251
REMO_ARATH	Remorin	DBP	20968	3	21.05	2	0.212222	-0.545025	0.14219	-0.159389	0.653917	0.398167	0.273325	0.783803	0.0434206					22.4347	21.888	21.4497	22.3816	22.443	22.5827	22.5387	21.9825	21.7293	21.6818	21.9491	21.4251
Q9SJH9_ARATH	Expressed protein	At2g42770	25916	1	4.74	1	0.212233	0.674563	0.107211	-0.144132	0.716103	0.712852	0.0906583	-0.105842	0.789149					17.0221	17.357	16.4505	16.6891	15.5778	16.539	16.9619	17.0985	17.2016	15.901	16.6143	16.6082
A0A1I9LMK3_ARATH	Zinc finger CCCH domain protein	TRM5	57657	1	1.38	1	0.212233	-0.271565	0.532048	-1.09934	0.0232389	0.558008	0.210972	-0.269769	0.534719					19.5256	19.6362	19.8123	19.6757	20.2159	19.8973	19.687	21.3918	21.1934	20.4159	20.0052	20.177
APF2_ARATH	Aspartyl protease family protein 2	APF2	52175	2	3.92	2	0.212233	-1.12384	0.053299	-0.651086	0.237703	-0.822143	0.142683	-0.349384	0.517317					21.5157	19.1851	19.6291	21.1039	21.4103	21.1872	20.3809	20.9802	20.922	21.9321	21.7243	21.0933
OEP37_ARATH	Outer envelope pore protein 37, chloroplastic	OEP37	38835	7	24.49	7	0.212233	-0.936736	0.0911235	0.158717	0.760725	-1.17806	0.0395722	-0.0826092	0.873877					21.6413	21.0754	19.6734	21.9833	21.1666	22.0503	20.9512	21.0784	19.8843	21.6238	21.9312	21.8931
XYLL3_ARATH	D-xylose-proton symporter-like 3, chloroplastic	At5g59250	59829	1	1.79	1	0.212338	0.0604033	0.879033	-0.582527	0.159909	0.986762	0.0261869	0.343832	0.393671					19.0261	19.5432	19.5292	18.7155	19.9498	19.2519	19.354	20.216	20.2761	18.8948	19.1598	18.8311
Q1JPM1_ARATH	At5g65760	MPA24.11	58573	1	2.14	1	0.2125	-0.413313	0.247412	-0.481197	0.182398	0.646137	0.0817946	0.578253	0.11482					17.9806	17.992	18.0637	18.7775	17.9048	18.594	18.3278	18.4077	18.7445	17.6674	17.5303	18.3438
CX5B1_ARATH	Cytochrome c oxidase subunit 5b-1, mitochondrial	COX5B-1	19416	1	8.52	1	0.212529	-0.504216	0.338858	-1.46318	0.0137166	0.72413	0.178216	-0.234832	0.650915					18.087	18.3654	16.9645	18.6202	17.762	18.5474	18.7163	18.9837	20.1065	17.9831	19.198	18.453
JAL23_ARATH	Jacalin-related lectin 23	JAL23	50443	7	25.49	7	0.212529	-1.2378	0.124919	1.11583	0.162716	-1.53764	0.0630515	0.815985	0.297941					18.9397	18.086	17.3046	20.942	18.2936	18.8082	17.2162	16.8953	16.8713	17.3334	19.9351	18.3271
OP161_ARATH	Outer envelope pore protein 16-1, chloroplastic	OEP161	15482	7	33.11	7	0.212529	0.150589	0.659869	0.607829	0.0938645	-0.0445255	0.896067	0.412715	0.240067					24.2268	23.8184	23.6066	23.5767	23.733	23.8904	23.5507	22.7208	23.5568	23.0354	23.4605	23.466
SEBP1_ARATH	Selenium-binding protein 1	SBP1	54057	4	10.2	2	0.213	-0.290936	0.601542	-1.51012	0.0167251	1.15483	0.0549511	-0.0643555	0.907519					18.9549	18.0462	17.0632	18.7878	17.6459	18.5034	18.8327	19.3765	20.3854	18.4623	17.9353	18.7325
OHP2_ARATH	Light-harvesting complex-like protein OHP2, chloroplastic	OHP2	18665	4	27.91	4	0.213214	1.54939	0.0724785	0.324797	0.686699	1.87449	0.0347006	0.649903	0.424496					22.9391	23.0055	22.8382	20.5831	20.6588	22.8926	22.7223	22.79	22.2961	21.8211	21.6644	18.6994
CLPR3_ARATH	ATP-dependent Clp protease proteolytic subunit-related protein 3, chloroplastic	CLPR3	36307	6	13.64	6	0.21539	0.157588	0.756255	-0.544238	0.294423	1.43039	0.0139416	0.728566	0.168018					21.175	20.7373	19.7648	20.6832	19.3632	21.158	21.0868	21.3314	20.8916	19.8588	19.9653	19.1946
GATP_ARATH	Gamma-aminobutyrate transaminase POP2, mitochondrial	POP2	55187	7	14.88	7	0.215695	-1.07026	0.184792	0.300612	0.699453	-2.15089	0.0153787	-0.780023	0.32523					21.0432	20.8741	19.3077	22.3828	19.8659	22.187	21.3849	20.0947	18.8435	22.4427	22.0064	22.3268
DCUP2_ARATH	Uroporphyrinogen decarboxylase 2, chloroplastic	HEME2	43580	8	25.63	8	0.21611	1.10573	0.244185	1.79126	0.0707961	1.05715	0.264348	1.74268	0.0777394					22.2891	21.9709	22.0292	21.2063	20.3447	21.4209	21.9321	21.4638	17.5195	19.9542	18.7168	19.0729
RPM1_ARATH	Disease resistance protein RPM1	RPM1	106883	1	0.97	1	0.21686	0.592705	0.104079	0.167674	0.627487	0.438645	0.217306	0.013614	0.968409					17.9736	18.065	18.4793	17.7235	17.7943	17.222	18.3884	17.4633	18.1632	17.4032	17.5421	17.7536
PAP2_ARATH	Probable plastid-lipid-associated protein 2, chloroplastic	PAP2	33655	7	31.29	5	0.219104	-2.05455	0.0460646	0.122421	0.896586	-2.16569	0.0370832	0.0112776	0.990443					21.0447	21.2452	17.346	21.7165	21.9438	22.1393	20.8587	19.9196	18.4904	20.9898	22.5011	22.2748
PP2A3_ARATH	Serine/threonine-protein phosphatase PP2A-3 catalytic subunit	PP2A3	35833	2	8.63	2	0.22085	-0.842041	0.0411455	-0.589276	0.135172	0.299204	0.431587	0.551969	0.15931					17.1286	17.5096	17.5424	18.9294	17.8356	17.9417	17.8227	17.6598	18.466	17.5268	17.6656	17.8584
KCAB_ARATH	Probable voltage-gated potassium channel subunit beta	KAB1	36539	3	5.49	3	0.221066	-0.952579	0.107283	0.149102	0.789693	-1.31734	0.0331927	-0.215655	0.700159					21.2131	19.8398	18.9825	20.6229	20.5391	21.7312	20.3152	19.4501	19.8229	20.7137	21.5326	21.2939
ALIS1_ARATH	ALA-interacting subunit 1	ALIS1	39069	1	2.29	1	0.221499	1.2844	0.0217609	0.353203	0.481696	-0.151989	0.760022	-1.08318	0.0461319					21.7013	21.4578	22.9809	20.2423	20.7108	21.3337	21.5322	21.9218	21.6263	22.6623	21.3259	21.5481
Q9C9I7_ARATH	Rieske (2Fe-2S) domain-containing protein	PSB33	31727	11	42.16	11	0.222118	0.474062	0.270547	0.622519	0.155334	0.448068	0.296364	0.596526	0.171847					23.7584	24.2203	23.9622	23.3232	23.3307	23.8647	23.6469	23.1768	23.2496	22.3913	22.4587	23.879
RSSA1_ARATH	40S ribosomal protein Sa-1	RPSaA	32291	20	52.68	20	0.222256	0.280324	0.39984	0.168742	0.60878	0.467942	0.170921	0.35636	0.288951					25.8946	26.1151	26.4545	25.5642	26.2918	25.7673	25.6275	26.2077	26.1228	25.5133	25.3647	25.6762
CARA_ARATH	Carbamoyl-phosphate synthase small chain, chloroplastic	CARA	47059	2	4.88	2	0.222337	-0.581667	0.342207	1.05398	0.0985821	-1.41641	0.0332353	0.219236	0.715758					19.3201	19.15	17.2235	19.8136	18.1473	19.4777	18.0817	17.0367	17.4132	18.7056	19.2361	18.8391
PUR3_ARATH	Phosphoribosylglycinamide formyltransferase, chloroplastic	PUR3	32170	1	4.11	1	0.222337	-0.117076	1	0.788992	1	0.152037	0.695723	-0.519878	0.196028					15.1271	15.4574	15.2189	15.3676	15.2075	15.5796	15.5449	15.7377	16.8878	15.5155	16.0881	16.1107
CLPR4_ARATH	ATP-dependent Clp protease proteolytic subunit-related protein 4, chloroplastic	CLPR4	33440	5	16.72	5	0.222337	1.31943	0.20677	2.80501	0.0151124	-2.68227	0.0189977	-1.19669	0.249353					20.4756	22.0823	22.0325	17.1394	21.4161	22.0766	18.5153	18.7837	18.8764	21.5238	21.3824	21.3159
ICDHC_ARATH	Cytosolic isocitrate dehydrogenase [NADP]	CICDH	45746	20	45.37	19	0.223383	-1.54978	0.0426088	0.409732	0.55937	-1.16438	0.113933	0.795139	0.266706					23.7284	22.225	21.832	24.9108	22.8745	24.6494	23.2993	21.6909	21.5661	22.7212	23.9613	23.3668
BASS2_ARATH	Sodium/pyruvate cotransporter BASS2, chloroplastic	BASS2	43608	2	5.62	2	0.22452	-0.313885	0.325442	-0.11728	0.708261	-0.414814	0.200489	-0.218208	0.489531					21.7141	21.8034	21.1059	21.6473	22.0244	21.8934	21.7627	21.8335	21.3791	21.9457	22.2203	22.0537
ACCD_ARATH	Acetyl-coenzyme A carboxylase carboxyl transferase subunit beta, chloroplastic	accD	55636	6	14.96	6	0.226251	1.34803	0.024538	0.96403	0.0906658	-0.705735	0.202722	-1.08973	0.0597263					21.3668	20.7333	21.2935	20.246	19.209	19.8946	19.634	21.0988	19.7688	21.803	20.7978	20.018
IF32_ARATH	Translation initiation factor IF3-2, chloroplastic	IF3-2	35142	3	13.14	2	0.226305	-0.761807	0.333664	-2.23629	0.0121348	1.78249	0.0364694	0.308014	0.690889					17.0311	17.9986	18.1234	17.7728	20.7435	16.9221	19.9033	20.291	19.6676	18.2139	18.0938	18.2067
RBL_ARATH	Ribulose bisphosphate carboxylase large chain	rbcL	52955	55	69.52	55	0.226963	0.6668	0.140668	-0.333324	0.445392	0.829785	0.0733447	-0.170338	0.693825					32.1843	31.4671	31.2707	31.592	30.0562	31.2735	32.1331	32.1284	31.6606	31.383	30.9594	31.0904
Q9LY31_ARATH	AT3G60340 protein	F27H5_130	37084	2	7.1	2	0.227199	-1.36453	0.0223204	-1.06195	0.0637902	-0.123737	0.815727	0.178841	0.736576					16.5858	16.8047	16.3559	18.4439	16.9935	18.4027	17.0458	17.1083	18.7782	17.4054	18.0941	17.804
RH30_ARATH	DEAD-box ATP-dependent RNA helicase 30	RH30	64621	1	2.71	1	0.227659	-0.446626	0.290124	-1.0378	0.0246629	0.558726	0.19152	-0.0324497	0.937213					14.4705	15.4457	15.1408	15.3221	15.8172	15.2576	15.5449	15.7377	16.8878	15.5274	15.4967	15.4702
Y5390_ARATH	Uncharacterized protein At5g03900, chloroplastic	At5g03900	59501	4	10.13	3	0.228334	0.938132	0.196752	-1.05086	0.151748	1.59335	0.0388423	-0.395644	0.574783					18.9296	19.1493	18.4662	18.6716	16.0643	18.9949	19.3466	20.423	19.9281	18.5539	18.9255	17.4383
MSBP2_ARATH	Membrane steroid-binding protein 2	MSBP2	25382	4	21.46	3	0.228971	-1.82162	0.0345466	-0.264006	0.735311	-1.52767	0.0686809	0.0299401	0.969341					17.6393	17.8407	16.7201	20.7285	17.9004	19.036	17.1293	17.0217	18.8411	18.2891	20.3806	18.9053
KASC1_ARATH	3-oxoacyl-[acyl-carrier-protein] synthase I, chloroplastic	KAS1	50413	6	14.8	6	0.229324	-0.346866	0.59727	1.05184	0.126022	-1.86496	0.01306	-0.466253	0.479733					23.2607	22.5745	21.7121	23.1123	22.2943	23.1813	23.0065	21.3281	20.0572	23.3281	23.2308	23.4278
RABC1_ARATH	Ras-related protein RABC1	RABC1	23531	4	18.87	4	0.229922	2.74401	0.0169773	0.219393	0.828092	1.44149	0.170726	-1.08312	0.294898					22.1146	21.6282	21.4521	19.8816	16.2712	20.8101	21.6964	21.5014	21.3389	21.404	18.4872	20.321
PSRP5_ARATH	50S ribosomal protein 5, chloroplastic	PSRP5	16361	3	22.97	3	0.231279	0.857789	0.0989271	-0.342878	0.487935	0.937736	0.0742811	-0.262931	0.59322					22.5402	23.31	23.9254	21.8292	22.7269	22.6461	23.116	23.3808	24.3074	23.3122	22.1779	22.5009
F4J381_ARATH	FG-GAP repeat-containing protein	At3g51050	77675	2	4.01	2	0.232226	-1.00169	0.0819071	0.0441146	0.934661	-1.14477	0.0508659	-0.0989683	0.85416					15.7576	17.9995	17.8455	18.1004	18.6575	17.8498	17.352	16.9011	17.2171	17.9805	18.3306	18.5934
MD37D_ARATH	Probable mediator of RNA polymerase II transcription subunit 37c	MED37D	71387	19	24.35	2	0.232911	-1.01552	1	-1.89254	0.0699655	-0.990206	0.318068	-1.86723	0.0732903					16.799	17.0011	17.1927	17.9329	18.429	17.6775	19.2231	18.2974	19.1499	18.4007	22.9277	18.3126
NHL12_ARATH	NDR1/HIN1-like protein 12	NHL12	23263	1	3.81	1	0.234571	0.251417	0.41392	-0.119444	0.694635	0.439451	0.165011	0.0685905	0.821244					16.9828	17.3457	16.8603	16.9225	16.8854	16.6267	17.5061	16.8674	17.1736	16.7245	16.8918	16.6124
MIRO1_ARATH	Mitochondrial Rho GTPase 1	MIRO1	72322	5	8.95	5	0.234571	-1.36765	0.201513	1.00812	0.338734	-2.88732	0.0146833	-0.511558	0.622207					19.9648	16.7383	16.7386	20.8031	17.1307	19.6107	17.3565	16.4708	16.5899	18.4138	20.5351	20.1303
TIG_ARATH	Trigger factor-like protein TIG, Chloroplastic	TIG	61734	15	31.26	15	0.234967	0.67386	0.405771	0.690405	0.39469	1.63774	0.0583971	1.65428	0.0562513					22.4781	22.2297	22.2941	21.7584	20.6469	22.575	22.3368	22.5748	20.0191	18.5748	20.125	21.3176
EIF3A_ARATH	Eukaryotic translation initiation factor 3 subunit A	TIF3A1	114300	8	11.04	8	0.235449	0.476612	0.287875	-0.281653	0.523345	-0.333026	0.452068	-1.09129	0.0258246					21.0264	20.741	21.5763	21.1534	20.901	19.8595	21.2277	22.0727	20.8884	21.5531	21.7254	21.9094
ODPA3_ARATH	Pyruvate dehydrogenase E1 component subunit alpha-3, chloroplastic	PDH-E1	47174	5	13.08	5	0.2359	0.450651	0.658546	0.349214	0.731573	2.45947	0.0295783	2.35803	0.0355989					21.7435	21.3321	21.5573	21.158	21.0749	21.0482	21.0469	21.3156	21.2227	20.4826	20.2757	15.4486
R27AC_ARATH	Ubiquitin-40S ribosomal protein S27a-3	RPS27AC	17797	11	59.24	1	0.236174	0.530569	0.441289	-1.04869	0.141681	1.86944	0.0160443	0.290186	0.670839					20.163	19.8962	19.2979	18.8425	20.9957	17.9272	21.1285	20.3784	20.9963	19.7314	18.3051	18.8582
LHCA2_ARATH	Photosystem I chlorophyll a/b-binding protein 2, chloroplastic	LHCA2	27755	5	29.18	5	0.236239	1.10632	0.120169	0.991024	0.159732	1.0003	0.156179	0.884998	0.20546					22.6074	23.3663	22.9909	22.3863	20.3989	22.8604	23.0797	21.656	21.2559	20.1627	21.4478	21.3802
HMGB2_ARATH	High mobility group B protein 2	HMGB2	15982	1	9.03	1	0.236914	0.586897	0.151344	-0.00389563	0.992045	0.724407	0.0830391	0.133614	0.733033					22.2025	22.134	22.9851	21.1884	22.3203	22.0522	22.1127	22.54	22.6805	21.8816	21.8538	21.4246
BCA4_ARATH	Beta carbonic anhydrase 4	BCA4	30836	10	40.36	10	0.238197	-0.119215	0.738837	-0.0482322	0.892485	0.624903	0.0992364	0.695885	0.0699548					23.4716	23.3889	22.5391	23.1575	23.0534	23.5463	23.5815	23.002	22.9608	22.7637	22.6089	22.297
TCPE_ARATH	T-complex protein 1 subunit epsilon	CCT5	59384	3	6.54	3	0.238197	-1.07789	0.0556745	-0.729604	0.176804	-0.62616	0.241597	-0.277878	0.59447					19.6323	18.1037	17.8642	20.1834	18.8401	19.8103	19.7145	18.8648	19.2096	19.4934	20.202	19.972
ACS_ARATH	Acetyl-coenzyme A synthetase, chloroplastic/glyoxysomal	ACS	81889	2	3.63	2	0.238751	-1.10241	1	-0.272817	0.605775	-0.920918	0.0991411	-0.0913298	0.86212					17.0122	17.3347	17.8327	18.981	18.3813	18.1245	17.1312	17.0244	18.8424	17.8854	18.9195	18.9559
AP1G1_ARATH	AP-1 complex subunit gamma-1	GAMMA-ADR	96469	2	2.28	2	0.239729	-0.654408	1	-0.449237	0.37521	-0.880772	0.0963342	-0.675601	0.191398					17.0757	18.5323	17.8319	18.5325	18.277	18.5937	18.5442	17.5673	18.6761	19.5269	19.6575	18.2455
RS73_ARATH	40S ribosomal protein S7-3	RPS7C	22061	16	46.32	15	0.240691	0.677895	0.125293	0.11415	0.785945	0.770111	0.085833	0.206366	0.624707					24.6337	25.1454	25.5052	24.0028	25.2309	24.0169	24.795	24.6438	25.5031	24.2562	24.031	24.3442
DHSO_ARATH	Sorbitol dehydrogenase	SDH	39256	8	23.08	8	0.241776	-0.679927	0.203724	0.711039	0.185172	-0.926215	0.0921392	0.46475	0.376125					22.4303	22.2128	21.7695	22.9886	22.4291	23.0347	22.321	21.9045	20.054	22.4322	22.2563	22.3696
F4I3P5_ARATH	GMP synthase (Glutamine-hydrolyzing), putative / glutamine amidotransferase	At1g63660	48012	1	2.3	1	0.242145	-0.173172	0.75525	-1.4166	0.023066	1.03271	0.0817457	-0.210717	0.704746					16.8207	16.5774	15.7457	17.2325	16.0205	16.4104	17.1873	17.1258	19.0806	16.406	16.8666	17.023
LTL1_ARATH	GDSL esterase/lipase LTL1	LTL1	40149	5	15.57	5	0.242145	1.3278	0.0221807	0.957867	0.0823786	-0.48109	0.359497	-0.851028	0.117919					21.0493	21.5776	21.1227	19.2484	20.0231	20.4947	20.0855	21.3945	19.3959	20.2906	20.9716	21.057
PGMC2_ARATH	Probable phosphoglucomutase, cytoplasmic 2	At1g70730	63482	12	23.25	5	0.242184	-1.49898	0.0255245	-0.865654	0.166291	-0.593679	0.331918	0.0396481	0.947256					20.3847	19.5453	18.2944	21.6517	19.7235	21.3461	20.8165	19.8015	20.2033	20.882	21.0508	20.6696
Y2104_ARATH	Uncharacterized methyltransferase At2g41040, chloroplastic	At2g41040	39230	2	6.25	2	0.24407	-0.494707	0.295157	0.598495	0.210153	-0.980921	0.0509652	0.112281	0.807916					18.6528	17.961	18.2711	19.031	18.3927	18.9453	18.2821	17.1386	17.6687	17.7345	19.1921	19.1057
CYC1A_ARATH	Cytochrome c1 1, heme protein, mitochondrial	CYC11	33650	6	23.13	1	0.244092	-0.146663	0.694224	-0.64608	0.101694	-0.0296712	0.936402	-0.529089	0.172163					20.7068	20.4229	20.7548	20.6462	20.8562	20.8221	20.4513	21.6817	21.6897	21.4759	21.3887	21.0471
O80576_ARATH	At2g44060	late	36036	9	32.62	9	0.244336	-0.55526	0.162963	0.267013	0.48817	-0.1343	0.725269	0.687973	0.0904655					22.6499	22.4276	21.5041	22.7097	22.5189	23.0187	22.1899	22.1839	21.4067	22.22	22.0771	21.8864
PP124_ARATH	Pentatricopeptide repeat-containing protein At1g74850, chloroplastic	PTAC2	96326	1	0.93	1	0.245065	-0.58579	0.242918	-0.0783894	0.872122	0.784565	0.126033	1.29197	0.0191599					16.1695	16.4537	16.9422	17.4575	16.0181	17.8471	16.2334	16.2907	17.2765	15.8079	15.6913	15.9477
VSR4_ARATH	Vacuolar-sorting receptor 4	VSR4	69812	3	8.76	3	0.245091	-0.667163	0.157999	-0.86494	0.0747766	-0.250193	0.58246	-0.447971	0.331764					18.4955	18.8385	18.5738	20.1123	18.744	19.0529	18.8265	19.3698	20.3064	19.4759	19.8641	19.9132
SSL5_ARATH	Protein STRICTOSIDINE SYNTHASE-LIKE 5	SSL5	41642	1	3.23	1	0.245664	1.2523	1	-0.20753	0.731249	0.00599363	0.992065	-1.45384	0.0301246					20.568	19.9641	20.2843	18.0054	20.2392	18.8149	19.8454	20.9148	20.6789	21.3723	19.5541	20.4946
Q9LK96_ARATH	AT3g15090/K15M2_24	At3g15090	39394	5	16.39	5	0.246315	-0.992251	0.137005	0.771802	0.238686	-1.22187	0.073424	0.542179	0.400691					17.7337	19.6124	19.6763	20.0187	20.0463	19.9342	17.9548	18.3807	18.3715	18.1665	20.672	19.5341
PDI14_ARATH	Protein disulfide isomerase-like 1-4	PDIL1-4	66357	5	10.89	5	0.246513	-0.766451	0.081803	0.137769	0.738401	-0.138049	0.737892	0.766171	0.081901					21.0098	20.9711	20.955	21.868	21.5277	21.8395	19.8864	21.6723	20.9638	20.8439	20.9503	21.1424
O82240_ARATH	Adenine nucleotide alpha hydrolases-like superfamily protein	At2g47710	17301	2	16.67	2	0.246659	-1.24116	0.0607396	-0.977287	0.12898	-0.703582	0.263083	-0.439705	0.47702					16.7614	19.3303	18.5226	19.9434	18.4914	19.9029	18.7887	19.3275	19.4298	19.5694	20.0718	20.0156
GSTUJ_ARATH	Glutathione S-transferase U19	GSTU19	25651	10	35.62	10	0.246659	-0.478057	0.53446	1.20782	0.132335	-2.14397	0.0143055	-0.458096	0.551387					22.5865	22.2724	21.6912	22.7826	22.2915	22.9102	22.7947	21.2923	18.8397	23.0423	23.4184	22.8979
SPPA1_ARATH	Serine protease SPPA, chloroplastic	SPPA	75095	6	10.49	6	0.246659	-2.28226	0.0109051	-0.97679	0.221339	-0.0537253	0.94457	1.25174	0.124314					17.3928	19.5014	18.9186	19.8971	21.8395	20.9231	17.8057	20.4706	20.4669	19.6622	19.6645	19.5777
DRP1C_ARATH	Dynamin-related protein 1C	DRP1C	68723	4	7.65	3	0.247699	-0.928831	1	-0.919348	0.0680507	-0.184818	0.69362	-0.175334	0.708509					18.4702	18.7928	18.6593	20.1072	18.5121	20.0896	19.5606	19.5161	19.6037	19.5818	20.4581	19.1949
F4IT21_ARATH	Uncharacterized protein	At2g43945	32167	4	15.57	4	0.247699	-0.875598	0.102428	0.261994	0.606077	-1.00647	0.0649226	0.131127	0.795461					21.3877	20.1215	19.9869	20.8226	21.2556	22.0447	20.9857	20.1393	19.5852	20.8964	21.5806	21.2525
PREP1_ARATH	Presequence protease 1, chloroplastic/mitochondrial	PREP1	121015	9	11.48	9	0.248399	-1.96172	0.0305647	-0.848414	0.309414	-1.24975	0.144081	-0.136438	0.867264					22.945	19.8383	20.4934	23.1042	23.1745	22.8831	22.35	23.2143	20.2575	23.4598	22.9694	23.142
NDHN_ARATH	NAD(P)H-quinone oxidoreductase subunit N, chloroplastic	ndhN	23398	2	10.05	2	0.248419	1.49093	0.203377	2.16425	0.0747013	1.21755	0.293368	1.89087	0.113795					19.9878	20.4	15.9427	16.2084	16.1004	19.5488	16.2445	16.3038	17.2895	15.2136	15.4957	15.4758
HEM3_ARATH	Porphobilinogen deaminase, chloroplastic	HEMC	41043	8	22.77	8	0.249335	0.450943	0.34327	-0.669434	0.16884	0.966406	0.0563068	-0.153971	0.741937					21.8457	21.2235	20.8059	21.2819	19.822	21.4184	22.2791	21.9768	21.6275	21.2183	21.1601	20.6057
LRX5_ARATH	Leucine-rich repeat extensin-like protein 5	LRX5	90836	6	6.65	2	0.249335	-0.0930741	0.803087	0.646563	0.102246	-0.655423	0.0981316	0.0842148	0.821455					20.296	21.0656	21.258	21.2184	20.6914	20.989	20.665	20.3098	19.7052	21.0024	21.0087	20.6352
NDK2_ARATH	Nucleoside diphosphate kinase II, chloroplastic	NDPK2	25550	6	23.81	6	0.249335	0.0664685	0.900085	1.28109	0.0296595	-0.911404	0.104452	0.303214	0.569434					22.9679	23.0343	22.9581	22.8056	22.3423	23.613	22.8608	21.715	20.5412	22.402	22.8356	22.6136
DNJA6_ARATH	Chaperone protein dnaJ A6, chloroplastic	DJA6	47761	1	3.17	1	0.249977	0.195056	0.623391	-0.689692	0.100332	0.454147	0.263558	-0.4306	0.287828					20.0892	20.0494	19.7631	19.3754	20.0839	19.8573	19.9409	21.3799	20.6499	20.4851	20.1874	19.9358
PME3_ARATH	Pectinesterase/pectinesterase inhibitor 3	PME3	64256	11	25.84	10	0.250425	0.722692	0.119754	-0.318235	0.474594	0.195705	0.657921	-0.845222	0.0738255					25.7918	25.4543	26.5863	25.0723	25.7101	24.882	25.5557	26.4076	26.8238	26.4841	25.8501	25.8658
SBT18_ARATH	Subtilisin-like protease SBT1.8	SBT1.8	80015	4	7.56	4	0.250536	-0.349592	0.639052	-0.847079	0.266485	-1.18327	0.129629	-1.68075	0.0395033					20.1298	20.3842	21.6107	21.411	21.1036	20.6589	21.4677	21.9712	21.2269	21.8097	24.7961	21.6099
NRP1_ARATH	NAP1-related protein 1	NRP1	29416	3	14.06	3	0.254681	-0.646807	0.238848	0.49636	0.360167	0.173085	0.745721	1.31625	0.0269685					20.4451	19.3557	21.4422	20.9155	21.3193	20.9486	20.7282	19.0649	19.9608	19.8048	19.6701	19.7597
NTF2_ARATH	Nuclear transport factor 2	NTF2	49543	5	13.26	5	0.254681	-0.678885	0.151981	0.453801	0.326462	-0.67516	0.15405	0.457526	0.322671					19.8802	19.3712	19.7168	20.7704	20.0022	20.2322	19.0163	20.17	18.4204	19.5728	19.7357	20.3238
O64840_ARATH	AGAMOUS-like 33	AGL33	12975	1	6.42	1	0.254681	0.919671	0.24496	-1.29338	0.111361	0.913355	0.248032	-1.2997	0.109804					22.011	22.6152	23.5657	20.3359	22.9802	22.1169	22.8034	25.0633	24.2055	23.9313	22.2623	23.1384
F4IZ56_ARATH	Initiation factor 4F subunit (DUF1350)	At3g43540	33350	1	2.33	1	0.256178	-0.116362	0.80892	-1.13417	0.0331987	0.604513	0.223513	-0.413292	0.39727					17.9643	17.7891	16.0218	17.4864	17.2651	17.3729	17.91	18.7793	18.4885	17.597	17.8571	17.9101
Q9SHG8_ARATH	At1g17100	AtHBP1	25388	2	15.95	2	0.256473	0.12574	0.873144	1.86406	0.0326902	-2.00268	0.0235449	-0.264368	0.737581					20.3289	18.8242	19.9783	18.5566	19.3954	20.8022	17.5619	17.2172	18.7601	18.17	20.5925	20.7847
SCP34_ARATH	Serine carboxypeptidase-like 34	SCPL34	56329	10	21.44	10	0.256981	-1.19246	0.040646	-0.530864	0.326705	-0.687523	0.210183	-0.0259262	0.960979					21.4683	21.6983	19.7635	22.5483	21.6422	22.317	21.8585	20.7789	21.8854	21.9281	22.4797	22.1776
GDL14_ARATH	GDSL esterase/lipase At1g29660	At1g29660	40142	6	29.4	5	0.25741	-0.993766	0.090052	-0.468554	0.401354	-0.936504	0.107843	-0.411292	0.45977					19.0877	20.8458	20.9632	21.445	20.458	21.975	21.2625	20.7793	20.2605	21.8502	21.8085	21.4531
GL24_ARATH	Germin-like protein subfamily 2 member 4	GLP10	23550	2	13.18	1	0.257503	-0.547663	0.184775	-0.602742	0.14749	0.750674	0.0779043	0.695595	0.0992935					17.8662	18.0467	17.6542	19.18	18.2885	17.7417	18.3061	18.3524	18.7168	17.9187	17.9484	17.2563
RS51_ARATH	40S ribosomal protein S5-1	RPS5A	22991	8	37.2	1	0.258118	-0.668152	0.129129	-0.266967	0.526928	0.576043	0.185293	0.977228	0.0346767					15.5533	15.7935	16.0228	16.9969	16.1471	16.2299	15.5449	15.7377	16.8878	15.6256	15.0954	15.7212
PFPB2_ARATH	Pyrophosphate--fructose 6-phosphate 1-phosphotransferase subunit beta 2	PFP-BETA2	62742	2	3.16	2	0.258442	-0.938903	0.0398773	-0.757525	0.0875246	0.0983343	0.813055	0.279712	0.504803					18.2777	17.1077	17.2429	19.1238	18.308	18.0133	18.5909	17.9671	18.343	18.1821	17.9772	18.4467
MD37A_ARATH	Mediator of RNA polymerase II transcription subunit 37a	MED37A	73629	23	33.48	18	0.258442	-0.532827	0.260674	-0.149172	0.746616	-0.927354	0.0625651	-0.543699	0.251593					23.7918	23.2061	22.9922	24.3609	23.3263	23.9014	23.8448	24.0941	22.4987	24.1787	24.6466	24.3943
PGMC1_ARATH	Probable phosphoglucomutase, cytoplasmic 1	At1g23190	63171	14	30.7	14	0.259805	-1.41186	0.180452	0.758469	0.459417	-2.66088	0.0201753	-0.490554	0.629932					22.3607	20.3418	20.1759	23.5802	20.4329	23.1009	21.7752	20.7691	18.0587	22.6089	23.1836	22.7932
DRL18_ARATH	Probable disease resistance protein At1g61310	At1g61310	105062	1	0.86	1	0.260198	1.50345	0.0611391	-0.210188	0.777364	1.49504	0.0623983	-0.218603	0.768732					19.8567	19.2929	19.621	17.0724	18.9802	18.2076	18.329	20.2882	20.784	19.276	16.9774	18.6627
CALX1_ARATH	Calnexin homolog 1	CNX1	60486	12	28.68	12	0.261377	-1.35743	0.236279	1.47015	0.201886	-2.85602	0.0224254	-0.028438	0.979581					22.6965	21.9592	19.1143	23.165	21.6593	23.018	21.5309	20.731	17.0976	22.3793	22.8274	22.7209
Q93VA8_ARATH	Alba DNA/RNA-binding protein	At1g76010	37383	6	14.57	6	0.262154	0.496637	0.308747	-0.0356503	0.940415	1.06831	0.0414144	0.536018	0.27369					23.5382	23.7667	24.9736	23.3426	24.0495	23.3965	23.3253	24.6874	24.3727	23.429	22.8549	22.8966
14333_ARATH	14-3-3-like protein GF14 psi	GRF3	28606	16	52.55	8	0.262569	-0.733575	0.116344	0.341289	0.446001	-0.429778	0.34071	0.645085	0.162401					24.5597	24.1759	23.5339	24.7643	24.5158	25.1901	24.17	24.269	22.8066	24.0117	24.3891	24.1343
ARGC_ARATH	Probable N-acetyl-gamma-glutamyl-phosphate reductase, chloroplastic	At2g19940	44136	8	22.94	8	0.262569	-0.925281	0.365406	0.35715	0.722772	-2.72266	0.0171977	-1.44023	0.168991					21.81	20.7809	18.3979	21.8127	20.2623	21.6896	20.395	19.3194	20.2029	24.9514	21.3951	21.7389
TPIS_ARATH	Triosephosphate isomerase, cytosolic	CTIMC	27169	12	43.7	12	0.262569	-0.879955	0.183007	0.863858	0.190552	-1.16129	0.0869388	0.582524	0.367787					25.5051	24.6043	24.1358	25.6969	25.1342	26.054	25.2532	24.03	22.3705	24.7775	25.2752	25.0848
ATPBM_ARATH	ATP synthase subunit beta-1, mitochondrial	At5g08670	59671	31	57.01	29	0.262574	-0.513401	0.240638	-0.418798	0.333711	-0.605937	0.170851	-0.511334	0.242427					25.6251	25.3791	24.1783	26.0536	25.0638	25.6054	25.6204	25.715	25.1036	26.0222	26.1729	26.0616
RLA11_ARATH	60S acidic ribosomal protein P1-1	RPP1A	11162	4	51.79	4	0.262574	0.863529	0.178258	1.70218	0.0156356	-0.677961	0.283434	0.16069	0.794554					22.1088	23.2264	22.1891	21.7324	21.1894	22.0119	21.6123	19.1876	21.6179	21.1341	21.4775	21.84
NFD5_ARATH	Protein NUCLEAR FUSION DEFECTIVE 5, mitochondrial	NFD5	43110	1	2.15	1	0.262955	0.856423	0.269274	-0.969766	0.21425	-0.0264492	0.972039	-1.85264	0.0278145					19.2208	18.7482	18.7458	18.0704	18.9248	17.1503	18.7897	20.2826	20.5518	21.2155	18.1473	20.3406
DDPS2_ARATH	Dehydrodolichyl diphosphate synthase 2	At5g58770	35943	3	12.58	3	0.263173	-0.633452	0.293464	-1.26638	0.0486586	-0.189788	0.747606	-0.822718	0.179205					19.1428	16.8699	19.3808	18.7397	19.4212	19.1329	19.7443	20.1121	19.3362	19.4405	20.0761	20.2454
DAAA_ARATH	D-amino-acid transaminase, chloroplastic	DAAT	41065	4	12.06	4	0.263627	-0.562988	0.614748	-2.61235	0.0339161	3.05893	0.0160106	1.00956	0.372503					19.2196	16.0062	15.6413	18.4199	15.3321	18.8041	19.2294	19.9685	19.5063	18.2483	15.4946	15.7845
Q683F9_ARATH	Prolyl carboxypeptidase like protein	At4g36195	53712	4	12.58	4	0.263627	-1.75927	0.0181964	-0.714728	0.287928	-0.532967	0.423097	0.511572	0.441454					17.7162	17.3088	15.8304	19.6761	17.9625	18.4945	17.1146	17.0549	18.83	18.0947	18.8031	17.7006
APXT_ARATH	L-ascorbate peroxidase T, chloroplastic	APXT	46092	9	23.71	9	0.263627	0.934165	0.329155	1.7553	0.0803743	0.87546	0.359264	1.6966	0.0897113					22.4596	22.3273	20.5855	21.4964	19.0251	22.0485	21.7936	18.7942	19.5189	19.4387	19.8529	18.1886
ILA_ARATH	Protein ILITYHIA	ILA	294075	2	0.7	2	0.265512	-0.17232	0.795062	-1.63396	0.027233	1.42943	0.0481566	-0.0322045	0.961228					15.5711	15.8735	17.0166	15.9109	16.0053	17.062	17.1776	17.1112	19.0743	16.5964	15.3013	17.177
Q93VT6_ARATH	Ribosomal RNA small subunit methyltransferase J	MAH20.10	38655	6	20.81	6	0.265512	-0.0150772	0.98569	-0.105092	0.900544	2.05537	0.0283454	1.96535	0.0345804					21.0944	21.4144	19.1906	19.2185	21.2559	21.2702	18.9126	21.4091	21.693	18.1036	19.0961	18.6489
ASNS2_ARATH	Asparagine synthetase [glutamine-hydrolyzing] 2	ASN2	65030	3	6.06	3	0.265628	-1.06367	0.058213	-0.547386	0.302035	-0.692499	0.197596	-0.176216	0.734378					20.5736	18.8845	19.2988	20.9789	20.0863	20.8827	20.1973	20.0941	20.1077	21.7643	20.1861	20.5261
GLYR1_ARATH	Glyoxylate/succinic semialdehyde reductase 1	GLYR1	30692	11	38.75	11	0.265833	0.0286667	0.9552	0.9373	0.0855665	0.0471851	0.926335	0.955819	0.0802759					22.7341	22.1092	22.0323	22.3938	21.6586	22.7372	21.9544	21.8754	20.2339	20.7428	21.6659	21.5134
IBR3_ARATH	Probable acyl-CoA dehydrogenase IBR3	IBR3	91713	11	17.72	11	0.265833	0.33455	0.611555	-0.552444	0.406166	-0.826602	0.222119	-1.7136	0.0205891					21.6499	21.2969	22.6216	21.1324	22.407	21.0253	21.0506	23.5302	22.6449	23.8107	22.52	23.3749
PSB6_ARATH	Proteasome subunit beta type-6	PBA1	25151	3	15.02	3	0.266581	-0.321633	0.299275	0.140916	0.642977	-0.240909	0.432183	0.221641	0.468991					22.7286	22.6208	22.6814	22.8265	22.7523	23.4169	22.3037	22.6214	22.683	22.6518	22.7003	22.9786
NACA4_ARATH	Nascent polypeptide-associated complex subunit alpha-like protein 4	At4g10480	23172	7	32.08	7	0.267119	0.739047	0.169738	-0.418061	0.424499	1.08532	0.0532371	-0.0717914	0.889427					21.4265	21.0518	20.1428	20.3879	19.2781	20.738	21.2346	20.5258	22.1148	20.0961	20.441	20.0822
Q9STW1_ARATH	At4g24330	At4g24330	53947	1	3.77	1	0.270449	-0.0880377	0.840782	-0.698442	0.129633	1.05001	0.0309314	0.439603	0.325695					15.0635	15.2273	15.7843	15.5412	15.9854	14.8127	15.5449	15.7377	16.8878	14.7935	15.1697	15.0571
RAF2_ARATH	Rubisco accumulation factor 1.2, chloroplastic	RAF1.2	50199	2	3.34	2	0.270517	0.368446	0.557189	0.553765	0.382045	1.07649	0.103381	1.26181	0.0611841					19.5775	19.7512	19.5248	17.7153	20.8888	19.1441	19.1363	19.3689	18.687	17.6992	18.1573	18.1062
CAS_ARATH	Calcium sensing receptor, chloroplastic	CAS	41285	19	44.19	19	0.273109	0.349103	0.407606	0.662756	0.129438	0.263306	0.529599	0.576959	0.181718					24.1075	24.2103	24.048	23.3776	23.8842	24.0566	24.3306	22.7366	23.3102	23.4784	23.2808	22.8284
MAIL2_ARATH	Protein MAIN-LIKE 2	At2g04865	75509	1	1.5	1	0.273109	0.655563	0.395271	-1.44405	0.0762107	1.06533	0.177628	-1.03428	0.189634					19.7954	20.6432	21.7149	18.8852	21.0765	20.2251	20.6935	22.8745	22.9177	21.9323	20.5025	20.8548
CADH9_ARATH	Probable cinnamyl alcohol dehydrogenase 9	CAD9	38934	2	7.5	2	0.27386	-0.35678	0.429855	-0.43752	0.33623	0.980879	0.0445516	0.900139	0.0618926					19.2088	19.4513	18.7884	19.96	18.461	20.0977	19.2224	19.8164	19.7222	18.8635	18.3071	18.6477
TECR_ARATH	Very-long-chain enoyl-CoA reductase	ECR	35724	2	7.1	1	0.275979	0.105314	0.771601	-0.593023	0.120682	0.520554	0.168187	-0.177783	0.625287					19.2782	19.6885	19.4762	19.1632	19.8733	19.0905	19.4357	20.4417	20.3446	19.5152	19.6487	19.4964
AL2C4_ARATH	Aldehyde dehydrogenase family 2 member C4	ALDH2C4	54360	4	10.58	3	0.275979	-0.65751	0.197035	-0.0346258	0.943807	-1.02324	0.0551536	-0.400354	0.42166					19.2672	18.9495	19.4667	20.6177	18.7894	20.2489	19.5015	18.5987	19.6872	19.8607	20.5286	20.4678
SDR1_ARATH	(+)-neomenthol dehydrogenase	SDR1	32803	4	16.22	4	0.276333	-1.12473	0.0897624	-1.65685	0.0187569	0.628171	0.322633	0.0960476	0.877254					19.1857	19.3162	19.1986	20.9572	19.1114	21.0061	20.9543	21.1767	20.5401	18.9042	20.7184	21.164
Q9C8X4_ARATH	GrpE protein homolog	At1g36390	31223	4	15.77	4	0.276333	0.5389	0.349265	1.09326	0.071833	0.297475	0.60055	0.85184	0.149762					20.7737	20.8121	20.7874	20.4351	19.3091	21.0123	20.9244	18.7463	19.4227	18.9761	19.7035	19.5214
CGR2_ARATH	Probable pectin methylesterase CGR2	CGR2	28532	4	19.92	4	0.277458	-1.78408	0.0189575	-0.667037	0.330089	-0.505207	0.456795	0.611831	0.370137					18.7718	21.066	18.692	21.5492	20.9503	21.3826	19.0094	20.3507	21.1708	20.3215	21.0781	20.6469
SEBP2_ARATH	Selenium-binding protein 2	SBP2	53937	5	12.73	5	0.277897	0.0894699	0.91232	1.42286	0.0992802	0.442338	0.588477	1.77573	0.0457397					20.2279	19.8919	18.2747	20.1702	18.749	19.2069	18.944	18.7527	16.4292	16.3498	17.6942	18.7549
Q9SJ03_ARATH	Expressed protein	At2g21960	35806	2	7.23	1	0.27811	-0.653034	0.0878621	-0.285701	0.431714	0.258309	0.476083	0.625642	0.100349					17.3095	17.8117	18.3488	18.827	17.9169	18.6851	18.1309	18.134	18.0621	17.9646	17.8049	17.7826
TOP1A_ARATH	DNA topoisomerase 1 alpha	TOP1A	102799	1	0.66	1	0.278655	-0.107234	0.884724	-1.19447	0.125233	2.06175	0.0148803	0.974511	0.203477					15.1485	15.7588	15.3476	15.704	15.6525	15.2201	15.3918	15.5659	18.8806	14.66	14.3326	14.6605
MANA1_ARATH	Alpha-mannosidase At3g26720	At3g26720	115220	3	4.32	3	0.278655	-1.39305	0.0627054	-1.48937	0.0487486	-0.248656	0.720248	-0.344972	0.620201					16.3818	16.5956	16.2149	17.2709	16.9781	19.1225	17.7536	17.33	18.5768	18.1605	16.8162	19.4296
PHOT1_ARATH	Phototropin-1	PHOT1	111689	1	1.41	1	0.278655	-0.00275689	0.993988	-0.462037	0.221789	0.764996	0.0543776	0.305716	0.410377					18.9285	19.1404	19.804	19.281	19.022	19.5782	19.5113	20.032	19.7159	19.4589	18.5387	18.9665
Q9LI73_ARATH	At3g25700	At3g25700	49374	1	2.43	1	0.278655	0.338733	0.473758	-0.794434	0.108652	0.680868	0.163119	-0.452298	0.342924					18.8224	19.2042	19.8613	18.7991	19.442	18.6307	19.1669	20.7755	20.3287	19.822	19.1071	19.2996
DRP2A_ARATH	Dynamin-2A	DRP2A	99166	15	19.8	4	0.278681	-1.16368	0.139662	-1.25428	0.113956	-0.836083	0.277733	-0.926684	0.231592					19.2422	17.2402	17.271	20.1897	17.5322	19.5226	19.675	18.313	19.5283	19.7671	20.745	19.5125
THRC1_ARATH	Threonine synthase 1, chloroplastic	TS1	57777	4	6.46	4	0.278706	-0.784811	0.111639	-0.35753	0.448897	0.671692	0.167302	1.09897	0.0333697					18.8179	17.5535	17.8874	19.1934	18.7566	18.6631	19.0175	18.1205	18.1933	17.6006	18.5619	17.1537
ENL2_ARATH	Early nodulin-like protein 2	At4g27520	35064	7	17.48	7	0.278971	-0.57613	0.329273	0.772599	0.197825	-1.31387	0.0390548	0.0348578	0.951937					23.0608	22.6058	21.9789	23.6325	22.4443	23.2971	23.1977	21.3047	20.8253	23.2564	22.9465	23.0665
FTSH5_ARATH	ATP-dependent zinc metalloprotease FTSH 5, chloroplastic	FTSH5	75232	28	38.49	28	0.279102	0.587665	0.167656	0.178461	0.663337	0.66844	0.120745	0.259237	0.529043					25.2392	25.0719	24.5941	24.7426	23.813	24.5866	25.0699	25.2926	24.0073	24.1387	24.2294	23.9963
ALFC6_ARATH	Fructose-bisphosphate aldolase 6, cytosolic	FBA6	38387	16	64.8	10	0.279802	-0.738716	0.100315	-0.0490388	0.907774	-0.670374	0.132064	0.0193034	0.963619					23.4984	22.9005	22.4371	24.1079	22.7982	24.1461	23.2513	22.9177	22.8142	23.5015	23.8274	23.6654
ATPO_ARATH	ATP synthase subunit O, mitochondrial	At5g13450	26322	9	33.19	9	0.279802	-0.296729	0.579551	0.848912	0.129502	-1.2449	0.0344406	-0.099262	0.852091					22.5915	22.8157	22.1582	22.8538	22.5307	23.0711	22.9152	20.4013	21.7021	22.646	23.1567	22.9506
PTN2A_ARATH	Phosphatidylinositol 3,4,5-trisphosphate 3-phosphatase and protein-tyrosine-phosphatase PTEN2A	PTEN2A	66430	1	2.45	1	0.280526	-0.484867	1	0.221184	0.586921	-0.781038	0.0724732	-0.0749874	0.85303					15.8631	16.5725	16.3984	16.7627	16.7302	16.7956	15.5449	15.7377	16.8878	17.0386	16.3851	17.0899
PGR5_ARATH	Protein PROTON GRADIENT REGULATION 5, chloroplastic	PGR5	14293	4	30.08	4	0.280526	0.797186	0.0932311	0.487861	0.286008	0.530215	0.248288	0.22089	0.622189					23.3145	23.8382	23.9884	22.3038	23.8843	22.5614	23.1111	22.8004	23.7659	22.8899	22.5464	22.6505
QCR71_ARATH	Cytochrome b-c1 complex subunit 7-1	QCR7-1	14527	5	38.52	5	0.280526	-1.06487	0.0783267	0.216205	0.702513	-0.978804	0.102235	0.302275	0.594476					20.3561	20.8144	21.3215	22.0559	21.2872	22.3436	21.737	20.0604	20.046	20.8193	21.5256	22.4349
OPT3_ARATH	Oligopeptide transporter 3	OPT3	82441	1	2.17	1	0.280573	-0.179165	0.596254	-0.45247	0.194664	-0.122273	0.716791	-0.395578	0.252876					17.7698	18.3345	18.2232	18.4652	18.0104	18.3895	18.9804	18.5384	18.166	18.3861	18.7428	18.9229
SUOX_ARATH	Sulfite oxidase	SOX	43329	2	5.34	2	0.280689	-3.22837	0.0251874	-1.60894	0.226206	-1.56047	0.23964	0.0589526	0.963467					15.3382	14.5447	14.6022	19.3205	15.4799	19.3697	15.2138	15.365	18.7332	15.5973	19.0339	19.3621
H2A5_ARATH	Probable histone H2A.5	At5g27670	15908	3	29.33	3	0.28093	-0.0467228	0.886553	-0.525732	0.127289	0.438035	0.197177	-0.0409736	0.900424					24.3826	24.6171	24.4557	24.4491	24.4654	24.6811	24.3767	25.3696	25.2863	24.6595	24.5124	24.5466
ATPB_ARATH	ATP synthase subunit beta, chloroplastic	atpB	53934	63	80.32	62	0.28141	0.440711	0.262616	-0.147589	0.700632	0.711241	0.0823431	0.12294	0.748532					29.4686	28.9275	28.3506	28.8058	27.8686	28.7502	29.1521	29.2888	28.7486	28.4085	28.2678	28.3795
MDAR_ARATH	Monodehydroascorbate reductase, chloroplastic/mitochondrial	MDAR5	53302	13	34.48	12	0.283184	-0.440565	0.359688	0.664871	0.176351	-0.294959	0.535622	0.810477	0.105473					20.9041	20.9724	21.1969	21.9914	21.0284	21.3753	21.4292	19.4813	20.1683	20.3236	20.8775	20.7625
PSA7B_ARATH	Proteasome subunit alpha type-7-B	PAD2	27324	7	30	7	0.283737	-0.437625	0.331024	0.611581	0.182408	-0.490683	0.278223	0.558522	0.220469					23.7626	23.4181	21.9049	23.3148	23.7384	23.3453	22.2469	22.4566	22.5475	22.7655	22.8822	23.0753
Q9FKZ4_ARATH	Ribosomal protein L25/Gln-tRNA synthetase, anti-codon-binding domain-containing protein	MUD21.12	27337	1	7.23	1	0.284377	0.793156	0.0760158	-0.00112035	0.997854	0.512778	0.23295	-0.281498	0.503398					17.1382	17.7834	17.7462	16.6918	16.972	16.6246	17.0233	17.3172	18.3307	16.8771	16.6311	17.6247
Q9LT39_ARATH	Leucine-rich repeat (LRR) family protein	At3g20820	39862	19	55.89	19	0.284576	0.327024	0.47624	-0.0454914	0.920196	0.975818	0.0488889	0.603303	0.200054					25.7964	26.0281	26.975	25.6423	26.5642	25.612	25.6018	26.45	26.8842	25.6438	25.1588	25.2059
Q9SGT7_ARATH	At1g56110/T6H22_9	NOP56	58673	6	14.94	6	0.284576	0.0429751	0.92808	-0.900271	0.077771	0.197856	0.678822	-0.74539	0.136164					20.9909	21.4808	21.184	21.7466	20.7443	21.0358	21.337	23.0984	21.921	22.3799	21.945	21.438
Q94K97_ARATH	30S ribosomal protein	At5g24490	34857	3	10.71	3	0.284758	0.483082	0.229393	-0.15292	0.695406	0.707676	0.0884512	0.0716737	0.85402					22.8943	22.8994	22.7512	21.4734	22.7577	22.8646	23.0126	23.1045	22.8866	22.6499	22.0585	22.1723
FTHS_ARATH	Formate--tetrahydrofolate ligase	THFS	67802	9	17.98	9	0.285388	-2.74055	0.0228633	-0.726736	0.501467	-1.36912	0.216322	0.644696	0.550141					18.4652	19.6412	18.0812	21.9491	21.2692	21.191	19.6372	16.5724	22.1583	20.0512	21.4214	21.0025
RS202_ARATH	40S ribosomal protein S20-2	RPS20B	13693	7	50	2	0.285388	0.669968	0.182864	-0.285581	0.557772	0.985223	0.0598946	0.0296731	0.951072					22.7594	22.8091	23.8642	21.7688	23.3111	22.3429	22.8467	23.3527	24.09	22.4541	22.2755	22.6042
TCPA_ARATH	T-complex protein 1 subunit alpha	CCT1	59229	7	13.76	5	0.285388	-0.532084	0.294511	0.499097	0.324103	-1.08092	0.046081	-0.0497435	0.920035					20.6547	19.8171	20.3424	21.4039	19.9143	21.0923	20.5907	18.9509	19.7752	20.8796	20.6297	21.0503
ALFC8_ARATH	Fructose-bisphosphate aldolase 8, cytosolic	FBA8	38540	20	67.6	20	0.285609	-0.500358	0.258462	0.475296	0.281803	-0.708127	0.119152	0.267527	0.537665					26.0188	25.5129	25.4571	26.4355	25.5231	26.5312	25.9309	25.2382	24.3938	25.8128	25.9406	25.9339
MAM1_ARATH	Methylthioalkylmalate synthase 1, chloroplastic	MAM1	55125	5	15.61	5	0.286087	0.808811	0.206893	1.2809	0.056405	0.256287	0.67977	0.728374	0.252666					19.0481	18.2023	17.6712	18.8678	17.0282	16.5992	16.5098	16.5846	17.9846	16.626	17.0348	16.6493
PSBD_ARATH	Photosystem II D2 protein	psbD	39548	9	27.48	9	0.286906	0.224325	0.537002	-0.463936	0.213471	0.567492	0.134113	-0.120769	0.738124					25.5896	25.7352	25.1725	25.0606	25.5759	25.1878	25.7658	25.5346	26.5887	25.6517	25.4065	25.1284
RS18_ARATH	40S ribosomal protein S18	RPS18A	17545	18	56.58	18	0.286906	0.59933	0.154749	0.103966	0.79653	0.654773	0.123024	0.159409	0.693161					25.9709	26.4607	27.0054	25.4168	26.5314	25.6909	26.263	26.0647	26.7975	25.68	25.5023	25.9785
GLO1_ARATH	(S)-2-hydroxy-acid oxidase GLO1	GLO1	40341	30	72.48	29	0.2883	0.0994224	0.752225	-0.255779	0.422257	0.50811	0.124961	0.152908	0.628309					26.4384	26.2461	25.657	26.1734	25.7614	26.1084	26.5519	26.3396	26.2173	26.0389	25.8179	25.7278
GSTZ1_ARATH	Glutathione S-transferase Z1	GSTZ1	24888	1	5.88	1	0.28858	-0.983884	1	-0.415339	0.377541	-0.49063	0.300381	0.0779148	0.866345					15.2382	16.0663	15.6198	16.7802	16.6581	16.4377	15.5449	15.7377	16.8878	15.7162	16.9587	16.9674
SYFB_ARATH	Phenylalanine--tRNA ligase beta subunit, cytoplasmic	At1g72550	67543	2	3.85	2	0.289968	-0.0458118	0.946251	-1.61527	0.0321561	1.10138	0.124136	-0.468078	0.495326					18.3549	18.5555	18.2015	19.5831	17.4528	18.2134	18.3459	20.4622	21.1495	19.0101	18.7566	18.8867
RK11_ARATH	50S ribosomal protein L11, chloroplastic	RPL11	23148	7	37.84	7	0.291891	0.47753	0.3265	-0.0914714	0.847874	1.03322	0.0472178	0.464217	0.339621					23.1075	23.6225	24.4397	22.4949	24.0227	23.2194	23.7236	23.36	24.3605	22.9555	22.4877	22.9012
WHY1_ARATH	Single-stranded DNA-binding protein WHY1, chloroplastic	WHY1	29058	3	17.11	3	0.293426	1.10342	0.0862376	0.114869	0.848828	1.12347	0.0813379	0.134916	0.822904					19.9877	18.5636	20.5178	18.5057	17.9272	19.3258	20.1201	20.1174	18.487	18.1019	18.5115	18.7406
H33_ARATH	Histone H3.3	HTR4	15406	4	22.06	4	0.293609	-0.201283	0.552618	-0.608322	0.0899025	0.407315	0.240157	0.000275945	0.999345					25.8637	25.8561	25.6371	25.7461	26.2025	26.012	25.7561	26.6056	26.8201	26.0276	25.9022	26.03
F4IUJ0_ARATH	Uncharacterized protein	At2g26340	27824	3	16.6	2	0.294039	1.83592	0.0604567	0.467837	0.606642	1.6427	0.0883869	0.274617	0.761601					20.3792	20.3281	20.7991	19.2957	16.5618	20.1412	20.1043	20.3217	19.6769	19.6275	19.0125	16.5348
Q9SD78_ARATH	Furry	F13G24.260	15038	2	17.56	2	0.294039	-0.0242777	0.958459	0.504059	0.291333	-1.1256	0.0299724	-0.597262	0.215489					19.1382	19.4361	19.357	19.767	18.3403	19.8968	19.2561	18.0764	19.0867	19.571	20.1101	20.1149
SYAP_ARATH	Alanine--tRNA ligase, chloroplastic/mitochondrial	EMB86	107830	3	4.19	3	0.294039	0.567552	0.293211	-0.388193	0.466517	1.20495	0.0380139	0.249204	0.637897					18.6718	17.8145	17.401	18.3005	16.3091	17.5751	18.6914	17.7855	18.5749	16.7807	17.4187	17.2377
SSRA_ARATH	Translocon-associated protein subunit alpha	At2g21160	28167	1	7.36	1	0.294892	-0.19019	0.711212	0.973569	0.0764476	-0.95758	0.0807816	0.206178	0.688315					19.6195	20.062	19.051	20.2068	19.5502	19.546	19.8063	17.7385	18.267	19.3144	19.4495	19.9206
RIBA1_ARATH	Bifunctional riboflavin biosynthesis protein RIBA 1, chloroplastic	RIBA1	59056	1	1.66	1	0.296355	0.290559	0.515225	1.00914	0.0384049	-0.53084	0.244234	0.187745	0.672486					17.3839	17.5753	16.2386	16.857	16.7368	16.7323	15.5449	15.7377	16.8878	16.7793	16.3948	16.5887
PMG2_ARATH	Probable 2,3-bisphosphoglycerate-independent phosphoglycerate mutase 2	At3g08590	60764	4	10.54	2	0.296465	-0.886881	0.076779	-0.664086	0.172584	-0.381526	0.420759	-0.158731	0.734669					19.7726	19.0231	19.0507	20.8568	19.0062	20.644	19.9418	19.7709	20.1258	20.1926	20.5734	20.2172
VDAC4_ARATH	Mitochondrial outer membrane protein porin 4	VDAC4	29505	2	13.14	2	0.296465	-0.123299	0.689186	-0.092365	0.764119	-0.356744	0.258908	-0.32581	0.300328					20.4926	20.5495	19.9503	20.4805	20.2861	20.5956	20.1834	20.5489	20.5372	20.8876	20.9413	20.5108
PP334_ARATH	Pentatricopeptide repeat-containing protein At4g21705, mitochondrial	At4g21705	56577	1	1.22	1	0.296847	1.00514	0.103174	-0.396967	0.498954	0.250093	0.668252	-1.15201	0.0661684					20.6476	21.2198	22.567	19.6307	21.0659	20.7225	21.3203	22.4147	21.8905	22.3456	20.9897	21.5398
F4J9G2_ARATH	Rhodanese/Cell cycle control phosphatase superfamily protein	At3g59780	73935	4	6.71	4	0.298395	0.251992	0.714344	0.719784	0.305576	0.98126	0.17037	1.44905	0.0524378					19.6522	19.5572	17.1563	17.3486	18.6447	19.6164	17.829	17.905	18.4724	17.0602	17.0033	17.199
TIC55_ARATH	Protein TIC 55, chloroplastic	TIC55	60608	5	11.5	5	0.299333	-0.752705	0.219463	-1.26728	0.0499516	-0.111449	0.850992	-0.626026	0.302319					21.0793	20.8513	18.4238	20.9959	20.6505	20.9661	21.3291	21.3419	21.4853	20.9774	21.7459	21.7674
Q9FG81_ARATH	Aluminum induced protein with YGL and LRDR motifs	MQD19.19	27509	2	7.17	2	0.29948	-0.275556	0.49837	-0.182769	0.651557	0.720596	0.0931238	0.813383	0.0619446					17.5833	17.6447	17.4995	18.4338	17.5003	17.6201	17.596	17.1904	18.4894	17.1002	17.3242	16.6896
PROF2_ARATH	Profilin-2	PRO2	13998	1	14.5	1	0.301206	-0.976614	1	-0.455238	0.300899	-0.140162	0.744894	0.381214	0.383063					16.2312	16.5595	16.9204	17.3085	17.6512	17.6811	16.509	16.5835	17.9843	16.7457	17.4922	17.2592
ENO2_ARATH	Bifunctional enolase 2/transcriptional activator	ENO2	47719	20	48.87	19	0.301281	-0.943589	0.0978239	0.154658	0.77337	-0.942503	0.0981678	0.155744	0.771828					24.1708	23.3641	22.9285	24.9312	23.7287	24.6342	24.2192	23.5806	22.1995	24.1599	24.3972	24.2698
DECR2_ARATH	Peroxisomal 2,4-dienoyl-CoA reductase	At3g12800	31796	4	15.77	4	0.301501	0.0211032	0.96476	-0.675017	0.174904	-0.229599	0.632443	-0.925719	0.0715571					20.2407	20.7096	20.9579	20.9218	20.9538	19.9693	20.6704	21.6436	21.6192	22.3143	20.7483	21.5595
F4K465_ARATH	Nucleoporin-like protein	At5g20200	81685	1	0.92	1	0.301949	-0.734857	0.106767	-0.517583	0.242745	-0.418549	0.339958	-0.201275	0.641231					19.7038	20.0302	18.2514	20.1554	19.8371	20.1974	19.9742	19.5673	19.9966	20.2209	20.3485	20.2244
MDHM1_ARATH	Malate dehydrogenase 1, mitochondrial	At1g53240	35804	9	23.75	7	0.301967	-0.740414	0.402616	1.38183	0.131576	-2.01431	0.0362559	0.107936	0.90142					23.2556	22.7447	21.9422	23.7424	22.8295	23.5919	23.1303	21.9399	18.7269	23.2449	23.3382	23.2568
Y2416_ARATH	Uncharacterized protein At2g34160	At2g34160	14617	4	24.62	1	0.302294	-0.302926	0.516627	-0.977296	0.0523621	0.927479	0.0635942	0.253109	0.586857					19.7608	19.7534	19.9854	19.7613	20.6478	19.9994	19.8928	20.7882	21.7505	20.3226	19.552	19.7744
PLY5_ARATH	Probable pectate lyase 5	At1g67750	44886	3	12.5	1	0.302515	0.700283	0.278221	1.04323	0.116592	0.564513	0.377846	0.907459	0.16692					21.9647	20.8498	20.7549	19.957	21.236	20.2755	19.3127	19.93	21.1969	20.4028	18.4886	19.8547
FTSH8_ARATH	ATP-dependent zinc metalloprotease FTSH 8, chloroplastic	FTSH8	73198	17	27.74	4	0.302523	-0.127777	0.748646	0.620196	0.137777	-0.182953	0.647158	0.56502	0.172985					22.0059	21.1114	21.7186	21.8552	21.3048	22.0592	21.1859	21.3971	20.3924	20.7625	21.4551	21.3066
RLM3_ARATH	Disease resistance protein RLM3	RLM3	91154	2	2.64	2	0.30276	0.463421	0.215148	-0.247804	0.497224	0.354004	0.337078	-0.357221	0.332878					17.9149	18.4644	18.3599	18.1498	17.9404	17.2589	18.2821	18.6928	18.5079	18.6497	17.8891	17.8819
SYP22_ARATH	Syntaxin-22	SYP22	29481	1	4.1	1	0.302823	-0.249663	0.552761	0.183666	0.661204	0.473635	0.269292	0.906964	0.0468155					17.4701	17.5831	17.0433	17.714	17.7406	17.3908	16.81	16.5509	18.1846	16.7206	16.5645	16.8395
ATS3A_ARATH	Embryo-specific protein ATS3A	ATS3A	19949	2	11.73	2	0.303357	1.02836	0.094172	0.109024	0.850264	-0.50798	0.386569	-1.42731	0.0268861					21.6996	21.8432	23.6875	20.951	22.218	20.9762	22.0654	21.9279	22.9099	23.3276	22.414	22.6855
MDAR2_ARATH	Monodehydroascorbate reductase 2	MDAR2	47480	5	16.78	4	0.303929	-0.623414	0.452906	-0.109284	0.894061	-1.87174	0.0383699	-1.35761	0.11718					19.0155	19.1605	18.8912	20.8424	17.6451	20.4499	17.5954	19.924	19.8757	21.5666	20.4511	20.9925
NAA15_ARATH	N-terminal acetyltransferase A complex auxiliary subunit NAA15	NAA15	102147	14	19.62	12	0.305337	-0.191265	0.663033	-0.00291443	0.99468	-0.863919	0.066841	-0.675568	0.14086					22.2508	20.8304	22.2503	22.3421	21.6422	21.9209	22.1322	21.9949	21.2131	22.5266	22.7007	22.7047
RS151_ARATH	40S ribosomal protein S15-1	RPS15A	17129	7	44.74	6	0.305337	0.511327	0.443259	-0.731799	0.278759	1.6348	0.0263993	0.391671	0.554925					23.9398	24.2008	24.8265	22.9778	25.0969	23.3584	23.6866	25.4423	26.0336	23.7192	23.0108	23.5281
AL3F1_ARATH	Aldehyde dehydrogenase family 3 member F1	ALDH3F1	53615	3	6.61	3	0.306333	0.816944	0.498475	-2.12804	0.094332	2.79685	0.0343969	-0.148131	0.901364					18.0634	20.4473	22.2278	18.9196	20.9316	18.4366	21.2878	22.9524	22.8825	18.3641	18.3307	22.0373
RGP2_ARATH	UDP-arabinopyranose mutase 2	RGP2	40890	12	29.72	3	0.306438	-1.04351	0.081299	0.291744	0.604018	-0.675842	0.241066	0.659413	0.252034					20.6759	18.8826	20.6024	21.481	20.6613	21.1491	20.5416	19.5575	19.1866	19.7253	20.6772	20.9106
SYQ_ARATH	Glutamine--tRNA ligase, cytoplasmic	OVA9	91247	1	1.26	1	0.306438	-0.194235	0.565491	-0.0258124	0.938687	0.41846	0.227237	0.586882	0.0997059					20.8014	20.2857	19.8173	20.5721	20.2001	20.7149	20.1519	20.5289	20.301	19.9026	20.1055	19.7184
PSA4A_ARATH	Proteasome subunit alpha type-4-A	PAC1	27475	3	19.2	3	0.306438	-0.869377	0.0825986	-0.145372	0.756661	-0.689049	0.159038	0.0349568	0.940485					21.1259	20.7848	19.8551	21.3283	21.2762	21.7693	20.1264	21.4523	20.6231	21.7279	20.7545	21.7866
PSBL_ARATH	Photosystem II reaction center protein L	psbL	4470	2	36.84	2	0.306438	0.719968	0.109003	-0.0429383	0.919388	0.617684	0.16315	-0.145223	0.732734					22.4134	22.294	21.5565	21.3918	20.6158	22.0965	22.4048	21.7179	22.2702	21.7849	21.4547	21.3001
PURA_ARATH	Adenylosuccinate synthetase, chloroplastic	PURA	52964	3	8.98	3	0.306649	0.152061	0.736079	0.974452	0.0475017	-0.622705	0.1834	0.199686	0.658619					19.5984	18.2826	19.0162	18.9885	18.3659	19.0865	17.176	18.1487	18.649	18.5941	18.6512	18.5966
RIDA_ARATH	Reactive Intermediate Deaminase A, chloroplastic	RIDA	19816	5	34.22	5	0.307398	-1.47985	0.0678857	-0.87225	0.259489	-1.01522	0.193543	-0.407623	0.590196					21.7423	21.2286	18.6161	22.7106	20.7063	22.6096	21.5078	21.6744	21.0216	22.5718	22.4465	22.231
SCP26_ARATH	Serine carboxypeptidase-like 26	SCPL26	51521	2	6.42	2	0.307937	-0.067434	0.87501	0.711653	0.115996	-0.859791	0.0633092	-0.0807039	0.850713					18.5401	18.1416	17.9057	18.4947	17.5553	18.7398	17.8662	17.1514	17.4349	17.6476	18.7356	18.6487
TC753_ARATH	Protein TOC75-3, chloroplastic	TOC75-3	89189	12	17.85	12	0.308564	-0.798338	0.168279	-0.673348	0.239757	-0.716364	0.212788	-0.591375	0.298595					22.8122	22.7271	20.7241	23.0362	22.5346	23.0875	22.847	23.4405	21.9958	23.3365	23.6791	23.4168
Q9LSP5_ARATH	AT3g17020/K14A17_14	At3g17020	17776	4	36.81	4	0.309199	-1.23141	0.150396	0.809026	0.332522	-1.59568	0.0698927	0.444757	0.588914					20.1796	20.2789	19.6262	21.1913	21.2026	21.3851	20.8588	16.7248	20.0741	20.3849	20.9315	21.1284
PAP1_ARATH	Probable plastid-lipid-associated protein 1, chloroplastic	PAP1	34948	13	52.83	13	0.309549	-0.747032	0.215355	0.665224	0.266674	-1.05515	0.0896043	0.357108	0.543303					23.3298	23.2092	21.3959	23.3701	23.064	23.7418	22.8608	21.9707	21.1076	22.5725	23.5739	22.9582
EXP10_ARATH	Expansin-A10	EXPA10	26428	1	3.61	1	0.310099	0.639943	0.158969	-0.283476	0.518189	0.639983	0.158945	-0.283435	0.518249					21.4899	21.5884	22.6299	21.3676	21.5012	20.9196	21.3684	22.4046	22.7857	21.6172	21.4772	21.5443
TPIC_ARATH	Triosephosphate isomerase, chloroplastic	TIM	33346	11	35.87	10	0.310099	-0.00526049	0.992345	0.627473	0.265522	0.527476	0.34552	1.16021	0.051962					24.291	23.4996	23.2125	23.7589	23.0683	24.1918	23.8411	23.4265	21.8532	22.0582	23.0465	22.4336
F4IRK9_ARATH	Transmembrane protein	At2g25169	14041	1	4.84	1	0.310308	0.694442	0.251674	-0.783787	0.199107	0.566431	0.345248	-0.911798	0.139919					23.0316	23.5124	24.9534	22.2943	23.8594	23.2604	24.1217	25.1077	24.6194	24.6668	23.2758	24.2068
GAPN_ARATH	NADP-dependent glyceraldehyde-3-phosphate dehydrogenase	ALDH11A3	53060	16	41.73	15	0.311413	-0.246946	0.63703	0.780783	0.152061	-1.17004	0.0409276	-0.14231	0.785001					23.3954	22.6331	22.5869	23.8016	22.4304	23.1242	22.6571	22.709	20.9068	23.1902	23.3076	23.2853
PIP23_ARATH	Aquaporin PIP2-3	PIP2-3	30429	4	14.39	4	0.312173	-1.09928	0.258691	-2.25085	0.0320525	2.1489	0.0391184	0.99733	0.303162					21.846	21.1409	18.8995	21.2237	20.721	23.2396	23.5482	24.1219	20.9688	20.8616	20.4446	20.886
TCPQ_ARATH	T-complex protein 1 subunit theta	CCT8	58939	7	17.3	7	0.312269	-0.600632	0.226111	0.296783	0.540034	-0.957847	0.0647582	-0.0604314	0.89992					21.1024	20.7238	20.3738	21.943	20.6909	21.368	21.1852	20.7163	19.4081	21.2689	21.3992	21.515
EBP_ARATH	Probable 3-beta-hydroxysteroid-Delta(8),Delta(7)-isomerase	At1g20050	25146	1	4.93	1	0.31232	0.183609	0.567965	-0.178031	0.579622	-0.133413	0.677166	-0.495053	0.139626					19.143	19.2174	19.2463	19.1115	18.8542	19.0903	18.9794	19.6335	19.528	19.9463	19.3928	19.202
PRP8A_ARATH	Pre-mRNA-processing-splicing factor 8A	PRP8A	275427	3	1.14	3	0.312657	-1.1375	0.31995	-2.88065	0.0222658	0.71935	0.524038	-1.02379	0.368783					19.0252	14.9848	15.8129	19.3639	17.1707	16.7008	17.7287	20.1777	20.5583	18.1884	18.1275	19.9908
TI205_ARATH	Protein TIC 20-v, chloroplastic	TIC20-V	23652	1	4.78	1	0.313973	0.116806	0.702617	0.0301607	0.921235	0.376059	0.232195	0.289414	0.351844					19.2723	19.4215	19.1989	19.0156	18.9385	19.5881	19.1175	19.5841	19.1006	18.9824	18.8353	18.8563
ACER_ARATH	Alkaline ceramidase	ACER	29744	1	3.92	1	0.314805	-0.821784	1	-0.444518	0.298569	-0.316399	0.454162	0.0608666	0.88415					15.6528	15.4009	15.7831	16.5213	16.5886	16.1922	15.5449	15.7377	16.8878	15.7541	16.7967	16.5689
RR14_ARATH	30S ribosomal protein S14, chloroplastic	rps14	11785	4	38	4	0.314805	0.842371	0.074105	0.0941867	0.830322	0.52668	0.244417	-0.221504	0.615892					23.0592	23.3136	24.2814	22.1406	23.5324	22.4541	23.4813	23.2802	23.6101	23.183	22.5978	23.0109
EP1L1_ARATH	EP1-like glycoprotein 1	At1g78820	50594	11	26.59	5	0.316038	-1.1672	0.0935228	0.0255354	0.968832	0.402662	0.541126	1.5954	0.0285466					20.8902	21.1105	20.0485	21.5184	21.8124	22.2199	21.5582	20.4069	20.0074	18.731	21.4926	20.5409
DCE2_ARATH	Glutamate decarboxylase 2	GAD2	56141	15	29.55	15	0.317105	-1.26627	0.238421	1.55539	0.153517	-1.39377	0.197148	1.42789	0.187161					23.2048	22.6554	22.3071	24.5251	23.241	24.1999	23.0834	22.4582	17.9595	22.3041	23.0354	22.3429
TRXF1_ARATH	Thioredoxin F1, chloroplastic	At3g02730	19325	3	16.85	3	0.317105	0.0392441	0.956818	-0.529104	0.470451	1.8261	0.0246609	1.25775	0.102086					21.7737	21.6669	20.2909	21.2232	21.2109	21.1797	21.6119	21.6064	22.1005	17.9274	20.7039	21.2092
ACLB1_ARATH	ATP-citrate synthase beta chain protein 1	ACLB-1	65814	7	15.3	7	0.318098	0.0383891	0.96505	1.67013	0.0757079	-2.21146	0.0244504	-0.579718	0.512149					21.1361	20.4078	20.3339	21.3617	19.3892	21.0119	21.3368	18.2694	17.2612	21.3293	20.7505	21.4221
SCP42_ARATH	Serine carboxypeptidase-like 42	SCPL42	52874	4	10.36	4	0.319697	-1.00129	0.133359	0.313176	0.623402	0.155783	0.806279	1.47025	0.0359169					18.6904	19.1134	19.8636	20.1911	20.1564	20.3239	18.639	19.0423	19.0466	17.001	19.9858	19.2739
EIF3B_ARATH	Eukaryotic translation initiation factor 3 subunit B	TIF3B1	81876	8	11.66	8	0.320301	0.0888126	0.792157	-0.449167	0.198241	0.194171	0.566751	-0.343808	0.317625					21.7524	20.9674	21.4888	21.3554	21.0919	21.4948	21.9145	22.142	21.4996	21.3345	21.7409	21.8982
RUXF_ARATH	Probable small nuclear ribonucleoprotein F	At4g30220	9864	1	19.32	1	0.320428	0.60434	0.176302	0.508149	0.250153	0.434029	0.322284	0.337838	0.437233					16.626	17.7877	17.4332	16.4639	17.1378	16.4321	16.3901	16.4755	17.4568	15.927	16.5164	16.5771
UPP_ARATH	Uracil phosphoribosyltransferase, chloroplastic	UPP	32195	4	16.89	4	0.321028	1.86477	0.0311328	0.303242	0.697926	0.768607	0.333625	-0.792918	0.31918					21.0604	21.18	19.5253	17.6609	18.0614	20.4492	20.6863	20.0961	20.0736	18.1864	20.2431	20.1207
CYSC1_ARATH	Bifunctional L-3-cyanoalanine synthase/cysteine synthase C1, mitochondrial	CYSC1	39927	10	24.46	10	0.32176	-0.954266	0.132961	0.153499	0.799647	-1.18021	0.0695398	-0.0724473	0.904546					22.8045	22.1597	21.8269	23.7186	22.1484	23.7869	22.8966	20.7546	22.6794	23.4781	23.14	23.2531
PWD_ARATH	Phosphoglucan, water dikinase, chloroplastic	GWD3	131323	2	2.84	2	0.322072	-0.473125	1	-0.034895	0.915919	0.0446955	0.892449	0.482926	0.161759					18.3424	18.3215	18.3684	19.0955	18.4913	18.8649	17.8974	18.7665	18.4731	18.3279	18.0754	18.5997
SAP18_ARATH	Histone deacetylase complex subunit SAP18	At2g45640	17164	3	26.97	3	0.322072	-1.03032	0.16152	-1.61257	0.037872	0.0704799	0.920334	-0.511772	0.472651					18.8306	20.1323	16.477	19.6561	19.3133	19.5614	20.0969	20.0842	20.0964	19.8808	19.688	20.4973
PGKH1_ARATH	Phosphoglycerate kinase 1, chloroplastic	PGK1	50112	28	52.18	28	0.323185	0.171598	0.750434	0.689277	0.215832	0.492964	0.368352	1.01064	0.0796804					27.4914	26.2151	26.3912	26.778	25.7189	27.0861	26.8687	26.1206	25.0406	25.4167	25.7788	25.3555
Y4320_ARATH	Uncharacterized protein At4g13200, chloroplastic	At4g13200	20430	6	44.86	5	0.323185	0.549892	0.287557	0.925529	0.0858106	0.186658	0.712101	0.562295	0.277348					21.0044	21.4729	22.1191	20.549	21.3403	21.0574	21.6298	19.887	20.303	19.8851	20.9553	20.4195
PNSL5_ARATH	Photosynthetic NDH subunit of lumenal location 5, chloroplastic	PNSL5	28306	2	12.36	2	0.325332	2.02756	0.0444339	0.240084	0.794608	1.36469	0.156421	-0.422786	0.647655					21.4351	21.2044	20.8852	20.2505	16.315	20.8765	21.0485	21.2135	20.5425	20.2016	19.3694	19.1395
[truncated: 560 more rows]

## Sheet: Legend
	Protein found differentially abundant when comparing all conditions (ANOVA, Benjamini-Hochberg FDR ≤ 0.05)
[truncated: 6 more rows]

[truncated: 1 more sheets: Peptides]
