# Supplementary material for: Arabidopsis eIF4E1 protects the translational machinery during TuMV infection and restricts virus accumulation
Source: PLoS Pathog. 2023 Nov 20;19(11):e1011417. doi: 10.1371/journal.ppat.1011417 (PMC10721207; doi:10.1371/journal.ppat.1011417)
Supplement: S1 Supporting Dataset — (ZIP) [file ppat.1011417.s010.zip]

Archive with 58 entries (34 files):
- Fig 1/
- Fig 1/Fig 1c-d (Polysome profiles and quantification data + script)/
- Fig 1/Fig 1c-d (Polysome profiles and quantification data + script)/Col_mock1.csv
- Fig 1/Fig 1c-d (Polysome profiles and quantification data + script)/Col_mock2.csv
- Fig 1/Fig 1c-d (Polysome profiles and quantification data + script)/Col_mock3.csv
- Fig 1/Fig 1c-d (Polysome profiles and quantification data + script)/Col_TuMV1.csv
- Fig 1/Fig 1c-d (Polysome profiles and quantification data + script)/Col_TuMV2.csv
- Fig 1/Fig 1c-d (Polysome profiles and quantification data + script)/Col_TuMV3.csv
- Fig 1/Fig 1c-d (Polysome profiles and quantification data + script)/D-23-00790_Polysome_markdown_final.html
- Fig 1/Fig 1c-d (Polysome profiles and quantification data + script)/D-23-00790_Polysome_markdown_final.Rmd
- Fig 1/Fig 1c-d (Polysome profiles and quantification data + script)/f4e_mock1.csv
- Fig 1/Fig 1c-d (Polysome profiles and quantification data + script)/f4e_mock2.csv
- Fig 1/Fig 1c-d (Polysome profiles and quantification data + script)/f4e_mock3.csv
- Fig 1/Fig 1c-d (Polysome profiles and quantification data + script)/f4e_TUMV1.csv
- Fig 1/Fig 1c-d (Polysome profiles and quantification data + script)/f4e_TUMV2.csv
- Fig 1/Fig 1c-d (Polysome profiles and quantification data + script)/f4e_TUMV3.csv
- Fig 1/Fig 1e unprocessed western blot.pptx
- Fig 1/Fig 1f (puromycin data)/
- Fig 1/Fig 1f (puromycin data)/Fig 1f.xlsx
- Fig 1/Fig 1g (qELISA data)/
- Fig 1/Fig 1g (qELISA data)/Fig 1g.xlsx
- Fig 2/
- Fig 2/Fig 2a-d (MS quantification data + script)/
- Fig 2/Fig 2a-d (MS quantification data + script)/D-23-00790_volcano plots_markdown_final.html
- Fig 2/Fig 2a-d (MS quantification data + script)/D-23-00790_volcano plots_markdown_final.Rmd
- Fig 2/Fig 2a-d (MS quantification data + script)/Volcano plots_vf.xlsx
- Fig 3/
- Fig 3/Fig 3a-d (peptides data)/
- Fig 3/Fig 3a-d (peptides data)/Fig 3a-d.xlsx
- Fig 3/Fig 3e unprocessed western blot.pptx
- Fig 4/
- Fig 4/Fig 4b (weight data)/
- Fig 4/Fig 4b (weight data)/Fig 4b.xlsx
- Fig 4/Fig 4c (ELISA data)/
- Fig 4/Fig 4c (ELISA data)/Fig 4c.xlsx
- S2 Fig/
- S2 Fig/S2 Fig unprocessed western blot.pptx
- S3 Fig/
- S3 Fig/S3 Fig unprocessed western blot.pptx
- S3 Fig/S3b Fig (puromycin data)/
- S3 Fig/S3b Fig (puromycin data)/S3b Fig.xlsx
- S4 Fig/
- S4 Fig/S4 Fig  unprocessed western blot.pptx
- S5 Fig/
- S5 Fig/S5 Fig  unprocessed western blot.pptx
- S6 Fig/
- S6 Fig/S6b-c (peptides data)/
- S6 Fig/S6b-c (peptides data)/S6b-c.xlsx
- S7 Fig/
- S7 Fig/S7b Fig (weight data)/
- S7 Fig/S7b Fig (weight data)/S8b Fig.xlsx
- S7 Fig/S7c Fig (ELISA data)/
- S7 Fig/S7c Fig (ELISA data)/S8c Fig.xlsx
- S8 Fig/
- S8 Fig/S8b fig (weight data)/
- S8 Fig/S8b fig (weight data)/S9b Fig.xlsx
- S8 Fig/S8c fig (weight data)/
- S8 Fig/S8c fig (weight data)/S9c Fig.xlsx
