# Supplementary material for: Arabidopsis eIF4E1 protects the translational machinery during TuMV infection and restricts virus accumulation
Source: PLoS Pathog. 2023 Nov 20;19(11):e1011417. doi: 10.1371/journal.ppat.1011417 (PMC10721207; doi:10.1371/journal.ppat.1011417)
Supplement: S1 Supporting Dataset — (ZIP) [file ppat.1011417.s010.zip › Fig 1/Fig 1c-d (Polysome profiles and quantification data + script)/Col_mock1.csv]

Col mock - 1
Time (min)	Abs
0.0001041666692	0.09599260986
0.000312499993	0.09981687367
0.0005208333605	0.1006774008
0.000729166728	0.1048808098
0.0009375000373	0.1074008271
0.001145833405	0.1091524512
0.001354166772	0.1143984571
0.001562500023	0.1166177541
0.001770833391	0.1248981506
0.001979166642	0.1282798648
0.002187500009	0.1352250874
0.002395833377	0.1413731128
0.002604166744	0.1357065737
0.002812500112	0.1370897591
0.003020833246	0.139291659
0.003229166614	0.1459323764
0.003437499981	0.1482799053
0.003645833349	0.140326947
0.003854166716	0.1441462189
0.004062499851	0.1403244138
0.004270833451	0.1373239756
0.004479167052	0.137134552
0.004687500186	0.1408242285
0.004895833321	0.1349594742
0.005104166921	0.1286603659
0.005312500056	0.1405653954
0.005520833656	0.1319452971
0.005729166791	0.1419057697
0.005937499925	0.1284897625
0.006145833526	0.1339901984
0.00635416666	0.131629318
0.006562500261	0.5049476027
0.006770833395	0.4928461015
0.00697916653	0.1559099108
0.00718750013	0.09408473223
0.007395833265	0.08226732165
0.007604166865	0.07875208557
0.0078125	0.07946228236
0.008020833135	0.07859623432
0.008229167201	0.07922064513
0.008437500335	0.07853429019
0.00864583347	0.07731180638
0.008854167536	0.0806574598
0.009062500671	0.07924136519
0.009270833805	0.0791080147
0.00947916694	0.07945202291
0.009687500075	0.08030031621
0.00989583414	0.07982312143
0.01010416728	0.08056917042
0.01031250041	0.08367745578
0.01052083354	0.082240358
0.01072916668	0.08229225874
0.01093750075	0.08754330873
0.01114583388	0.08383623511
0.01135416701	0.0815667361
0.01156250015	0.08112880588
0.01177083328	0.08433643728
0.01197916735	0.08424752206
0.01218750048	0.08325124532
0.01239583362	0.081905514
0.01260416675	0.08178249747
0.01281249989	0.08263851702
0.01302083395	0.0813774392
0.01322916709	0.08172996342
0.01343750022	0.08209013194
0.01364583336	0.08201358467
0.01385416649	0.08389900625
0.01406250056	0.08242017776
0.01427083369	0.08185871691
0.01447916683	0.08163268119
0.01468749996	0.08327420056
0.0148958331	0.08259718865
0.01510416716	0.0828346014
0.0153125003	0.08266957849
0.01552083343	0.08062208444
0.01572916657	0.08378577977
0.0159374997	0.08256663382
0.0161458347	0.08844094723
0.01635416783	0.09561772645
0.01656250097	0.09640914202
0.0167708341	0.09656795859
0.01697916724	0.09236653894
0.01718750037	0.08171790838
0.01739583351	0.08268163353
0.0176041685	0.08377937973
0.01781249978	0.0811265558
0.01802083477	0.08450813591
0.01822916605	0.08527418971
0.01843750104	0.08382222801
0.01864583418	0.08258979768
0.01885416731	0.08376129717
0.01906250045	0.08119249344
0.01927083358	0.08193323761
0.01947916672	0.08455244452
0.01968750171	0.08420795947
0.01989583299	0.0813723132
0.02010416798	0.08369785547
0.02031249925	0.08286398649
0.02052083425	0.08388593793
0.02072916739	0.08410587162
0.02093750052	0.08316292614
0.02114583366	0.08362262696
0.02135416679	0.08372158557
0.02156249993	0.08464866132
0.02177083492	0.08300229162
0.02197916619	0.08433756977
0.02218750119	0.08280124515
0.02239583246	0.08200567216
0.02260416746	0.08366348594
0.0228125006	0.08321402967
0.02302083373	0.0834858492
0.02322916687	0.08693613112
0.0234375	0.08405554295
0.02364583313	0.08339183778
0.02385416813	0.08098373562
0.0240624994	0.08363166451
0.0242708344	0.0840312615
0.02447916567	0.08292232454
0.02468750067	0.08355779201
0.02489583381	0.08385259658
0.02510416694	0.08293501288
0.02531250007	0.08288801461
0.02552083321	0.0835346058
0.02572916634	0.08317188919
0.02593750134	0.0835442394
0.02614583261	0.08317941427
0.02635416761	0.08315775543
0.02656249888	0.08141240478
0.02677083388	0.08277562261
0.02697916701	0.08424746245
0.02718750015	0.08350674063
0.02739583328	0.08314916492
0.02760416642	0.08306710422
0.02781249955	0.08303281665
0.02802083455	0.08411519974
0.02822916582	0.08428212255
0.02843750082	0.08373934776
0.02864583209	0.08394165337
0.02885416709	0.08362852782
0.02906250022	0.08255592734
0.02927083336	0.08449486643
0.02947916649	0.08304867148
0.02968749963	0.0844450593
0.02989583276	0.08404549211
0.03010416776	0.08545939624
0.03031249903	0.08357620984
0.03052083403	0.08308731765
0.0307291653	0.08340381831
0.0309375003	0.08387096226
0.0311458353	0.08353159577
0.03135416657	0.08242612332
0.0315624997	0.08449033648
0.03177083284	0.08428549021
0.03197916597	0.08284851164
0.03218750283	0.08406484127
0.03239583224	0.08288989961
0.0326041691	0.08476113528
0.03281249851	0.08293843269
0.03302083537	0.08374466002
0.0332291685	0.08370494843
0.03343750164	0.08297176659
0.03364583477	0.08407002687
0.03385416791	0.08308979124
0.03406250104	0.08268880844
0.03427083418	0.08288134634
0.03447916731	0.08388895541
0.03468750045	0.08302100003
0.03489583358	0.0833902359
0.03510417044	0.08325105906
0.03531249985	0.08287341893
0.03552083299	0.08285960555
0.03572916612	0.08404777944
0.03593750298	0.0833613798
0.03614583611	0.08323463053
0.03635416552	0.08370880783
0.03656249866	0.08159787953
0.03677083552	0.08473659307
0.03697916865	0.08311587572
0.03718750179	0.0834544152
0.0373958312	0.08313678205
0.03760416806	0.08175868541
0.03781250119	0.08383535594
0.03802083433	0.08399218321
0.03822916746	0.08453734964
0.0384375006	0.08241291344
0.03864583373	0.08234141022
0.03885416687	0.08301112801
0.0390625	0.08107660711
0.03927083686	0.08349607885
0.03947916627	0.08487221599
0.0396874994	0.08386540413
0.03989583254	0.08423023671
0.0401041694	0.08400638402
0.04031250253	0.08067401499
0.04052083194	0.08274345845
0.04072916508	0.08334086835
0.04093750194	0.08326125145
0.04114583507	0.08330684155
0.04135416821	0.08122457564
0.04156249762	0.08453964442
0.04177083448	0.08240449429
0.04197916761	0.08381086588
0.04218750075	0.08465664834
0.04239583388	0.08375068009
0.04260416701	0.08673907071
0.04281250015	0.08655246347
0.04302083328	0.08958435059
0.04322916642	0.08845472336
0.04343750328	0.08346203715
0.04364583269	0.08377984911
0.04385416582	0.08088997751
0.04406249896	0.08509450406
0.04427083582	0.08249303699
0.04447916895	0.08393429965
0.04468749836	0.08162158728
0.0448958315	0.08260113746
0.04510416836	0.082114622
0.04531250149	0.08255045116
0.04552083462	0.08251231909
0.04572916403	0.08356008679
0.04593750089	0.08241701871
0.04614583403	0.08389554918
0.04635416716	0.0830982551
0.04656250402	0.08463044465
0.04677083343	0.08406182379
0.04697916657	0.0831874758
0.0471874997	0.08227623999
0.04739583656	0.08439475298
0.0476041697	0.08287034929
0.04781249911	0.08558834344
0.04802083224	0.08338619024
0.0482291691	0.08100753278
0.04843750224	0.08284331113
0.04864583537	0.08087688684
0.04885416478	0.08272363245
0.04906250164	0.08301445097
0.04927083477	0.0833594352
0.04947916791	0.08279895782
0.04968750104	0.08084348589
0.04989583418	0.08234479278
0.05010416731	0.08278702199
0.05031250045	0.08251085132
0.05052083358	0.08078673482
0.05072917044	0.08071251214
0.05093749985	0.08253144473
0.05114583299	0.08066307008
0.05135416612	0.08102048188
0.05156250298	0.0841710642
0.05177083611	0.0835159719
0.05197916552	0.08299010247
0.05218749866	0.08277205378
0.05239583552	0.08283936232
0.05260416865	0.08391109109
0.05281250179	0.08411108702
0.0530208312	0.08354988694
0.05322916806	0.08292617649
0.05343750119	0.08484820276
0.05364583433	0.08079506457
0.05385416746	0.08452272415
0.0540625006	0.0832214281
0.05427083373	0.08102986962
0.05447916687	0.08439619839
0.0546875	0.08342445642
0.05489583686	0.08402950317
0.05510416627	0.08238547295
0.0553124994	0.08394522965
0.05552083254	0.08305967599
0.0557291694	0.0842596516
0.05593750253	0.08513701707
0.05614583194	0.08446395397
0.05635416508	0.08447995782
0.05656250194	0.08083422482
0.05677083507	0.08319305629
0.05697916821	0.08474753797
0.05718749762	0.08106534183
0.05739583448	0.08286847174
0.05760416761	0.08362714201
0.05781250075	0.08230571449
0.05802083388	0.08412270993
0.05822916701	0.08426744491
0.05843750015	0.08217194676
0.05864583328	0.08401724696
0.05885416642	0.08303651214
0.05906250328	0.08351678401
0.05927083269	0.08482151479
0.05947916582	0.08252891153
0.05968749896	0.08283698559
0.05989583582	0.08080145717
0.06010416895	0.08268649131
0.06031249836	0.08252474666
0.0605208315	0.08238521963
0.06072916836	0.08239986748
0.06093750149	0.08414953947
0.06114583462	0.08229857683
0.06135416403	0.0843872726
0.06156250089	0.0835743621
0.06177083403	0.08244671673
0.06197916716	0.08347681165
0.06218750402	0.0829532221
0.06239583343	0.08044862002
0.06260416657	0.08456644416
0.0628124997	0.08462204784
0.06302083284	0.08332891762
0.06322916597	0.08211677521
0.06343749911	0.08344990015
0.06364583224	0.0828115195
0.06385416538	0.0804797709
0.06406249851	0.08333337307
0.0642708391	0.08041469008
0.06447916478	0.08321945369
0.06468749791	0.08044652641
0.06489583105	0.08093932271
0.06510417163	0.08271764964
0.06531250477	0.08390393108
0.06552083045	0.08035438508
0.06572916359	0.08046179265
0.06593750417	0.08389991522
0.06614583731	0.08099047095
0.06635417044	0.08370184153
0.06656249613	0.08316025883
0.06677083671	0.08297634125
0.06697916985	0.08242656291
0.06718750298	0.08305127174
0.06739582866	0.08298809826
0.06760416925	0.08369041234
0.06781250238	0.08326613903
0.06802083552	0.08274715394
0.06822916865	0.08286736906
0.06843750179	0.08344371617
0.06864583492	0.08292260766
0.06885416806	0.08304463327
0.06906250119	0.08294140548
0.06927083433	0.08274968714
0.06947916746	0.08284769952
0.0696875006	0.08488672972
0.06989583373	0.08384791762
0.07010417432	0.08231250197
0.0703125	0.08264036477
0.07052083313	0.08235039562
0.07072916627	0.08253867924
0.0709374994	0.08039397746
0.07114583999	0.08053127676
0.07135416567	0.08264631778
0.07156249881	0.0828679055
0.07177083939	0.08336931467
0.07197916508	0.08058306575
0.07218750566	0.08353752643
0.07239583135	0.08362362534
0.07260416448	0.0828884542
0.07281250507	0.08315690607
0.07302083075	0.08413471282
0.07322917134	0.08349799365
0.07343750447	0.08034227043
0.07364583015	0.08432851732
0.07385417074	0.08222644031
0.07406249642	0.08292009681
0.07427083701	0.08327466995
0.07447917014	0.08283306658
0.07468749583	0.08438312262
0.07489583641	0.08355038613
0.07510416955	0.08331163973
0.07531250268	0.0831618011
0.07552083582	0.08270020783
0.0757291615	0.08232592791
0.07593750209	0.08281211555
0.07614583522	0.08328003436
0.07635416836	0.08223291487
0.07656250149	0.08440000564
0.07677083462	0.08351963758
0.07697916776	0.08026167005
0.07718750089	0.08248734474
0.07739584148	0.08280923218
0.07760416716	0.08021710813
0.0778125003	0.08012937754
0.07802083343	0.08369161189
0.07822916657	0.08026023954
0.07843750715	0.08519761264
0.07864583284	0.08305494487
0.07885416597	0.08364924043
0.07906250656	0.08323528618
0.07927083224	0.08098981529
0.07947917283	0.08392136544
0.07968749851	0.08268529922
0.07989583164	0.08407904208
0.08010417223	0.08223944902
0.08031249791	0.08120073378
0.0805208385	0.08292511106
0.08072917163	0.08472224325
0.08093749732	0.08188566566
0.0811458379	0.08226838708
0.08135416359	0.08287370205
0.08156250417	0.08219828457
0.08177083731	0.08271173388
0.08197916299	0.08333720267
0.08218750358	0.08325240761
0.08239583671	0.08348929882
0.08260416985	0.08262627572
0.08281250298	0.08305324614
0.08302082866	0.08311264217
0.08322916925	0.0835172832
0.08343750238	0.08359757811
0.08364583552	0.08008900285
0.08385416865	0.08275861293
0.08406250179	0.08337151259
0.08427083492	0.08337571472
0.08447916806	0.08231446892
0.08468750119	0.08323105425
0.08489583433	0.08194611967
0.08510416746	0.08198691905
0.0853125006	0.08025796711
0.08552083373	0.08227311075
0.08572917432	0.08169844002
0.0859375	0.08332390338
0.08614583313	0.08005849272
0.08635416627	0.08163399249
0.0865624994	0.0830783844
0.08677083999	0.0801846087
0.08697916567	0.08246214688
0.08718749881	0.0823238939
0.08739583939	0.08195061982
0.08760416508	0.08055689186
0.08781250566	0.08230248839
0.08802083135	0.08237186074
0.08822916448	0.08270390332
0.08843750507	0.08237824589
0.08864583075	0.08046581596
0.08885417134	0.08232586086
0.08906250447	0.08254287392
0.08927083015	0.0808994621
0.08947917074	0.08231203258
0.08968749642	0.08045229316
0.08989583701	0.08234354109
0.09010417014	0.08196024597
0.09031249583	0.08032034338
0.09052083641	0.08291853219
0.09072916955	0.08352161944
0.09093750268	0.0824431479
0.09114583582	0.08039020747
0.0913541615	0.08278808743
0.09156250209	0.08440091461
0.09177083522	0.08480241895
0.09197916836	0.08378192037
0.09218750149	0.08346366882
0.09239583462	0.08231425285
0.09260416776	0.08489711583
0.09281250089	0.08300419897
0.09302084148	0.08162202686
0.09322916716	0.0826657638
0.0934375003	0.08545378596
0.09364583343	0.08200814575
0.09385416657	0.08379397541
0.09406250715	0.08209232241
0.09427083284	0.08260213584
0.09447916597	0.08354815841
0.09468750656	0.08308920264
0.09489583224	0.08350777626
0.09510417283	0.08459480852
0.09531249851	0.08348142356
0.09552083164	0.08012909442
0.09572917223	0.08281183243
0.09593749791	0.0801737681
0.0961458385	0.08218624443
0.09635417163	0.08199432492
0.09656249732	0.08283407241
0.0967708379	0.08191476017
0.09697916359	0.08381962776
0.09718750417	0.08235906065
0.09739583731	0.08002571762
0.09760416299	0.08234704286
0.09781250358	0.08195524663
0.09802083671	0.0826850161
0.09822916985	0.08215243369
0.09843750298	0.07992623001
0.09864582866	0.08291173726
0.09885416925	0.0835326314
0.09906250238	0.08408708125
0.09927083552	0.08167291433
0.09947916865	0.08162917942
0.09968750179	0.08235900104
0.09989583492	0.08146455139
0.1001041681	0.08282445371
0.1003125012	0.08258231729
0.1005208343	0.08274614811
0.1007291675	0.08183396608
0.1009375006	0.08205360919
0.1011458337	0.08001753688
0.1013541743	0.08312693983
0.1015625	0.08009506762
0.1017708331	0.08236234635
0.1019791663	0.08246302605
0.1021874994	0.08211058378
0.10239584	0.08274430037
0.1026041657	0.08297139406
0.1028124988	0.08240409195
0.1030208394	0.0824432075
0.1032291651	0.08320625126
0.1034375057	0.0818779394
0.1036458313	0.08302977681
0.1038541645	0.07993783802
0.1040625051	0.07999173552
0.1042708308	0.08242899925
0.1044791713	0.08272852004
0.1046875045	0.0800043717
0.1048958302	0.0798599273
0.1051041707	0.08164036274
0.1053124964	0.08014665544
0.105520837	0.07990762591
0.1057291701	0.0801384002
0.1059374958	0.07995376736
0.1061458364	0.08231174946
0.1063541695	0.08244968951
0.1065625027	0.08335065842
0.1067708358	0.08292073011
0.1069791615	0.08219137043
0.1071875021	0.0831349045
0.1073958352	0.08295876533
0.1076041684	0.0802077055
0.1078125015	0.08408051729
0.1080208346	0.08215030283
0.1082291678	0.08213691413
0.1084375009	0.08183953166
0.1086458415	0.08213075995
0.1088541672	0.08197325468
0.1090625003	0.08278564364
0.1092708334	0.08028518409
0.1094791666	0.08221511543
0.1096875072	0.08241629601
0.1098958328	0.08196943998
0.110104166	0.08215536922
0.1103125066	0.08260814846
0.1105208322	0.08159784973
0.1107291728	0.08315970004
0.1109374985	0.08279015869
0.1111458316	0.08362346888
0.1113541722	0.08204622567
0.1115624979	0.08202181011
0.1117708385	0.0819272995
0.1119791716	0.08399705589
0.1121874973	0.08239745349
0.1123958379	0.08259697258
0.1126041636	0.07999366522
0.1128125042	0.0827723369
0.1130208373	0.08337442577
0.113229163	0.08219628036
0.1134375036	0.08209085464
0.1136458367	0.08237883449
0.1138541698	0.08325780183
0.114062503	0.0797534734
0.1142708287	0.08200329542
0.1144791692	0.07992710173
0.1146875024	0.08208353072
0.1148958355	0.08226688951
0.1151041687	0.08196881413
0.1153125018	0.08012256026
0.1155208349	0.0816526711
0.1157291681	0.08202008903
0.1159375012	0.08144831657
0.1161458343	0.07994412631
0.1163541675	0.08248405904
0.1165625006	0.08295729011
0.1167708337	0.0821909681
0.1169791743	0.08029159904
0.1171875	0.08003652096
0.1173958331	0.07999923825
0.1176041663	0.08179409057
0.1178124994	0.08015979081
0.11802084	0.08313831687
0.1182291657	0.08326777071
0.1184374988	0.08022620529
0.1186458394	0.08184934407
0.1188541651	0.07996238768
0.1190625057	0.0823033005
0.1192708313	0.08308299631
0.1194791645	0.08320318162
0.1196875051	0.08277449757
0.1198958308	0.08215048909
0.1201041713	0.08013995737
0.1203125045	0.07989159971
0.1205208302	0.07981687039
0.1207291707	0.08196915686
0.1209374964	0.0800652504
0.121145837	0.08295309544
0.1213541701	0.0821672231
0.1215624958	0.08324284106
0.1217708364	0.08369933069
0.1219791695	0.08299414068
0.1221875027	0.08312901109
0.1223958358	0.08346614987
0.1226041615	0.08231043816
0.1228125021	0.08254612982
0.1230208352	0.08354731649
0.1232291684	0.08279661089
0.1234375015	0.08139488846
0.1236458346	0.08325908333
0.1238541678	0.08428577334
0.1240625009	0.08246561885
0.1242708415	0.0827659741
0.1244791672	0.08329755813
0.1246875003	0.08360929042
0.1248958334	0.08327469975
0.125104174	0.08335523307
0.1253125072	0.08354326338
0.1255208403	0.08329176158
0.1257291734	0.08309957385
0.1259375066	0.08358663321
0.1261458397	0.07979431748
0.1263541728	0.08155380934
0.126562506	0.08205163479
0.1267708391	0.08278996497
0.1269791722	0.08009423316
0.1271875054	0.08193736523
0.1273958385	0.08213444799
0.1276041716	0.08267173916
0.1278125048	0.07988951355
0.1280208379	0.08036351204
0.128229171	0.08318211138
0.1284375191	0.08191001415
0.1286458373	0.08346639574
0.1288541704	0.08280205727
0.1290625036	0.08408563584
0.1292708367	0.0811663419
0.1294791847	0.08200673759
0.129687503	0.0825015828
0.1298958361	0.08297947794
0.1301041842	0.08174558729
0.1303125024	0.08268561214
0.1305208504	0.08293689042
0.1307291687	0.08414800465
0.1309375018	0.08204541355
0.1311458498	0.08297916502
0.1313541681	0.08252377808
0.1315625161	0.08326908946
0.1317708492	0.08255019784
0.1319791675	0.08218364418
0.1321875155	0.08164592087
0.1323958337	0.08269510418
0.1326041818	0.08317042142
0.1328125149	0.08236015588
0.1330208331	0.0835172534
0.1332291812	0.08181421459
0.1334375143	0.08422891796
0.1336458325	0.08269334584
0.1338541806	0.08343707025
0.1340625137	0.08373420686
0.1342708468	0.08360429853
0.13447918	0.08309201896
0.1346874982	0.08338418603
0.1348958462	0.08233671635
0.1351041794	0.08276600391
0.1353125125	0.08391027898
0.1355208457	0.08412914723
0.1357291639	0.08259421587
0.1359375119	0.08385526389
0.1361458451	0.08200023323
0.1363541782	0.08397277445
0.1365625113	0.08228205889
0.1367708445	0.08166566491
0.1369791776	0.0839330107
0.1371875107	0.08300933987
0.1373958439	0.08239833266
0.137604177	0.08046677709
0.1378125101	0.08219891042
0.1380208433	0.08310884982
0.1382291764	0.08178021014
0.1384375095	0.08010462672
0.1386458427	0.08181230724
0.1388541758	0.08550134301
0.1390625238	0.08320873231
0.1392708421	0.08242524415
0.1394791752	0.08212293684
0.1396875083	0.08307509124
0.1398958415	0.08375077695
0.1401041895	0.08246718347
0.1403125077	0.08251779526
0.1405208409	0.08358076215
0.140729174	0.08322575688
0.1409375072	0.08223869652
0.1411458552	0.08302560449
0.1413541734	0.08246934414
0.1415625066	0.0800377354
0.1417708397	0.08231297135
0.1419791728	0.08350219578
0.1421875209	0.08346674591
0.142395854	0.08049883693
0.1426041722	0.08208394051
0.1428125054	0.08274041861
0.1430208385	0.08289788663
0.1432291865	0.08279955387
0.1434375197	0.08275777102
0.1436458379	0.08348261565
0.143854171	0.08276569098
0.1440625042	0.08356830478
0.1442708522	0.08389837295
0.1444791853	0.08334247023
0.1446875036	0.0822378844
0.1448958367	0.08276528865
0.1451041698	0.08218204975
0.1453125179	0.08406100422
0.145520851	0.08266592026
0.1457291842	0.0827210024
0.1459375024	0.08033899963
0.1461458355	0.08196421713
0.1463541836	0.08163292706
0.1465625167	0.08278602362
0.1467708498	0.08353708684
0.1469791681	0.08211527765
0.1471875012	0.08353378624
0.1473958492	0.08281054348
0.1476041824	0.08258801699
0.1478125155	0.08127270639
0.1480208337	0.08330135792
0.1482291669	0.08271486312
0.1484375149	0.08207302541
0.148645848	0.07991916686
0.1488541812	0.08243845403
0.1490625143	0.08240377903
0.1492708325	0.08249930292
0.1494791806	0.08259221166
0.1496875137	0.08206761628
0.1498958468	0.08327341825
0.15010418	0.08193839341
0.1503124982	0.07968290895
0.1505208462	0.08333152533
0.1507291794	0.08448518068
0.1509375125	0.07986027002
0.1511458457	0.08380097896
0.1513541639	0.08230996877
0.1515625119	0.07987119257
0.1517708451	0.08272071928
0.1519791782	0.0837360546
0.1521875113	0.08276810497
0.1523958445	0.07994113863
0.1526041776	0.07993895561
0.1528125107	0.08293150365
0.1530208439	0.08377294242
0.153229177	0.08194686472
0.1534375101	0.08006366342
0.1536458433	0.08178990334
0.1538541764	0.08296744525
0.1540625095	0.07971857488
0.1542708427	0.0800140202
0.1544791758	0.07973888516
0.1546875238	0.08210311085
0.1548958421	0.08316910267
0.1551041752	0.08275119215
0.1553125083	0.0837970823
0.1555208415	0.08313317597
0.1557291895	0.08042652905
0.1559375077	0.08227232844
0.1561458409	0.08174403012
0.156354174	0.08200861514
0.1565625072	0.08251773566
0.1567708552	0.07995395362
0.1569791734	0.08139520139
0.1571875066	0.08280023932
0.1573958397	0.07988154888
0.1576041728	0.08297534287
0.1578125209	0.08395427465
0.158020854	0.08375269175
0.1582291722	0.07987262309
0.1584375054	0.08257759362
0.1586458385	0.080696702
0.1588541865	0.08280286938
0.1590625197	0.07980467379
0.1592708379	0.08096651733
0.159479171	0.0825118199
0.1596875042	0.0798779726
0.1598958522	0.08316352218
0.1601041853	0.084560588
0.1603125036	0.08267108351
0.1605208367	0.08305399865
0.1607291698	0.0823161006
0.1609375179	0.0799748376
0.161145851	0.08411780745
0.1613541842	0.08002248406
0.1615625024	0.08219912648
0.1617708355	0.08242896944
0.1619791836	0.08214082569
0.1621875167	0.08329326659
0.1623958498	0.08270070702
0.1626041681	0.08159331977
0.1628125012	0.08260595798
0.1630208492	0.08281173557
0.1632291824	0.08333227783
0.1634375155	0.08404429257
0.1636458337	0.08229348063
0.1638541669	0.08256037533
0.1640625149	0.0836302489
0.164270848	0.08009818196
0.1644791812	0.08157438785
0.1646875143	0.07984782755
0.1648958325	0.08235874772
0.1651041806	0.07990768552
0.1653125137	0.08002139628
0.1655208468	0.08337298781
0.16572918	0.08142286539
0.1659374982	0.08281073719
0.1661458462	0.08197631687
0.1663541794	0.08176343143
0.1665625125	0.08064496517
0.1667708457	0.07988173515
0.1669791639	0.08154784143
0.1671875119	0.08010674268
0.1673958451	0.08424865454
0.1676041782	0.07990220934
0.1678125113	0.07977867126
0.1680208445	0.08370146155
0.1682291776	0.08458716422
0.1684375107	0.07984169573
0.1686458439	0.08272682875
0.168854177	0.07972688228
0.1690625101	0.08335193992
0.1692708433	0.08225915581
0.1694791764	0.08270891011
0.1696875095	0.08161812276
0.1698958427	0.08393398672
0.1701041758	0.0824348852
0.1703125238	0.0834088698
0.1705208421	0.08335761726
0.1707291752	0.08304547518
0.1709375083	0.08266886324
0.1711458415	0.08370564133
0.1713541895	0.08333165199
0.1715625077	0.08360686898
0.1717708409	0.08353219181
0.171979174	0.08204685152
0.1721875072	0.07995326817
0.1723958552	0.07989663631
0.1726041734	0.083084777
0.1728125066	0.08371502161
0.1730208397	0.08202984184
0.1732291728	0.08206636459
0.1734375209	0.08201624453
0.173645854	0.08225142956
0.1738541722	0.08379221708
0.1740625054	0.08210542798
0.1742708385	0.08241379261
0.1744791865	0.08426691592
0.1746875197	0.08377162367
0.1748958379	0.07977173477
0.175104171	0.08289112151
0.1753125042	0.08374807984
0.1755208522	0.07972090691
0.1757291853	0.08206555247
0.1759375036	0.08244402707
0.1761458367	0.08430472761
0.1763541698	0.08260752261
0.1765625179	0.08210232854
0.176770851	0.0819081068
0.1769791842	0.08378075808
0.1771875024	0.08273997903
0.1773958355	0.08219987899
0.1776041836	0.08205138892
0.1778125167	0.08383011073
0.1780208498	0.08303949237
0.1782291681	0.08402315527
0.1784375012	0.08235048503
0.1786458492	0.08188131452
0.1788541824	0.07958287001
0.1790625155	0.08353724331
0.1792708337	0.08397132903
0.1794791669	0.08209532499
0.1796875149	0.0822044462
0.179895848	0.08182465285
0.1801041812	0.08154553175
0.1803125143	0.08222772181
0.1805208325	0.08288181573
0.1807291806	0.08212781698
0.1809375137	0.08355603367
0.1811458468	0.08245385438
0.18135418	0.07982835174
0.1815624982	0.08235580474
0.1817708462	0.08280816674
0.1819791794	0.08381488174
0.1821875125	0.08223728836
0.1823958457	0.08148578554
0.1826041639	0.08328404278
0.1828125119	0.08197662979
0.1830208451	0.08363565058
0.1832291782	0.08008374274
0.1834375113	0.07998395711
0.1836458445	0.08233691007
0.1838541776	0.08154056221
0.1840625107	0.08155905455
0.1842708439	0.08124064654
0.184479177	0.0800768584
0.1846875101	0.08187128603
0.1848958433	0.07966738939
0.1851041764	0.08118175715
0.1853125095	0.08190826327
0.1855208427	0.08215646446
0.1857291758	0.08210989833
0.1859375238	0.08160849661
0.1861458421	0.08404240757
0.1863541752	0.08478678018
0.1865625083	0.08010845631
0.1867708415	0.08240080625
0.1869791895	0.08004772663
0.1871875077	0.08221799135
0.1873958409	0.08435228467
0.187604174	0.08235999942
0.1878125072	0.07991556078
0.1880208552	0.08115313947
0.1882291734	0.08266501129
0.1884375066	0.08057378232
0.1886458397	0.08161433786
0.1888541728	0.08373524249
0.1890625209	0.08190026134
0.189270854	0.08251297474
0.1894791722	0.08188897371
0.1896875054	0.07990811765
0.1898958385	0.0831297636
0.1901041865	0.08226407319
0.1903125197	0.08188585192
0.1905208379	0.08204919845
0.190729171	0.08192933351
0.1909375042	0.07987541705
0.1911458522	0.08155798912
0.1913541853	0.08411692828
0.1915625036	0.08195043355
0.1917708367	0.08190813661
0.1919791698	0.07960028201
0.1921875179	0.08149018884
0.192395851	0.08304134011
0.1926041842	0.0818599686
0.1928125024	0.08316960186
0.1930208355	0.08351493627
0.1932291836	0.08217348158
0.1934375167	0.08215446025
0.1936458498	0.07962686568
0.1938541681	0.07959017903
0.1940625012	0.08240690827
0.1942708492	0.08155805618
0.1944791824	0.08367575705
0.1946875155	0.08173987269
0.1948958337	0.07971888781
0.1951041669	0.07972958684
0.1953125149	0.07959166914
0.195520848	0.08041288704
0.1957291812	0.08210135996
0.1959375143	0.07987109572
0.1961458325	0.08428866416
0.1963541806	0.08167576045
0.1965625137	0.08233425021
0.1967708468	0.08164326847
0.19697918	0.08184593916
0.1971874982	0.08267290145
0.1973958462	0.0828795284
0.1976041794	0.08266266435
0.1978125125	0.0795012936
0.1980208457	0.07943629473
0.1982291639	0.08158832043
0.1984375119	0.08213432133
0.1986458451	0.08248652518
0.1988541782	0.08382304758
0.1990625113	0.0819535926
0.1992708445	0.08268173039
0.1994791776	0.08350919187
0.1996875107	0.08169490844
0.1998958439	0.08138103038
0.200104177	0.08370915055
0.2003125101	0.08322324604
0.2005208433	0.08247823268
0.2007291764	0.08257524669
0.2009375095	0.08259117603
0.2011458427	0.0796911791
0.2013541758	0.08227924258
0.2015625238	0.07961411774
0.2017708421	0.08018255234
0.2019791752	0.08164189011
0.2021875083	0.07970900089
0.2023958415	0.08448080719
0.2026041895	0.07973586768
0.2028125077	0.08049176633
0.2030208409	0.08198444545
0.203229174	0.07976557314
0.2034375072	0.07959643006
0.2036458552	0.08158257604
0.2038541734	0.08012367785
0.2040625066	0.08154040575
0.2042708397	0.07933625579
0.2044791728	0.08153282106
0.2046875209	0.08222862333
0.204895854	0.07951633632
0.2051041722	0.08196525276
0.2053125054	0.08213269711
0.2055208385	0.08150180429
0.2057291865	0.07970290631
0.2059375197	0.0795969218
0.2061458379	0.08419755101
0.206354171	0.0835743919
0.2065625042	0.0830373913
0.2067708522	0.08349761367
0.2069791853	0.07967006415
0.2071875036	0.07975823432
0.2073958367	0.07967183739
0.2076041698	0.0827736482
0.2078125179	0.07965955138
0.208020851	0.08257956058
0.2082291842	0.07953579724
0.2084375024	0.08200267702
0.2086458355	0.08175965399
0.2088541836	0.08051488549
0.2090625167	0.07956340909
0.2092708498	0.08006702363
0.2094791681	0.0806504488
0.2096875012	0.0817604363
0.2098958492	0.07962335646
0.2101041824	0.07974174619
0.2103125155	0.07998843491
0.2105208337	0.08187866211
0.2107291669	0.08316737413
0.2109375149	0.08210404962
0.211145848	0.08198741823
0.2113541812	0.08227051795
0.2115625143	0.07980681956
0.2117708325	0.08308744431
0.2119791806	0.08319672197
0.2121875137	0.08356755227
0.2123958468	0.08169534802
0.21260418	0.0814588964
0.2128124982	0.07980324328
0.2130208462	0.08370727301
0.2132291794	0.08000760525
0.2134375125	0.08193773776
0.2136458457	0.08365005255
0.2138541639	0.08322882652
0.2140625119	0.08321183175
0.2142708451	0.08250308782
0.2144791782	0.08388122916
0.2146875113	0.0826292187
0.2148958445	0.08177980781
0.2151041776	0.07969422638
0.2153125107	0.07960864902
0.2155208439	0.08216434717
0.215729177	0.0822461769
0.2159375101	0.08104640245
0.2161458433	0.08192298561
0.2163541764	0.07965873927
0.2165625095	0.08212775737
0.2167708427	0.0827569887
0.2169791758	0.07956182212
0.2171875238	0.08181180805
0.2173958421	0.07962089777
0.2176041752	0.08334434777
0.2178125083	0.08333296329
0.2180208415	0.08344534785
0.2182291895	0.08175071329
0.2184375077	0.08296541125
0.2186458409	0.08350113034
0.218854174	0.08186150342
0.2190625072	0.08332782239
0.2192708552	0.0797868222
0.2194791734	0.07963684946
0.2196875066	0.08360049874
0.2198958397	0.07965022326
0.2201041728	0.08317700028
0.2203125209	0.08167666197
0.220520854	0.08206933737
0.2207291722	0.08394039422
0.2209375054	0.08014605939
0.2211458385	0.08163358271
0.2213541865	0.07975067198
0.2215625197	0.07968648523
0.2217708379	0.08022113144
0.221979171	0.08573978394
0.2221875042	0.08247194439
0.2223958522	0.08182193339
0.2226041853	0.08260401338
0.2228125036	0.07967028022
0.2230208367	0.08157879114
0.2232291698	0.08263184875
0.2234375179	0.08184471726
0.223645851	0.08217466623
0.2238541842	0.07958228141
0.2240625024	0.08243066072
0.2242708355	0.08422567695
0.2244791836	0.08375463635
0.2246875167	0.08345884085
0.2248958498	0.07949594408
0.2251041681	0.07996783406
0.2253125012	0.08170609921
0.2255208492	0.08181055635
0.2257291824	0.07978890091
0.2259375155	0.07977677137
0.2261458337	0.08058774471
0.2263541669	0.08055184036
0.2265625149	0.08334390819
0.226770848	0.08092665672
0.2269791812	0.07972168922
0.2271875143	0.07972934097
0.2273958325	0.07962916791
0.2276041806	0.08197678626
0.2278125137	0.08090569824
0.2280208468	0.08241451532
0.22822918	0.08267433941
0.2284374982	0.08176140487
0.2286458462	0.08203766495
0.2288541794	0.07980946451
0.2290625125	0.081680879
0.2292708457	0.08402878046
0.2294791639	0.07969332486
0.2296875119	0.07979188859
0.2298958451	0.07985024899
0.2301041782	0.08011303097
0.2303125113	0.07978924364
0.2305208445	0.07961275429
0.2307291776	0.08035416901
0.2309375107	0.07964508981
0.2311458439	0.08177627623
0.231354177	0.08001199365
0.2315625101	0.07967939228
0.2317708433	0.07980078459
0.2319791764	0.07963819057
0.2321875095	0.07995389402
0.2323958427	0.08193961531
0.2326041758	0.07973133028
0.2328125238	0.07982256263
0.2330208421	0.07964319736
0.2332291752	0.08320822567
0.2334375083	0.08274232596
0.2336458415	0.08183646947
0.2338541895	0.08132527024
0.2340625077	0.08197925985
0.2342708409	0.08298201859
0.234479174	0.08267831802
0.2346875072	0.08157841861
0.2348958552	0.07990600169
0.2351041734	0.08386804163
0.2353125066	0.08219978213
0.2355208397	0.0834602192
0.2357291728	0.08339738846
0.2359375209	0.0820492655
0.236145854	0.08213419467
0.2363541722	0.07971705496
0.2365625054	0.08435294032
0.2367708385	0.07988067716
0.2369791865	0.08345265687
0.2371875197	0.08154275268
0.2373958379	0.08225534111
0.237604171	0.08068878949
0.2378125042	0.07999186218
0.2380208522	0.08293382078
0.2382291853	0.08265739679
0.2384375036	0.07981739938
0.2386458367	0.08151938766
0.2388541698	0.08332142234
0.2390625179	0.08173562586
0.239270851	0.08264359087
0.2394791842	0.08239629865
0.2396875024	0.08348014206
0.2398958355	0.07968042046
0.2401041836	0.07995059341
0.2403125167	0.08198598027
0.2405208498	0.0820851922
0.2407291681	0.08231052756
0.2409375012	0.0836141184
0.2411458492	0.07965864986
0.2413541824	0.07965821028
0.2415625155	0.08188150823
0.2417708337	0.07963348925
0.2419791669	0.08129798621
0.2421875149	0.0797239244
0.242395848	0.07983519137
0.2426041812	0.08241939545
0.2428125143	0.08053423464
0.2430208325	0.0812908411
0.2432291806	0.08278267086
0.2434375137	0.08198945224
0.2436458468	0.08118840307
0.24385418	0.07969724387
0.2440624982	0.07963694632
0.2442708462	0.07976868749
0.2444791794	0.08311960101
0.2446875125	0.08223122358
0.2448958457	0.08229632676
0.2451041639	0.07964710891
0.2453125119	0.07973835617
0.2455208451	0.08294679224
0.2457291782	0.07969929278
0.2459375113	0.08147510886
0.2461458445	0.079587318
0.2463541776	0.0817001313
0.2465625107	0.08184290677
0.2467708439	0.08319484442
0.246979177	0.07979540527
0.2471875101	0.08122179657
0.2473958433	0.08276371658
0.2476041764	0.07947788388
0.2478125095	0.08218199015
0.2480208427	0.08193524182
0.2482291758	0.08066138625
0.2484375238	0.08175981045
0.2486458421	0.0808730498
0.2488541752	0.08388292789
0.2490625083	0.08200383186
0.2492708415	0.07967525721
0.2494791895	0.08129158616
0.2496875077	0.07960510254
0.2498958409	0.0809404701
0.2501041591	0.08203610033
0.2503124774	0.07948895544
0.2505208254	0.08369778842
0.2507291734	0.08406160772
0.2509374917	0.08131755888
0.2511458397	0.08394504339
0.2513541579	0.07977316529
0.251562506	0.08175568283
0.2517708242	0.08201859146
0.2519791722	0.08003064245
0.2521874905	0.08080195636
0.2523958087	0.07966368645
0.2526041567	0.07966779172
0.2528125048	0.08139032871
0.253020823	0.08265304565
0.253229171	0.08191026002
0.2534374893	0.07961297035
0.2536458373	0.0797034651
0.2538541555	0.08271392435
0.2540625036	0.08338502795
0.2542708218	0.08178243041
0.2544791698	0.08317161351
0.2546874881	0.0812420845
0.2548958361	0.07964897901
0.2551041543	0.08098910004
0.2553125024	0.08384681493
0.2555208206	0.08278476447
0.2557291687	0.07965376973
0.2559374869	0.08149137348
0.2561458349	0.07972846925
0.2563541532	0.0837616697
0.2565625012	0.08420632035
0.2567708492	0.08222378045
0.2569791675	0.07951521873
0.2571874857	0.08340939879
0.2573958337	0.08125584573
0.257604152	0.0823649466
0.2578125	0.08168669045
0.2580208182	0.08086045086
0.2582291663	0.08350693434
0.2584374845	0.07968896627
0.2586458325	0.07953645289
0.2588541806	0.08175686747
0.2590624988	0.0794827044
0.259270817	0.08165848255
0.2594791651	0.08199445158
0.2596874833	0.07944652438
0.2598958313	0.07955545187
0.2601041794	0.08167351037
0.2603124976	0.0819048211
0.2605208158	0.07942445576
0.2607291639	0.08227770776
0.2609375119	0.08238638192
0.2611458302	0.07949784398
0.2613541484	0.08126970381
0.2615624964	0.08274570853
0.2617708147	0.0819889456
0.2619791627	0.08150286973
0.2621875107	0.0812965855
0.262395829	0.07943051308
0.2626041472	0.07960301638
0.2628124952	0.08083803207
0.2630208433	0.08388097584
0.2632291615	0.08351255208
0.2634375095	0.08139567077
0.2636458278	0.08291725069
0.263854146	0.08303231001
0.264062494	0.07952675223
0.2642708421	0.08160665631
0.2644791603	0.08181618154
0.2646874785	0.08084869385
0.2648958266	0.08118019998
0.2651041746	0.08119252324
0.2653124928	0.07947704941
0.2655208409	0.0796630308
0.2657291591	0.08301939815
0.2659374774	0.08097466081
0.2661458254	0.0814890638
0.2663541734	0.08118469268
0.2665624917	0.0828269273
0.2667708397	0.08384399116
0.2669791579	0.07944680005
0.2671874762	0.0838656202
0.2673958242	0.07979749143
0.2676041722	0.08282097429
0.2678124905	0.08139210939
0.2680208385	0.08203300089
0.2682291567	0.08301936835
0.2684375048	0.08092518896
0.2686458528	0.07981481403
0.268854171	0.08118391037
0.2690625191	0.07933234423
0.2692708075	0.08285352588
0.2694791555	0.08106412739
0.2696875036	0.08288002759
0.2698958218	0.08178012073
0.2701041698	0.07925842702
0.2703124881	0.0793793276
0.2705208361	0.08154593408
0.2707291842	0.08195993304
0.2709375024	0.08160059899
0.2711458504	0.08120185882
0.2713541389	0.08056988567
0.2715624869	0.07903950661
0.2717708349	0.07916942239
0.2719791532	0.08204807341
0.2721875012	0.08106893301
0.2723958194	0.08128977567
0.2726041675	0.08293266594
0.2728125155	0.08339186758
0.2730208337	0.08131871372
0.2732291818	0.08161731064
0.2734375	0.08331944793
0.2736458182	0.08349541575
0.2738541663	0.07953934371
0.2740624845	0.08180202544
0.2742708325	0.08133985102
0.2744791508	0.08199554682
0.2746874988	0.08227746189
0.2748958468	0.08273706585
0.2751041651	0.08203209937
0.2753125131	0.08117030561
0.2755208313	0.07935366035
0.2757291794	0.07918125391
0.2759374976	0.08240815997
0.2761458158	0.0813928619
0.2763541639	0.0824835524
0.2765624821	0.0810469687
0.2767708302	0.08118566126
0.2769791782	0.08115436137
0.2771874964	0.07928262651
0.2773958445	0.07930033654
0.2776041627	0.08254384249
0.2778125107	0.08113214374
0.2780208588	0.0808544606
0.2782291472	0.07913158834
0.2784374952	0.08168466389
0.2786458135	0.08096527308
0.2788541615	0.0817200914
0.2790625095	0.08067404479
0.2792708278	0.0790778622
0.2794791758	0.08256468922
0.279687494	0.08062887937
0.2798958421	0.08215421438
0.2801041901	0.08158457279
0.2803124785	0.08267471939
0.2805208266	0.07930608839
0.2807291448	0.08206761628
0.2809374928	0.07909568399
0.2811458409	0.0816032514
0.2813541591	0.08105554432
0.2815625072	0.07933893055
0.2817708254	0.07941435277
0.2819791734	0.08179471642
0.2821875215	0.08123615384
0.2823958397	0.08133757114
0.2826041579	0.07944186032
0.2828124762	0.08221101761
0.2830208242	0.08365246654
0.2832291722	0.0831246227
0.2834374905	0.0792985037
0.2836458385	0.08283858001
0.2838541567	0.08194095641
0.2840625048	0.08169047534
0.2842708528	0.08121252805
0.284479171	0.08225690573
0.2846875191	0.08133500814
0.2848958075	0.07909817249
0.2851041555	0.08035422862
0.2853125036	0.08075661957
0.2855208218	0.08040864766
0.2857291698	0.08216428757
0.2859374881	0.08221229911
0.2861458361	0.08088751882
0.2863541842	0.07921620458
0.2865625024	0.08177255839
0.2867708504	0.08135071397
0.2869791389	0.08232098073
0.2871874869	0.08075961471
0.2873958349	0.08191744983
0.2876041532	0.08187653869
0.2878125012	0.07899482548
0.2880208194	0.07891835272
0.2882291675	0.08122769743
0.2884375155	0.08062996715
0.2886458337	0.08075290918
0.2888541818	0.08064309508
0.2890625	0.08135323972
0.2892708182	0.08293501288
0.2894791663	0.08076354116
0.2896874845	0.08175240457
0.2898958325	0.08137509227
0.2901041508	0.07934427261
0.2903124988	0.08110839874
0.2905208468	0.08048129827
0.2907291651	0.082122311
0.2909375131	0.08172990382
0.2911458313	0.08147304505
0.2913541794	0.07890823483
0.2915624976	0.07885046303
0.2917708158	0.0822866261
0.2919791639	0.07886905968
0.2921874821	0.07884177566
0.2923958302	0.08079618216
0.2926041782	0.08232802153
0.2928124964	0.08179406077
0.2930208445	0.08144578338
0.2932291627	0.08095429093
0.2934375107	0.08086640388
0.2936458588	0.08267869055
0.2938541472	0.07860001922
0.2940624952	0.07876095921
0.2942708135	0.07920365036
0.2944791615	0.08122132719
0.2946875095	0.07904043794
0.2948958278	0.08221827447
0.2951041758	0.08305663615
0.295312494	0.07871065289
0.2955208421	0.08219572157
0.2957291901	0.08155871183
0.2959374785	0.07895442843
0.2961458266	0.0790001303
0.2963541448	0.08337081969
0.2965624928	0.08203022182
0.2967708409	0.08140201122
0.2969791591	0.08239886165
0.2971875072	0.07868803293
0.2973958254	0.08229911327
0.2976041734	0.08286530524
0.2978125215	0.07913997769
0.2980208397	0.07880695164
0.2982291579	0.08218364418
0.2984374762	0.08287930489
0.2986458242	0.07879789174
0.2988541722	0.0816994682
0.2990624905	0.08230887353
0.2992708385	0.08163364977
0.2994791567	0.07856378704
0.2996875048	0.08082262427
0.2998958528	0.08070527762
0.300104171	0.08264809847
0.3003125191	0.08168747276
0.3005208075	0.08088779449
0.3007291555	0.08080341667
0.3009375036	0.0830206573
0.3011458218	0.07885058969
0.3013541698	0.07865098864
0.3015624881	0.08098295331
0.3017708361	0.08107167482
0.3019791842	0.07889311761
0.3021875024	0.08131933957
0.3023958504	0.08081261814
0.3026041389	0.07865303755
0.3028124869	0.07886499166
0.3030208349	0.08135692775
0.3032291532	0.07902830094
0.3034375012	0.08121181279
0.3036458194	0.08234291524
0.3038541675	0.07855525613
0.3040625155	0.08156938851
0.3042708337	0.07851511985
0.3044791818	0.0787094757
0.3046875	0.07866585255
0.3048958182	0.08109807223
0.3051041663	0.08215290308
0.3053124845	0.08101470768
0.3055208325	0.0824759528
0.3057291508	0.08129373938
0.3059374988	0.08085910976
0.3061458468	0.08178071678
0.3063541651	0.07917501032
0.3065625131	0.08063504845
0.3067708313	0.07840636373
0.3069791794	0.08049743623
0.3071874976	0.08097711951
0.3073958158	0.08116266131
0.3076041639	0.08126977086
0.3078124821	0.08059057593
0.3080208302	0.0803187266
0.3082291782	0.08083696663
0.3084374964	0.07925348729
0.3086458445	0.07867059857
0.3088541627	0.07867897302
0.3090625107	0.08116540313
0.3092708588	0.07833532989
0.3094791472	0.08051756769
0.3096874952	0.0784598887
0.3098958135	0.08089856058
0.3101041615	0.08060812205
0.3103125095	0.07908444107
0.3105208278	0.0803283453
0.3107291758	0.08099680394
0.310937494	0.0808891356
0.3111458421	0.08031445742
0.3113541901	0.08081358671
0.3115624785	0.0783122927
0.3117708266	0.08166382462
0.3119791448	0.07847073674
0.3121874928	0.08201702684
0.3123958409	0.08238565922
0.3126041591	0.08105345815
0.3128125072	0.08281956613
0.3130208254	0.08078449219
0.3132291734	0.08117033541
0.3134375215	0.08243701607
0.3136458397	0.08108103275
0.3138541579	0.08228856325
0.3140624762	0.08222940564
0.3142708242	0.08033140004
0.3144791722	0.08084772527
0.3146874905	0.08104453236
0.3148958385	0.08115707338
0.3151041567	0.08189225942
0.3153125048	0.08175546676
0.3155208528	0.08064954728
0.315729171	0.08143632114
0.3159375191	0.08052436262
0.3161458075	0.08037273586
0.3163541555	0.07842248678
0.3165625036	0.08118222654
0.3167708218	0.0811952427
0.3169791698	0.08104637265
0.3171874881	0.08123659343
0.3173958361	0.08148531616
0.3176041842	0.08241501451
0.3178125024	0.07825442404
0.3180208504	0.08046369255
0.3182291389	0.08132071048
0.3184374869	0.08093704283
0.3186458349	0.0786613822
0.3188541532	0.08219440281
0.3190625012	0.0781570673
0.3192708194	0.08092116565
0.3194791675	0.07824946195
0.3196875155	0.08233913034
0.3198958337	0.08142857999
0.3201041818	0.08073189855
0.3203125	0.08107308298
0.3205208182	0.08101458848
0.3207291663	0.08066441119
0.3209374845	0.08204610646
0.3211458325	0.08023972064
0.3213541508	0.07819301635
0.3215624988	0.07818610966
0.3217708468	0.07821750641
0.3219791651	0.08287583292
0.3221875131	0.0780903548
0.3223958313	0.08040030301
0.3226041794	0.08153684437
0.3228124976	0.08194252104
0.3230208158	0.08002329618
0.3232291639	0.08046391606
0.3234374821	0.08064246923
0.3236458302	0.08017084748
0.3238541782	0.08093470335
0.3240624964	0.0814069733
0.3242708445	0.08211483806
0.3244791627	0.07811523229
0.3246875107	0.08210592717
0.3248958588	0.07826818526
0.3251041472	0.08075480908
0.3253124952	0.08182761818
0.3255208135	0.08023753762
0.3257291615	0.08046326041
0.3259375095	0.08025049418
0.3261458278	0.08007212728
0.3263541758	0.07961726189
0.326562494	0.07801100612
0.3267708421	0.08077289164
0.3269791901	0.08158226311
0.3271874785	0.07995383441
0.3273958266	0.0824117586
0.3276041448	0.08182156086
0.3278124928	0.08099459112
0.3280208409	0.07949669659
0.3282291591	0.08116300404
0.3284375072	0.08033242822
0.3286458254	0.08137597144
0.3288541734	0.07802141458
0.3290625215	0.08099558949
0.3292708397	0.07798609883
0.3294791579	0.0781205371
0.3296874762	0.08227001131
0.3298958242	0.08045799285
0.3301041722	0.08050534874
0.3303124905	0.08148947358
0.3305208385	0.08002021164
0.3307291567	0.08016841859
0.3309375048	0.08168950677
0.3311458528	0.08014073968
0.331354171	0.08113314211
0.3315625191	0.08136619627
0.3317708075	0.08032741398
0.3319791555	0.08229757845
0.3321875036	0.08081959933
0.3323958218	0.08007390052
0.3326041698	0.08023221046
0.3328124881	0.0804964751
0.3330208361	0.08156439662
0.3332291842	0.07794954628
0.3334375024	0.08067136258
0.3336458504	0.0778914094
0.3338541389	0.08142654598
0.3340624869	0.08119018376
0.3342708349	0.07813004404
0.3344791532	0.08236732334
0.3346875012	0.08109105378
0.3348958194	0.07970445603
0.3351041675	0.08229147643
0.3353125155	0.081532754
0.3355208337	0.08053654432
0.3357291818	0.08164195716
0.3359375	0.0802481547
0.3361458182	0.08011900634
0.3363541663	0.08107563853
0.3365624845	0.080099985
0.3367708325	0.08035021275
0.3369791508	0.08215796947
0.3371874988	0.08054741472
0.3373958468	0.08104206622
0.3376041651	0.08004588634
0.3378125131	0.08045434952
0.3380208313	0.07980538905
0.3382291794	0.07799452543
0.3384374976	0.08236972988
0.3386458158	0.08082128316
0.3388541639	0.08021437377
0.3390624821	0.08008174598
0.3392708302	0.08179274201
0.3394791782	0.08097206801
0.3396874964	0.08166432381
0.3398958445	0.07969080657
0.3401041627	0.07820145041
0.3403125107	0.07804165035
0.3405208588	0.08153697103
0.3407291472	0.0817002207
0.3409374952	0.08062105626
0.3411458135	0.0797149986
0.3413541615	0.07978177816
0.3415625095	0.08010537177
0.3417708278	0.08154927939
0.3419791758	0.07804530114
0.342187494	0.07771113515
0.3423958421	0.08356887102
0.3426041901	0.08064287156
0.3428124785	0.07786617428
0.3430208266	0.07829617709
0.3432291448	0.07779188454
0.3434374928	0.07974750549
0.3436458409	0.08209276199
0.3438541591	0.07977981865
0.3440625072	0.08079515398
0.3442708254	0.0813549906
0.3444791734	0.08085695654
0.3446875215	0.07781402022
0.3448958397	0.07777986676
0.3451041579	0.07767014951
0.3453124762	0.08035251498
0.3455208242	0.07789478451
0.3457291722	0.07786171138
0.3459374905	0.0813524276
0.3461458385	0.07774825394
0.3463541567	0.07984082401
0.3465625048	0.08146139979
0.3467708528	0.08199223131
0.346979171	0.08080136031
0.3471875191	0.08155074716
0.3473958075	0.07992022485
0.3476041555	0.08091103286
0.3478125036	0.08028054237
0.3480208218	0.08209394664
0.3482291698	0.07981450856
0.3484374881	0.08135530353
0.3486458361	0.08085621148
0.3488541842	0.08013485372
0.3490625024	0.08147804439
0.3492708504	0.07887148112
0.3494791389	0.08068336546
0.3496874869	0.08055439591
0.3498958349	0.08001063019
0.3501041532	0.08116605878
0.3503125012	0.08004399389
0.3505208194	0.08001881093
0.3507291675	0.07965765148
0.3509375155	0.07925758511
0.3511458337	0.07776676863
0.3513541818	0.0779151693
0.3515625	0.08062317967
0.3517708182	0.08181143552
0.3519791663	0.07974550873
0.3521874845	0.07956853509
0.3523958325	0.07987380028
0.3526041508	0.07761684805
0.3528124988	0.07987103611
0.3530208468	0.08197560161
0.3532291651	0.07769665122
0.3534375131	0.07764594257
0.3536458313	0.08073018491
0.3538541794	0.07962854952
0.3540624976	0.07780238241
0.3542708158	0.08233255893
0.3544791639	0.08002746105
0.3546874821	0.07768491656
0.3548958302	0.07761251181
0.3551041782	0.08093838394
0.3553124964	0.07764371485
0.3555208445	0.07766547799
0.3557291627	0.07766634226
0.3559375107	0.07767888159
0.3561458588	0.07986723632
0.3563541472	0.08182477951
0.3565624952	0.08041793108
0.3567708135	0.08052199334
0.3569791615	0.08046914637
0.3571875095	0.08084192872
0.3573958278	0.08115682751
0.3576041758	0.07772308588
0.357812494	0.07985871285
0.3580208421	0.08110945672
0.3582291901	0.08068402112
0.3584374785	0.08165026456
0.3586458266	0.08104781061
0.3588541448	0.08088823408
0.3590624928	0.08101867139
0.3592708409	0.08073719591
0.3594791591	0.08070942014
0.3596875072	0.08099293709
0.3598958254	0.07773051411
0.3601041734	0.08102955669
0.3603125215	0.07768082619
0.3605208397	0.08039151877
0.3607291579	0.08121874183
0.3609374762	0.08013712615
0.3611458242	0.07972809672
0.3613541722	0.07965081185
0.3615624905	0.0797130391
0.3617708385	0.07950825989
0.3619791567	0.07998174429
0.3621875048	0.08011225611
0.3623958528	0.08052856475
0.362604171	0.08067700267
0.3628125191	0.07998386025
0.3630208075	0.08054380119
0.3632291555	0.0801070258
0.3634375036	0.08091636747
0.3636458218	0.08027478307
0.3638541698	0.07742143422
0.3640624881	0.07965669036
0.3642708361	0.08001495153
0.3644791842	0.0798285678
0.3646875024	0.08104237914
0.3648958504	0.08140559494
0.3651041389	0.0809007436
0.3653124869	0.08049391955
0.3655208349	0.07978579402
0.3657291532	0.08009955287
0.3659375012	0.08100569248
0.3661458194	0.07982872427
0.3663541675	0.08045060933
0.3665625155	0.07948795706
0.3667708337	0.08071201295
0.3669791818	0.07760440558
0.3671875	0.08075930178
0.3673958182	0.07759530842
0.3676041663	0.08042091876
0.3678124845	0.07965072244
0.3680208325	0.08029013127
0.3682291508	0.07951021194
0.3684374988	0.08084414154
0.3686458468	0.0776341781
0.3688541651	0.07950723171
0.3690625131	0.07969176769
0.3692708313	0.07778869569
0.3694791794	0.07960152626
0.3696874976	0.08122379333
0.3698958158	0.07967239618
0.3701041639	0.08022473752
0.3703124821	0.07769364864
0.3705208302	0.08134702593
0.3707291782	0.08109704405
0.3709374964	0.07971531153
0.3711458445	0.08032351732
0.3713541627	0.08018282801
0.3715625107	0.08029144257
0.3717708588	0.08059979975
0.3719791472	0.08070527762
0.3721874952	0.08048852533
0.3723958135	0.07919949293
0.3726041615	0.07953617722
0.3728125095	0.07756447792
0.3730208278	0.08038609475
0.3732291758	0.07743108273
0.373437494	0.08090295643
0.3736458421	0.0773704797
0.3738541901	0.07948569208
0.3740624785	0.07747071981
0.3742708266	0.07944226265
0.3744791448	0.0783758536
0.3746874928	0.07973120362
0.3748958409	0.079095155
0.3751041591	0.08091016114
0.3753125072	0.07730453461
0.3755208254	0.07955333591
0.3757291734	0.07768739015
0.3759375215	0.0797976777
0.3761458397	0.07962238789
0.3763541579	0.07753882557
0.3765624762	0.08060859144
0.3767708242	0.07954565436
0.3769791722	0.08061631769
0.3771874905	0.08051681519
0.3773958385	0.08072344959
0.3776041567	0.08127304912
0.3778125048	0.07931665331
0.3780208528	0.07958240807
0.378229171	0.08105070889
0.3784375191	0.07980684936
0.3786458075	0.07747405767
0.3788541555	0.07743322104
0.3790625036	0.07771804184
0.3792708218	0.08161268383
0.3794791698	0.07733923942
0.3796874881	0.07952992618
0.3798958361	0.08165326715
0.3801041842	0.07994440198
0.3803125024	0.07963946462
0.3805208504	0.0796251297
0.3807291389	0.08081170917
0.3809374869	0.07913444936
0.3811458349	0.07975636423
0.3813541532	0.08037438244
0.3815625012	0.07719895989
0.3817708194	0.07967910916
0.3819791675	0.07760855556
0.3821875155	0.08062258363
0.3823958337	0.07727441192
0.3826041818	0.07961511612
0.3828125	0.07731130719
0.3830208182	0.07966769487
0.3832291663	0.07898762077
0.3834374845	0.07931260765
0.3836458325	0.08095129579
0.3838541508	0.07745725662
0.3840624988	0.08019534498
0.3842708468	0.08108852059
0.3844791651	0.07967049628
0.3846875131	0.07903599739
0.3848958313	0.08045581728
0.3851041794	0.07995572686
0.3853124976	0.07897889614
0.3855208158	0.0792805478
0.3857291639	0.07941444963
0.3859374821	0.07947829366
0.3861458302	0.07956440002
0.3863541782	0.08060456812
0.3865624964	0.07980464399
0.3867708445	0.07949797064
0.3869791627	0.07880791277
0.3871875107	0.08221185952
0.3873958588	0.080201976
0.3876041472	0.08137656003
0.3878124952	0.08092902601
0.3880208135	0.07918125391
0.3882291615	0.0784720704
0.3884375095	0.08046004921
0.3886458278	0.07967901975
0.3888541758	0.07920393348
0.389062494	0.0770887062
0.3892708421	0.08006045967
0.3894791901	0.07914801687
0.3896874785	0.07964726537
0.3898958266	0.07731879503
0.3901041448	0.07717585564
0.3903124928	0.07729160786
0.3905208409	0.0801089257
0.3907291591	0.07967939228
0.3909375072	0.07965989411
0.3911458254	0.07902780175
0.3913541734	0.07980809361
0.3915625215	0.07726287842
0.3917708397	0.08142330498
0.3919791579	0.07728143036
0.3921874762	0.07919737697
0.3923958242	0.07932280004
0.3926041722	0.08172215521
0.3928124905	0.08097746223
0.3930208385	0.07997648418
0.3932291567	0.07913193107
0.3934375048	0.07969621569
0.3936458528	0.08049397916
0.393854171	0.07988718152
0.3940625191	0.08154168725
0.3942708075	0.0794685334
0.3944791555	0.07947213948
0.3946875036	0.07725829631
0.3948958218	0.077030994
0.3951041698	0.0796360448
0.3953124881	0.08144409955
0.3955208361	0.08007079363
0.3957291842	0.07729952782
0.3959375024	0.08035962284
0.3961458504	0.07904748619
0.3963541389	0.07957606018
0.3965624869	0.07920672745
0.3967708349	0.08015041798
0.3969791532	0.07892642915
0.3971875012	0.07916852087
0.3973958194	0.07930630445
0.3976041675	0.07833297551
0.3978125155	0.07943163812
0.3980208337	0.07712341845
0.3982291818	0.07845855504
0.3984375	0.07709915191
0.3986458182	0.07911223918
0.3988541663	0.07931938767
0.3990624845	0.07703624666
0.3992708325	0.07976765931
0.3994791508	0.07677618414
0.3996874988	0.08162427694
0.3998958468	0.07708384842
0.4001041651	0.08089135587
0.4003125131	0.08006409556
0.4005208313	0.07968079299
0.4007291794	0.0806748569
0.4009374976	0.08031470329
0.4011458158	0.07903658599
0.4013541639	0.0797303617
0.4015624821	0.0794621557
0.4017708302	0.08076868951
0.4019791782	0.07721315324
0.4021874964	0.07924711704
0.4023958445	0.07874404639
0.4026041627	0.07990600169
0.4028125107	0.07913187146
0.4030208588	0.07736255974
0.4032291472	0.07880309969
0.4034374952	0.07785167545
0.4036458135	0.07853779197
0.4038541615	0.0798760429
0.4040625095	0.07896675915
0.4042708278	0.07719568163
0.4044791758	0.0770207271
0.404687494	0.07699310035
0.4048958421	0.07908292115
0.4051041901	0.08133775741
0.4053124785	0.07912127674
0.4055208266	0.07909851521
0.4057291448	0.07925565541
0.4059374928	0.08021029085
0.4061458409	0.07717762142
0.4063541591	0.0797168687
0.4065625072	0.07702483982
0.4067708254	0.07717780769
0.4069791734	0.07959736139
0.4071875215	0.07844357193
0.4073958397	0.07735873014
0.4076041579	0.07867184281
0.4078124762	0.08021795005
0.4080208242	0.07825835794
0.4082291722	0.07937746495
0.4084374905	0.07903152704
0.4086458385	0.07992395759
0.4088541567	0.08062829077
0.4090625048	0.07716955245
0.4092708528	0.07699269801
0.409479171	0.07856161892
0.4096875191	0.0798990652
0.4098958075	0.07929579914
0.4101041555	0.0770219937
0.4103125036	0.0771478489
0.4105208218	0.07935828716
0.4107291698	0.07886176556
0.4109374881	0.07821508497
0.4111458361	0.07869166881
0.4113541842	0.07893024385
0.4115625024	0.0791059956
0.4117708504	0.07923229784
0.4119791389	0.07687866688
0.4121874869	0.07968900353
0.4123958349	0.07899938524
0.4126041532	0.07968268543
0.4128125012	0.07703083754
0.4130208194	0.07789850235
0.4132291675	0.07919479907
0.4134375155	0.07949492335
0.4136458337	0.07907494158
0.4138541818	0.07953549176
0.4140625	0.0788648352
0.4142708182	0.0770483911
0.4144791663	0.07868791372
0.4146874845	0.07692871988
0.4148958325	0.07702323049
0.4151041508	0.07891245931
0.4153124988	0.07904941589
0.4155208468	0.07974796742
0.4157291651	0.08011863381
0.4159375131	0.07995006442
0.4161458313	0.07894405723
[truncated: 6,953 more rows]
[truncated: 1 more columns]
