# Supplementary material for: Arabidopsis eIF4E1 protects the translational machinery during TuMV infection and restricts virus accumulation
Source: PLoS Pathog. 2023 Nov 20;19(11):e1011417. doi: 10.1371/journal.ppat.1011417 (PMC10721207; doi:10.1371/journal.ppat.1011417)
Supplement: S1 Supporting Dataset — (ZIP) [file ppat.1011417.s010.zip › Fig 1/Fig 1c-d (Polysome profiles and quantification data + script)/Col_mock2.csv]

Col mock - 2
Time (min)	Abs
0.0001041666692	0.08302990347
0.000312499993	0.08282912523
0.0005208333605	0.08318822831
0.000729166728	0.08275832981
0.0009375000373	0.08327322453
0.001145833405	0.08271865547
0.001354166772	0.0830386728
0.001562500023	0.08310248703
0.001770833391	0.08398140967
0.001979166642	0.08403471112
0.002187500009	0.08353608102
0.002395833377	0.08418269455
0.002604166744	0.08298104256
0.002812500112	0.08443704247
0.003020833246	0.08343650401
0.003229166614	0.08331891894
0.003437499981	0.08358352631
0.003645833349	0.08386047184
0.003854166716	0.08413311094
0.004062499851	0.08337916434
0.004270833451	0.08344312012
0.004479167052	0.08407781273
0.004687500186	0.08363059908
0.004895833321	0.08337144554
0.005104166921	0.08406251669
0.005312500056	0.08540680259
0.005520833656	0.08502602577
0.005729166791	0.08597435057
0.005937499925	0.0876198858
0.006145833526	0.1355231851
0.00635416666	0.4162099063
0.006562500261	0.8517597914
0.006770833395	0.4521592855
0.00697916653	0.1693239808
0.00718750013	0.09613114595
0.007395833265	0.0917949602
0.007604166865	0.09077622741
0.0078125	0.08757614344
0.008020833135	0.08793564886
0.008229167201	0.08776798099
0.008437500335	0.08796069026
0.00864583347	0.08681936562
0.008854167536	0.08701620996
0.009062500671	0.08642856777
0.009270833805	0.08642484248
0.00947916694	0.08500949293
0.009687500075	0.08936894685
0.00989583414	0.08735283464
0.01010416728	0.08951375633
0.01031250041	0.09004937112
0.01052083354	0.09091905504
0.01072916668	0.1003929451
0.01093750075	0.2386087477
0.01114583388	0.3153257072
0.01135416701	0.1600434631
0.01156250015	0.112082459
0.01177083328	0.1263275445
0.01197916735	0.1327606738
0.01218750048	0.1318011284
0.01239583362	0.1382775903
0.01260416675	0.1434454769
0.01281249989	0.1451487541
0.01302083395	0.1493974328
0.01322916709	0.1494866461
0.01343750022	0.1489989609
0.01364583336	0.1486724764
0.01385416649	0.1467358768
0.01406250056	0.1396684051
0.01427083369	0.1320637614
0.01447916683	0.123269096
0.01468749996	0.1205293834
0.0148958331	0.113418825
0.01510416716	0.1108269244
0.0153125003	0.1101437733
0.01552083343	0.1088643521
0.01572916657	0.1068064198
0.0159374997	0.1061951369
0.0161458347	0.1051735952
0.01635416783	0.1044374704
0.01656250097	0.1034736261
0.0167708341	0.1024297848
0.01697916724	0.101408489
0.01718750037	0.1026136354
0.01739583351	0.09998264164
0.0176041685	0.1039445549
0.01781249978	0.1029162183
0.01802083477	0.0999180302
0.01822916605	0.1015434042
0.01843750104	0.1036597937
0.01864583418	0.1020538285
0.01885416731	0.1015548557
0.01906250045	0.1024282426
0.01927083358	0.104764156
0.01947916672	0.1028851867
0.01968750171	0.1042774543
0.01989583299	0.10439533
0.02010416798	0.1025875732
0.02031249925	0.1022348702
0.02052083425	0.1024677679
0.02072916739	0.1020636857
0.02093750052	0.1035008579
0.02114583366	0.1024994627
0.02135416679	0.1017633006
0.02156249993	0.1006109565
0.02177083492	0.101599887
0.02197916619	0.1009015962
0.02218750119	0.1010499448
0.02239583246	0.1028485447
0.02260416746	0.1010896415
0.0228125006	0.09925678372
0.02302083373	0.1015243381
0.02322916687	0.1019720137
0.0234375	0.1023160517
0.02364583313	0.1020635515
0.02385416813	0.1035251394
0.0240624994	0.1026432738
0.0242708344	0.1023802012
0.02447916567	0.103393279
0.02468750067	0.1024664864
0.02489583381	0.1010900289
0.02510416694	0.1016436592
0.02531250007	0.1021890789
0.02552083321	0.1021004915
0.02572916634	0.1018653736
0.02593750134	0.102599673
0.02614583261	0.1000370979
0.02635416761	0.1035075262
0.02656249888	0.1044207737
0.02677083388	0.1042950675
0.02697916701	0.1021578014
0.02718750015	0.1019988582
0.02739583328	0.1015979573
0.02760416642	0.1013810262
0.02781249955	0.100075461
0.02802083455	0.101354219
0.02822916582	0.1036119461
0.02843750082	0.1022932455
0.02864583209	0.1020014137
0.02885416709	0.1034407467
0.02906250022	0.1026716083
0.02927083336	0.100396499
0.02947916649	0.1024624556
0.02968749963	0.1034117714
0.02989583276	0.1024194956
0.03010416776	0.10340859
0.03031249903	0.1006463617
0.03052083403	0.1028723568
0.0307291653	0.1003198549
0.0309375003	0.1026481315
0.0311458353	0.1033330187
0.03135416657	0.1024398133
0.0315624997	0.1025795117
0.03177083284	0.1031970456
0.03197916597	0.1019790173
0.03218750283	0.1029026061
0.03239583224	0.1025871485
0.0326041691	0.1020163074
0.03281249851	0.1026812494
0.03302083537	0.1022632048
0.0332291685	0.1043226793
0.03343750164	0.1017329022
0.03364583477	0.1033969894
0.03385416791	0.1018994451
0.03406250104	0.1045704335
0.03427083418	0.1021093354
0.03447916731	0.1016243547
0.03468750045	0.1024239212
0.03489583358	0.1020380184
0.03510417044	0.1007657349
0.03531249985	0.1011678874
0.03552083299	0.1012888104
0.03572916612	0.1003524661
0.03593750298	0.1027275473
0.03614583611	0.1006362438
0.03635416552	0.1014030278
0.03656249866	0.1002573073
0.03677083552	0.09982661158
0.03697916865	0.1005066335
0.03718750179	0.1004778296
0.0373958312	0.09971580654
0.03760416806	0.1002276987
0.03781250119	0.1003509983
0.03802083433	0.1000292152
0.03822916746	0.09988903254
0.0384375006	0.100118652
0.03864583373	0.1006265506
0.03885416687	0.09991594404
0.0390625	0.1013387218
0.03927083686	0.1000395119
0.03947916627	0.1008284539
0.0396874994	0.09893213212
0.03989583254	0.09913828224
0.0401041694	0.09910654277
0.04031250253	0.09946064651
0.04052083194	0.0980964601
0.04072916508	0.09611147642
0.04093750194	0.09630414844
0.04114583507	0.09759234637
0.04135416821	0.1007343307
0.04156249762	0.09833656251
0.04177083448	0.09675772488
0.04197916761	0.1012339666
0.04218750075	0.1002212465
0.04239583388	0.09814713895
0.04260416701	0.09897114336
0.04281250015	0.09888850898
0.04302083328	0.09812857956
0.04322916642	0.09877488017
0.04343750328	0.09800811857
0.04364583269	0.09861791879
0.04385416582	0.09764715284
0.04406249896	0.09579148889
0.04427083582	0.09747452289
0.04447916895	0.09501150995
0.04468749836	0.09721858054
0.0448958315	0.0977698192
0.04510416836	0.09803871065
0.04531250149	0.09740956873
0.04552083462	0.09702725708
0.04572916403	0.09636741877
0.04593750089	0.09863042831
0.04614583403	0.09803624451
0.04635416716	0.09858442843
0.04656250402	0.09698174894
0.04677083343	0.09649764746
0.04697916657	0.09885944426
0.0471874997	0.09859833121
0.04739583656	0.09544722736
0.0476041697	0.09488201886
0.04781249911	0.09647317231
0.04802083224	0.09701864421
0.0482291691	0.0985661447
0.04843750224	0.09963979572
0.04864583537	0.09883562475
0.04885416478	0.09686655551
0.04906250164	0.09866983443
0.04927083477	0.09508439153
0.04947916791	0.09745777398
0.04968750104	0.09623264521
0.04989583418	0.09533634037
0.05010416731	0.09915018827
0.05031250045	0.09930129349
0.05052083358	0.09895400703
0.05072917044	0.09867116809
0.05093749985	0.09874170274
0.05114583299	0.09838944674
0.05135416612	0.09573272616
0.05156250298	0.09869813174
0.05177083611	0.0966809094
0.05197916552	0.09566280246
0.05218749866	0.09782675654
0.05239583552	0.09781640768
0.05260416865	0.09876649827
0.05281250179	0.09755387902
0.0530208312	0.0963358134
0.05322916806	0.1004451066
0.05343750119	0.09895989299
0.05364583433	0.09846585244
0.05385416746	0.09624792635
0.0540625006	0.09624683112
0.05427083373	0.09737166762
0.05447916687	0.09910891205
0.0546875	0.09841074795
0.05489583686	0.09735673666
0.05510416627	0.09786683321
0.0553124994	0.09724076092
0.05552083254	0.0990466699
0.0557291694	0.09697644413
0.05593750253	0.09490134567
0.05614583194	0.09876542538
0.05635416508	0.09460954368
0.05656250194	0.09776067734
0.05677083507	0.09477378428
0.05697916821	0.09725138545
0.05718749762	0.09882304817
0.05739583448	0.09718280286
0.05760416761	0.0969511345
0.05781250075	0.09388113022
0.05802083388	0.09675403684
0.05822916701	0.09640193731
0.05843750015	0.09719830751
0.05864583328	0.09811086208
0.05885416642	0.09627800435
0.05906250328	0.09623807669
0.05927083269	0.09608335048
0.05947916582	0.09396483749
0.05968749896	0.09616784006
0.05989583582	0.09799546748
0.06010416895	0.09732632339
0.06031249836	0.09595244378
0.0605208315	0.09712009132
0.06072916836	0.09760129452
0.06093750149	0.09553063661
0.06114583462	0.09615847468
0.06135416403	0.09558082372
0.06156250089	0.09625606984
0.06177083403	0.09647449851
0.06197916716	0.09524936229
0.06218750402	0.09648254514
0.06239583343	0.09347050637
0.06260416657	0.09530329704
0.0628124997	0.09664294869
0.06302083284	0.09788810462
0.06322916597	0.09579288214
0.06343749911	0.09795991331
0.06364583224	0.09693405032
0.06385416538	0.09510430694
0.06406249851	0.09343304485
0.0642708391	0.0950691849
0.06447916478	0.09544584155
0.06468749791	0.09591276199
0.06489583105	0.0957987532
0.06510417163	0.09376048297
0.06531250477	0.09661494195
0.06552083045	0.09650679678
0.06572916359	0.09384864569
0.06593750417	0.09670765698
0.06614583731	0.09642022848
0.06635417044	0.09361910075
0.06656249613	0.09576547891
0.06677083671	0.09651358426
0.06697916985	0.09550318122
0.06718750298	0.09774689376
0.06739582866	0.09702654183
0.06760416925	0.09658680856
0.06781250238	0.09667492658
0.06802083552	0.09757964313
0.06822916865	0.09634780139
0.06843750179	0.09498963505
0.06864583492	0.09570448846
0.06885416806	0.0960662961
0.06906250119	0.09589701146
0.06927083433	0.09537867457
0.06947916746	0.09460774064
0.0696875006	0.09485915303
0.06989583373	0.09748242795
0.07010417432	0.09558643401
0.0703125	0.09470398724
0.07052083313	0.09301325679
0.07072916627	0.09649603069
0.0709374994	0.0967701152
0.07114583999	0.09725341946
0.07135416567	0.09595799446
0.07156249881	0.09312015772
0.07177083939	0.09585126489
0.07197916508	0.09257090837
0.07218750566	0.09443380684
0.07239583135	0.0944634676
0.07260416448	0.0952424705
0.07281250507	0.09492630512
0.07302083075	0.09263959527
0.07322917134	0.09546361119
0.07343750447	0.09266424179
0.07364583015	0.09311030805
0.07385417074	0.09240560234
0.07406249642	0.09402571619
0.07427083701	0.09231869876
0.07447917014	0.09257741272
0.07468749583	0.09594801813
0.07489583641	0.09649628401
0.07510416955	0.0922177285
0.07531250268	0.09235072136
0.07552083582	0.09426058829
0.0757291615	0.09236592799
0.07593750209	0.09471322596
0.07614583522	0.09391579777
0.07635416836	0.09460677207
0.07656250149	0.09438876808
0.07677083462	0.09671881795
0.07697916776	0.09230701625
0.07718750089	0.09225495905
0.07739584148	0.09509557486
0.07760416716	0.09485387057
0.0778125003	0.09503461421
0.07802083343	0.09470774978
0.07822916657	0.09497524053
0.07843750715	0.09628097713
0.07864583284	0.09538412094
0.07885416597	0.09444870055
0.07906250656	0.09508606791
0.07927083224	0.09255866706
0.07947917283	0.0943153277
0.07968749851	0.09452409297
0.07989583164	0.09268926084
0.08010417223	0.09234703332
0.08031249791	0.09257843345
0.0805208385	0.0923852697
0.08072917163	0.09415884316
0.08093749732	0.09514638782
0.0811458379	0.09438249469
0.08135416359	0.09398393333
0.08156250417	0.09381552041
0.08177083731	0.09646906704
0.08197916299	0.09558121115
0.08218750358	0.09257549047
0.08239583671	0.09614836425
0.08260416985	0.09256558865
0.08281250298	0.09284127504
0.08302082866	0.09561315179
0.08322916925	0.09263453633
0.08343750238	0.09252823889
0.08364583552	0.09245418757
0.08385416865	0.09518241882
0.08406250179	0.09294768423
0.08427083492	0.09271351993
0.08447916806	0.09269929677
0.08468750119	0.09260323644
0.08489583433	0.09443966299
0.08510416746	0.09365282208
0.0853125006	0.09414649755
0.08552083373	0.09260682017
0.08572917432	0.09465524554
0.0859375	0.09543026984
0.08614583313	0.09356826544
0.08635416627	0.09550534934
0.0865624994	0.0954458788
0.08677083999	0.09436865896
0.08697916567	0.09278031439
0.08718749881	0.09527499229
0.08739583939	0.09559579194
0.08760416508	0.0948856622
0.08781250566	0.09703913331
0.08802083135	0.09508381039
0.08822916448	0.09334160388
0.08843750507	0.09276204556
0.08864583075	0.09284281731
0.08885417134	0.0928446427
0.08906250447	0.09533140808
0.08927083015	0.09870966524
0.08947917074	0.09611719847
0.08968749642	0.09768021107
0.08989583701	0.09537083656
0.09010417014	0.09504649788
0.09031249583	0.09476966411
0.09052083641	0.09530861676
0.09072916955	0.09424453974
0.09093750268	0.09512602538
0.09114583582	0.09562528133
0.0913541615	0.0953040719
0.09156250209	0.09428992122
0.09177083522	0.09509592503
0.09197916836	0.09435424954
0.09218750149	0.09622430801
0.09239583462	0.09593152255
0.09260416776	0.09682006389
0.09281250089	0.09252858907
0.09302084148	0.0944468379
0.09322916716	0.09543707222
0.0934375003	0.09444294125
0.09364583343	0.0963569805
0.09385416657	0.09257564694
0.09406250715	0.09242952615
0.09427083284	0.09407544136
0.09447916597	0.09249098599
0.09468750656	0.09415955096
0.09489583224	0.09228450805
0.09510417283	0.09247471392
0.09531249851	0.09664039314
0.09552083164	0.09501354396
0.09572917223	0.09232148528
0.09593749791	0.09206478298
0.0961458385	0.09449303895
0.09635417163	0.09325294197
0.09656249732	0.09520746022
0.0967708379	0.09396027774
0.09697916359	0.09503161162
0.09718750417	0.09462910891
0.09739583731	0.09225444496
0.09760416299	0.09596344829
0.09781250358	0.09372890741
0.09802083671	0.09597665817
0.09822916985	0.0938391611
0.09843750298	0.0919951275
0.09864582866	0.09628198296
0.09885416925	0.09426640719
0.09906250238	0.09527102858
0.09927083552	0.09502574801
0.09947916865	0.09472964704
0.09968750179	0.09607075155
0.09989583492	0.09297712147
0.1001041681	0.09447595477
0.1003125012	0.09462814778
0.1005208343	0.09530758113
0.1007291675	0.09435495734
0.1009375006	0.09384471923
0.1011458337	0.09169017524
0.1013541743	0.09324017167
0.1015625	0.09372890741
0.1017708331	0.09443344921
0.1019791663	0.09369055927
0.1021874994	0.09547941387
0.10239584	0.09192407131
0.1026041657	0.09364922345
0.1028124988	0.09339655191
0.1030208394	0.09199992567
0.1032291651	0.09428213537
0.1034375057	0.09334240854
0.1036458313	0.09147589654
0.1038541645	0.09131202847
0.1040625051	0.09356030822
0.1042708308	0.09323577583
0.1044791713	0.09111942351
0.1046875045	0.09351972491
0.1048958302	0.09523137659
0.1051041707	0.09123233706
0.1053124964	0.0912405476
0.105520837	0.09443583339
0.1057291701	0.09293492138
0.1059374958	0.09146455675
0.1061458364	0.09353157133
0.1063541695	0.09427177906
0.1065625027	0.09476003796
0.1067708358	0.09310662001
0.1069791615	0.09252080321
0.1071875021	0.09256722033
0.1073958352	0.09300421923
0.1076041684	0.09107785672
0.1078125015	0.09115556628
0.1080208346	0.09082970023
0.1082291678	0.09293700755
0.1084375009	0.09090287238
0.1086458415	0.09073618799
0.1088541672	0.09284990281
0.1090625003	0.09291280061
0.1092708334	0.09322451055
0.1094791666	0.09103303403
0.1096875072	0.09500081837
0.1098958328	0.09204897285
0.110104166	0.09238792956
0.1103125066	0.09320693463
0.1105208322	0.09238978475
0.1107291728	0.09255735576
0.1109374985	0.09356217086
0.1111458316	0.09077428281
0.1113541722	0.09247372299
0.1115624979	0.09300735593
0.1117708385	0.09236400574
0.1119791716	0.09347278625
0.1121874973	0.09432507306
0.1123958379	0.09354133159
0.1126041636	0.09397371113
0.1128125042	0.09257853031
0.1130208373	0.09153418988
0.113229163	0.09044538438
0.1134375036	0.0927759558
0.1136458367	0.09264203161
0.1138541698	0.09268762916
0.114062503	0.09384192526
0.1142708287	0.092187576
0.1144791692	0.09285987169
0.1146875024	0.09079840034
0.1148958355	0.09289734811
0.1151041687	0.09289734811
0.1153125018	0.09020377696
0.1155208349	0.09027218819
0.1157291681	0.09216101468
0.1159375012	0.09291020036
0.1161458343	0.09257619083
0.1163541675	0.09022904187
0.1165625006	0.09217342734
0.1167708337	0.09041790664
0.1169791743	0.09228073061
0.1171875	0.08997363597
0.1173958331	0.09013725072
0.1176041663	0.09238744527
0.1178124994	0.09153821319
0.11802084	0.0928080678
0.1182291657	0.09478827566
0.1184374988	0.09218251705
0.1186458394	0.09283284843
0.1188541651	0.09189029783
0.1190625057	0.09253502637
0.1192708313	0.09290815145
0.1194791645	0.09056514502
0.1196875051	0.09093437344
0.1198958308	0.09172560275
0.1201041713	0.09359318763
0.1203125045	0.09069775045
0.1205208302	0.08994421363
0.1207291707	0.09267605841
0.1209374964	0.09384867549
0.121145837	0.09298933297
0.1213541701	0.09265129268
0.1215624958	0.09390872717
0.1217708364	0.09229853004
0.1219791695	0.09118334949
0.1221875027	0.09152830392
0.1223958358	0.09230192006
0.1226041615	0.0918911621
0.1228125021	0.09105435759
0.1230208352	0.08991584182
0.1232291684	0.09303224087
0.1234375015	0.09112411737
0.1236458346	0.09317613393
0.1238541678	0.09223978221
0.1240625009	0.0914671123
0.1242708415	0.09363535047
0.1244791672	0.08969800919
0.1246875003	0.09127529711
0.1248958334	0.09213851392
0.125104174	0.09338124096
0.1253125072	0.09197733551
0.1255208403	0.09080666304
0.1257291734	0.09263693541
0.1259375066	0.09192225337
0.1261458397	0.08967729658
0.1263541728	0.09182514995
0.126562506	0.09282050282
0.1267708391	0.09369704872
0.1269791722	0.09265978634
0.1271875054	0.09134761989
0.1273958385	0.09292431176
0.1276041716	0.08957378566
0.1278125048	0.0925661996
0.1280208379	0.08949708939
0.128229171	0.09150788188
0.1284375191	0.09272509068
0.1286458373	0.09273146838
0.1288541704	0.09193805605
0.1290625036	0.08926443011
0.1292708367	0.09113529325
0.1294791847	0.09105253965
0.129687503	0.09313087165
0.1298958361	0.08922208101
0.1301041842	0.09164666384
0.1303125024	0.09155672044
0.1305208504	0.0910564959
0.1307291687	0.09229673445
0.1309375018	0.09196214378
0.1311458498	0.09231024981
0.1313541681	0.09277701378
0.1315625161	0.08927075565
0.1317708492	0.09152466059
0.1319791675	0.09235337377
0.1321875155	0.08972089738
0.1323958337	0.08925091475
0.1326041818	0.08911531419
0.1328125149	0.09252961725
0.1330208331	0.09158292413
0.1332291812	0.09210849553
0.1334375143	0.09189733118
0.1336458325	0.09196726233
0.1338541806	0.09264840931
0.1340625137	0.09101324528
0.1342708468	0.09126814455
0.13447918	0.09179582447
0.1346874982	0.09166993946
0.1348958462	0.0928760618
0.1351041794	0.0912585929
0.1353125125	0.09023662657
0.1355208457	0.09110282362
0.1357291639	0.09312621504
0.1359375119	0.09155160189
0.1361458451	0.09223908186
0.1363541782	0.09098576009
0.1365625113	0.09199777991
0.1367708445	0.0920759812
0.1369791776	0.09197545052
0.1371875107	0.09293412417
0.1373958439	0.09055557847
0.137604177	0.09112118185
0.1378125101	0.08899481595
0.1380208433	0.09270179272
0.1382291764	0.08902099729
0.1384375095	0.0928542614
0.1386458427	0.0921510607
0.1388541758	0.08971414715
0.1390625238	0.0912553668
0.1392708421	0.09286073595
0.1394791752	0.08863027394
0.1396875083	0.09111230075
0.1398958415	0.09121187031
0.1401041895	0.09084951878
0.1403125077	0.08915027231
0.1405208409	0.0905167684
0.140729174	0.09106198698
0.1409375072	0.09299866855
0.1411458552	0.09104963392
0.1413541734	0.09011428803
0.1415625066	0.08850923926
0.1417708397	0.08984267712
0.1419791728	0.09071475267
0.1421875209	0.09061763436
0.142395854	0.08868739009
0.1426041722	0.08880821615
0.1428125054	0.08852752298
0.1430208385	0.08879049867
0.1432291865	0.09197701514
0.1434375197	0.09242276847
0.1436458379	0.09110499173
0.143854171	0.0903731212
0.1440625042	0.09070071578
0.1442708522	0.09252606332
0.1444791853	0.09028735757
0.1446875036	0.0914991945
0.1448958367	0.09314196557
0.1451041698	0.09295983613
0.1453125179	0.0906471014
0.145520851	0.09105684608
0.1457291842	0.08850388229
0.1459375024	0.09102926403
0.1461458355	0.09095550328
0.1463541836	0.09185175598
0.1465625167	0.08836654574
0.1467708498	0.08830467612
0.1469791681	0.08839817345
0.1471875012	0.09286583215
0.1473958492	0.09112776071
0.1476041824	0.09038711339
0.1478125155	0.08853336424
0.1480208337	0.09276675433
0.1482291669	0.08824044466
0.1484375149	0.09166575223
0.148645848	0.09285259247
0.1488541812	0.08815535158
0.1490625143	0.09059406817
0.1492708325	0.0916345492
0.1494791806	0.0884341225
0.1496875137	0.09209696949
0.1498958468	0.09117031842
0.15010418	0.08838516474
0.1503124982	0.0904052183
0.1505208462	0.090183191
0.1507291794	0.09006765485
0.1509375125	0.09068544209
0.1511458457	0.09027919918
0.1513541639	0.09090242535
0.1515625119	0.08920780569
0.1517708451	0.08797593415
0.1519791782	0.0911738947
0.1521875113	0.09169810265
0.1523958445	0.09211736172
0.1526041776	0.08847483993
0.1528125107	0.09012772888
0.1530208439	0.09026779234
0.153229177	0.09063794464
0.1534375101	0.08996405452
0.1536458433	0.0900780037
0.1538541764	0.08785951883
0.1540625095	0.09037968516
0.1542708427	0.09050963074
0.1544791758	0.09171808511
0.1546875238	0.09111214429
0.1548958421	0.08994558454
0.1551041752	0.08957598358
0.1553125083	0.09127504379
0.1555208415	0.08793358505
0.1557291895	0.0900324285
0.1559375077	0.08771697432
0.1561458409	0.08810693026
0.156354174	0.08990571648
0.1565625072	0.08775131404
0.1567708552	0.08771240711
0.1569791734	0.09006344527
0.1571875066	0.08973859251
0.1573958397	0.09054760635
0.1576041728	0.0916679278
0.1578125209	0.08773537725
0.158020854	0.09127986431
0.1582291722	0.08918234706
0.1584375054	0.08789070696
0.1586458385	0.08761535585
0.1588541865	0.09189470857
0.1590625197	0.08982151002
0.1592708379	0.09175147116
0.159479171	0.09138227999
0.1596875042	0.09036977589
0.1598958522	0.08743926138
0.1601041853	0.08949133009
0.1603125036	0.08966768533
0.1605208367	0.09050213546
0.1607291698	0.09089964628
0.1609375179	0.08781369776
0.161145851	0.08750302345
0.1613541842	0.08803378791
0.1615625024	0.0894620046
0.1617708355	0.087710917
0.1619791836	0.08749669045
0.1621875167	0.08756800741
0.1623958498	0.08707355708
0.1626041681	0.08926385641
0.1628125012	0.08794065565
0.1630208492	0.0894542709
0.1632291824	0.0904353112
0.1634375155	0.08724412322
0.1636458337	0.08871879429
0.1638541669	0.08796737343
0.1640625149	0.08776518703
0.164270848	0.08971942961
0.1644791812	0.08999685198
0.1646875143	0.08957391232
0.1648958325	0.08910565078
0.1651041806	0.08918295056
0.1653125137	0.08917446434
0.1655208468	0.08889756352
0.16572918	0.08996793628
0.1659374982	0.08648201823
0.1661458462	0.09064400941
0.1663541794	0.09029825777
0.1665625125	0.08642155677
0.1667708457	0.08646069467
0.1669791639	0.0863692835
0.1671875119	0.08673692495
0.1673958451	0.08994144201
0.1676041782	0.09033308923
0.1678125113	0.08879481256
0.1680208445	0.08926277608
0.1682291776	0.08907453716
0.1684375107	0.0900401324
0.1686458439	0.08897956461
0.168854177	0.09076726437
0.1690625101	0.0893534869
0.1692708433	0.08643592894
0.1694791764	0.08876579255
0.1696875095	0.09026307613
0.1698958427	0.09031100571
0.1701041758	0.08990122378
0.1703125238	0.08800981939
0.1705208421	0.08634020388
0.1707291752	0.08840972185
0.1709375083	0.08730456978
0.1711458415	0.08851508051
0.1713541895	0.08881758898
0.1715625077	0.08780901134
0.1717708409	0.08931240439
0.171979174	0.08648195118
0.1721875072	0.09111192077
0.1723958552	0.09084971249
0.1726041734	0.0880247876
0.1728125066	0.08668784052
0.1730208397	0.08849597722
0.1732291728	0.08833132684
0.1734375209	0.08886922896
0.173645854	0.09045899659
0.1738541722	0.08895189315
0.1740625054	0.08723456413
0.1742708385	0.08649285138
0.1744791865	0.08943900466
0.1746875197	0.08879628032
0.1748958379	0.09064729512
0.175104171	0.08627256006
0.1753125042	0.08636505157
0.1755208522	0.08642392606
0.1757291853	0.08939161897
0.1759375036	0.08641252667
0.1761458367	0.09081949294
0.1763541698	0.08665263653
0.1765625179	0.08640769124
0.176770851	0.08633833379
0.1769791842	0.08932286501
0.1771875024	0.0892483741
0.1773958355	0.08876553178
0.1776041836	0.09080551565
0.1778125167	0.09066946059
0.1780208498	0.08645197749
0.1782291681	0.08990227431
0.1784375012	0.08886612207
0.1786458492	0.08675529063
0.1788541824	0.08658529073
0.1790625155	0.08917379379
0.1792708337	0.09118418396
0.1794791669	0.09023550898
0.1796875149	0.09069481492
0.179895848	0.08649910241
0.1801041812	0.08965339512
0.1803125143	0.08826325089
0.1805208325	0.0865072906
0.1807291806	0.08624010533
0.1809375137	0.08631420881
0.1811458468	0.08663076162
0.18135418	0.08798455447
0.1815624982	0.08931034058
0.1817708462	0.08647108823
0.1819791794	0.0893566981
0.1821875125	0.08982463181
0.1823958457	0.09006841481
0.1826041639	0.08867319673
0.1828125119	0.08908645809
0.1830208451	0.08832996339
0.1832291782	0.08883416653
0.1834375113	0.08945436776
0.1836458445	0.08956090361
0.1838541776	0.08620809019
0.1840625107	0.08900415152
0.1842708439	0.0888313055
0.184479177	0.08904562145
0.1846875101	0.08614514768
0.1848958433	0.08617845178
0.1851041764	0.08618242294
0.1853125095	0.08615947515
0.1855208427	0.08871024847
0.1857291758	0.08614157885
0.1859375238	0.08937559277
0.1861458421	0.08920313418
0.1863541752	0.08681809902
0.1865625083	0.08882149309
0.1867708415	0.08614839613
0.1869791895	0.08637819439
0.1871875077	0.08831755817
0.1873958409	0.08826930821
0.187604174	0.08629179001
0.1878125072	0.08679657429
0.1880208552	0.08614622056
0.1882291734	0.08841147274
0.1884375066	0.08888460696
0.1886458397	0.08954470605
0.1888541728	0.08610714227
0.1890625209	0.08716271073
0.189270854	0.08586657792
0.1894791722	0.08834160864
0.1896875054	0.08943095803
0.1898958385	0.08890147507
0.1901041865	0.08906017244
0.1903125197	0.08632734418
0.1905208379	0.08992701769
0.190729171	0.08893308043
0.1909375042	0.08797292411
0.1911458522	0.08594916761
0.1913541853	0.08949266374
0.1915625036	0.08855897933
0.1917708367	0.08593885601
0.1919791698	0.08612368256
0.1921875179	0.08926662058
0.192395851	0.08749166131
0.1926041842	0.08802186698
0.1928125024	0.08605260402
0.1930208355	0.08555559069
0.1932291836	0.08569506556
0.1934375167	0.08783917874
0.1936458498	0.08852212876
0.1938541681	0.08728852123
0.1940625012	0.08582402766
0.1942708492	0.0896603018
0.1944791824	0.08832066506
0.1946875155	0.08911318332
0.1948958337	0.08817010373
0.1951041669	0.08866548538
0.1953125149	0.08928626776
0.195520848	0.08757981658
0.1957291812	0.08894108981
0.1959375143	0.0874992609
0.1961458325	0.08884588629
0.1963541806	0.08960375935
0.1965625137	0.08903539181
0.1967708468	0.0874703154
0.19697918	0.08787520975
0.1971874982	0.0891956985
0.1973958462	0.08979629725
0.1976041794	0.08792033792
0.1978125125	0.08842346072
0.1980208457	0.08825129271
0.1982291639	0.08765085787
0.1984375119	0.087665461
0.1986458451	0.08837291598
0.1988541782	0.0886567533
0.1990625113	0.08750932664
0.1992708445	0.08846081048
0.1994791776	0.08834766597
0.1996875107	0.08790446073
0.1998958439	0.08678367734
0.200104177	0.08773363382
0.2003125101	0.08798991144
0.2005208433	0.08818814158
0.2007291764	0.08778835088
0.2009375095	0.0855544582
0.2011458427	0.08763353527
0.2013541758	0.08785483241
0.2015625238	0.08684149384
0.2017708421	0.08819594979
0.2019791752	0.08549208194
0.2021875083	0.08883617073
0.2023958415	0.08720317483
0.2026041895	0.08551770449
0.2028125077	0.08860547841
0.2030208409	0.09000389278
0.203229174	0.08906418085
0.2034375072	0.0883563906
0.2036458552	0.08775169402
0.2038541734	0.08858370781
0.2040625066	0.08573660254
0.2042708397	0.0853118971
0.2044791728	0.08668003231
0.2046875209	0.08761566877
0.204895854	0.08791650087
0.2051041722	0.08717887849
0.2053125054	0.08917401731
0.2055208385	0.08851613104
0.2057291865	0.08788154274
0.2059375197	0.08894604445
0.2061458379	0.08520769328
0.206354171	0.08916038275
0.2065625042	0.08875318617
0.2067708522	0.08538978547
0.2069791853	0.08840106428
0.2071875036	0.0852637887
0.2073958367	0.08573149145
0.2076041698	0.08725551516
0.2078125179	0.08701367676
0.208020851	0.08739832789
0.2082291842	0.08739361167
0.2084375024	0.08725532889
0.2086458355	0.08648176491
0.2088541836	0.08726345748
0.2090625167	0.08867513388
0.2092708498	0.08514920622
0.2094791681	0.08513040096
0.2096875012	0.0870141238
0.2098958492	0.08505082875
0.2101041824	0.08760844916
0.2103125155	0.08518983424
0.2105208337	0.08505558968
0.2107291669	0.08783597499
0.2109375149	0.08516807109
0.211145848	0.08532708138
0.2113541812	0.0852894038
0.2115625143	0.08731362224
0.2117708325	0.08928649127
0.2119791806	0.08734546602
0.2121875137	0.08721421659
0.2123958468	0.08716868609
0.21260418	0.08491524309
0.2128124982	0.08736964315
0.2130208462	0.0876513347
0.2132291794	0.08762232214
0.2134375125	0.08540137857
0.2136458457	0.08810899407
0.2138541639	0.08748494834
0.2140625119	0.08825484663
0.2142708451	0.08707927912
0.2144791782	0.08519449085
0.2146875113	0.08706121892
0.2148958445	0.08636467159
0.2151041776	0.08780036122
0.2153125107	0.08926725388
0.2155208439	0.08760005981
0.215729177	0.08716748655
0.2159375101	0.08891507238
0.2161458433	0.08732020855
0.2163541764	0.08648242801
0.2165625095	0.08687039465
0.2167708427	0.08858957887
0.2169791758	0.0875967592
0.2171875238	0.08797057718
0.2173958421	0.0849090144
0.2176041752	0.08717998117
0.2178125083	0.08777745068
0.2180208415	0.08510546386
0.2182291895	0.08723963052
0.2184375077	0.08485421538
0.2186458409	0.08722070605
0.218854174	0.08923276514
0.2190625072	0.08771972358
0.2192708552	0.08829773217
0.2194791734	0.08755040169
0.2196875066	0.08777995408
0.2198958397	0.0882139951
0.2201041728	0.0876089558
0.2203125209	0.08860643208
0.220520854	0.0863359347
0.2207291722	0.08727725595
0.2209375054	0.08516293764
0.2211458385	0.08766169101
0.2213541865	0.08775986731
0.2215625197	0.08488125354
0.2217708379	0.08768966049
0.221979171	0.08547162265
0.2221875042	0.08714438975
0.2223958522	0.08469874412
0.2226041853	0.08684244752
0.2228125036	0.0870795697
0.2230208367	0.08645434678
0.2232291698	0.08655050397
0.2234375179	0.08620338887
0.223645851	0.08713936061
0.2238541842	0.08661597967
0.2240625024	0.08681354672
0.2242708355	0.0868626833
0.2244791836	0.08651164919
0.2246875167	0.08742190897
0.2248958498	0.08659287542
0.2251041681	0.08571755141
0.2253125012	0.08927075565
0.2255208492	0.08462909609
0.2257291824	0.08811178803
0.2259375155	0.08460041136
0.2261458337	0.08738651872
0.2263541669	0.08737613261
0.2265625149	0.08456977457
0.226770848	0.08716640621
0.2269791812	0.08746164292
0.2271875143	0.08731640875
0.2273958325	0.08418922871
0.2276041806	0.08660175651
0.2278125137	0.0887298435
0.2280208468	0.08461283147
0.22822918	0.08820013702
0.2284374982	0.08470191807
0.2286458462	0.08723004162
0.2288541794	0.08790379763
0.2290625125	0.08453580737
0.2292708457	0.0877745077
0.2294791639	0.08684304357
0.2296875119	0.08670629561
0.2298958451	0.08847100288
0.2301041782	0.08710361272
0.2303125113	0.08697777987
0.2305208445	0.0873901248
0.2307291776	0.08712132275
0.2309375107	0.08837368339
0.2311458439	0.08497237414
0.231354177	0.0879540965
0.2315625101	0.08682474494
0.2317708433	0.0867299065
0.2319791764	0.08854228258
0.2321875095	0.08759330958
0.2323958427	0.08871149272
0.2326041758	0.08619293571
0.2328125238	0.08779085428
0.2330208421	0.08793187886
0.2332291752	0.08750213683
0.2334375083	0.0872380808
0.2336458415	0.08746414632
0.2338541895	0.08673932403
0.2340625077	0.08745796978
0.2342708409	0.08849680424
0.234479174	0.08634013683
0.2346875072	0.08671467006
0.2348958552	0.08730083704
0.2351041734	0.08652611822
0.2353125066	0.08809167892
0.2355208397	0.08718165755
0.2357291728	0.08812310547
0.2359375209	0.08767214417
0.236145854	0.08698600531
0.2363541722	0.08611986041
0.2365625054	0.08601392061
0.2367708385	0.08721494675
0.2369791865	0.08582314104
0.2371875197	0.08716353029
0.2373958379	0.08678828925
0.237604171	0.08672481775
0.2378125042	0.08589272946
0.2380208522	0.0868678689
0.2382291853	0.08611477911
0.2384375036	0.08602802455
0.2386458367	0.08711930364
0.2388541698	0.08679094911
0.2390625179	0.08752699941
0.239270851	0.08426062763
0.2394791842	0.08642882109
0.2396875024	0.08665832132
0.2398958355	0.08662510663
0.2401041836	0.08600094914
0.2403125167	0.08731574565
0.2405208498	0.08806856722
0.2407291681	0.08676815778
0.2409375012	0.08612643182
0.2411458492	0.08660731465
0.2413541824	0.08606296033
0.2415625155	0.08696567267
0.2417708337	0.08615941554
0.2419791669	0.08647149801
0.2421875149	0.08714268357
0.242395848	0.08710478246
0.2426041812	0.08603724092
0.2428125143	0.08652874082
0.2430208325	0.08678130805
0.2432291806	0.08804777265
0.2434375137	0.08634538203
0.2436458468	0.08792325109
0.24385418	0.08645620942
0.2440624982	0.08748358488
0.2442708462	0.08569749445
0.2444791794	0.08448502421
0.2446875125	0.08675885946
0.2448958457	0.08584594727
0.2451041639	0.08695589751
0.2453125119	0.08410511166
0.2455208451	0.08397682756
0.2457291782	0.08560748398
0.2459375113	0.08528076857
0.2461458445	0.08745388687
0.2463541776	0.08634298295
0.2465625107	0.08515424281
0.2467708439	0.0842198953
0.246979177	0.08772910386
0.2471875101	0.08662413061
0.2473958433	0.08430167288
0.2476041764	0.08588869125
0.2478125095	0.08765998483
0.2480208427	0.0875583142
0.2482291758	0.08652466536
0.2484375238	0.08440707624
0.2486458421	0.08415020257
0.2488541752	0.08685765415
0.2490625083	0.0866047889
0.2492708415	0.08762492239
0.2494791895	0.08728643507
0.2496875077	0.08722943813
0.2498958409	0.08663999289
0.2501041591	0.08640380949
0.2503124774	0.08712920547
0.2505208254	0.08481862396
0.2507291734	0.08387070894
0.2509374917	0.08759951591
0.2511458397	0.08685610443
0.2513541579	0.086921148
0.251562506	0.08403339237
0.2517708242	0.08603237569
0.2519791722	0.08689319342
0.2521874905	0.08596781641
0.2523958087	0.08662349731
0.2526041567	0.08369392902
0.2528125048	0.08583702147
0.253020823	0.08423800021
0.253229171	0.08380778879
0.2534374893	0.08567466587
0.2536458373	0.0858656615
0.2538541555	0.0860434249
0.2540625036	0.08549009264
0.2542708218	0.0857296586
0.2544791698	0.08662706614
0.2546874881	0.08542848378
0.2548958361	0.08659098297
0.2551041543	0.08619748801
0.2553125024	0.08515934646
0.2555208206	0.08688791096
0.2557291687	0.0854774192
0.2559374869	0.08607185632
0.2561458349	0.08588780463
0.2563541532	0.08609776944
0.2565625012	0.08579876274
0.2567708492	0.08737303317
0.2569791675	0.08745644987
0.2571874857	0.08540897071
0.2573958337	0.08386022598
0.257604152	0.08545681089
0.2578125	0.08553176373
0.2580208182	0.08634146303
0.2582291663	0.08543812484
0.2584374845	0.08525399119
0.2586458325	0.08562901616
0.2588541806	0.08588755876
0.2590624988	0.08686941862
0.259270817	0.08777735382
0.2594791651	0.08373558521
0.2596874833	0.08596068621
0.2598958313	0.08727516979
0.2601041794	0.08614391834
0.2603124976	0.0865354687
0.2605208158	0.08618766814
0.2607291639	0.08720874786
0.2609375119	0.08665146679
0.2611458302	0.08608564734
0.2613541484	0.08607271314
0.2615624964	0.08381089568
0.2617708147	0.08614943922
0.2619791627	0.08543648571
0.2621875107	0.08585666865
0.262395829	0.08753789216
0.2626041472	0.08516854048
0.2628124952	0.08552104235
0.2630208433	0.08563932031
0.2632291615	0.08610948175
0.2634375095	0.08667377383
0.2636458278	0.08687978238
0.263854146	0.08792797476
0.264062494	0.08820860088
0.2642708421	0.08727067709
0.2644791603	0.0834466964
0.2646874785	0.08622577041
0.2648958266	0.08703462034
0.2651041746	0.08552391082
0.2653124928	0.08336624503
0.2655208409	0.08574987948
0.2657291591	0.08846957237
0.2659374774	0.08518051356
0.2661458254	0.0858450979
0.2663541734	0.08672703058
0.2665624917	0.08545617759
0.2667708397	0.08685234189
0.2669791579	0.08607829362
0.2671874762	0.08592585474
0.2673958242	0.08389808983
0.2676041722	0.08591169119
0.2678124905	0.08648103476
0.2680208385	0.0834877342
0.2682291567	0.08351349086
0.2684375048	0.08651512116
0.2686458528	0.08550210297
0.268854171	0.08555146307
0.2690625191	0.08650833368
0.2692708075	0.08508855104
0.2694791555	0.0866573751
0.2696875036	0.0866798088
0.2698958218	0.08604960889
0.2701041698	0.08547385782
0.2703124881	0.08641069382
0.2705208361	0.08629936725
0.2707291842	0.08555666357
0.2709375024	0.08727560937
0.2711458504	0.08595948666
0.2713541389	0.08577845246
0.2715624869	0.08636956662
0.2717708349	0.08617980778
0.2719791532	0.08695023507
0.2721875012	0.08747896552
0.2723958194	0.08587790281
0.2726041675	0.08562961221
0.2728125155	0.08573240787
0.2730208337	0.08714520931
0.2732291818	0.08630218357
0.2734375	0.08561287075
0.2736458182	0.08629264683
0.2738541663	0.08570475131
0.2740624845	0.08814796805
0.2742708325	0.08588153124
0.2744791508	0.08595576137
0.2746874988	0.08579718322
0.2748958468	0.08699928969
0.2751041651	0.0839208886
0.2753125131	0.08644732833
0.2755208313	0.08776183426
0.2757291794	0.08734410256
0.2759374976	0.08546037227
0.2761458158	0.08535335958
0.2763541639	0.08721770346
0.2765624821	0.0864623338
0.2767708302	0.08627281338
0.2769791782	0.08713543415
0.2771874964	0.08468389511
0.2773958445	0.08597706258
0.2776041627	0.08626302332
0.2778125107	0.08459160477
0.2780208588	0.08513578773
0.2782291472	0.08327127993
0.2784374952	0.08641479909
0.2786458135	0.08588995039
0.2788541615	0.08508414775
0.2790625095	0.08460298926
0.2792708278	0.0859779492
0.2794791758	0.08632409573
0.279687494	0.08708804846
0.2798958421	0.08581043035
0.2801041901	0.08317057788
0.2803124785	0.08346024901
0.2805208266	0.087069951
0.2807291448	0.08327360451
0.2809374928	0.08771620691
0.2811458409	0.08531501889
0.2813541591	0.08733840287
0.2815625072	0.0871175006
0.2817708254	0.08617857844
0.2819791734	0.08321265131
0.2821875215	0.08592793345
0.2823958397	0.08596134931
0.2826041579	0.08490280807
0.2828124762	0.08606942743
0.2830208242	0.08535827696
0.2832291722	0.08320672065
0.2834374905	0.08518047631
0.2836458385	0.08633969724
0.2838541567	0.08699634671
0.2840625048	0.0851694569
0.2842708528	0.08303090185
0.284479171	0.08507570624
0.2846875191	0.08667592704
0.2848958075	0.08707219362
0.2851041555	0.08333303034
0.2853125036	0.08321763575
0.2855208218	0.08306729048
0.2857291698	0.08688054234
0.2859374881	0.08756740391
0.2861458361	0.08315612376
0.2863541842	0.08697813004
0.2865625024	0.08350043744
0.2867708504	0.08393153548
0.2869791389	0.08455175161
0.2871874869	0.08523046225
0.2873958349	0.08495440334
0.2876041532	0.08490148932
0.2878125012	0.0832426846
0.2880208194	0.08481997997
0.2882291675	0.08474332094
0.2884375155	0.08512794971
0.2886458337	0.08493494987
0.2888541818	0.08332208544
0.2890625	0.08311355114
0.2892708182	0.08573401719
0.2894791663	0.08579368144
0.2896874845	0.08310268074
0.2898958325	0.08545347303
0.2901041508	0.08484754711
0.2903124988	0.08304999024
0.2905208468	0.08320678771
0.2907291651	0.08463265002
0.2909375131	0.08497017622
0.2911458313	0.08491688222
0.2913541794	0.0847954005
0.2915624976	0.08303134143
0.2917708158	0.08557204902
0.2919791639	0.08307490498
0.2921874821	0.08309728652
0.2923958302	0.08325526118
0.2926041782	0.08587812632
0.2928124964	0.08316333592
0.2930208445	0.0847639367
0.2932291627	0.08294463158
0.2934375107	0.08294613659
0.2936458588	0.08561775833
0.2938541472	0.08299429715
0.2940624952	0.08320935816
0.2942708135	0.08451458067
0.2944791615	0.08305158466
0.2946875095	0.08269428462
0.2948958278	0.08676594496
0.2951041758	0.08481620252
0.295312494	0.08631032705
0.2955208421	0.08463337272
0.2957291901	0.08606109768
0.2959374785	0.08451024443
0.2961458266	0.08603938669
0.2963541448	0.08494536579
0.2965624928	0.08326134086
0.2967708409	0.08489903063
0.2969791591	0.08328028023
0.2971875072	0.08296757191
0.2973958254	0.08314668387
0.2976041734	0.08480619639
0.2978125215	0.08571673185
0.2980208397	0.08494860679
0.2982291579	0.08531832695
0.2984374762	0.08291439712
0.2986458242	0.08477292955
0.2988541722	0.08520677686
0.2990624905	0.0828839168
0.2992708385	0.08451715857
0.2994791567	0.08607106656
0.2996875048	0.0829988122
0.2998958528	0.08536999673
0.300104171	0.08347468078
0.3003125191	0.08380191773
0.3005208075	0.08549658209
0.3007291555	0.08278464526
0.3009375036	0.08307424933
0.3011458218	0.08237621188
0.3013541698	0.08503512293
0.3015624881	0.08297812939
0.3017708361	0.08506392688
0.3019791842	0.08400719613
0.3021875024	0.08472910523
0.3023958504	0.08298395574
0.3026041389	0.08526533842
0.3028124869	0.0851617381
0.3030208349	0.08459679037
0.3032291532	0.08522731811
0.3034375012	0.08466161788
0.3036458194	0.08433166146
0.3038541675	0.08445005864
0.3040625155	0.0848351419
0.3042708337	0.08417656273
0.3044791818	0.08511724323
0.3046875	0.08280418813
0.3048958182	0.08264816552
0.3051041663	0.08460330218
0.3053124845	0.08285427839
0.3055208325	0.08501503617
0.3057291508	0.08285822719
0.3059374988	0.0846606493
0.3061458468	0.08288977295
0.3063541651	0.08500228077
0.3065625131	0.08422379196
0.3067708313	0.08521310985
0.3069791794	0.08267061412
0.3071874976	0.08323139697
0.3073958158	0.08278407902
0.3076041639	0.08454354852
0.3078124821	0.08265571296
0.3080208302	0.08251297474
0.3082291782	0.08521490544
0.3084374964	0.08300601691
0.3086458445	0.08313665539
0.3088541627	0.08452156186
0.3090625107	0.08287589252
0.3092708588	0.08447539806
0.3094791472	0.08265301585
0.3096874952	0.08473114669
0.3098958135	0.08469481021
0.3101041615	0.08720824122
0.3103125095	0.08524933457
0.3105208278	0.08657252789
0.3107291758	0.08611737192
0.310937494	0.08509208262
0.3111458421	0.08428190649
0.3113541901	0.08476113528
0.3115624785	0.08610332757
0.3117708266	0.08381887525
0.3119791448	0.08563040197
0.3121874928	0.08595740795
0.3123958409	0.08283482492
0.3126041591	0.08477780968
0.3128125072	0.08572559059
0.3130208254	0.08596472442
0.3132291734	0.08522535861
0.3134375215	0.08268811554
0.3136458397	0.0826491043
0.3138541579	0.08261935413
0.3140624762	0.08321242779
0.3142708242	0.08494219184
0.3144791722	0.08262255043
0.3146874905	0.08449631184
0.3148958385	0.08263018727
0.3151041567	0.08245576173
0.3153125048	0.08415972441
0.3155208528	0.08265783638
0.315729171	0.08470916003
0.3159375191	0.08417779207
0.3161458075	0.08278746158
0.3163541555	0.08264353126
0.3165625036	0.08458974957
0.3167708218	0.08466801047
0.3169791698	0.0833620429
0.3171874881	0.0843270421
0.3173958361	0.08492912352
0.3176041842	0.08553569764
0.3178125024	0.08300476521
0.3180208504	0.08492343128
0.3182291389	0.0850135535
0.3184374869	0.08270709962
0.3186458349	0.08630300313
0.3188541532	0.08467581123
0.3190625012	0.08283761144
0.3192708194	0.08435341716
0.3194791675	0.08396501839
0.3196875155	0.08472227305
0.3198958337	0.08564588428
0.3201041818	0.08517808467
0.3203125	0.0847049728
0.3205208182	0.08501711488
0.3207291663	0.0870757997
0.3209374845	0.08449945599
0.3211458325	0.08516589552
0.3213541508	0.08263488859
0.3215624988	0.08504431695
0.3217708468	0.08270374686
0.3219791651	0.08397500217
0.3221875131	0.08243410289
0.3223958313	0.08236365765
0.3226041794	0.08530133963
0.3228124976	0.08488886803
0.3230208158	0.08421973884
0.3232291639	0.08272754401
0.3234374821	0.08230771124
0.3236458302	0.0846337527
0.3238541782	0.08243566751
0.3240624964	0.08269247413
0.3242708445	0.08341470361
0.3244791627	0.08252975345
0.3246875107	0.08250252157
0.3248958588	0.08545482904
0.3251041472	0.0848595947
0.3253124952	0.08620803058
0.3255208135	0.08742017299
0.3257291615	0.08531785011
0.3259375095	0.08498991281
0.3261458278	0.08468134701
0.3263541758	0.0864642933
0.326562494	0.08235793561
0.3267708421	0.08238359541
0.3269791901	0.08498808742
0.3271874785	0.08244111389
0.3273958266	0.08408346772
0.3276041448	0.08243250847
0.3278124928	0.08450590074
0.3280208409	0.08420864493
0.3282291591	0.08396200091
0.3284375072	0.08448055387
0.3286458254	0.0850296393
0.3288541734	0.08464828134
0.3290625215	0.0824200511
0.3292708397	0.08470261097
0.3294791579	0.08420421928
0.3296874762	0.08428554982
0.3298958242	0.08415812254
0.3301041722	0.08254878968
0.3303124905	0.08264678717
0.3305208385	0.08430092037
0.3307291567	0.08280428499
0.3309375048	0.08244080096
0.3311458528	0.08418979496
0.331354171	0.08256416023
0.3315625191	0.08317264169
0.3317708075	0.08449979872
0.3319791555	0.08240972459
0.3321875036	0.08460729569
0.3323958218	0.08559871465
0.3326041698	0.08597952127
0.3328124881	0.08614880592
0.3330208361	0.0849775672
0.3332291842	0.08419594914
0.3334375024	0.0849211961
0.3336458504	0.0828397423
0.3338541389	0.08507202566
0.3340624869	0.08257881552
0.3342708349	0.08361242712
0.3344791532	0.0868787393
0.3346875012	0.08517487347
0.3348958194	0.08512105048
0.3351041675	0.08568582684
0.3353125155	0.08537781239
0.3355208337	0.08237361163
0.3357291818	0.08553610742
0.3359375	0.08244950324
0.3361458182	0.08491332084
0.3363541663	0.08638899028
0.3365624845	0.08494499326
0.3367708325	0.08549498022
0.3369791508	0.08608410507
0.3371874988	0.08681667596
0.3373958468	0.0850128606
0.3376041651	0.08253698796
0.3378125131	0.08273217827
0.3380208313	0.08247942477
0.3382291794	0.08583468944
0.3384374976	0.08275078237
0.3386458158	0.08379350603
0.3388541639	0.08513034135
0.3390624821	0.08243272454
0.3392708302	0.0850975588
0.3394791782	0.08524885774
0.3396874964	0.08479980379
0.3398958445	0.08664824069
0.3401041627	0.08499069512
0.3403125107	0.08268545568
0.3405208588	0.08506707847
0.3407291472	0.08426908404
0.3409374952	0.08673268557
0.3411458135	0.08639600128
0.3413541615	0.08241995424
0.3415625095	0.08295252919
0.3417708278	0.08286070079
0.3419791758	0.08458606899
0.342187494	0.08487388492
0.3423958421	0.08257893473
0.3426041901	0.08504717797
0.3428124785	0.08578403294
0.3430208266	0.08523578942
0.3432291448	0.08689306676
0.3434374928	0.08543925732
0.3436458409	0.08561810851
0.3438541591	0.08441387117
0.3440625072	0.08263585716
0.3442708254	0.08489028364
0.3444791734	0.08471972495
0.3446875215	0.08482079208
0.3448958397	0.08600687981
0.3451041579	0.08278038353
0.3453124762	0.08441034704
0.3455208242	0.08286624402
0.3457291722	0.08580248058
0.3459374905	0.0869128257
0.3461458385	0.08674880862
0.3463541567	0.08253094554
0.3465625048	0.08426392823
0.3467708528	0.08458600193
0.346979171	0.08497697115
0.3471875191	0.08540733159
0.3473958075	0.08554503322
0.3476041555	0.08503779769
0.3478125036	0.08542954922
0.3480208218	0.08496812731
0.3482291698	0.08481730521
0.3484374881	0.08270299435
0.3486458361	0.08490315825
0.3488541842	0.08453175426
0.3490625024	0.08487460762
0.3492708504	0.08474508673
0.3494791389	0.08470144868
0.3496874869	0.08282636851
0.3498958349	0.08359917998
0.3501041532	0.08454486728
0.3503125012	0.08481450379
0.3505208194	0.08455373347
0.3507291675	0.08433191478
0.3509375155	0.08382879198
0.3511458337	0.08433713019
0.3513541818	0.08263304085
0.3515625	0.08391756564
0.3517708182	0.08507372439
0.3519791663	0.08574400842
0.3521874845	0.08268980682
0.3523958325	0.08244818449
0.3526041508	0.08583702147
0.3528124988	0.08603982627
0.3530208468	0.08246061206
0.3532291651	0.08432170004
0.3534375131	0.08256447315
0.3536458313	0.0848685354
0.3538541794	0.08448716253
0.3540624976	0.08439635485
0.3542708158	0.08335530013
0.3544791639	0.08456175774
0.3546874821	0.0823334977
0.3548958302	0.08458065987
0.3551041782	0.08584780991
0.3553124964	0.08706703782
0.3555208445	0.08215274662
0.3557291627	0.08245626092
0.3559375107	0.08449593186
0.3561458588	0.08437683433
0.3563541472	0.08592273295
0.3565624952	0.08270650357
0.3567708135	0.08622053266
0.3569791615	0.08462434262
0.3571875095	0.08456228673
0.3573958278	0.08413801342
0.3576041758	0.08217231929
0.357812494	0.08717938513
0.3580208421	0.0854074955
0.3582291901	0.08609580994
0.3584374785	0.08463538438
0.3586458266	0.08284042776
0.3588541448	0.08354122937
0.3590624928	0.08413128555
0.3592708409	0.08247914165
0.3594791591	0.08235117793
0.3596875072	0.08221542835
0.3598958254	0.08243757486
0.3601041734	0.08230339736
0.3603125215	0.08224724233
0.3605208397	0.08220922947
0.3607291579	0.08771025389
0.3609374762	0.08390258253
0.3611458242	0.08467181027
0.3613541722	0.08582490683
0.3615624905	0.08407288045
0.3617708385	0.08427417278
0.3619791567	0.08234281838
0.3621875048	0.08527957648
0.3623958528	0.08566886932
0.362604171	0.0827729255
0.3628125191	0.08222912997
0.3630208075	0.08269710839
0.3632291555	0.08233655989
0.3634375036	0.08397039026
0.3636458218	0.08400923759
0.3638541698	0.08220891654
0.3640624881	0.08439418674
0.3642708361	0.08487848192
0.3644791842	0.08636767417
0.3646875024	0.08528158814
0.3648958504	0.08377560973
0.3651041389	0.082494542
0.3653124869	0.0840947181
0.3655208349	0.08421779424
0.3657291532	0.08405374736
0.3659375012	0.08338374645
0.3661458194	0.08431317657
0.3663541675	0.08206086606
0.3665625155	0.08213785291
0.3667708337	0.08199933171
0.3669791818	0.08233271539
0.3671875	0.0822249651
0.3673958182	0.08216553926
0.3676041663	0.08239460737
0.3678124845	0.08222597092
0.3680208325	0.08203240484
0.3682291508	0.08202387393
0.3684374988	0.08610553294
0.3686458468	0.08666505665
0.3688541651	0.08453451842
0.3690625131	0.0820633322
0.3692708313	0.08549601585
0.3694791794	0.08532062173
0.3696874976	0.08212124556
0.3698958158	0.08587279171
0.3701041639	0.0860498324
0.3703124821	0.08665626496
0.3705208302	0.08523219824
0.3707291782	0.08462978899
0.3709374964	0.08456917852
0.3711458445	0.08534254879
0.3713541627	0.08509028703
0.3715625107	0.08579273522
0.3717708588	0.08537396789
0.3719791472	0.08384308219
0.3721874952	0.08469956368
0.3723958135	0.08478277922
0.3726041615	0.08604389429
0.3728125095	0.08228059113
0.3730208278	0.08442326635
0.3732291758	0.08474467695
0.373437494	0.08424227685
0.3736458421	0.08193299174
0.3738541901	0.08188544214
0.3740624785	0.08424519747
0.3742708266	0.0842358619
0.3744791448	0.08235818148
0.3746874928	0.08410693705
0.3748958409	0.08423190564
0.3751041591	0.08279488236
0.3753125072	0.08425226808
0.3755208254	0.08211646229
0.3757291734	0.08255138993
0.3759375215	0.08195577562
0.3761458397	0.08528281748
0.3763541579	0.08583781123
0.3765624762	0.0846850574
0.3767708242	0.08418822289
0.3769791722	0.08488285542
0.3771874905	0.08210060745
0.3773958385	0.08624364436
0.3776041567	0.08577825874
0.3778125048	0.08410404623
0.3780208528	0.08410203457
0.378229171	0.08433090895
0.3784375191	0.08403041214
0.3786458075	0.0836302191
0.3788541555	0.08157001436
0.3790625036	0.08185075223
0.3792708218	0.08484864235
0.3794791698	0.08253607899
0.3796874881	0.08434279263
0.3798958361	0.08234535158
0.3801041842	0.08558572829
0.3803125024	0.08243754506
0.3805208504	0.08499350399
0.3807291389	0.08439261466
0.3809374869	0.08159303665
0.3811458349	0.08597428352
0.3813541532	0.08388669044
0.3815625012	0.0820325017
0.3817708194	0.08174587041
0.3819791675	0.08578728139
0.3821875155	0.0845529139
0.3823958337	0.08163989335
0.3826041818	0.0815827325
0.3828125	0.08431164175
0.3830208182	0.08165717125
0.3832291663	0.08234644681
0.3834374845	0.08330395818
0.3836458325	0.0848364383
0.3838541508	0.08452492952
0.3840624988	0.08512356877
0.3842708468	0.08609943837
0.3844791651	0.08142948151
0.3846875131	0.08151985705
0.3848958313	0.08417992294
0.3851041794	0.08171265572
0.3853124976	0.08538316935
0.3855208158	0.08362705261
0.3857291639	0.083140634
0.3859374821	0.08462113887
0.3861458302	0.08140482008
0.3863541782	0.08349607885
0.3865624964	0.08144129068
0.3867708445	0.0848236233
0.3869791627	0.08532358706
0.3871875107	0.08378386497
0.3873958588	0.08127239347
0.3876041472	0.08212669194
0.3878124952	0.08200220764
0.3880208135	0.0815846324
0.3882291615	0.08142149448
0.3884375095	0.08384860307
0.3886458278	0.08324271441
0.3888541758	0.08381865174
0.389062494	0.08549702913
0.3892708421	0.08155605197
0.3894791901	0.08282658458
0.3896874785	0.08508990705
0.3898958266	0.08142717183
0.3901041448	0.08531142771
0.3903124928	0.08521654457
0.3905208409	0.08461710811
0.3907291591	0.08338201791
0.3909375072	0.08402287215
0.3911458254	0.08350916207
0.3913541734	0.08479180932
0.3915625215	0.08338173479
0.3917708397	0.08139482886
0.3919791579	0.08144581318
0.3921874762	0.08518809825
0.3923958242	0.08254233748
0.3926041722	0.08513616771
0.3928124905	0.08293636143
0.3930208385	0.08152204007
0.3932291567	0.0809493959
0.3934375048	0.08370745927
0.3936458528	0.08353406936
0.393854171	0.08315859735
0.3940625191	0.08338867128
0.3942708075	0.08109869063
0.3944791555	0.08541738987
0.3946875036	0.08335667849
0.3948958218	0.08304654062
0.3951041698	0.08195887506
0.3953124881	0.08118756115
0.3955208361	0.08300119638
0.3957291842	0.08102962375
0.3959375024	0.08349887282
0.3961458504	0.08515644819
0.3963541389	0.0829956755
0.3965624869	0.08353357017
0.3967708349	0.08100616187
0.3969791532	0.08097331971
0.3971875012	0.08106006682
0.3973958194	0.08112490177
0.3976041675	0.0843167305
0.3978125155	0.08498717099
0.3980208337	0.08387881517
0.3982291818	0.08376847953
0.3984375	0.08229379356
0.3986458182	0.08419962972
0.3988541663	0.08423753083
0.3990624845	0.08270765841
0.3992708325	0.08469002694
0.3994791508	0.08492434025
0.3996874988	0.08334390819
0.3998958468	0.08425348997
0.4001041651	0.08080974966
0.4003125131	0.0806786865
0.4005208313	0.0809045732
0.4007291794	0.08470764756
0.4009374976	0.08364158124
0.4011458158	0.08063764125
0.4013541639	0.08090697974
0.4015624821	0.08092050999
0.4017708302	0.08263622969
0.4019791782	0.08404709399
0.4021874964	0.08350928873
0.4023958445	0.0808871761
0.4026041627	0.0845772624
0.4028125107	0.0838752985
0.4030208588	0.08478236943
0.4032291472	0.08056490123
0.4034374952	0.08288732916
0.4036458135	0.0831143707
0.4038541615	0.08056997508
0.4040625095	0.08293783665
0.4042708278	0.08326152712
0.4044791758	0.08291509002
0.404687494	0.0850116685
0.4048958421	0.08271636814
0.4051041901	0.0828486979
0.4053124785	0.08057998121
0.4055208266	0.08464504033
0.4057291448	0.08374381065
0.4059374928	0.08084545285
0.4061458409	0.08468955755
0.4063541591	0.08443194628
0.4065625072	0.08282348514
0.4067708254	0.08103507757
0.4069791734	0.0831867829
0.4071875215	0.08394595236
0.4073958397	0.08407571167
0.4076041579	0.08378396183
0.4078124762	0.08066141605
0.4080208242	0.08402509987
0.4082291722	0.08456351608
0.4084374905	0.0829564184
0.4086458385	0.08418294042
0.4088541567	0.08265392482
0.4090625048	0.08357784152
0.4092708528	0.08375765383
0.409479171	0.08081573248
0.4096875191	0.08040893078
0.4098958075	0.08248687536
0.4101041555	0.08058156818
0.4103125036	0.08069845289
0.4105208218	0.0807114467
0.4107291698	0.08060292155
0.4109374881	0.08057717979
0.4111458361	0.08063237369
0.4113541842	0.08053582907
0.4115625024	0.08051641285
0.4117708504	0.0811561048
0.4119791389	0.08046833426
0.4121874869	0.08051996678
0.4123958349	0.08070749044
0.4126041532	0.08318245411
0.4128125012	0.08337950706
0.4130208194	0.08445241302
0.4132291675	0.08068535477
0.4134375155	0.08461308479
0.4136458337	0.08055636287
0.4138541818	0.08062420785
0.4140625	0.08339829743
0.4142708182	0.08434646577
0.4144791663	0.08074685931
0.4146874845	0.08037693799
0.4148958325	0.08334350586
0.4151041508	0.08241666853
0.4153124988	0.08067984134
0.4155208468	0.08452766389
0.4157291651	0.08408658206
0.4159375131	0.08291164041
0.4161458313	0.08267696947
[truncated: 4,001 more rows]
[truncated: 1 more columns]
