# Supplementary material for: Arabidopsis eIF4E1 protects the translational machinery during TuMV infection and restricts virus accumulation
Source: PLoS Pathog. 2023 Nov 20;19(11):e1011417. doi: 10.1371/journal.ppat.1011417 (PMC10721207; doi:10.1371/journal.ppat.1011417)
Supplement: S1 Supporting Dataset — (ZIP) [file ppat.1011417.s010.zip › Fig 1/Fig 1c-d (Polysome profiles and quantification data + script)/Col_mock3.csv]

Col mock - 3
Time (min)	Abs
0.0001041666692	0.08611721545
0.000312499993	0.08591724187
0.0005208333605	0.08609312773
0.000729166728	0.08648049831
0.0009375000373	0.08602026105
0.001145833405	0.08620916307
0.001354166772	0.0864739269
0.001562500023	0.08572934568
0.001770833391	0.08545898646
0.001979166642	0.08627834171
0.002187500009	0.08657685667
0.002395833377	0.08656074107
0.002604166744	0.08632156998
0.002812500112	0.08589408547
0.003020833246	0.08522054553
0.003229166614	0.08510127664
0.003437499981	0.08497004956
0.003645833349	0.08509771526
0.003854166716	0.08502051234
0.004062499851	0.08550412208
0.004270833451	0.08608678728
0.004479167052	0.08575627953
0.004687500186	0.08483413607
0.004895833321	0.08574858308
0.005104166921	0.08438582718
0.005312500056	0.08533341438
0.005520833656	0.0864084512
0.005729166791	0.0842975229
0.005937499925	0.08493492007
0.006145833526	0.0846382156
0.00635416666	0.08511963487
0.006562500261	0.08590503037
0.006770833395	0.0850725919
0.00697916653	0.08547064662
0.00718750013	0.08561801165
0.007395833265	0.08631241322
0.007604166865	0.08556690812
0.0078125	0.08647768945
0.008020833135	0.08539876342
0.008229167201	0.08594244719
0.008437500335	0.0865938291
0.00864583347	0.08738069236
0.008854167536	0.08671593666
0.009062500671	0.08789305389
0.009270833805	0.08728501201
0.00947916694	0.08850971609
0.009687500075	0.09022311866
0.00989583414	0.09244921803
0.01010416728	0.1167112514
0.01031250041	0.2926117182
0.01052083354	0.2981642783
0.01072916668	0.1608353704
0.01093750075	0.1431112587
0.01114583388	0.1677743196
0.01135416701	0.194527179
0.01156250015	0.2042382807
0.01177083328	0.1949832588
0.01197916735	0.192585811
0.01218750048	0.1842980385
0.01239583362	0.1720424592
0.01260416675	0.15864034
0.01281249989	0.157783553
0.01302083395	0.150563702
0.01322916709	0.1425141394
0.01343750022	0.1398685426
0.01364583336	0.1360612959
0.01385416649	0.1365916431
0.01406250056	0.1353574693
0.01427083369	0.1345887631
0.01447916683	0.13551265
0.01468749996	0.1334758401
0.0148958331	0.1324657947
0.01510416716	0.1314309388
0.0153125003	0.1297481656
0.01552083343	0.1286715418
0.01572916657	0.1287698299
0.0159374997	0.1276983321
0.0161458347	0.1266905665
0.01635416783	0.1260413527
0.01656250097	0.1265056878
0.0167708341	0.124330394
0.01697916724	0.123992309
0.01718750037	0.1221151799
0.01739583351	0.1220875755
0.0176041685	0.1215647161
0.01781249978	0.1194454208
0.01802083477	0.1209978461
0.01822916605	0.1203111857
0.01843750104	0.1198309436
0.01864583418	0.1200381443
0.01885416731	0.1211415231
0.01906250045	0.1204579473
0.01927083358	0.1203903109
0.01947916672	0.1198714003
0.01968750171	0.1201033667
0.01989583299	0.1213758141
0.02010416798	0.1193222329
0.02031249925	0.1216393113
0.02052083425	0.1212103292
0.02072916739	0.1214129925
0.02093750052	0.12043605
0.02114583366	0.1220743805
0.02135416679	0.1224804297
0.02156249993	0.1219598353
0.02177083492	0.1210622862
0.02197916619	0.1200157627
0.02218750119	0.1206593364
0.02239583246	0.121360682
0.02260416746	0.1208928898
0.0228125006	0.1201051474
0.02302083373	0.1202245578
0.02322916687	0.1213040352
0.0234375	0.1210862324
0.02364583313	0.119217582
0.02385416813	0.1191856265
0.0240624994	0.117794618
0.0242708344	0.1185582131
0.02447916567	0.1170088425
0.02468750067	0.1189002991
0.02489583381	0.1189583689
0.02510416694	0.1166438311
0.02531250007	0.1161719859
0.02552083321	0.1158136576
0.02572916634	0.1166874096
0.02593750134	0.1150025129
0.02614583261	0.1159466058
0.02635416761	0.1134345233
0.02656249888	0.1136307344
0.02677083388	0.1130466461
0.02697916701	0.1131106243
0.02718750015	0.1121528
0.02739583328	0.1124167591
0.02760416642	0.1104688048
0.02781249955	0.110542357
0.02802083455	0.1118474975
0.02822916582	0.1127895787
0.02843750082	0.1106936336
0.02864583209	0.112406902
0.02885416709	0.1097835153
0.02906250022	0.1100812256
0.02927083336	0.1099885106
0.02947916649	0.1101872399
0.02968749963	0.1101958454
0.02989583276	0.1099899784
0.03010416776	0.108822681
0.03031249903	0.1102051884
0.03052083403	0.109752886
0.0307291653	0.109246619
0.0309375003	0.1083276942
0.0311458353	0.1088854074
0.03135416657	0.109962374
0.0315624997	0.1096943319
0.03177083284	0.1087922454
0.03197916597	0.1094606593
0.03218750283	0.1084164605
0.03239583224	0.1077260748
0.0326041691	0.1079912111
0.03281249851	0.1081798598
0.03302083537	0.1075563952
0.0332291685	0.1086039692
0.03343750164	0.1078199968
0.03364583477	0.1096578762
0.03385416791	0.1062363908
0.03406250104	0.1086108163
0.03427083418	0.1080664024
0.03447916731	0.1086285636
0.03468750045	0.1075382233
0.03489583358	0.1080452204
0.03510417044	0.1071274057
0.03531249985	0.1078324094
0.03552083299	0.1078808233
0.03572916612	0.1080881134
0.03593750298	0.1070165783
0.03614583611	0.10555695
0.03635416552	0.107175976
0.03656249866	0.1062814891
0.03677083552	0.1068892479
0.03697916865	0.1077565253
0.03718750179	0.1070340276
0.0373958312	0.1063110828
0.03760416806	0.105959639
0.03781250119	0.1068650186
0.03802083433	0.1066096351
0.03822916746	0.1062678322
0.0384375006	0.1055735201
0.03864583373	0.1044181734
0.03885416687	0.1049805135
0.0390625	0.1042636707
0.03927083686	0.1055820659
0.03947916627	0.1044590622
0.0396874994	0.1052984744
0.03989583254	0.1042244434
0.0401041694	0.1044498459
0.04031250253	0.105678238
0.04052083194	0.1045730039
0.04072916508	0.1039667204
0.04093750194	0.1034289151
0.04114583507	0.1053923666
0.04135416821	0.1046631485
0.04156249762	0.1043911129
0.04177083448	0.1031522751
0.04197916761	0.1030982435
0.04218750075	0.1046990529
0.04239583388	0.1007792503
0.04260416701	0.1032163873
0.04281250015	0.1008660644
0.04302083328	0.1031738371
0.04322916642	0.1050673798
0.04343750328	0.1029004753
0.04364583269	0.1028454229
0.04385416582	0.1040076688
0.04406249896	0.1036942676
0.04427083582	0.102543354
0.04447916895	0.1000936851
0.04468749836	0.1000087112
0.0448958315	0.1028267965
0.04510416836	0.1023143157
0.04531250149	0.1021400169
0.04552083462	0.1027781218
0.04572916403	0.102572754
0.04593750089	0.1022804081
0.04614583403	0.1037025824
0.04635416716	0.1026541591
0.04656250402	0.1025223061
0.04677083343	0.1030318514
0.04697916657	0.103331469
0.0471874997	0.1026611775
0.04739583656	0.104125306
0.0476041697	0.101831235
0.04781249911	0.1038635671
0.04802083224	0.1016953439
0.0482291691	0.1032612324
0.04843750224	0.1023316458
0.04864583537	0.1030835062
0.04885416478	0.1021143794
0.04906250164	0.1020901129
0.04927083477	0.100979194
0.04947916791	0.1023272574
0.04968750104	0.1017210931
0.04989583418	0.1018104553
0.05010416731	0.1035705134
0.05031250045	0.1018586606
0.05052083358	0.09993627667
0.05072917044	0.1022324786
0.05093749985	0.1025419459
0.05114583299	0.1018324494
0.05135416612	0.09979142994
0.05156250298	0.1019157097
0.05177083611	0.1021946445
0.05197916552	0.1023974419
0.05218749866	0.1018212214
0.05239583552	0.1020125449
0.05260416865	0.1022681519
0.05281250179	0.1028003544
0.0530208312	0.1018088534
0.05322916806	0.102533482
0.05343750119	0.1019367576
0.05364583433	0.1023341715
0.05385416746	0.102132909
0.0540625006	0.1014897078
0.05427083373	0.1025510579
0.05447916687	0.1035625935
0.0546875	0.09931082278
0.05489583686	0.1020843834
0.05510416627	0.1012791693
0.0553124994	0.1026674062
0.05552083254	0.0987996161
0.0557291694	0.1021399498
0.05593750253	0.1008581296
0.05614583194	0.1024812087
0.05635416508	0.09874729067
0.05656250194	0.1007546037
0.05677083507	0.1018861532
0.05697916821	0.1011563912
0.05718749762	0.1006494313
0.05739583448	0.1026649475
0.05760416761	0.1022659242
0.05781250075	0.1022888571
0.05802083388	0.1026885584
0.05822916701	0.1019707695
0.05843750015	0.1007765383
0.05864583328	0.10173513
0.05885416642	0.101359807
0.05906250328	0.09827881306
0.05927083269	0.1030557081
0.05947916582	0.1027801856
0.05968749896	0.1016826481
0.05989583582	0.1013837382
0.06010416895	0.1004775017
0.06031249836	0.1003946438
0.0605208315	0.0983319506
0.06072916836	0.1001845002
0.06093750149	0.1008912101
0.06114583462	0.1017994955
0.06135416403	0.1004649699
0.06156250089	0.1014490649
0.06177083403	0.09985706955
0.06197916716	0.09854710847
0.06218750402	0.09794583917
0.06239583343	0.1002197489
0.06260416657	0.1011204123
0.0628124997	0.100815326
0.06302083284	0.1011634469
0.06322916597	0.1001830027
0.06343749911	0.1013388857
0.06364583224	0.10198953
0.06385416538	0.1021760106
0.06406249851	0.1019437611
0.0642708391	0.1013465002
0.06447916478	0.1021511853
0.06468749791	0.1006112844
0.06489583105	0.09800110757
0.06510417163	0.09999433905
0.06531250477	0.1028890535
0.06552083045	0.1016025692
0.06572916359	0.1019800305
0.06593750417	0.102639012
0.06614583731	0.09980250895
0.06635417044	0.1003838107
0.06656249613	0.1003442183
0.06677083671	0.100372754
0.06697916985	0.1007250622
0.06718750298	0.1001838818
0.06739582866	0.1003383771
0.06760416925	0.1010116935
0.06781250238	0.1012808383
0.06802083552	0.1002164558
0.06822916865	0.1002829745
0.06843750179	0.1016015261
0.06864583492	0.1003469601
0.06885416806	0.100773178
0.06906250119	0.09948541969
0.06927083433	0.1010553017
0.06947916746	0.100419566
0.0696875006	0.09993832558
0.06989583373	0.1003601328
0.07010417432	0.1001166329
0.0703125	0.1023070365
0.07052083313	0.1009680852
0.07072916627	0.101163514
0.0709374994	0.09834396094
0.07114583999	0.102416411
0.07135416567	0.1004178971
0.07156249881	0.09843185544
0.07177083939	0.1013829857
0.07197916508	0.1016026735
0.07218750566	0.1017646119
0.07239583135	0.1014287919
0.07260416448	0.1000237688
0.07281250507	0.1006920263
0.07302083075	0.1011471748
0.07322917134	0.1003029644
0.07343750447	0.09831601381
0.07364583015	0.1030863598
0.07385417074	0.1017337888
0.07406249642	0.1023406535
0.07427083701	0.09867853671
0.07447917014	0.0993636027
0.07468749583	0.1014337614
0.07489583641	0.1011054814
0.07510416955	0.1007468328
0.07531250268	0.1021844298
0.07552083582	0.101255931
0.0757291615	0.09996247292
0.07593750209	0.1016479731
0.07614583522	0.1009917334
0.07635416836	0.1004810259
0.07656250149	0.1014222205
0.07677083462	0.1024965122
0.07697916776	0.1017256081
0.07718750089	0.1015869081
0.07739584148	0.1013104841
0.07760416716	0.1014392525
0.0778125003	0.1012004688
0.07802083343	0.1003914103
0.07822916657	0.09986186028
0.07843750715	0.1005873904
0.07864583284	0.1003477052
0.07885416597	0.1016540602
0.07906250656	0.1002756059
0.07927083224	0.1015212312
0.07947917283	0.09973827749
0.07968749851	0.1010448858
0.07989583164	0.101560086
0.08010417223	0.1004951149
0.08031249791	0.1009636447
0.0805208385	0.0999847278
0.08072917163	0.09936796129
0.08093749732	0.1012388021
0.0811458379	0.09946582466
0.08135416359	0.09996116906
0.08156250417	0.1022225544
0.08177083731	0.1004393995
0.08197916299	0.0993976742
0.08218750358	0.09997492284
0.08239583671	0.09948017448
0.08260416985	0.1009520218
0.08281250298	0.09958402067
0.08302082866	0.09953164309
0.08322916925	0.1015738845
0.08343750238	0.0989112258
0.08364583552	0.1008672789
0.08385416865	0.1004605368
0.08406250179	0.1004235446
0.08427083492	0.09964950383
0.08447916806	0.1008092538
0.08468750119	0.1008789986
0.08489583433	0.09828209132
0.08510416746	0.09728260338
0.0853125006	0.0997293517
0.08552083373	0.1017542034
0.08572917432	0.09903822094
0.0859375	0.0973732546
0.08614583313	0.09934602678
0.08635416627	0.1015792862
0.0865624994	0.09840720892
0.08677083999	0.1014689431
0.08697916567	0.09912975878
0.08718749881	0.09724124521
0.08739583939	0.1015963927
0.08760416508	0.1008557156
0.08781250566	0.09723053128
0.08802083135	0.09722557664
0.08822916448	0.09971446544
0.08843750507	0.100816533
0.08864583075	0.0994753316
0.08885417134	0.0995259136
0.08906250447	0.09739995003
0.08927083015	0.09912458807
0.08947917074	0.1012588739
0.08968749642	0.09852930903
0.08989583701	0.09682636708
0.09010417014	0.1010978073
0.09031249583	0.0994496122
0.09052083641	0.09712093323
0.09072916955	0.09918537736
0.09093750268	0.1001588479
0.09114583582	0.09753517807
0.0913541615	0.09972772002
0.09156250209	0.09974182397
0.09177083522	0.1005268991
0.09197916836	0.09861567616
0.09218750149	0.1002331153
0.09239583462	0.0994059369
0.09260416776	0.09902101755
0.09281250089	0.09983026236
0.09302084148	0.1004805341
0.09322916716	0.0987816453
0.0934375003	0.09965907782
0.09364583343	0.09659020603
0.09385416657	0.09983638674
0.09406250715	0.09855571389
0.09427083284	0.09910123795
0.09447916597	0.1002330855
0.09468750656	0.09966255724
0.09489583224	0.09709470719
0.09510417283	0.09671936929
0.09531249851	0.1001333222
0.09552083164	0.09697485715
0.09572917223	0.1000582874
0.09593749791	0.09891532362
0.0961458385	0.09846322238
0.09635417163	0.1009076387
0.09656249732	0.09872028977
0.0967708379	0.09897305816
0.09697916359	0.0986514762
0.09718750417	0.09638590366
0.09739583731	0.09751816839
0.09760416299	0.09824505448
0.09781250358	0.09644921869
0.09802083671	0.09864293039
0.09822916985	0.09632237256
0.09843750298	0.09651962668
0.09864582866	0.09622722119
0.09885416925	0.09854025394
0.09906250238	0.09967213124
0.09927083552	0.09842409194
0.09947916865	0.09938061982
0.09968750179	0.09960453212
0.09989583492	0.0994625017
0.1001041681	0.09996733069
0.1003125012	0.09694395214
0.1005208343	0.0962690264
0.1007291675	0.09625128657
0.1009375006	0.1005659848
0.1011458337	0.09848439693
0.1013541743	0.1005757451
0.1015625	0.09895274043
0.1017708331	0.09962976724
0.1019791663	0.09862948209
0.1021874994	0.100462459
0.10239584	0.09818588942
0.1026041657	0.09808292985
0.1028124988	0.09966620803
0.1030208394	0.09827841818
0.1032291651	0.09830663353
0.1034375057	0.09819559008
0.1036458313	0.09922587872
0.1038541645	0.09800876677
0.1040625051	0.0980887711
0.1042708308	0.09808075428
0.1044791713	0.09943985194
0.1046875045	0.09814584255
0.1048958302	0.09577651322
0.1051041707	0.09803770483
0.1053124964	0.09921250492
0.105520837	0.0980277434
0.1057291701	0.09864514321
0.1059374958	0.09796753526
0.1061458364	0.09820776433
0.1063541695	0.09926137328
0.1065625027	0.09901279211
0.1067708358	0.09920190275
0.1069791615	0.09762303531
0.1071875021	0.09975944459
0.1073958352	0.09733358026
0.1076041684	0.09543391317
0.1078125015	0.09778713435
0.1080208346	0.09889009595
0.1082291678	0.09775808454
0.1084375009	0.09939991683
0.1086458415	0.09838548303
0.1088541672	0.09913060814
0.1090625003	0.09778210521
0.1092708334	0.09736029804
0.1094791666	0.09710290283
0.1096875072	0.09767457098
0.1098958328	0.09535426646
0.110104166	0.0977653116
0.1103125066	0.09774540365
0.1105208322	0.09626802057
0.1107291728	0.09917279333
0.1109374985	0.09738880396
0.1111458316	0.09805133194
0.1113541722	0.09786543995
0.1115624979	0.0976947993
0.1117708385	0.09751710296
0.1119791716	0.09585101157
0.1121874973	0.09546938539
0.1123958379	0.09791622311
0.1126041636	0.09729212523
0.1128125042	0.09746626019
0.1130208373	0.09747802466
0.113229163	0.09734808654
0.1134375036	0.09762822092
0.1136458367	0.09545484185
0.1138541698	0.09825780988
0.114062503	0.09559737146
0.1142708287	0.09722810239
0.1144791692	0.09776122868
0.1146875024	0.09810482711
0.1148958355	0.09746072441
0.1151041687	0.09798706323
0.1153125018	0.09696440399
0.1155208349	0.09870940447
0.1157291681	0.09494779259
0.1159375012	0.09611073881
0.1161458343	0.09836620092
0.1163541675	0.09827861935
0.1165625006	0.09605841339
0.1167708337	0.09784309566
0.1169791743	0.09668741375
0.1171875	0.09492833912
0.1173958331	0.09694715589
0.1176041663	0.09900443256
0.1178124994	0.09723616391
0.11802084	0.09752993286
0.1182291657	0.09500303864
0.1184374988	0.09662862122
0.1186458394	0.09938068688
0.1188541651	0.09783836454
0.1190625057	0.09932103753
0.1192708313	0.09701249748
0.1194791645	0.09485799819
0.1196875051	0.09846176207
0.1198958308	0.09687186033
0.1201041713	0.09756382555
0.1203125045	0.09784193337
0.1205208302	0.09757481515
0.1207291707	0.09843604267
0.1209374964	0.09832298756
0.121145837	0.0990171805
0.1213541701	0.09714398533
0.1215624958	0.09724312276
0.1217708364	0.09836243838
0.1219791695	0.09781517833
0.1221875027	0.09622970968
0.1223958358	0.09815074503
0.1226041615	0.09751823545
0.1228125021	0.09860310704
0.1230208352	0.09777668864
0.1232291684	0.09702815861
0.1234375015	0.09506589919
0.1236458346	0.09797982872
0.1238541678	0.0976093635
0.1240625009	0.09623319656
0.1242708415	0.09487690032
0.1244791672	0.0967085287
0.1246875003	0.09723068774
0.1248958334	0.09510839731
0.125104174	0.09735705703
0.1253125072	0.0975125283
0.1255208403	0.09701178223
0.1257291734	0.09689512104
0.1259375066	0.09726012498
0.1261458397	0.09871921688
0.1263541728	0.09792365134
0.126562506	0.09765726328
0.1267708391	0.097660698
0.1269791722	0.09759885818
0.1271875054	0.09830052406
0.1273958385	0.09727363288
0.1276041716	0.09528537095
0.1278125048	0.09492537379
0.1280208379	0.09713102877
0.128229171	0.09705593437
0.1284375191	0.09773260355
0.1286458373	0.0969004631
0.1288541704	0.09791045636
0.1290625036	0.09936834872
0.1292708367	0.09825914353
0.1294791847	0.09771866351
0.129687503	0.0947779119
0.1298958361	0.09760057926
0.1301041842	0.0992982313
0.1303125024	0.09930620342
0.1305208504	0.09709063172
0.1307291687	0.09540408105
0.1309375018	0.09599470347
0.1311458498	0.09816408157
0.1313541681	0.09749895334
0.1315625161	0.09721916169
0.1317708492	0.09478312731
0.1319791675	0.09903561324
0.1321875155	0.0972777456
0.1323958337	0.097273238
0.1326041818	0.09944254905
0.1328125149	0.0979828462
0.1330208331	0.09474014491
0.1332291812	0.09659253061
0.1334375143	0.09858374298
0.1336458325	0.09711930901
0.1338541806	0.09738203138
0.1340625137	0.09880139679
0.1342708468	0.09731019288
0.13447918	0.09846809506
0.1346874982	0.09492972493
0.1348958462	0.09485519677
0.1351041794	0.09869101644
0.1353125125	0.09916098416
0.1355208457	0.09688124061
0.1357291639	0.09782224894
0.1359375119	0.09745781124
0.1361458451	0.09711251408
0.1363541782	0.09732019901
0.1365625113	0.09851807356
0.1367708445	0.09717344493
0.1369791776	0.09551160038
0.1371875107	0.09496147931
0.1373958439	0.09692463279
0.137604177	0.09776268899
0.1378125101	0.09707587212
0.1380208433	0.09755320102
0.1382291764	0.09829669446
0.1384375095	0.09834603965
0.1386458427	0.09742113203
0.1388541758	0.09913694859
0.1390625238	0.0972219184
0.1392708421	0.09783615917
0.1394791752	0.09827884287
0.1396875083	0.09703502059
0.1398958415	0.09710390121
0.1401041895	0.09681705385
0.1403125077	0.09735197574
0.1405208409	0.09725559503
0.140729174	0.09773824364
0.1409375072	0.09764578938
0.1411458552	0.09784222394
0.1413541734	0.09538670629
0.1415625066	0.09524063021
0.1417708397	0.09724205732
0.1419791728	0.09525423497
0.1421875209	0.09941192716
0.142395854	0.09951295704
0.1426041722	0.09955266863
0.1428125054	0.09882333875
0.1430208385	0.09659987688
0.1432291865	0.09817057103
0.1434375197	0.09724681824
0.1436458379	0.09799465537
0.143854171	0.09826313704
0.1440625042	0.09850774705
0.1442708522	0.09778771549
0.1444791853	0.09727152437
0.1446875036	0.09865891933
0.1448958367	0.09640471637
0.1451041698	0.09487976879
0.1453125179	0.09775003791
0.145520851	0.09722810239
0.1457291842	0.09936548769
0.1459375024	0.09681753814
0.1461458355	0.09672056139
0.1463541836	0.09478924423
0.1465625167	0.09829984605
0.1467708498	0.09755472094
0.1469791681	0.09735110402
0.1471875012	0.09713857621
0.1473958492	0.0973925963
0.1476041824	0.09824161232
0.1478125155	0.09754989296
0.1480208337	0.09666761756
0.1482291669	0.09665229172
0.1484375149	0.09695275128
0.148645848	0.09670910984
0.1488541812	0.09707503021
0.1490625143	0.09669756889
0.1492708325	0.09423875064
0.1494791806	0.09684927762
0.1496875137	0.09601830691
0.1498958468	0.09635999054
0.15010418	0.09644780308
0.1503124982	0.09733487666
0.1505208462	0.09780690819
0.1507291794	0.09618018568
0.1509375125	0.09612197429
0.1511458457	0.09613082558
0.1513541639	0.09578645974
0.1515625119	0.0966097042
0.1517708451	0.09737675637
0.1519791782	0.09613566846
0.1521875113	0.0960676223
0.1523958445	0.09530913085
0.1526041776	0.09590530396
0.1528125107	0.0955907926
0.1530208439	0.09339876473
0.153229177	0.09536145627
0.1534375101	0.09563237429
0.1536458433	0.09657785296
0.1538541764	0.09638461471
0.1540625095	0.09500610083
0.1542708427	0.09586524218
0.1544791758	0.09757403284
0.1546875238	0.09354650229
0.1548958421	0.09579897672
0.1551041752	0.09547489882
0.1553125083	0.09566699713
0.1555208415	0.09543149173
0.1557291895	0.09600406885
0.1559375077	0.09583561122
0.1561458409	0.09339061379
0.156354174	0.09555437416
0.1565625072	0.09624543786
0.1567708552	0.09552676231
0.1569791734	0.0949048847
0.1571875066	0.09518548101
0.1573958397	0.09483989328
0.1576041728	0.09567289799
0.1578125209	0.09543233365
0.158020854	0.09516415
0.1582291722	0.09516736865
0.1584375054	0.09793824703
0.1586458385	0.09581059963
0.1588541865	0.09588897228
0.1590625197	0.09445719421
0.1592708379	0.09503728151
0.159479171	0.09500654787
0.1596875042	0.0959784016
0.1598958522	0.09614241868
0.1601041853	0.09675581753
0.1603125036	0.09734679013
0.1605208367	0.09632004797
0.1607291698	0.09558953345
0.1609375179	0.09487818927
0.161145851	0.09477458894
0.1613541842	0.09619697928
0.1615625024	0.09556337446
0.1617708355	0.09256126732
0.1619791836	0.09271496534
0.1621875167	0.09494759887
0.1623958498	0.09505668283
0.1626041681	0.09458655864
0.1628125012	0.09217707813
0.1630208492	0.0959565416
0.1632291824	0.09749911726
0.1634375155	0.09551205486
0.1636458337	0.09289132059
0.1638541669	0.09186742455
0.1640625149	0.09496808797
0.164270848	0.09629881382
0.1644791812	0.09473927319
0.1646875143	0.09509763122
0.1648958325	0.09422849119
0.1651041806	0.0956985876
0.1653125137	0.09611131996
0.1655208468	0.09531528503
0.16572918	0.09579129517
0.1659374982	0.09644699097
0.1661458462	0.0920509249
0.1663541794	0.09399926662
0.1665625125	0.09594404697
0.1667708457	0.09490237385
0.1669791639	0.09407820553
0.1671875119	0.09172589332
0.1673958451	0.09502188861
0.1676041782	0.09666118771
0.1678125113	0.0943447575
0.1680208445	0.09491290897
0.1682291776	0.09578332305
0.1684375107	0.09207172692
0.1686458439	0.09493980557
0.168854177	0.09534259886
0.1690625101	0.09619881958
0.1692708433	0.09507037699
0.1694791764	0.09329994768
0.1696875095	0.09521200508
0.1698958427	0.09338217229
0.1701041758	0.09371435642
0.1703125238	0.09343484044
0.1705208421	0.09350354224
0.1707291752	0.09223081917
0.1709375083	0.09333775192
0.1711458415	0.09136857092
0.1713541895	0.09445143491
0.1715625077	0.09437792748
0.1717708409	0.09447244555
0.171979174	0.09321902692
0.1721875072	0.09111495316
0.1723958552	0.0957153663
0.1726041734	0.09108685702
0.1728125066	0.09128606319
0.1730208397	0.09443888813
0.1732291728	0.09537038952
0.1734375209	0.0912168473
0.173645854	0.0911662057
0.1738541722	0.09491226077
0.1740625054	0.09469394386
0.1742708385	0.09353554994
0.1744791865	0.09242526442
0.1746875197	0.09326221049
0.1748958379	0.09421031922
0.175104171	0.09123170376
0.1753125042	0.09284269065
0.1755208522	0.0907735154
0.1757291853	0.09338213503
0.1759375036	0.09363608807
0.1761458367	0.09054530412
0.1763541698	0.09188265353
0.1765625179	0.092670165
0.176770851	0.09442579746
0.1769791842	0.09333897382
0.1771875024	0.09286759794
0.1773958355	0.09332437068
0.1776041836	0.09093855321
0.1778125167	0.09542581439
0.1780208498	0.09281226993
0.1782291681	0.09348321706
0.1784375012	0.09238315374
0.1786458492	0.09062656015
0.1788541824	0.09276797622
0.1790625155	0.09343275428
0.1792708337	0.09455499053
0.1794791669	0.09317392111
0.1796875149	0.09279034287
0.179895848	0.09328749776
0.1801041812	0.09303269535
0.1803125143	0.093495965
0.1805208325	0.09414237738
0.1807291806	0.09347025305
0.1809375137	0.09366309643
0.1811458468	0.09011517465
0.18135418	0.09315277636
0.1815624982	0.09374837577
0.1817708462	0.09412161261
0.1819791794	0.09440137446
0.1821875125	0.09258022904
0.1823958457	0.09350261092
0.1826041639	0.0941844359
0.1828125119	0.09002640843
0.1830208451	0.09416720271
0.1832291782	0.09240579605
0.1834375113	0.09376781434
0.1836458445	0.09115990996
0.1838541776	0.09293909371
0.1840625107	0.09032209218
0.1842708439	0.08982778341
0.184479177	0.09214427322
0.1846875101	0.09229497612
0.1848958433	0.0945622921
0.1851041764	0.09211092442
0.1853125095	0.09159050137
0.1855208427	0.09498905391
0.1857291758	0.09364514798
0.1859375238	0.09378994256
0.1861458421	0.09179799259
0.1863541752	0.09236528724
0.1865625083	0.09200581163
0.1867708415	0.09268477559
0.1869791895	0.09322621673
0.1871875077	0.09239221364
0.1873958409	0.09310973436
0.187604174	0.09234450758
0.1878125072	0.09005901963
0.1880208552	0.08971898258
0.1882291734	0.09237306565
0.1884375066	0.08987393975
0.1886458397	0.09211274981
0.1888541728	0.09277303517
0.1890625209	0.09339395165
0.189270854	0.0944480598
0.1894791722	0.09275476635
0.1896875054	0.09199522436
0.1898958385	0.09357408434
0.1901041865	0.09216850251
0.1903125197	0.08974320441
0.1905208379	0.09229382128
0.190729171	0.09245290607
0.1909375042	0.09287365526
0.1911458522	0.09336769581
0.1913541853	0.09231536835
0.1915625036	0.09197515994
0.1917708367	0.09217026085
0.1919791698	0.09356181324
0.1921875179	0.09189608693
0.192395851	0.09190398455
0.1926041842	0.09243698418
0.1928125024	0.09214622527
0.1930208355	0.09186365455
0.1932291836	0.09358092397
0.1934375167	0.09235372394
0.1936458498	0.09311778098
0.1938541681	0.09215969592
0.1940625012	0.09197615832
0.1942708492	0.0933656767
0.1944791824	0.09136001021
0.1946875155	0.09226427227
0.1948958337	0.09118881077
0.1951041669	0.09320259839
0.1953125149	0.09066776931
0.195520848	0.08918136358
0.1957291812	0.09266981483
0.1959375143	0.09250783175
0.1961458325	0.08960095793
0.1963541806	0.09184161574
0.1965625137	0.09152680635
0.1967708468	0.09173353016
0.19697918	0.09282807261
0.1971874982	0.09129053354
0.1973958462	0.09101685137
0.1976041794	0.09367874265
0.1978125125	0.09071603417
0.1980208457	0.09084077179
0.1982291639	0.09129746258
0.1984375119	0.09050726891
0.1986458451	0.09143761545
0.1988541782	0.08903065324
0.1990625113	0.09202219546
0.1992708445	0.09250123799
0.1994791776	0.09045807272
0.1996875107	0.09304007143
0.1998958439	0.09001882374
0.200104177	0.08886526525
0.2003125101	0.09170050174
0.2005208433	0.09296900779
0.2007291764	0.09227454662
0.2009375095	0.0916589424
0.2011458427	0.09179630131
0.2013541758	0.09217038751
0.2015625238	0.09205636382
0.2017708421	0.08974877745
0.2019791752	0.08895884454
0.2021875083	0.09304135293
0.2023958415	0.08874260634
0.2026041895	0.09082826972
0.2028125077	0.08951079845
0.2030208409	0.08903326094
0.203229174	0.09138598293
0.2034375072	0.08894245327
0.2036458552	0.08883902431
0.2038541734	0.09108724445
0.2040625066	0.09112960845
0.2042708397	0.08925813437
0.2044791728	0.09183599055
0.2046875209	0.09126191586
0.204895854	0.09344418347
0.2051041722	0.08874502033
0.2053125054	0.08964792639
0.2055208385	0.09134621173
0.2057291865	0.09064761549
0.2059375197	0.08879347891
0.2061458379	0.09079674631
0.206354171	0.09020479769
0.2065625042	0.09279322624
0.2067708522	0.08877322078
0.2069791853	0.09125901014
0.2071875036	0.09114892781
0.2073958367	0.08883365989
0.2076041698	0.08882018924
0.2078125179	0.08859484643
0.208020851	0.08868154883
0.2082291842	0.09007631242
0.2084375024	0.09055254608
0.2086458355	0.09027365595
0.2088541836	0.08884966373
0.2090625167	0.09065306932
0.2092708498	0.08914328367
0.2094791681	0.09169171005
0.2096875012	0.09083196521
0.2098958492	0.08882237971
0.2101041824	0.08857129514
0.2103125155	0.08996510506
0.2105208337	0.08835531026
0.2107291669	0.08900364488
0.2109375149	0.08813934028
0.211145848	0.09085315466
0.2113541812	0.09152255207
0.2115625143	0.08997640759
0.2117708325	0.08790129423
0.2119791806	0.09000172466
0.2121875137	0.08973015845
0.2123958468	0.09026243538
0.21260418	0.09130241722
0.2128124982	0.09120455384
0.2130208462	0.09192391485
0.2132291794	0.09124670923
0.2134375125	0.08848804235
0.2136458457	0.09190526605
0.2138541639	0.08941137046
0.2140625119	0.08859386295
0.2142708451	0.09032330662
0.2144791782	0.09142764658
0.2146875113	0.09103386104
0.2148958445	0.08877757192
0.2151041776	0.08845777065
0.2153125107	0.08901343495
0.2155208439	0.08836340159
0.215729177	0.09041576833
0.2159375101	0.08820565045
0.2161458433	0.08842603117
0.2163541764	0.09027983248
0.2165625095	0.09246920794
0.2167708427	0.09022821486
0.2169791758	0.08876626939
0.2171875238	0.09005803615
0.2173958421	0.08993201703
0.2176041752	0.0885355249
0.2178125083	0.08816055208
0.2180208415	0.08858650178
0.2182291895	0.09176013619
0.2184375077	0.08833630383
0.2186458409	0.08828307688
0.218854174	0.0902325511
0.2190625072	0.09029663354
0.2192708552	0.08950554579
0.2194791734	0.08796302974
0.2196875066	0.08828834444
0.2198958397	0.08799131215
0.2201041728	0.09090143442
0.2203125209	0.09013871849
0.220520854	0.08969635516
0.2207291722	0.08810725063
0.2209375054	0.08813512325
0.2211458385	0.09017134458
0.2213541865	0.0883590579
0.2215625197	0.08973158896
0.2217708379	0.08966504037
0.221979171	0.09028458595
0.2221875042	0.09320959449
0.2223958522	0.09292780608
0.2226041853	0.08821155131
0.2228125036	0.0917063579
0.2230208367	0.09187580645
0.2232291698	0.09032445401
0.2234375179	0.09063562006
0.223645851	0.09172748774
0.2238541842	0.09112679958
0.2240625024	0.09164024144
0.2242708355	0.08878999203
0.2244791836	0.08878754079
0.2246875167	0.09045695513
0.2248958498	0.09282845259
0.2251041681	0.09186979383
0.2253125012	0.09206516296
0.2255208492	0.09298962355
0.2257291824	0.08886577189
0.2259375155	0.09138678014
0.2261458337	0.09108047187
0.2263541669	0.08909329027
0.2265625149	0.09091202915
0.226770848	0.0891854614
0.2269791812	0.08909780532
0.2271875143	0.09308224171
0.2273958325	0.09127344191
0.2276041806	0.08904609829
0.2278125137	0.08937015384
0.2280208468	0.08895160258
0.22822918	0.0888684392
0.2284374982	0.08873701841
0.2286458462	0.08905588835
0.2288541794	0.08891891688
0.2290625125	0.09098425508
0.2292708457	0.09131870419
0.2294791639	0.09179540724
0.2296875119	0.09132979065
0.2298958451	0.09222211689
0.2301041782	0.089426063
0.2303125113	0.08909992874
0.2305208445	0.09349018335
0.2307291776	0.08894687146
0.2309375107	0.08962870389
0.2311458439	0.08906242996
0.231354177	0.09240320325
0.2315625101	0.08896701038
0.2317708433	0.08884029835
0.2319791764	0.09079374373
0.2321875095	0.08921957016
0.2323958427	0.09305716306
0.2326041758	0.08890140802
0.2328125238	0.09089875966
0.2330208421	0.09059004486
0.2332291752	0.09117507935
0.2334375083	0.09027116746
0.2336458415	0.08870075643
0.2338541895	0.08867266029
0.2340625077	0.09321437776
0.2342708409	0.09307784587
0.234479174	0.09083046764
0.2346875072	0.08811758459
0.2348958552	0.08823876083
0.2351041734	0.08827599883
0.2353125066	0.09022215754
0.2355208397	0.08950841427
0.2357291728	0.09070020914
0.2359375209	0.09001354128
0.236145854	0.08856332302
0.2363541722	0.09021515399
0.2365625054	0.08822423965
0.2367708385	0.08818494529
0.2369791865	0.08828958124
0.2371875197	0.08817013353
0.2373958379	0.08836597204
0.237604171	0.08935469389
0.2378125042	0.08815985918
0.2380208522	0.09040847421
0.2382291853	0.08803223819
0.2384375036	0.08827599883
0.2386458367	0.09034306556
0.2388541698	0.0879432261
0.2390625179	0.09237764776
0.239270851	0.08798674494
0.2394791842	0.0883487761
0.2396875024	0.09227377921
0.2398958355	0.09188310057
0.2401041836	0.09099958092
0.2403125167	0.09054297954
0.2405208498	0.09111919999
0.2407291681	0.08788572997
0.2409375012	0.09195676446
0.2411458492	0.08951137215
0.2413541824	0.09151970595
0.2415625155	0.08913355321
0.2417708337	0.09118580818
0.2419791669	0.09176041931
0.2421875149	0.09003376216
0.242395848	0.09099817276
0.2426041812	0.09076222032
0.2428125143	0.09070138633
0.2430208325	0.0900350064
0.2432291806	0.0902634263
0.2434375137	0.08974638581
0.2436458468	0.08759859949
0.24385418	0.08760857582
0.2440624982	0.08914423734
0.2442708462	0.09085427225
0.2444791794	0.09056364
0.2446875125	0.08770607412
0.2448958457	0.09005519748
0.2451041639	0.09011297673
0.2453125119	0.09076410532
0.2455208451	0.08754862845
0.2457291782	0.09201925248
0.2459375113	0.09125789255
0.2461458445	0.08999945968
0.2463541776	0.087240614
0.2465625107	0.08746404946
0.2467708439	0.08733780682
0.246979177	0.08744809031
0.2471875101	0.08767569065
0.2473958433	0.08735252172
0.2476041764	0.08740776032
0.2478125095	0.08737847954
0.2480208427	0.0874613598
0.2482291758	0.08925113827
0.2484375238	0.08729899675
0.2486458421	0.08717817813
0.2488541752	0.09156429023
0.2490625083	0.09149915725
0.2492708415	0.08973744512
0.2494791895	0.08774469048
0.2496875077	0.09125147015
0.2498958409	0.09157302231
0.2501041591	0.08876270801
0.2503124774	0.08918257058
0.2505208254	0.08724491298
0.2507291734	0.08714802563
0.2509374917	0.08905283362
0.2511458397	0.0874986276
0.2513541579	0.08714274317
0.251562506	0.08918946981
0.2517708242	0.09022314847
0.2519791722	0.08994673193
0.2521874905	0.08934722096
0.2523958087	0.08986420184
0.2526041567	0.09146653116
0.2528125048	0.089605093
0.253020823	0.08987986296
0.253229171	0.09106166661
0.2534374893	0.0896827057
0.2536458373	0.09126973897
0.2538541555	0.08742767572
0.2540625036	0.08978015929
0.2542708218	0.08712255955
0.2544791698	0.08995102346
0.2546874881	0.0908831805
0.2548958361	0.09039852768
0.2551041543	0.08752639592
0.2553125024	0.08711154759
0.2555208206	0.08899252862
0.2557291687	0.08892297745
0.2559374869	0.08901746571
0.2561458349	0.08712144941
0.2563541532	0.08989368379
0.2565625012	0.09132707864
0.2567708492	0.08926709741
0.2569791675	0.08935313672
0.2571874857	0.09073099494
0.2573958337	0.08910939842
0.257604152	0.09024915099
0.2578125	0.09020747244
0.2580208182	0.0875044167
0.2582291663	0.08851914108
0.2584374845	0.08723064512
0.2586458325	0.0870493874
0.2588541806	0.09073622525
0.2590624988	0.08733419329
0.259270817	0.09105467796
0.2594791651	0.08936420828
0.2596874833	0.09039282054
0.2598958313	0.08937323838
0.2601041794	0.09027954936
0.2603124976	0.09047439694
0.2605208158	0.08957646042
0.2607291639	0.09021323919
0.2609375119	0.08695106208
0.2611458302	0.08843076229
0.2613541484	0.08917424083
0.2615624964	0.08976392448
0.2617708147	0.08967442811
0.2619791627	0.09063798189
0.2621875107	0.09203537554
0.262395829	0.09072659165
0.2626041472	0.08875788003
0.2628124952	0.09008826315
0.2630208433	0.08983338624
0.2632291615	0.08670247346
0.2634375095	0.0888948366
0.2636458278	0.0900779739
0.263854146	0.08933266252
0.264062494	0.08679006249
0.2642708421	0.08832453936
0.2644791603	0.08700099587
0.2646874785	0.08674173057
0.2648958266	0.09088745713
0.2651041746	0.08668834716
0.2653124928	0.0867299363
0.2655208409	0.08983163536
0.2657291591	0.08898191154
0.2659374774	0.08760201931
0.2661458254	0.09088940918
0.2663541734	0.09050171822
0.2665624917	0.08689812571
0.2667708397	0.08803457767
0.2669791579	0.08831740171
0.2671874762	0.08888746798
0.2673958242	0.0869339183
0.2676041722	0.08877204359
0.2678124905	0.08662223071
0.2680208385	0.08969002217
0.2682291567	0.08846839517
0.2684375048	0.09035788476
0.2686458528	0.08648539335
0.268854171	0.08655259013
0.2690625191	0.08637554199
0.2692708075	0.08850114793
0.2694791555	0.08700843155
0.2696875036	0.08632968366
0.2698958218	0.0865252614
0.2701041698	0.08638141304
0.2703124881	0.08994532377
0.2705208361	0.09088889509
0.2707291842	0.08639199287
0.2709375024	0.087595433
0.2711458504	0.08990702033
0.2713541389	0.0896724239
0.2715624869	0.08721586317
0.2717708349	0.08930957317
0.2719791532	0.08778131753
0.2721875012	0.09056714922
0.2723958194	0.08907625824
0.2726041675	0.08871612698
0.2728125155	0.08804868907
0.2730208337	0.08949221671
0.2732291818	0.08871177584
0.2734375	0.08623467386
0.2736458182	0.08747592568
0.2738541663	0.08789802343
0.2740624845	0.08610916138
0.2742708325	0.08646176755
0.2744791508	0.08970727026
0.2746874988	0.08857809007
0.2748958468	0.08695697784
0.2751041651	0.08808064461
0.2753125131	0.08685834706
0.2755208313	0.09042266011
0.2757291794	0.08906764537
0.2759374976	0.08932989091
0.2761458158	0.08681374043
0.2763541639	0.08612181991
0.2765624821	0.08907533437
0.2767708302	0.0885419026
0.2769791782	0.08931653947
0.2771874964	0.08977108449
0.2773958445	0.09019131958
0.2776041627	0.08819987625
0.2778125107	0.0888844505
0.2780208588	0.08916000277
0.2782291472	0.08865281194
0.2784374952	0.08588393033
0.2786458135	0.08780365437
0.2788541615	0.08928328007
0.2790625095	0.0875248462
0.2792708278	0.08597642928
0.2794791758	0.08582102507
0.279687494	0.08738667518
0.2798958421	0.08832993358
0.2801041901	0.08593727648
0.2803124785	0.08586244285
0.2805208266	0.08605888486
0.2807291448	0.08590786904
0.2809374928	0.0873580277
0.2811458409	0.09007058293
0.2813541591	0.08584919572
0.2815625072	0.08764895797
0.2817708254	0.08620531112
0.2819791734	0.0889505893
0.2821875215	0.08555656672
0.2823958397	0.08579526097
0.2826041579	0.08926448971
0.2828124762	0.08572550118
0.2830208242	0.08583758771
0.2832291722	0.08992230892
0.2834374905	0.08999624848
0.2836458385	0.08774326742
0.2838541567	0.08950831741
0.2840625048	0.08873295784
0.2842708528	0.08892463148
0.284479171	0.09002181888
0.2846875191	0.08598349988
0.2848958075	0.08858494461
0.2851041555	0.0858040303
0.2853125036	0.0896102488
0.2855208218	0.08602688462
0.2857291698	0.08790443093
0.2859374881	0.08827429265
0.2861458361	0.08557390422
0.2863541842	0.08580393344
0.2865625024	0.08555483818
0.2867708504	0.08998612314
0.2869791389	0.08590594679
0.2871874869	0.08986002952
0.2873958349	0.08973677456
0.2876041532	0.08736138791
0.2878125012	0.08688759804
0.2880208194	0.08555139601
0.2882291675	0.08556057513
0.2884375155	0.08857300878
0.2886458337	0.08727453649
0.2888541818	0.08794791251
0.2890625	0.08826489747
0.2892708182	0.08742795885
0.2894791663	0.08546116203
0.2896874845	0.08710509539
0.2898958325	0.08785834908
0.2901041508	0.08712350577
0.2903124988	0.08844929188
0.2905208468	0.08522167802
0.2907291651	0.08774890751
0.2909375131	0.08922631294
0.2911458313	0.08729188144
0.2913541794	0.08913555741
0.2915624976	0.08760183305
0.2917708158	0.08789308369
0.2919791639	0.08722032607
0.2921874821	0.08869021386
0.2923958302	0.08789488673
0.2926041782	0.08692981303
0.2928124964	0.08771544695
0.2930208445	0.08755344152
0.2932291627	0.0880247876
0.2934375107	0.08886233717
0.2936458588	0.08536287397
0.2938541472	0.08768906444
0.2940624952	0.08802075684
0.2942708135	0.08774656057
0.2944791615	0.08941381425
0.2946875095	0.08547861874
0.2948958278	0.08537074924
0.2951041758	0.08707286417
0.295312494	0.08732422441
0.2955208421	0.08514271677
0.2957291901	0.086304456
0.2959374785	0.08552019298
0.2961458266	0.08731558174
0.2963541448	0.08529472351
0.2965624928	0.08524045348
0.2967708409	0.08750983328
0.2969791591	0.08835162967
0.2971875072	0.08585913479
0.2973958254	0.08531180024
0.2976041734	0.08748035878
0.2978125215	0.08526142687
0.2980208397	0.0852721706
0.2982291579	0.0880522728
0.2984374762	0.08731384575
0.2986458242	0.08971774578
0.2988541722	0.08506625891
0.2990624905	0.08768551052
0.2992708385	0.08530546725
0.2994791567	0.08707422018
0.2996875048	0.08791710436
0.2998958528	0.08959472179
0.300104171	0.08908296376
0.3003125191	0.08853434771
0.3005208075	0.08523824811
0.3007291555	0.08535698056
0.3009375036	0.08527188748
0.3011458218	0.08504956961
0.3013541698	0.08939460665
0.3015624881	0.08749394119
0.3017708361	0.08717292547
0.3019791842	0.08927790821
0.3021875024	0.08801181614
0.3023958504	0.08724978566
0.3026041389	0.08710281551
0.3028124869	0.08899878711
0.3030208349	0.08530474454
0.3032291532	0.08721086383
0.3034375012	0.08556460589
0.3036458194	0.08768750727
0.3038541675	0.08772993088
0.3040625155	0.0878906399
0.3042708337	0.08779871464
0.3044791818	0.08818500489
0.3046875	0.08791583776
0.3048958182	0.08731099218
0.3051041663	0.0860907957
0.3053124845	0.08938563615
0.3055208325	0.08532339334
0.3057291508	0.08521361649
0.3059374988	0.08524759859
0.3061458468	0.08752082288
0.3063541651	0.08856634051
0.3065625131	0.08728823811
0.3067708313	0.08900587261
0.3069791794	0.08510763943
0.3071874976	0.08512114733
0.3073958158	0.08727735281
0.3076041639	0.08810122311
0.3078124821	0.08741184324
0.3080208302	0.08776854724
0.3082291782	0.08746252954
0.3084374964	0.08735059202
0.3086458445	0.08935825527
0.3088541627	0.08839703351
0.3090625107	0.08782507479
0.3092708588	0.08777926117
0.3094791472	0.08840699494
0.3096874952	0.08695618063
0.3098958135	0.08528448641
0.3101041615	0.0879290849
0.3103125095	0.08871771395
0.3105208278	0.08782222122
0.3107291758	0.08758150041
0.310937494	0.08846785873
0.3111458421	0.08931739628
0.3113541901	0.08718849719
0.3115624785	0.0877417773
0.3117708266	0.08748459816
0.3119791448	0.08880831301
0.3121874928	0.08910065889
0.3123958409	0.0884872824
0.3126041591	0.08807468414
0.3128125072	0.0884539932
0.3130208254	0.08796420693
0.3132291734	0.08699318767
0.3134375215	0.08803432435
0.3136458397	0.08755394816
0.3138541579	0.08518381417
0.3140624762	0.08499412984
0.3142708242	0.08767192811
0.3144791722	0.08673515171
0.3146874905	0.08729529381
0.3148958385	0.08787831664
0.3151041567	0.08922144771
0.3153125048	0.08510955423
0.3155208528	0.08710838854
0.315729171	0.08754688501
0.3159375191	0.08747981489
0.3161458075	0.08915250003
0.3163541555	0.08681295067
0.3165625036	0.08719102293
0.3167708218	0.0873811394
0.3169791698	0.08708494157
0.3171874881	0.08494892716
0.3173958361	0.08474011719
0.3176041842	0.08714739233
0.3178125024	0.08729709685
0.3180208504	0.08494775742
0.3182291389	0.08808381855
0.3184374869	0.08933405578
0.3186458349	0.08651070297
0.3188541532	0.08510728925
0.3190625012	0.08819794655
0.3192708194	0.08838751167
0.3194791675	0.08614691347
0.3196875155	0.08734638244
0.3198958337	0.08874832094
0.3201041818	0.08709013462
0.3203125	0.08726845682
0.3205208182	0.08697313815
0.3207291663	0.08734226972
0.3209374845	0.08929142356
0.3211458325	0.08789587021
0.3213541508	0.08772083372
0.3215624988	0.08898112178
0.3217708468	0.08687580377
0.3219791651	0.0880491361
0.3221875131	0.0850623548
0.3223958313	0.08783667535
0.3226041794	0.08916906267
0.3228124976	0.08486560732
0.3230208158	0.08772014081
0.3232291639	0.08764822781
0.3234374821	0.08697462082
0.3236458302	0.08827152848
0.3238541782	0.08799726516
0.3240624964	0.08814964443
0.3242708445	0.08483215421
0.3244791627	0.08674328029
0.3246875107	0.08822982013
0.3248958588	0.08853196353
0.3251041472	0.0846876353
0.3253124952	0.08764199167
0.3255208135	0.08452501893
0.3257291615	0.0883859247
0.3259375095	0.08681443334
0.3261458278	0.08491621912
0.3263541758	0.08830083907
0.326562494	0.08649338782
0.3267708421	0.08556094766
0.3269791901	0.08465860039
0.3271874785	0.08861655742
0.3273958266	0.08898992091
0.3276041448	0.08683138341
0.3278124928	0.0872438401
0.3280208409	0.08812919259
0.3282291591	0.08475049585
0.3284375072	0.08692803979
0.3286458254	0.0848249197
0.3288541734	0.08875057846
0.3290625215	0.08844697475
0.3292708397	0.08873844892
0.3294791579	0.08506827801
0.3296874762	0.08467231691
0.3298958242	0.08764065802
0.3301041722	0.08828653395
0.3303124905	0.08797317743
0.3305208385	0.08812709898
0.3307291567	0.08463224024
0.3309375048	0.0866708681
0.3311458528	0.08535203338
0.331354171	0.0869455263
0.3315625191	0.08871799707
0.3317708075	0.08460462093
0.3319791555	0.08470968902
0.3321875036	0.08455260098
0.3323958218	0.087460123
0.3326041698	0.08467844874
0.3328124881	0.08680535853
0.3330208361	0.08678977937
0.3332291842	0.08782596141
0.3334375024	0.08769875765
0.3336458504	0.08524420112
0.3338541389	0.08664938062
0.3340624869	0.08691766858
0.3342708349	0.0887466073
0.3344791532	0.08839665353
0.3346875012	0.08482878655
0.3348958194	0.08794803917
0.3351041675	0.08500373363
0.3353125155	0.08446034044
0.3355208337	0.08459383249
0.3357291818	0.08857233822
0.3359375	0.08923877031
0.3361458182	0.08445014805
0.3363541663	0.08717267215
0.3365624845	0.08868408948
0.3367708325	0.08454024047
0.3369791508	0.08818091452
0.3371874988	0.08460170031
0.3373958468	0.08561602235
0.3376041651	0.08648151159
0.3378125131	0.08472551405
0.3380208313	0.08464281261
0.3382291794	0.08438789845
0.3384374976	0.08431745321
0.3386458158	0.08701820672
0.3388541639	0.08753025532
0.3390624821	0.08748244494
0.3392708302	0.0864160955
0.3394791782	0.08426044136
0.3396874964	0.08692557365
0.3398958445	0.08650845289
0.3401041627	0.08847985417
0.3403125107	0.08668341488
0.3405208588	0.08764737844
0.3407291472	0.08435671777
0.3409374952	0.08699821681
0.3411458135	0.08644717187
0.3413541615	0.08800177276
0.3415625095	0.0843058899
0.3417708278	0.08435734361
0.3419791758	0.08722111583
0.342187494	0.08417247981
0.3423958421	0.08857440203
0.3426041901	0.08436492085
0.3428124785	0.08643068373
0.3430208266	0.08445650339
0.3432291448	0.08686226606
0.3434374928	0.08675392717
0.3436458409	0.08705160767
0.3438541591	0.08660636842
0.3440625072	0.08413801342
0.3442708254	0.08644840121
0.3444791734	0.086206384
0.3446875215	0.08427901566
0.3448958397	0.08402617276
0.3451041579	0.08843602985
0.3453124762	0.08731818199
0.3455208242	0.08691105992
0.3457291722	0.08546368033
0.3459374905	0.08395926654
0.3461458385	0.08523777127
0.3463541567	0.08674056083
0.3465625048	0.08766245097
0.3467708528	0.08623480052
0.346979171	0.08410844207
0.3471875191	0.08763470501
0.3473958075	0.08587115258
0.3476041555	0.08612021059
0.3478125036	0.08641255647
0.3480208218	0.08373473585
0.3482291698	0.0839080438
0.3484374881	0.0837084949
0.3486458361	0.08412481099
0.3488541842	0.08648403734
0.3490625024	0.08680482209
0.3492708504	0.08414467424
0.3494791389	0.08368815482
0.3496874869	0.08551558852
0.3498958349	0.08661155403
0.3501041532	0.08530052006
0.3503125012	0.08553563803
0.3505208194	0.08717121929
0.3507291675	0.08689306676
0.3509375155	0.0839921236
0.3511458337	0.08511078358
0.3513541818	0.08514542878
0.3515625	0.08621788025
0.3517708182	0.08777380735
0.3519791663	0.08379852772
0.3521874845	0.08370962739
0.3523958325	0.08818849176
0.3526041508	0.08794217557
0.3528124988	0.08595283329
0.3530208468	0.08761785924
0.3532291651	0.08616790175
0.3534375131	0.08413483948
0.3536458313	0.08386041224
0.3538541794	0.08724039048
0.3540624976	0.08854790032
0.3542708158	0.08371090889
0.3544791639	0.0862063542
0.3546874821	0.08550919592
0.3548958302	0.08594601601
0.3551041782	0.08604632318
0.3553124964	0.0856796205
0.3555208445	0.08429831266
0.3557291627	0.086251311
0.3559375107	0.08548921347
0.3561458588	0.08802608401
0.3563541472	0.08347866684
0.3565624952	0.08585487306
0.3567708135	0.08572259545
0.3569791615	0.08361763507
0.3571875095	0.08642038703
0.3573958278	0.08694638312
0.3576041758	0.08594724536
0.357812494	0.08650545776
0.3580208421	0.08355610073
0.3582291901	0.08784348518
0.3584374785	0.08768887073
0.3586458266	0.08352129906
0.3588541448	0.08772318065
0.3590624928	0.08342730999
0.3592708409	0.083452411
0.3594791591	0.08764480799
0.3596875072	0.08578298986
0.3598958254	0.08775577694
0.3601041734	0.08494967967
0.3603125215	0.08361744881
0.3605208397	0.08515427262
0.3607291579	0.08359576017
0.3609374762	0.08805287629
0.3611458242	0.08581285924
0.3613541722	0.08645721525
0.3615624905	0.0871258527
0.3617708385	0.08767528087
0.3619791567	0.08347148448
0.3621875048	0.0854229331
0.3623958528	0.0862288326
0.362604171	0.08337317407
0.3628125191	0.08346382529
0.3630208075	0.08332672715
0.3632291555	0.08496692777
0.3634375036	0.08791409433
0.3636458218	0.08580362052
0.3638541698	0.08341291547
0.3640624881	0.08372023702
0.3642708361	0.08595444262
0.3644791842	0.08322568983
0.3646875024	0.08586136997
0.3648958504	0.08525985479
0.3651041389	0.08696181327
0.3653124869	0.08646707237
0.3655208349	0.08769140393
0.3657291532	0.08635874093
0.3659375012	0.08594077826
0.3661458194	0.08527860045
0.3663541675	0.08519074321
0.3665625155	0.0875447914
0.3667708337	0.08555792272
0.3669791818	0.08735983074
0.3671875	0.08546853811
0.3673958182	0.0856231153
0.3676041663	0.08681231737
0.3678124845	0.08517701179
0.3680208325	0.08676727116
0.3682291508	0.08320957422
0.3684374988	0.08358145505
0.3686458468	0.08772558719
0.3688541651	0.0868370086
0.3690625131	0.08714730293
0.3692708313	0.0855441466
0.3694791794	0.0853889361
0.3696874976	0.08548492193
0.3698958158	0.08508805186
0.3701041639	0.08506415039
0.3703124821	0.08751069009
0.3705208302	0.08696209639
0.3707291782	0.08737318963
0.3709374964	0.08549772203
0.3711458445	0.0853728652
0.3713541627	0.08503764123
0.3715625107	0.08617538959
0.3717708588	0.08575883508
0.3719791472	0.08294504136
0.3721874952	0.0864443332
0.3723958135	0.08529724926
0.3726041615	0.08308587968
0.3728125095	0.08594980091
0.3730208278	0.08505917341
0.3732291758	0.08676941693
0.373437494	0.08537150919
0.3736458421	0.08637417853
0.3738541901	0.08619941026
0.3740624785	0.08631405234
0.3742708266	0.08488559723
0.3744791448	0.08633394539
0.3746874928	0.08321026713
0.3748958409	0.08297913522
0.3751041591	0.08348412067
0.3753125072	0.08544117957
0.3755208254	0.08538565785
0.3757291734	0.0849313587
0.3759375215	0.08541064709
0.3761458397	0.08596172929
0.3763541579	0.08503074199
0.3765624762	0.08575838804
0.3767708242	0.08600094914
0.3769791722	0.08719469607
0.3771874905	0.0860620141
0.3773958385	0.08292138577
0.3776041567	0.0829205364
0.3778125048	0.08616629243
0.3780208528	0.08517389745
0.378229171	0.08504645526
0.3784375191	0.08312486857
0.3786458075	0.0830405578
0.3788541555	0.08584812284
0.3790625036	0.08294845372
0.3792708218	0.08536212146
0.3794791698	0.08533322811
0.3796874881	0.08715973049
0.3798958361	0.08540248126
0.3801041842	0.08514913917
0.3803125024	0.08566060662
0.3805208504	0.08291371167
0.3807291389	0.08278436214
0.3809374869	0.08520687371
0.3811458349	0.08682837337
0.3813541532	0.08577425778
0.3815625012	0.08550141007
0.3817708194	0.0864937976
0.3819791675	0.08564906567
0.3821875155	0.08609508723
0.3823958337	0.08271116763
0.3826041818	0.08673802763
0.3828125	0.08397035301
0.3830208182	0.0866491273
0.3832291663	0.08411514014
0.3834374845	0.08674150705
0.3836458325	0.08290139586
0.3838541508	0.0827472806
0.3840624988	0.08303428441
0.3842708468	0.08513742685
0.3844791651	0.08589121699
0.3846875131	0.08291868865
0.3848958313	0.08271200955
0.3851041794	0.08272168785
0.3853124976	0.08564212918
0.3855208158	0.08531882614
0.3857291639	0.08287495375
0.3859374821	0.08530881256
0.3861458302	0.08677141368
0.3863541782	0.08460478485
0.3865624964	0.08540960401
0.3867708445	0.08518788218
0.3869791627	0.08409336209
0.3871875107	0.08272895217
0.3873958588	0.08499032259
0.3876041472	0.08488527685
0.3878124952	0.08532894403
0.3880208135	0.08607943356
0.3882291615	0.08716947585
0.3884375095	0.08279466629
0.3886458278	0.08669084311
0.3888541758	0.08495949954
0.389062494	0.08534712344
0.3892708421	0.08477976173
0.3894791901	0.08483894914
0.3896874785	0.08467298001
0.3898958266	0.08716271073
0.3901041448	0.08592358232
0.3903124928	0.08341965824
0.3905208409	0.08498909324
0.3907291591	0.08258517087
0.3909375072	0.084414877
0.3911458254	0.08522788435
0.3913541734	0.08529964089
0.3915625215	0.08450662345
0.3917708397	0.08466127515
0.3919791579	0.08517074585
0.3921874762	0.08498150855
0.3923958242	0.08501698822
0.3926041722	0.08252643794
0.3928124905	0.0824958533
0.3930208385	0.08257934451
0.3932291567	0.08507048339
0.3934375048	0.08556012809
0.3936458528	0.0843596682
0.393854171	0.08414310217
0.3940625191	0.08250449598
0.3942708075	0.08475015312
0.3944791555	0.08516712487
0.3946875036	0.08641318977
0.3948958218	0.08590042591
0.3951041698	0.08495024592
0.3953124881	0.08440802246
0.3955208361	0.08681342006
0.3957291842	0.08574981242
0.3959375024	0.08536889404
0.3961458504	0.08553305268
0.3963541389	0.08490174264
0.3965624869	0.08616475016
0.3967708349	0.08214507997
0.3969791532	0.08279814571
0.3971875012	0.08494728804
0.3973958194	0.08481431007
0.3976041675	0.08576328307
0.3978125155	0.08250910044
0.3980208337	0.08576451242
0.3982291818	0.08653297275
0.3984375	0.08249663562
0.3986458182	0.08253044635
0.3988541663	0.08532815427
0.3990624845	0.08603654057
0.3992708325	0.08678914607
0.3994791508	0.08671751618
0.3996874988	0.08367259055
0.3998958468	0.08245156705
0.4001041651	0.08680969477
0.4003125131	0.08506314456
0.4005208313	0.08455870301
0.4007291794	0.08239742368
0.4009374976	0.0822494626
0.4011458158	0.08489415795
0.4013541639	0.08482670784
0.4015624821	0.08626905829
0.4017708302	0.08228565753
0.4019791782	0.08418592811
0.4021874964	0.08212678134
0.4023958445	0.08692633361
0.4026041627	0.08406273276
0.4028125107	0.08601530641
0.4030208588	0.08412016183
0.4032291472	0.08641915768
0.4034374952	0.08663120866
0.4036458135	0.08409345895
0.4038541615	0.08216487616
0.4040625095	0.08456282318
0.4042708278	0.08330640197
0.4044791758	0.08555811644
0.404687494	0.08208587766
0.4048958421	0.0841243118
0.4051041901	0.08602102101
0.4053124785	0.08599299937
0.4055208266	0.08439116925
0.4057291448	0.08442544192
0.4059374928	0.08434275538
0.4061458409	0.08258851618
0.4063541591	0.08618678153
0.4065625072	0.08218461275
0.4067708254	0.08444169164
0.4069791734	0.08632990718
0.4071875215	0.08187944442
0.4073958397	0.08212625235
0.4076041579	0.08190619946
0.4078124762	0.08627587557
0.4080208242	0.0854145512
0.4082291722	0.0819093585
0.4084374905	0.08204801381
0.4086458385	0.08525166661
0.4088541567	0.08612784743
0.4090625048	0.08530005068
0.4092708528	0.08537245542
0.409479171	0.08398778737
0.4096875191	0.08210457861
0.4098958075	0.08574164659
0.4101041555	0.0837521553
0.4103125036	0.08469647914
0.4105208218	0.08431232721
0.4107291698	0.08181277663
0.4109374881	0.08543018252
0.4111458361	0.08470217139
0.4113541842	0.08198813349
0.4115625024	0.08196831495
0.4117708504	0.08185593784
0.4119791389	0.08183477819
0.4121874869	0.08236519247
0.4123958349	0.085741207
0.4126041532	0.08592052013
0.4128125012	0.08378756791
0.4130208194	0.08431569487
0.4132291675	0.08203490824
0.4134375155	0.08192595094
0.4136458337	0.08401426673
0.4138541818	0.08652273566
0.4140625	0.08616228402
0.4142708182	0.08401483297
0.4144791663	0.08183734119
0.4146874845	0.08173090219
0.4148958325	0.08423699439
0.4151041508	0.0818971023
0.4153124988	0.0862743631
0.4155208468	0.083997868
0.4157291651	0.08632772416
0.4159375131	0.08414997905
0.4161458313	0.08185284585
[truncated: 3,727 more rows]
[truncated: 1 more columns]
