# Supplementary material for: Arabidopsis eIF4E1 protects the translational machinery during TuMV infection and restricts virus accumulation
Source: PLoS Pathog. 2023 Nov 20;19(11):e1011417. doi: 10.1371/journal.ppat.1011417 (PMC10721207; doi:10.1371/journal.ppat.1011417)
Supplement: S1 Supporting Dataset — (ZIP) [file ppat.1011417.s010.zip › Fig 1/Fig 1c-d (Polysome profiles and quantification data + script)/Col_TuMV1.csv]

Col TuMV - 1
Time (min)	Abs
0.0001041666692	0.08886002004
0.000312499993	0.08894222975
0.0005208333605	0.08849899471
0.000729166728	0.08885081112
0.0009375000373	0.08999764919
0.001145833405	0.08986706287
0.001354166772	0.08978496492
0.001562500023	0.08864741772
0.001770833391	0.08900764585
0.001979166642	0.08973047137
0.002187500009	0.08971595764
0.002395833377	0.08882212639
0.002604166744	0.08879608661
0.002812500112	0.08932614326
0.003020833246	0.08944854885
0.003229166614	0.08854945749
0.003437499981	0.08920478821
0.003645833349	0.08770341426
0.003854166716	0.08899922669
0.004062499851	0.08944110572
0.004270833451	0.08850156516
0.004479167052	0.08870472759
0.004687500186	0.08956459165
0.004895833321	0.08824755251
0.005104166921	0.0896743983
0.005312500056	0.08978091925
0.005520833656	0.08807233721
0.005729166791	0.08841308951
0.005937499925	0.09089470655
0.006145833526	0.08876480162
0.00635416666	0.08816451579
0.006562500261	0.08813607693
0.006770833395	0.08626498282
0.00697916653	0.09062503278
0.00718750013	0.1053251624
0.007395833265	0.09908283502
0.007604166865	0.08701874316
0.0078125	0.2091520578
0.008020833135	0.3579103947
0.008229167201	0.2389751673
0.008437500335	0.10524223
0.00864583347	0.09483145922
0.008854167536	0.09186784178
0.009062500671	0.08699913323
0.009270833805	0.0849102065
0.00947916694	0.08619669825
0.009687500075	0.08877296746
0.00989583414	0.09606574476
0.01010416728	0.1019334868
0.01031250041	0.1040338203
0.01052083354	0.1068400517
0.01072916668	0.10367807
0.01093750075	0.09371043742
0.01114583388	0.09492720664
0.01135416701	0.09353153408
0.01156250015	0.09555982798
0.01177083328	0.09105601907
0.01197916735	0.09358114749
0.01218750048	0.09032932669
0.01239583362	0.09051476419
0.01260416675	0.09328839928
0.01281249989	0.09213835001
0.01302083395	0.107156463
0.01322916709	0.1413347572
0.01343750022	0.09921286255
0.01364583336	0.08550169319
0.01385416649	0.08526650071
0.01406250056	0.08462657779
0.01427083369	0.08545558155
0.01447916683	0.08356780559
0.01468749996	0.08339387178
0.0148958331	0.08308503032
0.01510416716	0.08252187073
0.0153125003	0.08293924481
0.01552083343	0.0829340145
0.01572916657	0.0802147463
0.0159374997	0.08195449412
0.0161458347	0.08308073878
0.01635416783	0.08180027455
0.01656250097	0.08287930489
0.0167708341	0.08288031071
0.01697916724	0.082914114
0.01718750037	0.08299730718
0.01739583351	0.08445970714
0.0176041685	0.08350759
0.01781249978	0.08294332027
0.01802083477	0.08270546794
0.01822916605	0.08302918077
0.01843750104	0.08430440724
0.01864583418	0.08490583301
0.01885416731	0.08279307187
0.01906250045	0.08309879154
0.01927083358	0.08503770083
0.01947916672	0.08352572471
0.01968750171	0.08263666928
0.01989583299	0.08290537447
0.02010416798	0.08343362063
0.02031249925	0.08452936262
0.02052083425	0.08490110934
0.02072916739	0.08343020082
0.02093750052	0.08446776122
0.02114583366	0.08466093242
0.02135416679	0.08380214125
0.02156249993	0.08573287725
0.02177083492	0.08508937061
0.02197916619	0.08252625167
0.02218750119	0.08529979736
0.02239583246	0.08558554202
0.02260416746	0.08445549756
0.0228125006	0.08460345864
0.02302083373	0.0848685056
0.02322916687	0.08437752724
0.0234375	0.08237295598
0.02364583313	0.08506242186
0.02385416813	0.08510681987
0.0240624994	0.08662135154
0.0242708344	0.0857488364
0.02447916567	0.08469377458
0.02468750067	0.08439148217
0.02489583381	0.08467933536
0.02510416694	0.08462245762
0.02531250007	0.0829456374
0.02552083321	0.084555462
0.02572916634	0.08258254081
0.02593750134	0.08522293717
0.02614583261	0.08494539559
0.02635416761	0.08615395427
0.02656249888	0.08502778411
0.02677083388	0.08284725994
0.02697916701	0.08461928368
0.02718750015	0.08439993858
0.02739583328	0.08511783928
0.02760416642	0.08521805704
0.02781249955	0.08436463773
0.02802083455	0.08416578919
0.02822916582	0.08565767109
0.02843750082	0.08472561091
0.02864583209	0.08576776087
0.02885416709	0.08539388329
0.02906250022	0.08636650443
0.02927083336	0.08476538211
0.02947916649	0.08667200804
0.02968749963	0.08425072581
0.02989583276	0.08583377302
0.03010416776	0.08300451934
0.03031249903	0.08502970636
0.03052083403	0.08512694389
0.0307291653	0.08494929969
0.0309375003	0.08463592082
0.0311458353	0.08536085486
0.03135416657	0.08464413136
0.0315624997	0.08439645171
0.03177083284	0.08167888224
0.03197916597	0.08577677608
0.03218750283	0.08490010351
0.03239583224	0.08498015255
0.0326041691	0.08500155807
0.03281249851	0.08395861089
0.03302083537	0.08463799953
0.0332291685	0.08476824313
0.03343750164	0.08522479236
0.03364583477	0.08470947295
0.03385416791	0.08138108999
0.03406250104	0.08361691236
0.03427083418	0.08360122144
0.03447916731	0.08141243458
0.03468750045	0.08153631538
0.03489583358	0.08593963832
0.03510417044	0.08301905543
0.03531249985	0.08468807489
0.03552083299	0.08331888169
0.03572916612	0.08463771641
0.03593750298	0.08438387513
0.03614583611	0.08369547129
0.03635416552	0.08363847435
0.03656249866	0.08461459726
0.03677083552	0.08377972245
0.03697916865	0.08364477754
0.03718750179	0.08579582721
0.0373958312	0.08170237392
0.03760416806	0.08131618798
0.03781250119	0.08135289699
0.03802083433	0.08409694582
0.03822916746	0.08128325641
0.0384375006	0.0814377591
0.03864583373	0.08355644345
0.03885416687	0.0848333165
0.0390625	0.08135087043
0.03927083686	0.08154930919
0.03947916627	0.08443439752
0.0396874994	0.08390255272
0.03989583254	0.08388964832
0.0401041694	0.08399513364
0.04031250253	0.08347257972
0.04052083194	0.08402773738
0.04072916508	0.08405343443
0.04093750194	0.08508484066
0.04114583507	0.08338496834
0.04135416821	0.08477261662
0.04156249762	0.08353429288
0.04177083448	0.08403804153
0.04197916761	0.08304115385
0.04218750075	0.08155549318
0.04239583388	0.0838893652
0.04260416701	0.08463475853
0.04281250015	0.08340714127
0.04302083328	0.08395964652
0.04322916642	0.084718436
0.04343750328	0.08178996295
0.04364583269	0.08340824395
0.04385416582	0.08116737008
0.04406249896	0.08221214265
0.04427083582	0.08336339146
0.04447916895	0.08301200718
0.04468749836	0.08423595876
0.0448958315	0.08389247209
0.04510416836	0.08156117797
0.04531250149	0.08479744196
0.04552083462	0.08485541493
0.04572916403	0.08159987628
0.04593750089	0.08443109691
0.04614583403	0.08163879812
0.04635416716	0.08432600647
0.04656250402	0.08403782547
0.04677083343	0.08397820592
0.04697916657	0.08413527906
0.0471874997	0.08369998634
0.04739583656	0.08377253264
0.0476041697	0.08475162834
0.04781249911	0.08446367085
0.04802083224	0.08449558914
0.0482291691	0.08337514848
0.04843750224	0.08360341936
0.04864583537	0.08287911862
0.04885416478	0.08309321105
0.04906250164	0.0834447518
0.04927083477	0.08431572467
0.04947916791	0.08344876766
0.04968750104	0.08410850912
0.04989583418	0.08393801004
0.05010416731	0.08326651901
0.05031250045	0.08475002646
0.05052083358	0.08522258699
0.05072917044	0.08372506499
0.05093749985	0.08438013494
0.05114583299	0.08182224631
0.05135416612	0.08179099113
0.05156250298	0.08356830478
0.05177083611	0.08178137243
0.05197916552	0.08449782431
0.05218749866	0.08517058939
0.05239583552	0.08438120782
0.05260416865	0.08384640515
0.05281250179	0.08492188901
0.0530208312	0.08509123325
0.05322916806	0.08430623263
0.05343750119	0.0849262923
0.05364583433	0.08431015909
0.05385416746	0.08571837097
0.0540625006	0.08275397867
0.05427083373	0.0856654644
0.05447916687	0.08409861475
0.0546875	0.08477973193
0.05489583686	0.08415918797
0.05510416627	0.08476497233
0.0553124994	0.08341705799
0.05552083254	0.08399240673
0.0557291694	0.08434310555
0.05593750253	0.08491300792
0.05614583194	0.08501078188
0.05635416508	0.08553636074
0.05656250194	0.08467002213
0.05677083507	0.0859439671
0.05697916821	0.08390361816
0.05718749762	0.0838830173
0.05739583448	0.08408981562
0.05760416761	0.08432983607
0.05781250075	0.08225052804
0.05802083388	0.08526656032
0.05822916701	0.08444175869
0.05843750015	0.08457770199
0.05864583328	0.08603203297
0.05885416642	0.08470733464
0.05906250328	0.08439163864
0.05927083269	0.08523269743
0.05947916582	0.08235733956
0.05968749896	0.0847235322
0.05989583582	0.08413125575
0.06010416895	0.0846221447
0.06031249836	0.08576081693
0.0605208315	0.08441264182
0.06072916836	0.08262402564
0.06093750149	0.0845810324
0.06114583462	0.08386069536
0.06135416403	0.08500908315
0.06156250089	0.08227417618
0.06177083403	0.08434835076
0.06197916716	0.08399749547
0.06218750402	0.08460531384
0.06239583343	0.08411246538
0.06260416657	0.08234529197
0.0628124997	0.08437312394
0.06302083284	0.08412456512
0.06322916597	0.08477312326
0.06343749911	0.08565628529
0.06364583224	0.08358562738
0.06385416538	0.08373928815
0.06406249851	0.08210489154
0.0642708391	0.08402641863
0.06447916478	0.08533294499
0.06468749791	0.08471988142
0.06489583105	0.08573959768
0.06510417163	0.08474112302
0.06531250477	0.08377033472
0.06552083045	0.08326692134
0.06572916359	0.08404715359
0.06593750417	0.08396665007
0.06614583731	0.08427806944
0.06635417044	0.0823738277
0.06656249613	0.08404872566
0.06677083671	0.0840985477
0.06697916985	0.08481824398
0.06718750298	0.0838829577
0.06739582866	0.08321678638
0.06760416925	0.08565577865
0.06781250238	0.082216084
0.06802083552	0.08633274585
0.06822916865	0.08446131647
0.06843750179	0.08263517171
0.06864583492	0.08452071249
0.06885416806	0.0849334076
0.06906250119	0.08379576355
0.06927083433	0.08388094604
0.06947916746	0.08430563658
0.0696875006	0.08314176649
0.06989583373	0.0818612203
0.07010417432	0.08583686501
0.0703125	0.08367782831
0.07052083313	0.08404256403
0.07072916627	0.08348789066
0.0709374994	0.08383344114
0.07114583999	0.08319763094
0.07135416567	0.08377604932
0.07156249881	0.08464690298
0.07177083939	0.08539271355
0.07197916508	0.08155374229
0.07218750566	0.08165735751
0.07239583135	0.08363963664
0.07260416448	0.08156589419
0.07281250507	0.08170121908
0.07302083075	0.08543358743
0.07322917134	0.08387874812
0.07343750447	0.08339826763
0.07364583015	0.08494281769
0.07385417074	0.0814737305
0.07406249642	0.08407181501
0.07427083701	0.08140797168
0.07447917014	0.0822513029
0.07468749583	0.08263140917
0.07489583641	0.0836321637
0.07510416955	0.0840768069
0.07531250268	0.08141090721
0.07552083582	0.08389376104
0.0757291615	0.08361361921
0.07593750209	0.08314862847
0.07614583522	0.08128063381
0.07635416836	0.08285712451
0.07656250149	0.08334843069
0.07677083462	0.08445307612
0.07697916776	0.08450615406
0.07718750089	0.08365219086
0.07739584148	0.08329953998
0.07760416716	0.08367933333
0.0778125003	0.08377159387
0.07802083343	0.08408670127
0.07822916657	0.08322744817
0.07843750715	0.08490822464
0.07864583284	0.0855062604
0.07885416597	0.08421374112
0.07906250656	0.08490183204
0.07927083224	0.08364117146
0.07947917283	0.08388349414
0.07968749851	0.08439268172
0.07989583164	0.08487870544
0.08010417223	0.08521761
0.08031249791	0.08388053626
0.0805208385	0.08458025008
0.08072917163	0.08320772648
0.08093749732	0.08395562321
0.0811458379	0.08463450521
0.08135416359	0.08424974978
0.08156250417	0.08553069085
0.08177083731	0.0841377601
0.08197916299	0.08336160332
0.08218750358	0.08310512453
0.08239583671	0.08105214685
0.08260416985	0.08106231689
0.08281250298	0.08095815778
0.08302082866	0.08415431529
0.08322916925	0.08250806481
0.08343750238	0.08099081367
0.08364583552	0.08472988755
0.08385416865	0.08104524761
0.08406250179	0.08279610425
0.08427083492	0.08561318368
0.08447916806	0.08346053213
0.08468750119	0.08555874228
0.08489583433	0.08417395502
0.08510416746	0.08494297415
0.0853125006	0.08381792903
0.08552083373	0.08396642655
0.08572917432	0.08300317079
0.0859375	0.08455823362
0.08614583313	0.08120694011
0.08635416627	0.08330323547
0.0865624994	0.08379548043
0.08677083999	0.0851546526
0.08697916567	0.08113139123
0.08718749881	0.08449637145
0.08739583939	0.08355826139
0.08760416508	0.08412785828
0.08781250566	0.08396168798
0.08802083135	0.08131584525
0.08822916448	0.08477730304
0.08843750507	0.08842403442
0.08864583075	0.08773097396
0.08885417134	0.08532254398
0.08906250447	0.08327081054
0.08927083015	0.08357568085
0.08947917074	0.08069467545
0.08968749642	0.08355613053
0.08989583701	0.08362265676
0.09010417014	0.08389893919
0.09031249583	0.08349664509
0.09052083641	0.08068906516
0.09072916955	0.08427652717
0.09093750268	0.08320716023
0.09114583582	0.08306537569
0.0913541615	0.08331998438
0.09156250209	0.08419883996
0.09177083522	0.08352416009
0.09197916836	0.08339450508
0.09218750149	0.08332434297
0.09239583462	0.0836609751
0.09260416776	0.08424821496
0.09281250089	0.08300241828
0.09302084148	0.08197603375
0.09322916716	0.08313803375
0.0934375003	0.08303523064
0.09364583343	0.08394073695
0.09385416657	0.0837649703
0.09406250715	0.0828422457
0.09427083284	0.08426191658
0.09447916597	0.08086808771
0.09468750656	0.08351038396
0.09489583224	0.08357285708
0.09510417283	0.084065184
0.09531249851	0.08345884085
0.09552083164	0.08454889059
0.09572917223	0.08527806401
0.09593749791	0.08443952352
0.0961458385	0.08536551893
0.09635417163	0.08365212381
0.09656249732	0.08418055624
0.0967708379	0.08321060985
0.09697916359	0.08448886126
0.09718750417	0.08335338533
0.09739583731	0.08421521634
0.09760416299	0.08244465292
0.09781250358	0.08400468528
0.09802083671	0.08346711844
0.09822916985	0.08391734213
0.09843750298	0.08339308947
0.09864582866	0.08364339918
0.09885416925	0.08444631845
0.09906250238	0.08387199789
0.09927083552	0.08440336585
0.09947916865	0.08400698006
0.09968750179	0.08413923532
0.09989583492	0.08342123032
0.1001041681	0.08365830779
0.1003125012	0.08440126479
0.1005208343	0.08430645615
0.1007291675	0.0836276114
0.1009375006	0.08381184191
0.1011458337	0.08271881193
0.1013541743	0.08411004394
0.1015625	0.08317910135
0.1017708331	0.08318913728
0.1019791663	0.08277869225
0.1021874994	0.08348682523
0.10239584	0.08264562488
0.1026041657	0.08230884373
0.1028124988	0.08284118026
0.1030208394	0.0833633244
0.1032291651	0.08242302388
0.1034375057	0.08402039111
0.1036458313	0.08318675309
0.1038541645	0.08330260962
0.1040625051	0.08418646455
0.1042708308	0.08242662251
0.1044791713	0.08238372207
0.1046875045	0.08476214111
0.1048958302	0.08464325219
0.1051041707	0.08392635733
0.1053124964	0.08483536541
0.105520837	0.08301438391
0.1057291701	0.08441516012
0.1059374958	0.08439893275
0.1061458364	0.08464447409
0.1063541695	0.08448354155
0.1065625027	0.08343534172
0.1067708358	0.0829448849
0.1069791615	0.08339650929
0.1071875021	0.08315828443
0.1073958352	0.08290412277
0.1076041684	0.08276008815
0.1078125015	0.0843193382
0.1080208346	0.08332070708
0.1082291678	0.08222550154
0.1084375009	0.08430362493
0.1086458415	0.08298304677
0.1088541672	0.08355543762
0.1090625003	0.08458144218
0.1092708334	0.08237057924
0.1094791666	0.08552652597
0.1096875072	0.08293022215
0.1098958328	0.08361788839
0.110104166	0.08246280253
0.1103125066	0.08063685894
0.1105208322	0.08051865548
0.1107291728	0.08266485482
0.1109374985	0.08241707832
0.1111458316	0.08045519143
0.1113541722	0.08348885924
0.1115624979	0.08340755105
0.1117708385	0.08052142709
0.1119791716	0.08212522417
0.1121874973	0.08043132722
0.1123958379	0.08427920192
0.1126041636	0.08250515163
0.1128125042	0.0823783651
0.1130208373	0.08446546644
0.113229163	0.08315684646
0.1134375036	0.08435891569
0.1136458367	0.08278210461
0.1138541698	0.08305650949
0.114062503	0.0826722756
0.1142708287	0.08345469832
0.1144791692	0.0824970752
0.1146875024	0.08190207183
0.1148958355	0.08400195092
0.1151041687	0.08273956925
0.1153125018	0.08501172811
0.1155208349	0.08430296183
0.1157291681	0.08445439488
0.1159375012	0.08291192353
0.1161458343	0.08298245817
0.1163541675	0.08301670849
0.1165625006	0.08222299814
0.1167708337	0.08284356445
0.1169791743	0.08363050222
0.1171875	0.08182993531
0.1173958331	0.08399607986
0.1176041663	0.08056221902
0.1178124994	0.0828903988
0.11802084	0.0829135552
0.1182291657	0.08096449077
0.1184374988	0.08368150145
0.1186458394	0.08305823058
0.1188541651	0.08308894932
0.1190625057	0.08366521448
0.1192708313	0.08435445279
0.1194791645	0.0843436718
0.1196875051	0.08278965205
0.1198958308	0.0841852352
0.1201041713	0.08047145605
0.1203125045	0.08265314251
0.1205208302	0.083499901
0.1207291707	0.08328611404
0.1209374964	0.08059450239
0.121145837	0.08078346401
0.1213541701	0.08429142833
0.1215624958	0.0829712376
0.1217708364	0.08324036747
0.1219791695	0.08242383599
0.1221875027	0.08318502456
0.1223958358	0.08267039806
0.1226041615	0.08421776444
0.1228125021	0.08251097798
0.1230208352	0.08451174945
0.1232291684	0.0821980685
0.1234375015	0.08050463349
0.1236458346	0.08057555556
0.1238541678	0.08290775865
0.1240625009	0.08275558054
0.1242708415	0.08421880007
0.1244791672	0.08043369651
0.1246875003	0.08396042883
0.1248958334	0.08180417866
0.125104174	0.08350203931
0.1253125072	0.08370385319
0.1255208403	0.08305980265
0.1257291734	0.08276149631
0.1259375066	0.08475276083
0.1261458397	0.08056306094
0.1263541728	0.08268595487
0.126562506	0.08367349952
0.1267708391	0.08246533573
0.1269791722	0.08215414733
0.1271875054	0.08072644472
0.1273958385	0.08325469494
0.1276041716	0.08304243535
0.1278125048	0.08284512907
0.1280208379	0.08027979732
0.128229171	0.08325127512
0.1284375191	0.08029782772
0.1286458373	0.08043166995
0.1288541704	0.08313950896
0.1290625036	0.08181539923
0.1292708367	0.08280587941
0.1294791847	0.08479879797
0.129687503	0.08019793034
0.1298958361	0.08324437588
0.1301041842	0.08239009976
0.1303125024	0.08354520798
0.1305208504	0.08325187117
0.1307291687	0.08039432019
0.1309375018	0.08324738592
0.1311458498	0.08229059726
0.1313541681	0.08056137711
0.1315625161	0.08430824429
0.1317708492	0.08254058659
0.1319791675	0.08044867963
0.1321875155	0.08371270448
0.1323958337	0.08313154429
0.1326041818	0.08315311372
0.1328125149	0.08236967027
0.1330208331	0.08301742375
0.1332291812	0.08038849384
0.1334375143	0.0802822262
0.1336458325	0.08300448209
0.1338541806	0.08208381385
0.1340625137	0.08279275149
0.1342708468	0.08141537011
0.13447918	0.08325827122
0.1346874982	0.08442578465
0.1348958462	0.08324964345
0.1351041794	0.08277690411
0.1353125125	0.08075446635
0.1355208457	0.08024806529
0.1357291639	0.08011294156
0.1359375119	0.08049167693
0.1361458451	0.08057459444
0.1363541782	0.08393675089
0.1365625113	0.08297935128
0.1367708445	0.08031517267
0.1369791776	0.08026325703
0.1371875107	0.08020357043
0.1373958439	0.08440101147
0.137604177	0.08220344782
0.1378125101	0.08344396949
0.1380208433	0.08337132633
0.1382291764	0.0824476257
0.1384375095	0.08215036988
0.1386458427	0.08233696967
0.1388541758	0.08062108606
0.1390625238	0.08041833341
0.1392708421	0.0804605484
0.1394791752	0.08263322711
0.1396875083	0.08474323153
0.1398958415	0.08373618126
0.1401041895	0.08379937708
0.1403125077	0.0831689164
0.1405208409	0.083818838
0.140729174	0.08400063217
0.1409375072	0.08302651346
0.1411458552	0.08305064589
0.1413541734	0.08460418135
0.1415625066	0.08297020197
0.1417708397	0.08056343347
0.1419791728	0.08383765072
0.1421875209	0.08338195831
0.142395854	0.08300946653
0.1426041722	0.08256945014
0.1428125054	0.08247347921
0.1430208385	0.08030197024
0.1432291865	0.08297750354
0.1434375197	0.08110933006
0.1436458379	0.08283266425
0.143854171	0.08109978586
0.1440625042	0.08194827288
0.1442708522	0.08203287423
0.1444791853	0.08042814583
0.1446875036	0.08199591935
0.1448958367	0.08302504569
0.1451041698	0.08277496696
0.1453125179	0.08391203731
0.145520851	0.08455319703
0.1457291842	0.08189897984
0.1459375024	0.08454952389
0.1461458355	0.08260435611
0.1463541836	0.08278467506
0.1465625167	0.08269692212
0.1467708498	0.08346369863
0.1469791681	0.0846555531
0.1471875012	0.08360611647
0.1473958492	0.08266037703
0.1476041824	0.08325012028
0.1478125155	0.08328100294
0.1480208337	0.08384869993
0.1482291669	0.08379460126
0.1484375149	0.08362613618
0.148645848	0.0830842182
0.1488541812	0.08431144804
0.1490625143	0.08324911445
0.1492708325	0.08189675957
0.1494791806	0.08291793615
0.1496875137	0.08248245716
0.1498958468	0.08135592937
0.15010418	0.08208637685
0.1503124982	0.08282955736
0.1505208462	0.08501899987
0.1507291794	0.08429101855
0.1509375125	0.08231021464
0.1511458457	0.08031517267
0.1513541639	0.08389740437
0.1515625119	0.0824059695
0.1517708451	0.084298186
0.1519791782	0.08180555701
0.1521875113	0.08374270797
0.1523958445	0.08018485457
0.1526041776	0.08379811794
0.1528125107	0.08496935666
0.1530208439	0.08280794322
0.153229177	0.0827813521
0.1534375101	0.08283551037
0.1536458433	0.08205923438
0.1538541764	0.08445647359
0.1540625095	0.08229958266
0.1542708427	0.08262088895
0.1544791758	0.08264957368
0.1546875238	0.0828140527
0.1548958421	0.08233399689
0.1551041752	0.08040886372
0.1553125083	0.08012990654
0.1555208415	0.08280838281
0.1557291895	0.08271730691
0.1559375077	0.08037292212
0.1561458409	0.08034264296
0.156354174	0.08018485457
0.1565625072	0.08379410207
0.1567708552	0.08276337385
0.1569791734	0.08200474083
0.1571875066	0.08292577416
0.1573958397	0.08294710517
0.1576041728	0.08372582495
0.1578125209	0.08284309506
0.158020854	0.08038622141
0.1582291722	0.08025755733
0.1584375054	0.08338879049
0.1586458385	0.08243353665
0.1588541865	0.08381704986
0.1590625197	0.08403848112
0.1592708379	0.08267772198
0.159479171	0.08269203454
0.1596875042	0.08226563781
0.1598958522	0.08259882033
0.1601041853	0.08017803729
0.1603125036	0.08196575195
0.1605208367	0.0851822421
0.1607291698	0.08396536112
0.1609375179	0.0830649063
0.161145851	0.0833645165
0.1613541842	0.08301699162
0.1615625024	0.08164420724
0.1617708355	0.08280239999
0.1619791836	0.08475521952
0.1621875167	0.0824977681
0.1623958498	0.0836436227
0.1626041681	0.08124832809
0.1628125012	0.08019895852
0.1630208492	0.08427571505
0.1632291824	0.08304801583
0.1634375155	0.08048257977
0.1636458337	0.08281217515
0.1638541669	0.08070755005
0.1640625149	0.08268608153
0.164270848	0.08241686225
0.1644791812	0.08302874118
0.1646875143	0.08192980289
0.1648958325	0.08249770105
0.1651041806	0.08255201578
0.1653125137	0.08427791297
0.1655208468	0.08258835971
0.16572918	0.08235108107
0.1659374982	0.08287905902
0.1661458462	0.08255379647
0.1663541794	0.08223672956
0.1665625125	0.08272153139
0.1667708457	0.08284895122
0.1669791639	0.08266957849
0.1671875119	0.08277518302
0.1673958451	0.08246799558
0.1676041782	0.08193742484
0.1678125113	0.08350417018
0.1680208445	0.08353717625
0.1682291776	0.08362206072
0.1684375107	0.08230017126
0.1686458439	0.08243663609
0.168854177	0.08266425878
0.1690625101	0.08271119744
0.1692708433	0.08195111901
0.1694791764	0.08266225457
0.1696875095	0.08321296424
0.1698958427	0.08215346187
0.1701041758	0.08034326881
0.1703125238	0.08413267136
0.1705208421	0.08204010129
0.1707291752	0.0835159719
0.1709375083	0.08373093605
0.1711458415	0.08029063046
0.1713541895	0.08336627483
0.1715625077	0.08032891154
0.1717708409	0.08015655726
0.171979174	0.08216500282
0.1721875072	0.08357919008
0.1723958552	0.08019341528
0.1726041734	0.08380317688
0.1728125066	0.08118543774
0.1730208397	0.08635301888
0.1732291728	0.0834140107
0.1734375209	0.08015935868
0.173645854	0.07997570932
0.1738541722	0.08031121641
0.1740625054	0.07995460927
0.1742708385	0.08056094497
0.1744791865	0.08226269484
0.1746875197	0.08114178479
0.1748958379	0.08026596904
0.175104171	0.08025289327
0.1753125042	0.08319155127
0.1755208522	0.08006197959
0.1757291853	0.0830000639
0.1759375036	0.08225145936
0.1761458367	0.08278229088
0.1763541698	0.08388132602
0.1765625179	0.08164995164
0.176770851	0.08360005915
0.1769791842	0.08356387913
0.1771875024	0.08152782172
0.1773958355	0.08355534822
0.1776041836	0.08066322654
0.1778125167	0.08169150352
0.1780208498	0.08251172304
0.1782291681	0.08353748918
0.1784375012	0.08320920169
0.1786458492	0.08328087628
0.1788541824	0.08358923346
0.1790625155	0.08353824168
0.1792708337	0.08258046955
0.1794791669	0.08216697723
0.1796875149	0.08141284436
0.179895848	0.08219969273
0.1801041812	0.0801545009
0.1803125143	0.08372914791
0.1805208325	0.08393417299
0.1807291806	0.08175352961
0.1809375137	0.08259349316
0.1811458468	0.08293730021
0.18135418	0.08335780352
0.1815624982	0.08228584379
0.1817708462	0.08210363984
0.1819791794	0.08022682369
0.1821875125	0.08054825664
0.1823958457	0.08412534744
0.1826041639	0.08337414265
0.1828125119	0.08357994258
0.1830208451	0.08313079178
0.1832291782	0.08272140473
0.1834375113	0.08285590261
0.1836458445	0.08350586891
0.1838541776	0.08372748643
0.1840625107	0.08332481235
0.1842708439	0.08040313423
0.184479177	0.08039547503
0.1846875101	0.08421587199
0.1848958433	0.08397170901
0.1851041764	0.08423356712
0.1853125095	0.08323296905
0.1855208427	0.08019662648
0.1857291758	0.08386398852
0.1859375238	0.0820831582
0.1861458421	0.08210439235
0.1863541752	0.08308926225
0.1865625083	0.08317474276
0.1867708415	0.08239898831
0.1869791895	0.08007022738
0.1871875077	0.08381296694
0.1873958409	0.08381821215
0.187604174	0.08001622558
0.1878125072	0.0820877552
0.1880208552	0.0829693526
0.1882291734	0.08025927097
0.1884375066	0.08368743211
0.1886458397	0.08330841362
0.1888541728	0.08005737513
0.1890625209	0.08287256956
0.189270854	0.08184061944
0.1894791722	0.08261638135
0.1896875054	0.08357134461
0.1898958385	0.08237332851
0.1901041865	0.08241363615
0.1903125197	0.08156723529
0.1905208379	0.0802731961
0.190729171	0.08030112833
0.1909375042	0.08314427733
0.1911458522	0.08248258382
0.1913541853	0.07984598726
0.1915625036	0.08281295747
0.1917708367	0.08337680995
0.1919791698	0.08236178011
0.1921875179	0.0802090466
0.192395851	0.08007088304
0.1926041842	0.08213228732
0.1928125024	0.07995485514
0.1930208355	0.08004386723
0.1932291836	0.08384719491
0.1934375167	0.08158857375
0.1936458498	0.08009812236
0.1938541681	0.07999689877
0.1940625012	0.08459641784
0.1942708492	0.08245895058
0.1944791824	0.07978790998
0.1946875155	0.0819157362
0.1948958337	0.08400631696
0.1951041669	0.08016782254
0.1953125149	0.0800550431
0.195520848	0.08237674087
0.1957291812	0.08008507639
0.1959375143	0.08311957121
0.1961458325	0.08791951835
0.1963541806	0.0901229158
0.1965625137	0.08486419171
0.1967708468	0.08486737311
0.19697918	0.08230001479
0.1971874982	0.08025855571
0.1973958462	0.08033532649
0.1976041794	0.08363047242
0.1978125125	0.08245078474
0.1980208457	0.08027870208
0.1982291639	0.08132239431
0.1984375119	0.08017414063
0.1986458451	0.08003614843
0.1988541782	0.08271621168
0.1990625113	0.08020550013
0.1992708445	0.08236187696
0.1994791776	0.0820768699
0.1996875107	0.08010400087
0.1998958439	0.08363301307
0.200104177	0.08230587095
0.2003125101	0.08399152756
0.2005208433	0.0823431015
0.2007291764	0.08270014077
0.2009375095	0.08419073373
0.2011458427	0.08295353502
0.2013541758	0.08164467663
0.2015625238	0.08071085811
0.2017708421	0.08239201456
0.2019791752	0.08453483135
0.2021875083	0.08004309237
0.2023958415	0.08026914299
0.2026041895	0.08275839686
0.2028125077	0.08223566413
0.2030208409	0.08317784965
0.203229174	0.08434753865
0.2034375072	0.08282016218
0.2036458552	0.07995504886
0.2038541734	0.08193655312
0.2040625066	0.0824477151
0.2042708397	0.08271723986
0.2044791728	0.07997306436
0.2046875209	0.08320359141
0.204895854	0.08309772611
0.2051041722	0.08275156468
0.2053125054	0.08209116757
0.2055208385	0.08388226479
0.2057291865	0.08351932466
0.2059375197	0.08384536952
0.2061458379	0.08249272406
0.206354171	0.08208622038
0.2065625042	0.08372896165
0.2067708522	0.08347844332
0.2069791853	0.08230439574
0.2071875036	0.08005681634
0.2073958367	0.08287830651
0.2076041698	0.08321039379
0.2078125179	0.0831322372
0.208020851	0.07998940349
0.2082291842	0.08371951431
0.2084375024	0.0833043009
0.2086458355	0.08410002291
0.2088541836	0.08421820402
0.2090625167	0.08188247681
0.2092708498	0.08187265694
0.2094791681	0.08225356042
0.2096875012	0.08228500187
0.2098958492	0.08175086975
0.2101041824	0.08360984921
0.2103125155	0.08373395354
0.2105208337	0.08155530691
0.2107291669	0.08372029662
0.2109375149	0.08164289594
0.211145848	0.08000116795
0.2113541812	0.07989993691
0.2115625143	0.07996042818
0.2117708325	0.07993739843
0.2119791806	0.08234360069
0.2121875137	0.08163892478
0.2123958468	0.07998321205
0.21260418	0.08399545401
0.2128124982	0.07995090634
0.2130208462	0.08011440188
0.2132291794	0.07980181277
0.2134375125	0.08266926557
0.2136458457	0.07993709296
0.2138541639	0.0830430612
0.2140625119	0.08505158871
0.2142708451	0.08345300704
0.2144791782	0.08167160302
0.2146875113	0.08190319687
0.2148958445	0.08292645961
0.2151041776	0.07997530699
0.2153125107	0.08214651793
0.2155208439	0.08062180877
0.215729177	0.08190497756
0.2159375101	0.0833991468
0.2161458433	0.08312283456
0.2163541764	0.08214880526
0.2165625095	0.08024737984
0.2167708427	0.08352058381
0.2169791758	0.08207743615
0.2171875238	0.08326981217
0.2173958421	0.08283087611
0.2176041752	0.08357373625
0.2178125083	0.08400352299
0.2180208415	0.08325582743
0.2182291895	0.08322121203
0.2184375077	0.08343791217
0.2186458409	0.08252434433
0.218854174	0.08351907134
0.2190625072	0.08343785256
0.2192708552	0.08214420825
0.2194791734	0.08372779936
0.2196875066	0.08056103438
0.2198958397	0.08303807676
0.2201041728	0.08176843077
0.2203125209	0.08219365776
0.220520854	0.08060603589
0.2207291722	0.08014817536
0.2209375054	0.0799811855
0.2211458385	0.08180896193
0.2213541865	0.0847459957
0.2215625197	0.08192139119
0.2217708379	0.08201042563
0.221979171	0.08174099773
0.2221875042	0.08220563829
0.2223958522	0.07989810407
0.2226041853	0.08158185333
0.2228125036	0.08185359091
0.2230208367	0.08164220303
0.2232291698	0.08272140473
0.2234375179	0.08352001756
0.223645851	0.08207312226
0.2238541842	0.082464993
0.2240625024	0.08433093876
0.2242708355	0.08184409142
0.2244791836	0.08322249353
0.2246875167	0.08401759714
0.2248958498	0.08223228902
0.2251041681	0.08436086774
0.2253125012	0.07972106338
0.2255208492	0.08145196736
0.2257291824	0.08175265044
0.2259375155	0.08244014531
0.2261458337	0.08461818099
0.2263541669	0.08242318034
0.2265625149	0.07985236496
0.226770848	0.08364374191
0.2269791812	0.08018541336
0.2271875143	0.08342320472
0.2273958325	0.0798824206
0.2276041806	0.08179611713
0.2278125137	0.08206949383
0.2280208468	0.08296656609
0.22822918	0.08316781372
0.2284374982	0.08248534054
0.2286458462	0.08022134751
0.2288541794	0.08218605071
0.2290625125	0.08343619108
0.2292708457	0.0830899477
0.2294791639	0.08356457204
0.2296875119	0.07985650748
0.2298958451	0.08208672702
0.2301041782	0.08154337108
0.2303125113	0.08374685049
0.2305208445	0.08429287374
0.2307291776	0.08228158951
0.2309375107	0.08318368345
0.2311458439	0.08244590461
0.231354177	0.08288917691
0.2315625101	0.08377137035
0.2317708433	0.08324626088
0.2319791764	0.0824323222
0.2321875095	0.08171699941
0.2323958427	0.08155305684
0.2326041758	0.08142601699
0.2328125238	0.08189791441
0.2330208421	0.08070827276
0.2332291752	0.08106662333
0.2334375083	0.08372917771
0.2336458415	0.08214251697
0.2338541895	0.08385588974
0.2340625077	0.08209832758
0.2342708409	0.08357894421
0.234479174	0.08248950541
0.2346875072	0.08206183463
0.2348958552	0.08157745004
0.2351041734	0.08243141323
0.2353125066	0.08165957779
0.2355208397	0.08330969512
0.2357291728	0.08220591396
0.2359375209	0.08304406703
0.236145854	0.08205895871
0.2363541722	0.0821974054
0.2365625054	0.08318703622
0.2367708385	0.08103299141
0.2369791865	0.08192276955
0.2371875197	0.08302880079
0.2373958379	0.08224533498
0.237604171	0.08207793534
0.2378125042	0.0819312036
0.2380208522	0.08198975772
0.2382291853	0.08276259154
0.2384375036	0.08257634193
0.2386458367	0.08123190701
0.2388541698	0.08179902285
0.2390625179	0.08215152472
0.239270851	0.08156523854
0.2394791842	0.08280340582
0.2396875024	0.08164804429
0.2398958355	0.08429136872
0.2401041836	0.08290597051
0.2403125167	0.08124352247
0.2405208498	0.08394227922
0.2407291681	0.08339673281
0.2409375012	0.0812953338
0.2411458492	0.08170431107
0.2413541824	0.08158991486
0.2415625155	0.08019494265
0.2417708337	0.08243056387
0.2419791669	0.07976538688
0.2421875149	0.07950763404
0.242395848	0.08183452487
0.2426041812	0.08181656152
0.2428125143	0.08218032867
0.2430208325	0.08217770606
0.2432291806	0.07968965173
0.2434375137	0.08214607835
0.2436458468	0.08230993897
0.24385418	0.07976330072
0.2440624982	0.08201076835
0.2442708462	0.08177924156
0.2444791794	0.08139679581
0.2446875125	0.08135514706
0.2448958457	0.08139320463
0.2451041639	0.08197166026
0.2453125119	0.08120662719
0.2455208451	0.08252362162
0.2457291782	0.08222290128
0.2459375113	0.08170340955
0.2461458445	0.08121620864
0.2463541776	0.07981170714
0.2465625107	0.08027637005
0.2467708439	0.08386669308
0.246979177	0.07977020741
0.2471875101	0.08236923069
0.2473958433	0.0811149478
0.2476041764	0.0818816945
0.2478125095	0.08173011988
0.2480208427	0.07992000878
0.2482291758	0.08133342117
0.2484375238	0.08245053142
0.2486458421	0.08114506304
0.2488541752	0.0826760307
0.2490625083	0.08321035653
0.2492708415	0.0827396065
0.2494791895	0.08363477141
0.2496875077	0.08296628296
0.2498958409	0.08127382398
0.2501041591	0.08133216947
0.2503124774	0.08174927533
0.2505208254	0.08303359896
0.2507291734	0.07971379161
0.2509374917	0.07994810492
0.2511458397	0.08124848455
0.2513541579	0.0796565339
0.251562506	0.08154315501
0.2517708242	0.07955187559
0.2519791722	0.07974591851
0.2521874905	0.08438513428
0.2523958087	0.08192654699
0.2526041567	0.08209710568
0.2528125048	0.08196743578
0.253020823	0.08284673095
0.253229171	0.08196300268
0.2534374893	0.08152719587
0.2536458373	0.08155693114
0.2538541555	0.08148990571
0.2540625036	0.08226275444
0.2542708218	0.08251861483
0.2544791698	0.08335831016
0.2546874881	0.08269375563
0.2548958361	0.0827845186
0.2551041543	0.08332236856
0.2553125024	0.08247119188
0.2555208206	0.07987865806
0.2557291687	0.08134843409
0.2559374869	0.07955066115
0.2561458349	0.07953645289
0.2563541532	0.07968436927
0.2565625012	0.08261150122
0.2567708492	0.08280512691
0.2569791675	0.08123824745
0.2571874857	0.08431726694
0.2573958337	0.0816045627
0.257604152	0.0838066265
0.2578125	0.07980840653
0.2580208182	0.08305869997
0.2582291663	0.08327955753
0.2584374845	0.07954313606
0.2586458325	0.08263736218
0.2588541806	0.08323471993
0.2590624988	0.08139051497
0.259270817	0.07967226952
0.2594791651	0.08107616752
0.2596874833	0.08202884346
0.2598958313	0.08357941359
0.2601041794	0.08123056591
0.2603124976	0.07971929014
0.2605208158	0.08116777986
0.2607291639	0.083122015
0.2609375119	0.08278410882
0.2611458302	0.08304312825
0.2613541484	0.08300881088
0.2615624964	0.08335087448
0.2617708147	0.08263153583
0.2619791627	0.08199492097
0.2621875107	0.08199866861
0.262395829	0.08268708736
0.2626041472	0.08186553419
0.2628124952	0.08180192858
0.2630208433	0.0821365118
0.2632291615	0.08280108869
0.2634375095	0.08196459711
0.2636458278	0.08236406744
0.263854146	0.08149621636
0.264062494	0.07994994521
0.2642708421	0.08264293522
0.2644791603	0.08239582926
0.2646874785	0.08172371984
0.2648958266	0.08187238127
0.2651041746	0.0817084685
0.2653124928	0.08235004544
0.2655208409	0.08386261016
0.2657291591	0.08254878968
0.2659374774	0.08269757777
0.2661458254	0.08474212885
0.2663541734	0.0795737952
0.2665624917	0.08347929269
0.2667708397	0.08399394155
0.2669791579	0.08244371414
0.2671874762	0.08264133334
0.2673958242	0.08248057961
0.2676041722	0.08319531381
0.2678124905	0.08307788521
0.2680208385	0.08124027401
0.2682291567	0.08262273669
0.2684375048	0.0828506425
0.2686458528	0.08327516913
0.268854171	0.08201540262
0.2690625191	0.08267452568
0.2692708075	0.08301623911
0.2694791555	0.08306851238
0.2696875036	0.0827165544
0.2698958218	0.0796821937
0.2701041698	0.0794005841
0.2703124881	0.07944646478
0.2705208361	0.079473719
0.2707291842	0.08201190084
0.2709375024	0.0816963166
0.2711458504	0.08013706654
0.2713541389	0.08231966943
0.2715624869	0.08228193223
0.2717708349	0.08101898432
0.2719791532	0.080583781
0.2721875012	0.07942967862
0.2723958194	0.0808160454
0.2726041675	0.08181074262
0.2728125155	0.08225696534
0.2730208337	0.08161999285
0.2732291818	0.08267459273
0.2734375	0.08166000992
0.2736458182	0.08222709596
0.2738541663	0.08137340844
0.2740624845	0.0819548741
0.2742708325	0.08244267851
0.2744791508	0.08346392214
0.2746874988	0.08244205266
0.2748958468	0.08193533123
0.2751041651	0.08219637722
0.2753125131	0.08241087943
0.2755208313	0.08061127365
0.2757291794	0.08114480972
0.2759374976	0.08211708814
0.2761458158	0.08277405798
0.2763541639	0.08268242329
0.2765624821	0.08184077591
0.2767708302	0.07986549288
0.2769791782	0.08141730726
0.2771874964	0.08265511692
0.2773958445	0.08151445538
0.2776041627	0.08075256646
0.2778125107	0.07934520394
0.2780208588	0.08112499863
0.2782291472	0.07996223122
0.2784374952	0.08239217103
0.2786458135	0.07954481989
0.2788541615	0.08145143837
0.2790625095	0.08290421218
0.2792708278	0.08221652359
0.2794791758	0.08137025684
0.279687494	0.08291257918
0.2798958421	0.08219236881
0.2801041901	0.08168650419
0.2803124785	0.08338628709
0.2805208266	0.08187269419
0.2807291448	0.07952392846
0.2809374928	0.08166560531
0.2811458409	0.08193329722
0.2813541591	0.08195984364
0.2815625072	0.0818637833
0.2817708254	0.08146492392
0.2819791734	0.0802199468
0.2821875215	0.07911596447
0.2823958397	0.07926432788
0.2826041579	0.08121620864
0.2828124762	0.08155771345
0.2830208242	0.08023489267
0.2832291722	0.07916221768
0.2834374905	0.08155902475
0.2836458385	0.08299548924
0.2838541567	0.08078851551
0.2840625048	0.0808178857
0.2842708528	0.08289011568
0.284479171	0.07926286757
0.2846875191	0.08135336637
0.2848958075	0.08283150196
0.2851041555	0.08106768131
0.2853125036	0.07929042727
0.2855208218	0.08196187764
0.2857291698	0.07943126559
0.2859374881	0.08144509792
0.2861458361	0.08252484351
0.2863541842	0.08173443377
0.2865625024	0.07927737385
0.2867708504	0.08329809457
0.2869791389	0.08265004307
0.2871874869	0.07940021157
0.2873958349	0.07955227792
0.2876041532	0.08300649375
0.2878125012	0.08276688308
0.2880208194	0.08278191835
0.2882291675	0.08288090676
0.2884375155	0.08300060034
0.2886458337	0.08203875273
0.2888541818	0.0826914683
0.2890625	0.08157548308
0.2892708182	0.08394422382
0.2894791663	0.08332838863
0.2896874845	0.08088695258
0.2898958325	0.08154015988
0.2901041508	0.08089181781
0.2903124988	0.08171456307
0.2905208468	0.0816340521
0.2907291651	0.08124261349
0.2909375131	0.0832221806
0.2911458313	0.07926998287
0.2913541794	0.07918331027
0.2915624976	0.08101109415
0.2917708158	0.08121480793
0.2919791639	0.08190538734
0.2921874821	0.08178311586
0.2923958302	0.07956200838
0.2926041782	0.07926656306
0.2928124964	0.08163096011
0.2930208445	0.08266507089
0.2932291627	0.07929990441
0.2934375107	0.07922238857
0.2936458588	0.08180183917
0.2938541472	0.0813972652
0.2940624952	0.0828294009
0.2942708135	0.07927644253
0.2944791615	0.08209088445
0.2946875095	0.08127298206
0.2948958278	0.07929244637
0.2951041758	0.08254610002
0.295312494	0.07919485867
0.2955208421	0.08126412332
0.2957291901	0.0791939944
0.2959374785	0.07905885577
0.2961458266	0.07926221192
0.2963541448	0.07956489921
0.2965624928	0.08323829621
0.2967708409	0.08170100302
0.2969791591	0.08060522377
0.2971875072	0.08232147992
0.2973958254	0.08269992471
0.2976041734	0.08324742317
0.2978125215	0.08113320172
0.2980208397	0.08138415217
0.2982291579	0.08114172518
0.2984374762	0.08227877319
0.2986458242	0.08157657832
0.2988541722	0.08255871385
0.2990624905	0.0823052749
0.2992708385	0.08270371705
0.2994791567	0.08226638287
0.2996875048	0.08204832673
0.2998958528	0.08067195117
0.300104171	0.08125950396
0.3003125191	0.08093775809
0.3005208075	0.08295866847
0.3007291555	0.07973680645
0.3009375036	0.08113875985
0.3011458218	0.0819375813
0.3013541698	0.07924602926
0.3015624881	0.08260044456
0.3017708361	0.07925146818
0.3019791842	0.08366534114
0.3021875024	0.07906109095
0.3023958504	0.07918324322
0.3026041389	0.07915665209
0.3028124869	0.08078639209
0.3030208349	0.07956791669
0.3032291532	0.08113488555
0.3034375012	0.08163976669
0.3036458194	0.08128025383
0.3038541675	0.08147407323
0.3040625155	0.08263833076
0.3042708337	0.08127205074
0.3044791818	0.07962369919
0.3046875	0.08161868155
0.3048958182	0.08179917932
0.3051041663	0.08222799748
0.3053124845	0.07931137085
0.3055208325	0.08163808286
0.3057291508	0.07899156213
0.3059374988	0.08312580734
0.3061458468	0.08256716281
0.3063541651	0.08224051446
0.3065625131	0.08229119331
0.3067708313	0.08177277446
0.3069791794	0.08143357188
0.3071874976	0.08318483829
0.3073958158	0.08142670244
0.3076041639	0.08288416266
0.3078124821	0.08214239031
0.3080208302	0.08094871044
0.3082291782	0.0794916898
0.3084374964	0.08116066456
0.3086458445	0.08155530691
0.3088541627	0.07907472551
0.3090625107	0.07931935042
0.3092708588	0.08087286353
0.3094791472	0.08063171804
0.3096874952	0.08344318718
0.3098958135	0.08203822374
0.3101041615	0.0789854452
0.3103125095	0.07901137322
0.3105208278	0.08087959886
0.3107291758	0.08124064654
0.310937494	0.08176942915
0.3111458421	0.07946983725
0.3113541901	0.07893766463
0.3115624785	0.08270709962
0.3117708266	0.08056957275
0.3119791448	0.08239839226
0.3121874928	0.07948640734
0.3123958409	0.08293464035
0.3126041591	0.08220160007
0.3128125072	0.08238443732
0.3130208254	0.08250615746
0.3132291734	0.08134821802
0.3134375215	0.07905497402
0.3136458397	0.0790862143
0.3138541579	0.08350304514
0.3140624762	0.08095750213
0.3142708242	0.07940145582
0.3144791722	0.0790374279
0.3146874905	0.08242943883
0.3148958385	0.07911764085
0.3151041567	0.07913637161
0.3153125048	0.08223710209
0.3155208528	0.07911745459
0.315729171	0.08158485591
0.3159375191	0.0828224197
0.3161458075	0.08275338262
0.3163541555	0.0796193406
0.3165625036	0.0816552937
0.3167708218	0.08306284249
0.3169791698	0.08167328686
0.3171874881	0.08107217401
0.3173958361	0.07893567532
0.3176041842	0.08084657043
0.3178125024	0.08095235378
0.3180208504	0.08191867173
0.3182291389	0.08184155822
0.3184374869	0.07928722352
0.3186458349	0.07896474004
0.3188541532	0.08100403845
0.3190625012	0.08235129714
0.3192708194	0.08195155859
0.3194791675	0.08055249602
0.3196875155	0.08250997216
0.3198958337	0.07881195098
0.3201041818	0.07900084555
0.3203125	0.08044777811
0.3205208182	0.08043469489
0.3207291663	0.08088047057
0.3209374845	0.08100844175
0.3211458325	0.08187425137
0.3213541508	0.0817283392
0.3215624988	0.07892956585
0.3217708468	0.08143654466
0.3219791651	0.07871152461
0.3221875131	0.0806055069
0.3223958313	0.07913935184
0.3226041794	0.0812541917
0.3228124976	0.07907661796
0.3230208158	0.0823969543
0.3232291639	0.07888668776
0.3234374821	0.07906913012
0.3236458302	0.08209901303
0.3238541782	0.08274248242
0.3240624964	0.07899165899
0.3242708445	0.08172924817
0.3244791627	0.07891245931
0.3246875107	0.08244618773
0.3248958588	0.08181127906
0.3251041472	0.07903584093
0.3253124952	0.08108599484
0.3255208135	0.08292426914
0.3257291615	0.07884770632
0.3259375095	0.07947427779
0.3261458278	0.08143472672
0.3263541758	0.08133479208
0.326562494	0.08125450462
0.3267708421	0.08140016347
0.3269791901	0.08249698579
0.3271874785	0.08029608428
0.3273958266	0.07857488841
0.3276041448	0.08258663863
0.3278124928	0.07876182348
0.3280208409	0.08139270544
0.3282291591	0.08223760128
0.3284375072	0.08172112703
0.3286458254	0.08118456602
0.3288541734	0.07890053838
0.3290625215	0.08120878041
0.3292708397	0.08134559542
0.3294791579	0.07881778479
0.3296874762	0.08243107051
0.3298958242	0.08214492351
0.3301041722	0.08233793825
0.3303124905	0.0815051198
0.3305208385	0.08182227612
0.3307291567	0.0817643106
0.3309375048	0.08148837835
0.3311458528	0.07913078368
0.331354171	0.08130213618
0.3315625191	0.08220047504
0.3317708075	0.08128497005
0.3319791555	0.08250486851
0.3321875036	0.08130288869
0.3323958218	0.07888194174
0.3326041698	0.08099412173
0.3328124881	0.08156292886
0.3330208361	0.0809905678
0.3332291842	0.0787795186
0.3334375024	0.08186075091
0.3336458504	0.07870581746
0.3338541389	0.078712143
0.3340624869	0.07878243178
0.3342708349	0.08016707748
0.3344791532	0.08102360368
0.3346875012	0.08067878336
0.3348958194	0.08284747601
0.3351041675	0.07876592129
0.3353125155	0.08203825355
0.3355208337	0.08268414438
0.3357291818	0.07856912166
0.3359375	0.08246658742
0.3361458182	0.08274520934
0.3363541663	0.08046067506
0.3365624845	0.0786350742
0.3367708325	0.07862520963
0.3369791508	0.07876583189
0.3371874988	0.0828872323
0.3373958468	0.08149640262
0.3376041651	0.08589676768
0.3378125131	0.07998523116
0.3380208313	0.07998622954
0.3382291794	0.08090220392
0.3384374976	0.0813832134
0.3386458158	0.08264502883
0.3388541639	0.08285477757
0.3390624821	0.07889134437
0.3392708302	0.08113542199
0.3394791782	0.07877718657
0.3396874964	0.07886173576
0.3398958445	0.07862471044
0.3401041627	0.07905431837
0.3403125107	0.08290152252
0.3405208588	0.08055405319
0.3407291472	0.08072239161
0.3409374952	0.08191826195
0.3411458135	0.07877063751
0.3413541615	0.07936584204
0.3415625095	0.07872068137
0.3417708278	0.08112515509
0.3419791758	0.08070356399
0.342187494	0.08138611913
0.3423958421	0.08128749579
0.3426041901	0.07881756872
0.3428124785	0.08171659708
0.3430208266	0.08236181736
0.3432291448	0.08164576441
0.3434374928	0.08107785136
0.3436458409	0.07862608135
0.3438541591	0.08170359582
0.3440625072	0.08142249286
0.3442708254	0.08149137348
0.3444791734	0.08126670867
0.3446875215	0.08104936779
0.3448958397	0.08098831773
0.3451041579	0.08186734468
0.3453124762	0.08106574416
0.3455208242	0.08227539808
0.3457291722	0.08206261694
0.3459374905	0.08126371354
0.3461458385	0.08150277287
0.3463541567	0.08013295382
0.3465625048	0.08089262992
0.3467708528	0.07838202268
0.346979171	0.08050831407
0.3471875191	0.08227915317
0.3473958075	0.08171574771
0.3476041555	0.08245094121
0.3478125036	0.07848922163
0.3480208218	0.0807068646
0.3482291698	0.08092294633
0.3484374881	0.07865449786
0.3486458361	0.08258072287
0.3488541842	0.08124717325
0.3490625024	0.08067046106
0.3492708504	0.08250671625
0.3494791389	0.08043628186
0.3496874869	0.07859821618
0.3498958349	0.07835703343
0.3501041532	0.08154446632
0.3503125012	0.08143182844
0.3505208194	0.08131228387
0.3507291675	0.08271608502
0.3509375155	0.08073879033
0.3511458337	0.08114827424
0.3513541818	0.08090800792
0.3515625	0.0816564858
0.3517708182	0.08103682846
0.3519791663	0.08115857095
0.3521874845	0.08094671369
0.3523958325	0.08069305867
0.3526041508	0.08074717224
0.3528124988	0.08091393113
0.3530208468	0.08153238147
0.3532291651	0.0807275027
0.3534375131	0.07928545773
0.3536458313	0.08062279969
0.3538541794	0.08155074716
0.3540624976	0.0802859962
0.3542708158	0.08052706718
0.3544791639	0.07856146246
0.3546874821	0.08080232888
0.3548958302	0.08091253042
0.3551041782	0.07847644389
0.3553124964	0.0826722458
0.3555208445	0.07879044116
0.3557291627	0.08233049512
0.3559375107	0.08101489395
0.3561458588	0.0810072571
0.3563541472	0.08064094186
0.3565624952	0.08087772876
0.3567708135	0.08096405119
0.3569791615	0.08144371957
0.3571875095	0.08189597726
0.3573958278	0.08171503246
0.3576041758	0.08179242909
0.357812494	0.08093560487
0.3580208421	0.07860963792
0.3582291901	0.07992016524
0.3584374785	0.08156161755
0.3586458266	0.07857070118
0.3588541448	0.07835467905
0.3590624928	0.0805869624
0.3592708409	0.07839649916
0.3594791591	0.07842472196
0.3596875072	0.0808590427
0.3598958254	0.08206495643
0.3601041734	0.07869213074
0.3603125215	0.08187178522
0.3605208397	0.08075584471
0.3607291579	0.07842072099
0.3609374762	0.07847647369
0.3611458242	0.08041229099
0.3613541722	0.07848891616
0.3615624905	0.07839808613
0.3617708385	0.07846003771
0.3619791567	0.078275159
0.3621875048	0.07862015069
0.3623958528	0.08042581379
0.362604171	0.07864549756
0.3628125191	0.08109276742
0.3630208075	0.08121942729
0.3632291555	0.08049578965
0.3634375036	0.07871069014
0.3636458218	0.0802500546
0.3638541698	0.08067260683
0.3640624881	0.08076619357
0.3642708361	0.07897520065
0.3644791842	0.0820915997
0.3646875024	0.08186049759
0.3648958504	0.08179412037
0.3651041389	0.08058459312
0.3653124869	0.08173302561
0.3655208349	0.08105286211
0.3657291532	0.07817389816
0.3659375012	0.08064863831
0.3661458194	0.08137150109
0.3663541675	0.08148765564
0.3665625155	0.08145458996
0.3667708337	0.08088770509
0.3669791818	0.08026272804
0.3671875	0.08047176152
0.3673958182	0.0798438713
0.3676041663	0.08092862368
0.3678124845	0.08075203747
0.3680208325	0.08065437526
0.3682291508	0.08006191999
0.3684374988	0.07833687961
0.3686458468	0.07844503224
0.3688541651	0.08227595687
0.3690625131	0.07927747071
0.3692708313	0.07846621424
0.3694791794	0.07974383235
0.3696874976	0.07830811292
0.3698958158	0.07812267542
0.3701041639	0.08057695627
0.3703124821	0.07831254601
0.3705208302	0.07818483561
0.3707291782	0.08022853732
0.3709374964	0.0811189115
0.3711458445	0.0805984959
0.3713541627	0.08131499588
0.3715625107	0.08023190498
0.3717708588	0.07901926339
0.3719791472	0.08129795641
0.3721874952	0.08036261052
0.3723958135	0.07844670862
0.3726041615	0.0806152299
0.3728125095	0.08028396964
0.3730208278	0.08019833267
0.3732291758	0.08192645758
0.373437494	0.0813858062
0.3736458421	0.07818121463
0.3738541901	0.08061230183
0.3740624785	0.0782957077
0.3742708266	0.07813054323
0.3744791448	0.08071939647
0.3746874928	0.07818688452
0.3748958409	0.08137272298
0.3751041591	0.08008731902
0.3753125072	0.08025145531
0.3755208254	0.08027876914
0.3757291734	0.07840804011
0.3759375215	0.07809497416
0.3761458397	0.0810393244
0.3763541579	0.0810065046
0.3765624762	0.08150655031
0.3767708242	0.08041388541
0.3769791722	0.08155746013
0.3771874905	0.08058347553
0.3773958385	0.08076582104
0.3776041567	0.08166392148
0.3778125048	0.08059640229
0.3780208528	0.07834382355
0.378229171	0.07988382131
0.3784375191	0.07951649278
0.3786458075	0.08064409345
0.3788541555	0.08179458976
0.3790625036	0.07988167554
0.3792708218	0.08026126772
0.3794791698	0.07988522202
0.3796874881	0.08086771518
0.3798958361	0.07943418622
0.3801041842	0.07809803635
0.3803125024	0.07845322043
0.3805208504	0.08024933934
0.3807291389	0.0780415833
0.3809374869	0.07799942046
0.3811458349	0.08061600477
0.3813541532	0.07811132818
0.3815625012	0.07812282443
0.3817708194	0.07810971886
0.3819791675	0.07805066556
0.3821875155	0.08056683093
0.3823958337	0.08038226515
0.3826041818	0.08029281348
0.3828125	0.08051342517
0.3830208182	0.08101143688
0.3832291663	0.08030922711
0.3834374845	0.07827109843
0.3836458325	0.07805794477
0.3838541508	0.08070250601
0.3840624988	0.07809004188
0.3842708468	0.07803901285
0.3844791651	0.07844723016
0.3846875131	0.07977362722
0.3848958313	0.07805410028
0.3851041794	0.08006428182
0.3853124976	0.08101958036
0.3855208158	0.08100815862
0.3857291639	0.08129774034
0.3859374821	0.08038111031
0.3861458302	0.08004277945
0.3863541782	0.08003820479
0.3865624964	0.07963457704
0.3867708445	0.07998903096
0.3869791627	0.08002401143
0.3871875107	0.08071113378
0.3873958588	0.07969158143
0.3876041472	0.07868658006
0.3878124952	0.08047385514
0.3880208135	0.07985790074
0.3882291615	0.08043709397
0.3884375095	0.08091056347
0.3886458278	0.08114412427
0.3888541758	0.07953269035
0.389062494	0.08053065091
0.3892708421	0.07990939915
0.3894791901	0.07986144722
0.3896874785	0.08010792732
0.3898958266	0.08219475299
0.3901041448	0.08045247942
0.3903124928	0.07793223113
0.3905208409	0.07801531255
0.3907291591	0.08190460503
0.3909375072	0.08118341118
0.3911458254	0.07792786509
0.3913541734	0.08079406619
0.3915625215	0.08009108901
0.3917708397	0.08008747548
0.3919791579	0.08029601723
0.3921874762	0.07971282303
0.3923958242	0.07796639949
0.3926041722	0.08219803125
0.3928124905	0.07982682437
0.3930208385	0.08026400954
0.3932291567	0.07838103175
0.3934375048	0.07972339541
0.3936458528	0.07969070971
0.393854171	0.08090435714
0.3940625191	0.08033145964
0.3942708075	0.08088162541
0.3944791555	0.07961191237
0.3946875036	0.07773937285
0.3948958218	0.07975851744
0.3951041698	0.08083004504
0.3953124881	0.08015780151
0.3955208361	0.0804662481
0.3957291842	0.08163298666
0.3959375024	0.07783566415
0.3961458504	0.07952728122
0.3963541389	0.0805124566
0.3965624869	0.0801769793
0.3967708349	0.08042547107
0.3969791532	0.08135548979
0.3971875012	0.07958973944
0.3973958194	0.08069521189
0.3976041675	0.07789500803
0.3978125155	0.07788478583
0.3980208337	0.07997935265
0.3982291818	0.08036018163
0.3984375	0.08032654226
0.3986458182	0.07961779088
0.3988541663	0.07988649607
0.3990624845	0.08006988466
0.3992708325	0.08052526414
0.3994791508	0.07816407084
0.3996874988	0.08057739586
0.3998958468	0.07786821574
0.4001041651	0.07988829911
0.4003125131	0.08025998622
0.4005208313	0.07781937718
0.4007291794	0.07785777748
0.4009374976	0.07786613703
0.4011458158	0.07984542847
0.4013541639	0.08007542789
0.4015624821	0.07784805447
0.4017708302	0.08013413846
0.4019791782	0.08159685135
0.4021874964	0.07775767148
0.4023958445	0.08053975552
0.4026041627	0.08122048527
0.4028125107	0.07995566726
0.4030208588	0.07969982177
0.4032291472	0.08124370873
0.4034374952	0.08008544892
0.4036458135	0.07807011902
0.4038541615	0.08016505092
0.4040625095	0.08017165214
0.4042708278	0.08109389246
0.4044791758	0.07968405634
0.404687494	0.08039740473
0.4048958421	0.07837110758
0.4051041901	0.08011817187
0.4053124785	0.07765296847
0.4055208266	0.07962030917
0.4057291448	0.08090092987
0.4059374928	0.07752356678
0.4061458409	0.07795267552
0.4063541591	0.079706043
0.4065625072	0.07778996229
0.4067708254	0.07999923825
0.4069791734	0.07749476284
0.4071875215	0.0798407644
0.4073958397	0.07747573406
0.4076041579	0.07797835767
0.4078124762	0.08159057051
0.4080208242	0.07750896364
0.4082291722	0.07996276021
0.4084374905	0.08055025339
0.4086458385	0.08027216792
0.4088541567	0.07969938964
0.4090625048	0.08055056632
0.4092708528	0.07758490741
0.409479171	0.080866687
0.4096875191	0.07983624935
0.4098958075	0.07996238768
0.4101041555	0.0796302259
0.4103125036	0.08108271658
0.4105208218	0.0798785314
0.4107291698	0.07972439378
0.4109374881	0.08156039566
0.4111458361	0.08047650009
0.4113541842	0.0794378221
0.4115625024	0.08015390486
0.4117708504	0.08061379194
0.4119791389	0.07763464749
0.4121874869	0.07937699556
0.4123958349	0.08184512705
0.4126041532	0.08112721145
0.4128125012	0.07930643111
0.4130208194	0.07965933532
0.4132291675	0.07922760397
0.4134375155	0.07741370052
0.4136458337	0.07877457887
0.4138541818	0.07908689976
0.4140625	0.07891866565
0.4142708182	0.08102122694
0.4144791663	0.08066569269
0.4146874845	0.07964850962
0.4148958325	0.07741790265
0.4151041508	0.07938741148
0.4153124988	0.07763835788
0.4155208468	0.07751642168
0.4157291651	0.07939375192
0.4159375131	0.08000651747
0.4161458313	0.07957391441
[truncated: 5,102 more rows]
[truncated: 1 more columns]
