# Supplementary material for: Arabidopsis eIF4E1 protects the translational machinery during TuMV infection and restricts virus accumulation
Source: PLoS Pathog. 2023 Nov 20;19(11):e1011417. doi: 10.1371/journal.ppat.1011417 (PMC10721207; doi:10.1371/journal.ppat.1011417)
Supplement: S1 Supporting Dataset — (ZIP) [file ppat.1011417.s010.zip › Fig 1/Fig 1c-d (Polysome profiles and quantification data + script)/Col_TuMV2.csv]

Col TuMV - 2
Time (min)	Abs
0.0001041666692	0.08736534417
0.000312499993	0.0880895853
0.0005208333605	0.08797571063
0.000729166728	0.08742184937
0.0009375000373	0.08810962737
0.001145833405	0.08744119108
0.001354166772	0.0873715803
0.001562500023	0.0879618004
0.001770833391	0.08747567236
0.001979166642	0.08766283095
0.002187500009	0.08811745793
0.002395833377	0.08884334564
0.002604166744	0.08869059384
0.002812500112	0.08751999587
0.003020833246	0.08832555264
0.003229166614	0.08518280834
0.003437499981	0.08736492693
0.003645833349	0.08850457519
0.003854166716	0.08778008074
0.004062499851	0.08704733104
0.004270833451	0.08906436712
0.004479167052	0.08731856197
0.004687500186	0.08718020469
0.004895833321	0.08686884493
0.005104166921	0.08704578131
0.005312500056	0.08788582683
0.005520833656	0.08771177381
0.005729166791	0.08722532541
0.005937499925	0.08723595738
0.006145833526	0.08724541962
0.00635416666	0.08760125935
0.006562500261	0.08865897357
0.006770833395	0.08861846477
0.00697916653	0.08589332551
0.00718750013	0.08804941922
0.007395833265	0.08852917701
0.007604166865	0.08876350522
0.0078125	0.08882994205
0.008020833135	0.08878973126
0.008229167201	0.09002573788
0.008437500335	0.08907409757
0.00864583347	0.08994621783
0.008854167536	0.09004819393
0.009062500671	0.09181728214
0.009270833805	0.09018781036
0.00947916694	0.09378175437
0.009687500075	0.09759701043
0.00989583414	0.148336798
0.01010416728	0.3354724348
0.01031250041	0.3083152771
0.01052083354	0.1695487499
0.01072916668	0.1297409087
0.01093750075	0.148709625
0.01114583388	0.158453241
0.01135416701	0.1559718996
0.01156250015	0.1550563872
0.01177083328	0.1548232138
0.01197916735	0.1544653773
0.01218750048	0.1512676626
0.01239583362	0.1494090855
0.01260416675	0.1481317729
0.01281249989	0.1446311623
0.01302083395	0.1438474059
0.01322916709	0.1439934373
0.01343750022	0.1405458599
0.01364583336	0.1388094425
0.01385416649	0.1344764084
0.01406250056	0.1329710782
0.01427083369	0.1310849637
0.01447916683	0.1288419515
0.01468749996	0.1280439049
0.0148958331	0.1271127909
0.01510416716	0.1255904436
0.0153125003	0.1259621233
0.01552083343	0.1265729666
0.01572916657	0.1267562509
0.0159374997	0.124807395
0.0161458347	0.1245124862
0.01635416783	0.1226331815
0.01656250097	0.1227504387
0.0167708341	0.124115929
0.01697916724	0.1237776279
0.01718750037	0.1217409223
0.01739583351	0.1223734692
0.0176041685	0.1215577945
0.01781249978	0.1219632328
0.01802083477	0.1220967993
0.01822916605	0.122595489
0.01843750104	0.12301182
0.01864583418	0.1235585511
0.01885416731	0.1229642332
0.01906250045	0.1246393546
0.01927083358	0.1239514649
0.01947916672	0.1228287816
0.01968750171	0.1238300577
0.01989583299	0.1244232208
0.02010416798	0.1235052645
0.02031249925	0.1229186729
0.02052083425	0.1237004995
0.02072916739	0.1239399984
0.02093750052	0.1232481897
0.02114583366	0.1235884875
0.02135416679	0.1202960908
0.02156249993	0.1212603301
0.02177083492	0.1222858131
0.02197916619	0.1220187694
0.02218750119	0.1228739172
0.02239583246	0.1210135072
0.02260416746	0.1209762618
0.0228125006	0.1206448451
0.02302083373	0.1202702373
0.02322916687	0.1210754886
0.0234375	0.1174411252
0.02364583313	0.1196282655
0.02385416813	0.1205625236
0.0240624994	0.1185044125
0.0242708344	0.1174727082
0.02447916567	0.1178376675
0.02468750067	0.1178024635
0.02489583381	0.1175793186
0.02510416694	0.1171936169
0.02531250007	0.1173417345
0.02552083321	0.1166732535
0.02572916634	0.1167623252
0.02593750134	0.1157758757
0.02614583261	0.1139235273
0.02635416761	0.1135635152
0.02656249888	0.1163848639
0.02677083388	0.1154816598
0.02697916701	0.1150273085
0.02718750015	0.1161288619
0.02739583328	0.1149812266
0.02760416642	0.1159269288
0.02781249955	0.1149102598
0.02802083455	0.1143427417
0.02822916582	0.1142675653
0.02843750082	0.1138665602
0.02864583209	0.1152061746
0.02885416709	0.1134871989
0.02906250022	0.1140972599
0.02927083336	0.1133748367
0.02947916649	0.1130752936
0.02968749963	0.1140287295
0.02989583276	0.1129524559
0.03010416776	0.1126648486
0.03031249903	0.1148600057
0.03052083403	0.1105850935
0.0307291653	0.111526683
0.0309375003	0.1130322739
0.0311458353	0.1125323698
0.03135416657	0.1139270589
0.0315624997	0.1140930206
0.03177083284	0.110359855
0.03197916597	0.1134659201
0.03218750283	0.1117875203
0.03239583224	0.1140673012
0.0326041691	0.112478368
0.03281249851	0.1116136685
0.03302083537	0.1123780608
0.0332291685	0.1130158529
0.03343750164	0.1098474115
0.03364583477	0.1119821444
0.03385416791	0.1095128804
0.03406250104	0.1095971987
0.03427083418	0.111433126
0.03447916731	0.1111075357
0.03468750045	0.1093885526
0.03489583358	0.1123849377
0.03510417044	0.1107250005
0.03531249985	0.1125421301
0.03552083299	0.1122332662
0.03572916612	0.1106288433
0.03593750298	0.1107860282
0.03614583611	0.1107613742
0.03635416552	0.1116136312
0.03656249866	0.110724397
0.03677083552	0.1103093624
0.03697916865	0.108884573
0.03718750179	0.1087929457
0.0373958312	0.1114355326
0.03760416806	0.1088922918
0.03781250119	0.1099377945
0.03802083433	0.1097229198
0.03822916746	0.1095288396
0.0384375006	0.1096289828
0.03864583373	0.1100898013
0.03885416687	0.1103188023
0.0390625	0.110036999
0.03927083686	0.109559454
0.03947916627	0.108127296
0.0396874994	0.1096017659
0.03989583254	0.1080653071
0.0401041694	0.1091121808
0.04031250253	0.1086669937
0.04052083194	0.1082792953
0.04072916508	0.1078976169
0.04093750194	0.1094776392
0.04114583507	0.1084439456
0.04135416821	0.1094850674
0.04156249762	0.1063640192
0.04177083448	0.1091859341
0.04197916761	0.1061494499
0.04218750075	0.1092709526
0.04239583388	0.1088055819
0.04260416701	0.1081055775
0.04281250015	0.1084210798
0.04302083328	0.1084821597
0.04322916642	0.1089002416
0.04343750328	0.1080010012
0.04364583269	0.1073463038
0.04385416582	0.1056510955
0.04406249896	0.1054231897
0.04427083582	0.1085027605
0.04447916895	0.1101915091
0.04468749836	0.1078576595
0.0448958315	0.1051471457
0.04510416836	0.1090617329
0.04531250149	0.1074002981
0.04552083462	0.1061663404
0.04572916403	0.1053935587
0.04593750089	0.1077746078
0.04614583403	0.1063402742
0.04635416716	0.1065145135
0.04656250402	0.1069752425
0.04677083343	0.1068533584
0.04697916657	0.1080221459
0.0471874997	0.1066405997
0.04739583656	0.106870912
0.0476041697	0.1045702696
0.04781249911	0.1065270156
0.04802083224	0.1088692099
0.0482291691	0.1062679961
0.04843750224	0.1059465557
0.04864583537	0.1057639942
0.04885416478	0.1073218137
0.04906250164	0.1059325486
0.04927083477	0.1070909053
0.04947916791	0.105835028
0.04968750104	0.1055917367
0.04989583418	0.105647929
0.05010416731	0.105750151
0.05031250045	0.106010884
0.05052083358	0.1039107889
0.05072917044	0.1061480641
0.05093749985	0.1075246558
0.05114583299	0.1058471873
0.05135416612	0.1034772024
0.05156250298	0.1047168747
0.05177083611	0.1050438434
0.05197916552	0.1033125594
0.05218749866	0.1052806899
0.05239583552	0.1051751748
0.05260416865	0.104544647
0.05281250179	0.1055670828
0.0530208312	0.1047035679
0.05322916806	0.1051125526
0.05343750119	0.1048354954
0.05364583433	0.1046796888
0.05385416746	0.105008468
0.0540625006	0.1046726331
0.05427083373	0.1054745689
0.05447916687	0.1048578694
0.0546875	0.1045093089
0.05489583686	0.1047194824
0.05510416627	0.1046180874
0.0553124994	0.1045380235
0.05552083254	0.1028618962
0.0557291694	0.1041040495
0.05593750253	0.1065682098
0.05614583194	0.10210298
0.05635416508	0.1043396294
0.05656250194	0.1040846109
0.05677083507	0.103458643
0.05697916821	0.1017748863
0.05718749762	0.1040656641
0.05739583448	0.1044162363
0.05760416761	0.1037901863
0.05781250075	0.1013136506
0.05802083388	0.1032333598
0.05822916701	0.1040655971
0.05843750015	0.1012300774
0.05864583328	0.1029872894
0.05885416642	0.1009932682
0.05906250328	0.1028017327
0.05927083269	0.1038526222
0.05947916582	0.1028132439
0.05968749896	0.1026503295
0.05989583582	0.1026315093
0.06010416895	0.1027794331
0.06031249836	0.1024467945
0.0605208315	0.1022613719
0.06072916836	0.10174115
0.06093750149	0.1004356444
0.06114583462	0.1019621268
0.06135416403	0.1026857048
0.06156250089	0.105003953
0.06177083403	0.1015998274
0.06197916716	0.0998513028
0.06218750402	0.09980791062
0.06239583343	0.1015313715
0.06260416657	0.1021382138
0.0628124997	0.1000541449
0.06302083284	0.1016266495
0.06322916597	0.09958353639
0.06343749911	0.101932466
0.06364583224	0.1012236103
0.06385416538	0.1011202186
0.06406249851	0.1018418372
0.0642708391	0.1012025625
0.06447916478	0.1011667773
0.06468749791	0.1011575684
0.06489583105	0.1009542048
0.06510417163	0.1011957973
0.06531250477	0.1016986147
0.06552083045	0.1003462374
0.06572916359	0.1011282876
0.06593750417	0.1017820835
0.06614583731	0.09880036116
0.06635417044	0.1007103994
0.06656249613	0.1006933972
0.06677083671	0.09869053215
0.06697916985	0.1002363116
0.06718750298	0.09889061749
0.06739582866	0.1022642851
0.06760416925	0.098420389
0.06781250238	0.1003084704
0.06802083552	0.1008116379
0.06822916865	0.09967115521
0.06843750179	0.100594081
0.06864583492	0.1010211036
0.06885416806	0.1001462638
0.06906250119	0.09767542034
0.06927083433	0.0971724689
0.06947916746	0.09923303127
0.0696875006	0.09994865209
0.06989583373	0.09719319642
0.07010417432	0.09714349359
0.0703125	0.09901877493
0.07052083313	0.09721022844
0.07072916627	0.0989748165
0.0709374994	0.09947529435
0.07114583999	0.09797409177
0.07135416567	0.09965519607
0.07156249881	0.09922900051
0.07177083939	0.09882086515
0.07197916508	0.09842330962
0.07218750566	0.09989313781
0.07239583135	0.09891711175
0.07260416448	0.09953297675
0.07281250507	0.09837990254
0.07302083075	0.09927842021
0.07322917134	0.09865092486
0.07343750447	0.09845321625
0.07364583015	0.09973840415
0.07385417074	0.09861548245
0.07406249642	0.09920301288
0.07427083701	0.09889591485
0.07447917014	0.09916865826
0.07468749583	0.1001422182
0.07489583641	0.09829507023
0.07510416955	0.09863776714
0.07531250268	0.09834227711
0.07552083582	0.09726048261
0.0757291615	0.09712880105
0.07593750209	0.09835350513
0.07614583522	0.0980977267
0.07635416836	0.09716120362
0.07656250149	0.09900866449
0.07677083462	0.0973289758
0.07697916776	0.0969074145
0.07718750089	0.09726753831
0.07739584148	0.0989613533
0.07760416716	0.0971410051
0.0778125003	0.09708415717
0.07802083343	0.09885779023
0.07822916657	0.09713242203
0.07843750715	0.09631157666
0.07864583284	0.09758333862
0.07885416597	0.09700094163
0.07906250656	0.09702838957
0.07927083224	0.09672243893
0.07947917283	0.09730987251
0.07968749851	0.09480946511
0.07989583164	0.09694702178
0.08010417223	0.09477056563
0.08031249791	0.09767246991
0.0805208385	0.09600846469
0.08072917163	0.09644088149
0.08093749732	0.0943839401
0.0811458379	0.09657798707
0.08135416359	0.0968542248
0.08156250417	0.09745916724
0.08177083731	0.09672424942
0.08197916299	0.09754905105
0.08218750358	0.09607744217
0.08239583671	0.09415405244
0.08260416985	0.09736172855
0.08281250298	0.09759147465
0.08302082866	0.09579294175
0.08322916925	0.09568416327
0.08343750238	0.09586211294
0.08364583552	0.09727243334
0.08385416865	0.09410489351
0.08406250179	0.09620983899
0.08427083492	0.09630566835
0.08447916806	0.09574108571
0.08468750119	0.09604630619
0.08489583433	0.0959912166
0.08510416746	0.09349314123
0.0853125006	0.09555898607
0.08552083373	0.09615320712
0.08572917432	0.0953104198
0.0859375	0.09551431239
0.08614583313	0.09578949213
0.08635416627	0.09638374299
0.0865624994	0.09708842635
0.08677083999	0.09486214817
0.08697916567	0.09546683729
0.08718749881	0.09629975259
0.08739583939	0.09525687248
0.08760416508	0.09649787098
0.08781250566	0.09541656077
0.08802083135	0.09481806308
0.08822916448	0.09664821625
0.08843750507	0.09699113667
0.08864583075	0.09547945112
0.08885417134	0.09626615047
0.08906250447	0.0957243368
0.08927083015	0.09700828791
0.08947917074	0.09514545649
0.08968749642	0.09593562037
0.08989583701	0.09740911424
0.09010417014	0.09622524679
0.09031249583	0.09491906315
0.09052083641	0.09470292181
0.09072916955	0.09461462498
0.09093750268	0.09460587054
0.09114583582	0.09435022622
0.0913541615	0.09484166652
0.09156250209	0.09428267926
0.09177083522	0.09267795086
0.09197916836	0.09486874938
0.09218750149	0.09412501752
0.09239583462	0.09641715884
0.09260416776	0.09255184978
0.09281250089	0.0950800702
0.09302084148	0.09406849742
0.09322916716	0.09418858588
0.0934375003	0.0945488438
0.09364583343	0.09251670539
0.09385416657	0.09502855688
0.09406250715	0.09725844115
0.09427083284	0.09594140202
0.09447916597	0.09399164468
0.09468750656	0.09224186838
0.09489583224	0.09217378497
0.09510417283	0.09239035845
0.09531249851	0.09233611822
0.09552083164	0.09470327944
0.09572917223	0.0941875577
0.09593749791	0.0952238664
0.0961458385	0.09211201221
0.09635417163	0.09438728541
0.09656249732	0.09485303611
0.0967708379	0.09441450238
0.09697916359	0.09438329935
0.09718750417	0.09446633607
0.09739583731	0.09222333133
0.09760416299	0.09466825426
0.09781250358	0.09206560999
0.09802083671	0.0939944759
0.09822916985	0.09389173239
0.09843750298	0.09308737516
0.09864582866	0.09446446598
0.09885416925	0.09420578927
0.09906250238	0.09573982656
0.09927083552	0.09198024869
0.09947916865	0.09517604113
0.09968750179	0.09592486918
0.09989583492	0.09560617805
0.1001041681	0.09381785989
0.1003125012	0.09565941244
0.1005208343	0.09473907948
0.1007291675	0.09415617585
0.1009375006	0.09526525438
0.1011458337	0.09386862814
0.1013541743	0.09190200269
0.1015625	0.09490949661
0.1017708331	0.09356413037
0.1019791663	0.09307582676
0.1021874994	0.09325881302
0.10239584	0.09309998155
0.1026041657	0.09339503944
0.1028124988	0.09548541158
0.1030208394	0.09446974844
0.1032291651	0.0942562446
0.1034375057	0.09375371039
0.1036458313	0.0943255201
0.1038541645	0.09566483647
0.1040625051	0.0915658623
0.1042708308	0.09334776551
0.1044791713	0.09389806539
0.1046875045	0.09160814434
0.1048958302	0.09351843596
0.1051041707	0.09422852099
0.1053124964	0.09340251982
0.105520837	0.09139247239
0.1057291701	0.09118957818
0.1059374958	0.09302993119
0.1061458364	0.0949864462
0.1063541695	0.09186125547
0.1065625027	0.09369649738
0.1067708358	0.09188085794
0.1069791615	0.09541188926
0.1071875021	0.09419941902
0.1073958352	0.09420134872
0.1076041684	0.09267154336
0.1078125015	0.09481358528
0.1080208346	0.09126079828
0.1082291678	0.09108880907
0.1084375009	0.09439858049
0.1086458415	0.09366489947
0.1088541672	0.09369878471
0.1090625003	0.09180033207
0.1092708334	0.09334160388
0.1094791666	0.0913567543
0.1096875072	0.09105592221
0.1098958328	0.09411797673
0.110104166	0.09452975541
0.1103125066	0.09438281506
0.1105208322	0.09487767518
0.1107291728	0.09346299618
0.1109374985	0.09543568641
0.1111458316	0.09408595413
0.1113541722	0.09509399533
0.1115624979	0.09394584596
0.1117708385	0.09305485338
0.1119791716	0.09479951859
0.1121874973	0.09553147107
0.1123958379	0.0935999006
0.1126041636	0.09209345281
0.1128125042	0.09291568398
0.1130208373	0.09251705557
0.113229163	0.09285217524
0.1134375036	0.09417633712
0.1136458367	0.09432876855
0.1138541698	0.09351664037
0.114062503	0.09084581584
0.1142708287	0.09342945367
0.1144791692	0.09292408824
0.1146875024	0.093415007
0.1148958355	0.09235212952
0.1151041687	0.09351246804
0.1153125018	0.09051182866
0.1155208349	0.09486205131
0.1157291681	0.09262931347
0.1159375012	0.09079106152
0.1161458343	0.09058675915
0.1163541675	0.09415337443
0.1165625006	0.09402128309
0.1167708337	0.09501148015
0.1169791743	0.09399829805
0.1171875	0.09199896455
0.1173958331	0.09299850464
0.1176041663	0.09291604161
0.1178124994	0.09210728109
0.11802084	0.09241511673
0.1182291657	0.09280973673
0.1184374988	0.09314607829
0.1186458394	0.09339953214
0.1188541651	0.09143624455
0.1190625057	0.09237009287
0.1192708313	0.09265962243
0.1194791645	0.09505126625
0.1196875051	0.09479139745
0.1198958308	0.09374249727
0.1201041713	0.09150590748
0.1203125045	0.09275406599
0.1205208302	0.09324684739
0.1207291707	0.09226839989
0.1209374964	0.09261092544
0.121145837	0.09410264343
0.1213541701	0.09024653584
0.1215624958	0.0904321894
0.1217708364	0.09232187271
0.1219791695	0.08993344754
0.1221875027	0.09289100021
0.1223958358	0.09368921071
0.1226041615	0.09096603096
0.1228125021	0.09299680591
0.1230208352	0.09251712263
0.1232291684	0.09255088866
0.1234375015	0.09161306918
0.1236458346	0.08995959163
0.1238541678	0.08981173486
0.1240625009	0.09104461968
0.1242708415	0.09004917741
0.1244791672	0.08989973366
0.1246875003	0.0897732228
0.1248958334	0.08964843303
0.125104174	0.09160146862
0.1253125072	0.09185738117
0.1255208403	0.09346106648
0.1257291734	0.08939784765
0.1259375066	0.09330704063
0.1261458397	0.09295833111
0.1263541728	0.0897237286
0.126562506	0.09305337816
0.1267708391	0.09323558211
0.1269791722	0.09213156998
0.1271875054	0.09401018918
0.1273958385	0.09121381491
0.1276041716	0.09209834784
0.1278125048	0.08940713853
0.1280208379	0.08953668922
0.128229171	0.0894157216
0.1284375191	0.09277649969
0.1286458373	0.09109678864
0.1288541704	0.08944355696
0.1290625036	0.09104876965
0.1292708367	0.0893900916
0.1294791847	0.09229244292
0.129687503	0.09174597263
0.1298958361	0.09225316346
0.1301041842	0.08958345652
0.1303125024	0.09139103442
0.1305208504	0.09206093848
0.1307291687	0.08933421969
0.1309375018	0.09175690264
0.1311458498	0.09209591895
0.1313541681	0.09173327684
0.1315625161	0.09132448584
0.1317708492	0.09184123576
0.1319791675	0.09168886393
0.1321875155	0.09226839989
0.1323958337	0.09117067605
0.1326041818	0.09158299118
0.1328125149	0.09126408398
0.1330208331	0.09138285369
0.1332291812	0.09196323156
0.1334375143	0.09128002077
0.1336458325	0.09190516919
0.1338541806	0.09106156975
0.1340625137	0.09195820987
0.1342708468	0.09194614738
0.13447918	0.09149024636
0.1346874982	0.09161242843
0.1348958462	0.09147772193
0.1351041794	0.09196316451
0.1353125125	0.09203403443
0.1355208457	0.09013527632
0.1357291639	0.08881209046
0.1359375119	0.09289821237
0.1361458451	0.08933405578
0.1363541782	0.09140604734
0.1365625113	0.09319861978
0.1367708445	0.09137965739
0.1369791776	0.09072490036
0.1371875107	0.09036394209
0.1373958439	0.09111489356
0.137604177	0.08882470429
0.1378125101	0.08862709999
0.1380208433	0.08871418983
0.1382291764	0.09208253771
0.1384375095	0.09255030751
0.1386458427	0.08964028209
0.1388541758	0.08873473108
0.1390625238	0.09047484398
0.1392708421	0.09044583142
0.1394791752	0.08888228983
0.1396875083	0.09109474719
0.1398958415	0.09022018313
0.1401041895	0.09122684598
0.1403125077	0.09135764837
0.1405208409	0.09096245468
0.140729174	0.0887086615
0.1409375072	0.08844107389
0.1411458552	0.09259538352
0.1413541734	0.09238865972
0.1415625066	0.09098011255
0.1417708397	0.09173797816
0.1419791728	0.08849457651
0.1421875209	0.09067028761
0.142395854	0.08995421231
0.1426041722	0.09166865796
0.1428125054	0.0883262828
0.1430208385	0.09054329991
0.1432291865	0.09164522588
0.1434375197	0.09165193886
0.1436458379	0.09193287045
0.143854171	0.08841635287
0.1440625042	0.09061817825
0.1442708522	0.09177139401
0.1444791853	0.08856170624
0.1446875036	0.09077358246
0.1448958367	0.09240736067
0.1451041698	0.09012196213
0.1453125179	0.09252420068
0.145520851	0.09197013825
0.1457291842	0.08834290504
0.1459375024	0.09040059894
0.1461458355	0.09077390283
0.1463541836	0.09064359218
0.1465625167	0.09261149913
0.1467708498	0.08851828426
0.1469791681	0.08819676936
0.1471875012	0.08999682218
0.1473958492	0.09056402743
0.1476041824	0.09080474824
0.1478125155	0.09107411653
0.1480208337	0.08988311142
0.1482291669	0.08826962858
0.1484375149	0.09047589451
0.148645848	0.09196387231
0.1488541812	0.09001516551
0.1490625143	0.09071995318
0.1492708325	0.08858459443
0.1494791806	0.09081777185
0.1496875137	0.091107741
0.1498958468	0.09035297483
0.15010418	0.09022518992
0.1503124982	0.09092731774
0.1505208462	0.09074879438
0.1507291794	0.08802040666
0.1509375125	0.08952851593
0.1511458457	0.08996006846
0.1513541639	0.08794224262
0.1515625119	0.09043585509
0.1517708451	0.09009421617
0.1519791782	0.08976319432
0.1521875113	0.08791381121
0.1523958445	0.09204138815
0.1526041776	0.08975211531
0.1528125107	0.08978318423
0.1530208439	0.09037394822
0.153229177	0.08928391337
0.1534375101	0.09057885408
0.1536458433	0.09094583243
0.1538541764	0.08851955831
0.1540625095	0.08784427494
0.1542708427	0.08783829212
0.1544791758	0.09026300907
0.1546875238	0.09038504213
0.1548958421	0.08955985308
0.1551041752	0.0916422531
0.1553125083	0.09214904159
0.1555208415	0.09082810581
0.1557291895	0.09102010727
0.1559375077	0.09049543738
0.1561458409	0.08835311979
0.156354174	0.08945319057
0.1565625072	0.08990893513
0.1567708552	0.08953551203
0.1569791734	0.08987190574
0.1571875066	0.08963439614
0.1573958397	0.09031110257
0.1576041728	0.09148065746
0.1578125209	0.09016643465
0.158020854	0.09038227051
0.1582291722	0.09156189859
0.1584375054	0.09108711034
0.1586458385	0.08796855062
0.1588541865	0.09073348343
0.1590625197	0.09066081792
0.1592708379	0.08754397184
0.159479171	0.08926760405
0.1596875042	0.09140700847
0.1598958522	0.08776062727
0.1601041853	0.08750207722
0.1603125036	0.08913651109
0.1605208367	0.08959042281
0.1607291698	0.0896749422
0.1609375179	0.0893330425
0.161145851	0.08997497708
0.1613541842	0.09062518924
0.1615625024	0.0875544548
0.1617708355	0.08927632123
0.1619791836	0.08741700649
0.1621875167	0.08973480016
0.1623958498	0.09021314234
0.1626041681	0.08739243448
0.1628125012	0.0892021209
0.1630208492	0.08991266042
0.1632291824	0.09132490307
0.1634375155	0.09125718474
0.1636458337	0.08938786387
0.1638541669	0.08756379783
0.1640625149	0.09086789936
0.164270848	0.0893182233
0.1644791812	0.08936382085
0.1646875143	0.08875308931
0.1648958325	0.08736252785
0.1651041806	0.08733033389
0.1653125137	0.09032340348
0.1655208468	0.0875377357
0.16572918	0.08938898146
0.1659374982	0.0873671174
0.1661458462	0.08957257867
0.1663541794	0.08743362129
0.1665625125	0.08924388885
0.1667708457	0.08724409342
0.1669791639	0.0875191465
0.1671875119	0.08728127927
0.1673958451	0.0872515887
0.1676041782	0.08737075329
0.1678125113	0.09031552821
0.1680208445	0.09005764872
0.1682291776	0.09099747241
0.1684375107	0.08944259584
0.1686458439	0.08907272667
0.168854177	0.08901371807
0.1690625101	0.08965674043
0.1692708433	0.08985515684
0.1694791764	0.09128069878
0.1696875095	0.0907355547
0.1698958427	0.09147123247
0.1701041758	0.08971364051
0.1703125238	0.08961460739
0.1705208421	0.09046958387
0.1707291752	0.09113097936
0.1709375083	0.09108740091
0.1711458415	0.09175581485
0.1713541895	0.08929641545
0.1715625077	0.08834887296
0.1717708409	0.09146007895
0.171979174	0.08862900734
0.1721875072	0.08840829879
0.1723958552	0.08924090117
0.1726041734	0.08714479953
0.1728125066	0.08894877881
0.1730208397	0.09160798788
0.1732291728	0.08883534372
0.1734375209	0.08915367723
0.173645854	0.08992752433
0.1738541722	0.08704695106
0.1740625054	0.08965957165
0.1742708385	0.0887408331
0.1744791865	0.08739072829
0.1746875197	0.08964893967
0.1748958379	0.08931408823
0.175104171	0.08690855652
0.1753125042	0.09001096338
0.1755208522	0.08867160976
0.1757291853	0.08997172862
0.1759375036	0.08698866516
0.1761458367	0.08705198765
0.1763541698	0.0896801874
0.1765625179	0.08685193211
0.176770851	0.0901203379
0.1769791842	0.08705852926
0.1771875024	0.09033538401
0.1773958355	0.08866954595
0.1776041836	0.08686767519
0.1778125167	0.08917080611
0.1780208498	0.08890786022
0.1782291681	0.08923327178
0.1784375012	0.09051568806
0.1786458492	0.08685892075
0.1788541824	0.08686394244
0.1790625155	0.08674090356
0.1792708337	0.09055946767
0.1794791669	0.08970481902
0.1796875149	0.08682572097
0.179895848	0.08715017885
0.1801041812	0.08852615952
0.1803125143	0.08952431381
0.1805208325	0.09053689241
0.1807291806	0.08919519186
0.1809375137	0.08986865729
0.1811458468	0.09040075541
0.18135418	0.08826728165
0.1815624982	0.08677760512
0.1817708462	0.08675298095
0.1819791794	0.08837345988
0.1821875125	0.08839008212
0.1823958457	0.08857668936
0.1826041639	0.08982826024
0.1828125119	0.09137729555
0.1830208451	0.09016401321
0.1832291782	0.08995369822
0.1834375113	0.08991599828
0.1836458445	0.09090347588
0.1838541776	0.08900526911
0.1840625107	0.08662176132
0.1842708439	0.08657572418
0.184479177	0.08675911278
0.1846875101	0.08663452417
0.1848958433	0.08695080876
0.1851041764	0.08890010417
0.1853125095	0.08859811723
0.1855208427	0.08934773505
0.1857291758	0.09108992666
0.1859375238	0.08852542937
0.1861458421	0.09012326598
0.1863541752	0.08659411222
0.1865625083	0.08674346656
0.1867708415	0.08890791982
0.1869791895	0.0866304189
0.1871875077	0.08952625841
0.1873958409	0.08659812063
0.187604174	0.08878789097
0.1878125072	0.08833544701
0.1880208552	0.08648251742
0.1882291734	0.08861277997
0.1884375066	0.08812706918
0.1886458397	0.08823483437
0.1888541728	0.08661448956
0.1890625209	0.08636173606
0.189270854	0.08870078623
0.1894791722	0.08983554691
0.1896875054	0.08623890579
0.1898958385	0.08891605586
0.1901041865	0.08736999333
0.1903125197	0.086972408
0.1905208379	0.08645313978
0.190729171	0.08880256861
0.1909375042	0.08629469573
0.1911458522	0.08810122311
0.1913541853	0.08634168655
0.1915625036	0.08898032457
0.1917708367	0.08850562572
0.1919791698	0.08625952154
0.1921875179	0.08646164089
0.192395851	0.08639565855
0.1926041842	0.08635472506
0.1928125024	0.08876670897
0.1930208355	0.08847350627
0.1932291836	0.08642133325
0.1934375167	0.08634831756
0.1936458498	0.08880656958
0.1938541681	0.08876607567
0.1940625012	0.08965753019
0.1942708492	0.08692595363
0.1944791824	0.08619473875
0.1946875155	0.0887817964
0.1948958337	0.08660112321
0.1951041669	0.08879694343
0.1953125149	0.0880208239
0.195520848	0.0901318714
0.1957291812	0.08637070656
0.1959375143	0.08852193505
0.1961458325	0.08644755185
0.1963541806	0.08826883137
0.1965625137	0.08614006639
0.1967708468	0.08987919241
0.19697918	0.08636259288
0.1971874982	0.08863726258
0.1973958462	0.08788740635
0.1976041794	0.08647702634
0.1978125125	0.08859421313
0.1980208457	0.08865011483
0.1982291639	0.0887907818
0.1984375119	0.08840616792
0.1986458451	0.0868274942
0.1988541782	0.08861453086
0.1990625113	0.08841994405
0.1992708445	0.08746493608
0.1994791776	0.08865008503
0.1996875107	0.09007647634
0.1998958439	0.09128835797
0.200104177	0.08945452422
0.2003125101	0.08871393651
0.2005208433	0.08718393743
0.2007291764	0.09006233513
0.2009375095	0.09080660343
0.2011458427	0.08940042555
0.2013541758	0.08884010464
0.2015625238	0.08835362643
0.2017708421	0.09044060111
0.2019791752	0.09041130543
0.2021875083	0.08837866038
0.2023958415	0.09062100947
0.2026041895	0.08771129698
0.2028125077	0.08616427332
0.2030208409	0.08823727071
0.203229174	0.0890153721
0.2034375072	0.08623372763
0.2036458552	0.09006226808
0.2038541734	0.08949800581
0.2040625066	0.089408122
0.2042708397	0.08820597082
0.2044791728	0.08934611082
0.2046875209	0.09017662704
0.204895854	0.08989918977
0.2051041722	0.08650697023
0.2053125054	0.08636922389
0.2055208385	0.08871711046
0.2057291865	0.08883207291
0.2059375197	0.08965810388
0.2061458379	0.08928089589
0.206354171	0.08860259503
0.2065625042	0.08925966173
0.2067708522	0.08802846074
0.2069791853	0.08930458128
0.2071875036	0.08938980848
0.2073958367	0.08905318379
0.2076041698	0.08920411766
0.2078125179	0.0898437947
0.208020851	0.08851266652
0.2082291842	0.08976914734
0.2084375024	0.08655802906
0.2086458355	0.08875029534
0.2088541836	0.08750711381
0.2090625167	0.08861237019
0.2092708498	0.08891256154
0.2094791681	0.08878166974
0.2096875012	0.08838094771
0.2098958492	0.0877861008
0.2101041824	0.08774653077
0.2103125155	0.0879111439
0.2105208337	0.08990893513
0.2107291669	0.08832929283
0.2109375149	0.08607302606
0.211145848	0.08840049058
0.2113541812	0.0885124132
0.2115625143	0.08612039685
0.2117708325	0.08606784791
0.2119791806	0.0883654952
0.2121875137	0.08775353432
0.2123958468	0.08780438453
0.21260418	0.0859817341
0.2128124982	0.08572616428
0.2130208462	0.0860831216
0.2132291794	0.08566792309
0.2134375125	0.08715964109
0.2136458457	0.08586771041
0.2138541639	0.0860170424
0.2140625119	0.08775242418
0.2142708451	0.08809478581
0.2144791782	0.08812310547
0.2146875113	0.08740690351
0.2148958445	0.08791545779
0.2151041776	0.08610477298
0.2153125107	0.08598520607
0.2155208439	0.08845303953
0.215729177	0.0880029723
0.2159375101	0.08826204389
0.2161458433	0.08944123238
0.2163541764	0.08626005799
0.2165625095	0.08826610446
0.2167708427	0.08763451874
0.2169791758	0.08740731329
0.2171875238	0.08757355064
0.2173958421	0.08834376186
0.2176041752	0.08773838729
0.2178125083	0.08876763284
0.2180208415	0.09086151421
0.2182291895	0.08818414807
0.2184375077	0.08767069131
0.2186458409	0.08752674609
0.218854174	0.08791843802
0.2190625072	0.08761506528
0.2192708552	0.08869770914
0.2194791734	0.08806679398
0.2196875066	0.08808419853
0.2198958397	0.0891578421
0.2201041728	0.08830147237
0.2203125209	0.08850422502
0.220520854	0.08938658983
0.2207291722	0.08807310462
0.2209375054	0.08928181976
0.2211458385	0.08871291578
0.2213541865	0.09010915458
0.2215625197	0.08861922473
0.2217708379	0.08946343511
0.221979171	0.08962675929
0.2221875042	0.08593374491
0.2223958522	0.08931934088
0.2226041853	0.08789371699
0.2228125036	0.08789324015
0.2230208367	0.08585096151
0.2232291698	0.08786965907
0.2234375179	0.08668840677
0.223645851	0.08572540432
0.2238541842	0.08754929155
0.2240625024	0.08912039548
0.2242708355	0.08583901078
0.2244791836	0.0885072127
0.2246875167	0.08758307993
0.2248958498	0.08587288857
0.2251041681	0.08951661736
0.2253125012	0.08789612353
0.2255208492	0.08574937284
0.2257291824	0.08579885215
0.2259375155	0.08591111749
0.2261458337	0.08580718189
0.2263541669	0.08991071582
0.2265625149	0.08796430379
0.226770848	0.09017395228
0.2269791812	0.08855009079
0.2271875143	0.08782459795
0.2273958325	0.08565413952
0.2276041806	0.08948537707
0.2278125137	0.08580452949
0.2280208468	0.08831317723
0.22822918	0.08762593567
0.2284374982	0.08567880094
0.2286458462	0.08558503538
0.2288541794	0.08848899603
0.2290625125	0.08900281787
0.2292708457	0.08604153246
0.2294791639	0.08564830571
0.2296875119	0.0855909586
0.2298958451	0.08836562186
0.2301041782	0.08842013031
0.2303125113	0.08800820261
0.2305208445	0.08857189864
0.2307291776	0.08747902513
0.2309375107	0.08819045871
0.2311458439	0.08851092309
0.231354177	0.08749795705
0.2315625101	0.08578450233
0.2317708433	0.08560470492
0.2319791764	0.08874070644
0.2321875095	0.08839148283
0.2323958427	0.08972649276
0.2326041758	0.08935011923
0.2328125238	0.08953917027
0.2330208421	0.08798297495
0.2332291752	0.0885142535
0.2334375083	0.08940751851
0.2336458415	0.08962972462
0.2338541895	0.09012333304
0.2340625077	0.08887024969
0.2342708409	0.08861811459
0.234479174	0.08988361806
0.2346875072	0.08802649379
0.2348958552	0.08868294209
0.2351041734	0.08946757019
0.2353125066	0.08715685457
0.2355208397	0.08912415057
0.2357291728	0.08872047812
0.2359375209	0.08762288839
0.236145854	0.08924742043
0.2363541722	0.08870276064
0.2365625054	0.08782307804
0.2367708385	0.08817051351
0.2369791865	0.08817799389
0.2371875197	0.08588503301
0.2373958379	0.08864230663
0.237604171	0.0881742239
0.2378125042	0.08852127194
0.2380208522	0.08733122051
0.2382291853	0.08647209406
0.2384375036	0.09003271163
0.2386458367	0.08871456981
0.2388541698	0.08785907924
0.2390625179	0.08757000417
0.239270851	0.08842295408
0.2394791842	0.08849127591
0.2396875024	0.08585244417
0.2398958355	0.08832272887
0.2401041836	0.08738278598
0.2403125167	0.0889499858
0.2405208498	0.08813239634
0.2407291681	0.08922795951
0.2409375012	0.0867343992
0.2411458492	0.08812881261
0.2413541824	0.08777748048
0.2415625155	0.08801032603
0.2417708337	0.08554852754
0.2419791669	0.08802431077
0.2421875149	0.08880694956
0.242395848	0.0887215212
0.2426041812	0.08829227835
0.2428125143	0.0877527371
0.2430208325	0.08885725588
0.2432291806	0.08702345192
0.2434375137	0.08787505329
0.2436458468	0.08949100971
0.24385418	0.08782456815
0.2440624982	0.08828383684
0.2442708462	0.08755369484
0.2444791794	0.08534406126
0.2446875125	0.08587553352
0.2448958457	0.08854167908
0.2451041639	0.08884897083
0.2453125119	0.08781417459
0.2455208451	0.08728115261
0.2457291782	0.08782532811
0.2459375113	0.08542403579
0.2461458445	0.08799675852
0.2463541776	0.08873095363
0.2465625107	0.08678206056
0.2467708439	0.08807357401
0.246979177	0.0881165117
0.2471875101	0.08822119236
0.2473958433	0.08825583011
0.2476041764	0.0894536376
0.2478125095	0.08792189509
0.2480208427	0.08901546896
0.2482291758	0.08815801889
0.2484375238	0.08892704546
0.2486458421	0.08824916929
0.2488541752	0.08853513747
0.2490625083	0.08914169669
0.2492708415	0.08768630773
0.2494791895	0.08545614779
0.2496875077	0.08786579221
0.2498958409	0.0880029425
0.2501041591	0.08754558861
0.2503124774	0.08831552416
0.2505208254	0.08934200555
0.2507291734	0.08784525841
0.2509374917	0.08735964447
0.2511458397	0.08732795715
0.2513541579	0.08733596653
0.251562506	0.08836774528
0.2517708242	0.08532620221
0.2519791722	0.08691709489
0.2521874905	0.08843526989
0.2523958087	0.08788782358
0.2526041567	0.08673069626
0.2528125048	0.08921270072
0.253020823	0.08969546854
0.253229171	0.08942621946
0.2534374893	0.08730821311
0.2536458373	0.0869108662
0.2538541555	0.08716606349
0.2540625036	0.08771703392
0.2542708218	0.08758773655
0.2544791698	0.08680295944
0.2546874881	0.08519493788
0.2548958361	0.08731279522
0.2551041543	0.08732878417
0.2553125024	0.08520998806
0.2555208206	0.08850546926
0.2557291687	0.08728981763
0.2559374869	0.08780812472
0.2561458349	0.08930884302
0.2563541532	0.08481802791
0.2565625012	0.08760154247
0.2567708492	0.08816670626
0.2569791675	0.08740548044
0.2571874857	0.08859560639
0.2573958337	0.08697322756
0.257604152	0.08771275729
0.2578125	0.08711347729
0.2580208182	0.08562787622
0.2582291663	0.08815158159
0.2584374845	0.08495487273
0.2586458325	0.08801026642
0.2588541806	0.08804126829
0.2590624988	0.08697316796
0.259270817	0.08775220066
0.2594791651	0.08856840432
0.2596874833	0.08774519712
0.2598958313	0.08756965399
0.2601041794	0.08675684035
0.2603124976	0.08959147334
0.2605208158	0.08516412973
0.2607291639	0.0850160718
0.2609375119	0.08882755786
0.2611458302	0.08867256343
0.2613541484	0.08841340244
0.2615624964	0.08949358761
0.2617708147	0.08750040084
0.2619791627	0.08802887797
0.2621875107	0.08812662214
0.262395829	0.08760018647
0.2626041472	0.08841140568
0.2628124952	0.08924420923
0.2630208433	0.08750853688
0.2632291615	0.08761510253
0.2634375095	0.0848383531
0.2636458278	0.08481972665
0.263854146	0.08818931878
0.264062494	0.08903738856
0.2642708421	0.08952298015
0.2644791603	0.08820026368
0.2646874785	0.08896678686
0.2648958266	0.08943655342
0.2651041746	0.08805014938
0.2653124928	0.08891351521
0.2655208409	0.08777307719
0.2657291591	0.08465630561
0.2659374774	0.08482196182
0.2661458254	0.08481944352
0.2663541734	0.08768877387
0.2665624917	0.08663854003
0.2667708397	0.0845656544
0.2669791579	0.08691817522
0.2671874762	0.08513257653
0.2673958242	0.0879362151
0.2676041722	0.08726485074
0.2678124905	0.08795672655
0.2680208385	0.08669690788
0.2682291567	0.08771538734
0.2684375048	0.08793013543
0.2686458528	0.08732194453
0.268854171	0.08638716489
0.2690625191	0.08482366055
0.2692708075	0.0844380483
0.2694791555	0.08760885894
0.2696875036	0.08661177009
0.2698958218	0.08450983465
0.2701041698	0.08793707192
0.2703124881	0.08964229375
0.2705208361	0.08631863445
0.2707291842	0.08451323211
0.2709375024	0.08790069073
0.2711458504	0.08705116063
0.2713541389	0.08448087424
0.2715624869	0.08604320139
0.2717708349	0.08689768612
0.2719791532	0.08819610626
0.2721875012	0.08457776159
0.2723958194	0.08600381762
0.2726041675	0.08462315053
0.2728125155	0.08459496498
0.2730208337	0.08578380942
0.2732291818	0.08724237978
0.2734375	0.0872894451
0.2736458182	0.08437560499
0.2738541663	0.08426238596
0.2740624845	0.08711271733
0.2742708325	0.08862103522
0.2744791508	0.0859933719
0.2746874988	0.0845528841
0.2748958468	0.08473473787
0.2751041651	0.0850616321
0.2753125131	0.08716375381
0.2755208313	0.08741655946
0.2757291794	0.08422825485
0.2759374976	0.08633401245
0.2761458158	0.08903615177
0.2763541639	0.08435180783
0.2765624821	0.08794233203
0.2767708302	0.08427511901
0.2769791782	0.08676897734
0.2771874964	0.08444452286
0.2773958445	0.08840344101
0.2776041627	0.08471661061
0.2778125107	0.08539324999
0.2780208588	0.0844226107
0.2782291472	0.0842641145
0.2784374952	0.08714558929
0.2786458135	0.08677959442
0.2788541615	0.08620758355
0.2790625095	0.08723567426
0.2792708278	0.08817023039
0.2794791758	0.08430987597
0.279687494	0.08782634139
0.2798958421	0.08741779625
0.2801041901	0.08510779589
0.2803124785	0.08693483472
0.2805208266	0.0874087736
0.2807291448	0.08796455711
0.2809374928	0.08769188076
0.2811458409	0.08787045628
0.2813541591	0.08619792759
0.2815625072	0.08863589168
0.2817708254	0.08758947998
0.2819791734	0.08799958229
0.2821875215	0.08768826723
0.2823958397	0.08727374673
0.2826041579	0.08636006713
0.2828124762	0.08717938513
0.2830208242	0.08644790202
0.2832291722	0.08717517555
0.2834374905	0.08856719732
0.2836458385	0.08762887865
0.2838541567	0.08669194579
0.2840625048	0.08791517466
0.2842708528	0.08652314544
0.284479171	0.08685553819
0.2846875191	0.08624878526
0.2848958075	0.08613523841
0.2851041555	0.0877976343
0.2853125036	0.08790119737
0.2855208218	0.08427546173
0.2857291698	0.0868210122
0.2859374881	0.08537387103
0.2861458361	0.08667143434
0.2863541842	0.08433748037
0.2865625024	0.08640355617
0.2867708504	0.08420462161
0.2869791389	0.08732888103
0.2871874869	0.08689530939
0.2873958349	0.08749618381
0.2876041532	0.08672089875
0.2878125012	0.08814685792
0.2880208194	0.08814073354
0.2882291675	0.08431817591
0.2884375155	0.08429013938
0.2886458337	0.08657360077
0.2888541818	0.08411522955
0.2890625	0.0861928463
0.2892708182	0.08549015224
0.2894791663	0.08808848262
0.2896874845	0.08622434735
0.2898958325	0.0863161087
0.2901041508	0.08637815714
0.2903124988	0.08553166687
0.2905208468	0.08556041121
0.2907291651	0.08682800084
0.2909375131	0.08564310521
0.2911458313	0.08633710444
0.2913541794	0.08732495457
0.2915624976	0.08687962592
0.2917708158	0.08719890565
0.2919791639	0.08656633645
0.2921874821	0.08659540862
0.2923958302	0.08643507212
0.2926041782	0.08735087514
0.2928124964	0.0874344185
0.2930208445	0.08614265174
0.2932291627	0.08405412734
0.2934375107	0.08394246548
0.2936458588	0.08396683633
0.2938541472	0.08704040945
0.2940624952	0.08617911488
0.2942708135	0.0861633569
0.2944791615	0.08392814547
0.2946875095	0.08578047156
0.2948958278	0.08660656214
0.2951041758	0.08617595583
0.295312494	0.086278148
0.2955208421	0.08632399887
0.2957291901	0.08635219932
0.2959374785	0.08813991398
0.2961458266	0.08481512964
0.2963541448	0.08653256297
0.2965624928	0.08802960068
0.2967708409	0.08557289839
0.2969791591	0.08700229228
0.2971875072	0.08623944223
0.2973958254	0.08594516665
0.2976041734	0.08599486202
0.2978125215	0.08380992711
0.2980208397	0.0868428573
0.2982291579	0.08364277333
0.2984374762	0.08788151294
0.2986458242	0.08366314322
0.2988541722	0.08640570194
0.2990624905	0.08410213143
0.2992708385	0.08603341877
0.2994791567	0.08647374064
0.2996875048	0.08455640823
0.2998958528	0.08379017562
0.300104171	0.08465224504
0.3003125191	0.08372663707
0.3005208075	0.08743008226
0.3007291555	0.08826360106
0.3009375036	0.08517058939
0.3011458218	0.08783569187
0.3013541698	0.08610187471
0.3015624881	0.08556952327
0.3017708361	0.08814676106
0.3019791842	0.08366622031
0.3021875024	0.08375714719
0.3023958504	0.08589944988
0.3026041389	0.08677441627
0.3028124869	0.0837829262
0.3030208349	0.08640039712
0.3032291532	0.08760005981
0.3034375012	0.08546182513
0.3036458194	0.08397880197
0.3038541675	0.08722560853
0.3040625155	0.0855493471
0.3042708337	0.08721826971
0.3044791818	0.08631626517
0.3046875	0.08724725246
0.3048958182	0.0837444365
0.3051041663	0.08622829616
0.3053124845	0.08775581419
0.3055208325	0.08396853507
0.3057291508	0.08668664098
0.3059374988	0.08780625463
0.3061458468	0.08639496565
0.3063541651	0.08408924937
0.3065625131	0.08572865278
0.3067708313	0.08587471396
0.3069791794	0.08555130661
0.3071874976	0.08704879135
0.3073958158	0.08711401373
0.3076041639	0.08777234703
0.3078124821	0.08572411537
0.3080208302	0.08689044416
0.3082291782	0.08677643538
0.3084374964	0.08644916117
0.3086458445	0.08710952848
0.3088541627	0.08602877706
0.3090625107	0.08667102456
0.3092708588	0.08664017916
0.3094791472	0.08713550121
0.3096874952	0.0836802125
0.3098958135	0.08392067254
0.3101041615	0.08383771032
0.3103125095	0.08717137575
0.3105208278	0.08651749045
0.3107291758	0.08627641201
0.310937494	0.08378201723
0.3111458421	0.08569531888
0.3113541901	0.08610802889
0.3115624785	0.08539699763
0.3117708266	0.08616569638
0.3119791448	0.08614782989
0.3121874928	0.08563390374
0.3123958409	0.0840094611
0.3126041591	0.08590292186
0.3128125072	0.08355584741
0.3130208254	0.085856013
0.3132291734	0.08642847091
0.3134375215	0.08364239335
0.3136458397	0.08612731099
0.3138541579	0.08518249542
0.3140624762	0.08740963042
0.3142708242	0.08633195609
0.3144791722	0.08368147165
0.3146874905	0.08590954542
0.3148958385	0.0838901177
0.3151041567	0.08667535335
0.3153125048	0.08584326506
0.3155208528	0.08575287461
0.315729171	0.08374330401
0.3159375191	0.08563333005
0.3161458075	0.08715701103
0.3163541555	0.08671315759
0.3165625036	0.085087955
0.3167708218	0.08545022458
0.3169791698	0.08671293408
0.3171874881	0.08603591472
0.3173958361	0.08370055258
0.3176041842	0.08714185655
0.3178125024	0.08524592966
0.3180208504	0.0867331326
0.3182291389	0.08587178588
0.3184374869	0.08538880944
0.3186458349	0.08613248914
0.3188541532	0.0874407813
0.3190625012	0.08372795582
0.3192708194	0.08390431106
0.3194791675	0.08404046297
0.3196875155	0.08770731091
0.3198958337	0.08668331802
0.3201041818	0.0879432261
0.3203125	0.08624326438
0.3205208182	0.08383796364
0.3207291663	0.08755996078
0.3209374845	0.08419919014
0.3211458325	0.08370968699
0.3213541508	0.08643779159
0.3215624988	0.08655370027
0.3217708468	0.08657746017
0.3219791651	0.08650036901
0.3221875131	0.08392924815
0.3223958313	0.08614966273
0.3226041794	0.08626066148
0.3228124976	0.08729159087
0.3230208158	0.08438856155
0.3232291639	0.08848334849
0.3234374821	0.08387140185
0.3236458302	0.08681292087
0.3238541782	0.08716210723
0.3240624964	0.08714122325
0.3242708445	0.0886585936
0.3244791627	0.08826673776
0.3246875107	0.08687339723
0.3248958588	0.08586149663
0.3251041472	0.08607210964
0.3253124952	0.08373489231
0.3255208135	0.08605854213
0.3257291615	0.08790268749
0.3259375095	0.08674112707
0.3261458278	0.08647803217
0.3263541758	0.08440682292
0.326562494	0.08713667095
0.3267708421	0.08385451138
0.3269791901	0.08687741309
0.3271874785	0.08767332137
0.3273958266	0.08678708971
0.3276041448	0.08618188649
0.3278124928	0.08645778894
0.3280208409	0.08738031238
0.3282291591	0.08786348253
0.3284375072	0.08703762293
0.3286458254	0.08802285045
0.3288541734	0.0860157758
0.3290625215	0.08700327575
0.3292708397	0.08796883374
0.3294791579	0.08697889
0.3296874762	0.0869756341
0.3298958242	0.08395044506
0.3301041722	0.08639388531
0.3303124905	0.08643198013
0.3305208385	0.08410448581
0.3307291567	0.08637004346
0.3309375048	0.0881132409
0.3311458528	0.08493082225
0.331354171	0.08417640626
0.3315625191	0.08382395655
0.3317708075	0.08496620506
0.3319791555	0.08792801201
0.3321875036	0.08737876266
0.3323958218	0.08398631215
0.3326041698	0.08557359129
0.3328124881	0.08771751076
0.3330208361	0.08613981307
0.3332291842	0.08615101874
0.3334375024	0.08596264571
0.3336458504	0.08588197082
0.3338541389	0.08613905311
0.3340624869	0.08727339655
0.3342708349	0.08571906388
0.3344791532	0.08601107448
0.3346875012	0.08812069148
0.3348958194	0.08637402207
0.3351041675	0.08525900543
0.3353125155	0.08601038158
0.3355208337	0.08598434925
0.3357291818	0.08615619689
0.3359375	0.08382006735
0.3361458182	0.08724950254
0.3363541663	0.08390384167
0.3365624845	0.08631017059
0.3367708325	0.08394130319
0.3369791508	0.08775964379
0.3371874988	0.08631165326
0.3373958468	0.08392230421
0.3376041651	0.08714362979
0.3378125131	0.08388239145
0.3380208313	0.08400119841
0.3382291794	0.08370573074
0.3384374976	0.08810293674
0.3386458158	0.08418149501
0.3388541639	0.08354543149
0.3390624821	0.0858277455
0.3392708302	0.08530963212
0.3394791782	0.08579620719
0.3396874964	0.08714201301
0.3398958445	0.0856693089
0.3401041627	0.08720390499
0.3403125107	0.08361154795
0.3405208588	0.08606194705
0.3407291472	0.08415821195
0.3409374952	0.08504352719
0.3411458135	0.08645197749
0.3413541615	0.08550200611
0.3415625095	0.08609092236
0.3417708278	0.08649525046
0.3419791758	0.08696133643
0.342187494	0.08573653549
0.3423958421	0.08573561907
0.3426041901	0.08377739787
0.3428124785	0.08546510339
0.3430208266	0.08681228757
0.3432291448	0.083359465
0.3434374928	0.08556614816
0.3436458409	0.0866888538
0.3438541591	0.08589925617
0.3440625072	0.08332139254
0.3442708254	0.08344547451
0.3444791734	0.08356952667
0.3446875215	0.08585704863
0.3448958397	0.08352004737
0.3451041579	0.08360756189
0.3453124762	0.08317276835
0.3455208242	0.0834300071
0.3457291722	0.08676666766
0.3459374905	0.08343660086
0.3461458385	0.08333795518
0.3463541567	0.08560083061
0.3465625048	0.08695378155
0.3467708528	0.08503635228
0.346979171	0.08572436124
0.3471875191	0.0848961696
0.3473958075	0.0858187899
0.3476041555	0.08693559468
0.3478125036	0.08340316266
0.3480208218	0.08544092625
0.3482291698	0.08714675903
0.3484374881	0.0859529227
0.3486458361	0.08719839901
0.3488541842	0.08586601168
0.3490625024	0.08539498597
0.3492708504	0.08461660892
0.3494791389	0.08532036841
0.3496874869	0.08665923774
0.3498958349	0.08593758941
0.3501041532	0.08318634331
0.3503125012	0.08655218035
0.3505208194	0.08315806836
0.3507291675	0.08654851466
0.3509375155	0.08711057156
0.3511458337	0.08526313305
0.3513541818	0.08588736504
0.3515625	0.08328344673
0.3517708182	0.08309102058
0.3519791663	0.0846702382
0.3521874845	0.08701212704
0.3523958325	0.08416101336
0.3526041508	0.08621573448
0.3528124988	0.08314016461
0.3530208468	0.085022524
0.3532291651	0.08563916385
0.3534375131	0.08317154646
0.3536458313	0.08458018303
0.3538541794	0.08316966891
0.3540624976	0.08287937194
0.3542708158	0.08533338457
0.3544791639	0.08468943089
0.3546874821	0.08510275185
0.3548958302	0.08345156163
0.3551041782	0.08292273432
0.3553124964	0.08294024318
0.3555208445	0.08575341105
0.3557291627	0.08620651066
0.3559375107	0.08543456346
0.3561458588	0.08520680666
0.3563541472	0.08631743491
0.3565624952	0.08468864113
0.3567708135	0.08260320127
0.3569791615	0.0831136182
0.3571875095	0.0858554095
0.3573958278	0.08505310118
0.3576041758	0.08693632483
0.357812494	0.08443911374
0.3580208421	0.0852510035
0.3582291901	0.08266545087
0.3584374785	0.0847914964
0.3586458266	0.08716675639
0.3588541448	0.08523446321
0.3590624928	0.08460009098
0.3592708409	0.08465803415
0.3594791591	0.08489585668
0.3596875072	0.08456644416
0.3598958254	0.08602089435
0.3601041734	0.08601249754
0.3603125215	0.08288961649
0.3605208397	0.08483303338
0.3607291579	0.08488056064
0.3609374762	0.08623404056
0.3611458242	0.08235947043
0.3613541722	0.08461374789
0.3615624905	0.08459980786
0.3617708385	0.08256700635
0.3619791567	0.08519735932
0.3621875048	0.08445433527
0.3623958528	0.08615168184
0.362604171	0.08533395082
0.3628125191	0.08450508863
0.3630208075	0.08257790655
0.3632291555	0.08275319636
0.3634375036	0.08451998979
0.3636458218	0.08507151902
0.3638541698	0.08526839316
0.3640624881	0.08478218317
0.3642708361	0.0844418481
0.3644791842	0.08445200324
0.3646875024	0.08451775461
0.3648958504	0.08410806954
0.3651041389	0.08477592468
0.3653124869	0.0842012018
0.3655208349	0.0852534622
0.3657291532	0.08602587879
0.3659375012	0.08544691652
0.3661458194	0.08424991369
0.3663541675	0.08456348628
0.3665625155	0.08462050557
0.3667708337	0.08270195872
0.3669791818	0.08595260978
0.3671875	0.08419547975
0.3673958182	0.08668148518
0.3676041663	0.08487228304
0.3678124845	0.08397729695
0.3680208325	0.08466876298
0.3682291508	0.08596074581
0.3684374988	0.0844348371
0.3686458468	0.08485229313
0.3688541651	0.08663948625
0.3690625131	0.08455052972
0.3692708313	0.08447766304
0.3694791794	0.08476211131
0.3696874976	0.0857103914
0.3698958158	0.08390242606
0.3701041639	0.08517464995
0.3703124821	0.08467813581
0.3705208302	0.08200339228
0.3707291782	0.08611613512
0.3709374964	0.08223181963
0.3711458445	0.08467404544
0.3713541627	0.08230186254
0.3715625107	0.0849538669
0.3717708588	0.08552608639
0.3719791472	0.08332268149
0.3721874952	0.08491886407
0.3723958135	0.0846003145
0.3726041615	0.0825862661
0.3728125095	0.08414243907
0.3730208278	0.08201023936
0.3732291758	0.08437564224
0.373437494	0.08226875961
0.3736458421	0.08351703733
0.3738541901	0.08261171728
0.3740624785	0.08422470838
0.3742708266	0.08530241251
0.3744791448	0.08340698481
0.3746874928	0.08209904283
0.3748958409	0.0820049569
0.3751041591	0.08362931013
0.3753125072	0.08656393737
0.3755208254	0.08447515219
0.3757291734	0.08195668459
0.3759375215	0.08386210352
0.3761458397	0.08357417583
0.3763541579	0.0819625631
0.3765624762	0.0841639936
0.3767708242	0.08484791964
0.3769791722	0.08203866333
0.3771874905	0.08616149426
0.3773958385	0.08544392139
0.3776041567	0.08541729301
0.3778125048	0.08399190009
0.3780208528	0.08548312634
0.378229171	0.08217635751
0.3784375191	0.08467870206
0.3786458075	0.08570777625
0.3788541555	0.08530556411
0.3790625036	0.08469314128
0.3792708218	0.08497470617
0.3794791698	0.08543200791
0.3796874881	0.08555527776
0.3798958361	0.08588859439
0.3801041842	0.08166410774
0.3803125024	0.08174690604
0.3805208504	0.08512014151
0.3807291389	0.08535764366
0.3809374869	0.08415064216
0.3811458349	0.0851046443
0.3813541532	0.08357916027
0.3815625012	0.08228164911
0.3817708194	0.08359042555
0.3819791675	0.08346373588
0.3821875155	0.08170428127
0.3823958337	0.08245287836
0.3826041818	0.08495733142
0.3828125	0.08308299631
0.3830208182	0.08477434516
0.3832291663	0.08440116793
0.3834374845	0.08457776159
0.3836458325	0.081782341
0.3838541508	0.08440078795
0.3840624988	0.08443845809
0.3842708468	0.08492081612
0.3844791651	0.08184906095
0.3846875131	0.08374035358
0.3848958313	0.08454332501
0.3851041794	0.08149702847
0.3853124976	0.08244630694
0.3855208158	0.08367908746
0.3857291639	0.08167569339
0.3859374821	0.08284509927
0.3861458302	0.08482649177
0.3863541782	0.0817367509
0.3865624964	0.0840812996
0.3867708445	0.08424934745
0.3869791627	0.0849320814
0.3871875107	0.08367622644
0.3873958588	0.08378901333
0.3876041472	0.08149074763
0.3878124952	0.08157613873
0.3880208135	0.08149787039
0.3882291615	0.08145502955
0.3884375095	0.08429777622
0.3886458278	0.08170624822
0.3888541758	0.08166060597
0.389062494	0.081475541
0.3892708421	0.083372958
0.3894791901	0.08327855915
0.3896874785	0.0852349028
0.3898958266	0.08126287162
0.3901041448	0.08329461515
0.3903124928	0.08486888558
0.3905208409	0.08400763571
0.3907291591	0.08453801274
0.3909375072	0.08131162822
0.3911458254	0.08348873258
0.3913541734	0.08420839906
0.3915625215	0.08481900394
0.3917708397	0.08170796931
0.3919791579	0.08315107971
0.3921874762	0.08184893429
0.3923958242	0.082430318
0.3926041722	0.08474992961
0.3928124905	0.08420349658
0.3930208385	0.08351954818
0.3932291567	0.08376584947
0.3934375048	0.08436611295
0.3936458528	0.08430635929
0.393854171	0.08413200825
0.3940625191	0.08120572567
0.3942708075	0.08330176026
0.3944791555	0.08152060956
0.3946875036	0.08284775913
0.3948958218	0.08466631174
0.3951041698	0.08362381905
0.3953124881	0.08287009597
0.3955208361	0.08313763142
0.3957291842	0.08261518925
0.3959375024	0.08327423036
0.3961458504	0.08119527251
0.3963541389	0.08114662021
0.3965624869	0.08285562694
0.3967708349	0.08334507048
0.3969791532	0.08196031302
0.3971875012	0.08272907883
0.3973958194	0.0829885304
0.3976041675	0.08288056403
0.3978125155	0.0848916024
0.3980208337	0.08479624987
0.3982291818	0.08093111962
0.3984375	0.08297540247
0.3986458182	0.08304807544
0.3988541663	0.08406810462
0.3990624845	0.08282408118
0.3992708325	0.08129820228
0.3994791508	0.08349680156
0.3996874988	0.08297669142
0.3998958468	0.08203800768
0.4001041651	0.08292420208
0.4003125131	0.08107461035
0.4005208313	0.08101096749
0.4007291794	0.08106643707
0.4009374976	0.08376634866
0.4011458158	0.0827242583
0.4013541639	0.08261234313
0.4015624821	0.08324109018
0.4017708302	0.08390568942
0.4019791782	0.08268548548
0.4021874964	0.0811663419
0.4023958445	0.08235245943
0.4026041627	0.08512930572
0.4028125107	0.08330217004
0.4030208588	0.08331277221
0.4032291472	0.08089462668
0.4034374952	0.08322405815
0.4036458135	0.08249995857
0.4038541615	0.08249216527
0.4040625095	0.08499199152
0.4042708278	0.08485799283
0.4044791758	0.0806716755
0.404687494	0.08399256319
0.4048958421	0.0824328512
0.4051041901	0.08306983113
0.4053124785	0.08286693692
0.4055208266	0.0807601735
0.4057291448	0.0827704221
0.4059374928	0.08301489055
0.4061458409	0.08277123421
0.4063541591	0.08248818666
0.4065625072	0.08286677301
0.4067708254	0.08069421351
0.4069791734	0.08063040674
0.4071875215	0.08255686611
0.4073958397	0.08062797785
0.4076041579	0.08478406817
0.4078124762	0.08126034588
0.4080208242	0.0833202675
0.4082291722	0.08067818731
0.4084374905	0.0807665661
0.4086458385	0.08075362444
0.4088541567	0.08461952955
0.4090625048	0.08295901865
0.4092708528	0.08052710444
0.409479171	0.08055610955
0.4096875191	0.08050778508
0.4098958075	0.08059690148
0.4101041555	0.08051899821
0.4103125036	0.08371700346
0.4105208218	0.0808256492
0.4107291698	0.08060986549
0.4109374881	0.08218511939
0.4111458361	0.08447992802
0.4113541842	0.08391536772
0.4115625024	0.08455360681
0.4117708504	0.08243788779
0.4119791389	0.08336658776
0.4121874869	0.08242806047
0.4123958349	0.08292849362
0.4126041532	0.08068990707
0.4128125012	0.08439510316
0.4130208194	0.08334939927
0.4132291675	0.08324065059
0.4134375155	0.08350172639
0.4136458337	0.08435020596
0.4138541818	0.082721062
0.4140625	0.08314091712
0.4142708182	0.08203856647
0.4144791663	0.08355133235
0.4146874845	0.08329041302
0.4148958325	0.08274182677
0.4151041508	0.08352440596
0.4153124988	0.08370962739
0.4155208468	0.08308979124
0.4157291651	0.08278555423
0.4159375131	0.08474124968
0.4161458313	0.08450524509
[truncated: 4,453 more rows]
[truncated: 1 more columns]
