# Supplementary material for: Arabidopsis eIF4E1 protects the translational machinery during TuMV infection and restricts virus accumulation
Source: PLoS Pathog. 2023 Nov 20;19(11):e1011417. doi: 10.1371/journal.ppat.1011417 (PMC10721207; doi:10.1371/journal.ppat.1011417)
Supplement: S1 Supporting Dataset — (ZIP) [file ppat.1011417.s010.zip › Fig 1/Fig 1c-d (Polysome profiles and quantification data + script)/Col_TuMV3.csv]

Col TuMV - 3
Time (min)	Abs
0.0001041666692	0.08485987782
0.000312499993	0.08515087515
0.0005208333605	0.08570027351
0.000729166728	0.08565042168
0.0009375000373	0.08485601097
0.001145833405	0.08534598351
0.001354166772	0.0848897174
0.001562500023	0.08558373898
0.001770833391	0.0850950703
0.001979166642	0.08540803194
0.002187500009	0.08490847796
0.002395833377	0.08553919941
0.002604166744	0.08570329845
0.002812500112	0.08573483676
0.003020833246	0.08455184847
0.003229166614	0.08547751606
0.003437499981	0.08662416041
0.003645833349	0.08549866825
0.003854166716	0.08580794185
0.004062499851	0.08594118804
0.004270833451	0.08529356122
0.004479167052	0.08646776527
0.004687500186	0.08592705429
0.004895833321	0.08668041229
0.005104166921	0.08667952567
0.005312500056	0.08644363284
0.005520833656	0.08780150115
0.005729166791	0.08880799264
0.005937499925	0.0894479081
0.006145833526	0.09015467763
0.00635416666	0.08996631205
0.006562500261	0.1285700053
0.006770833395	0.3212852776
0.00697916653	0.3170138597
0.00718750013	0.1803410649
0.007395833265	0.1254336536
0.007604166865	0.1397675723
0.0078125	0.1571683884
0.008020833135	0.1622392237
0.008229167201	0.1628365368
0.008437500335	0.1637954563
0.00864583347	0.1655322015
0.008854167536	0.1619029641
0.009062500671	0.1576538384
0.009270833805	0.1556470096
0.00947916694	0.1520317346
0.009687500075	0.1492523253
0.00989583414	0.1463621259
0.01010416728	0.1443429142
0.01031250041	0.1427033991
0.01052083354	0.142590344
0.01072916668	0.1407586485
0.01093750075	0.1385015845
0.01114583388	0.1362096667
0.01135416701	0.1333947778
0.01156250015	0.1321613491
0.01177083328	0.1321565807
0.01197916735	0.1316148043
0.01218750048	0.1314083785
0.01239583362	0.12843512
0.01260416675	0.1297486275
0.01281249989	0.1293919981
0.01302083395	0.1287689656
0.01322916709	0.1290369928
0.01343750022	0.1289675236
0.01364583336	0.1273622066
0.01385416649	0.1271855682
0.01406250056	0.127716884
0.01427083369	0.126666382
0.01447916683	0.123668626
0.01468749996	0.1258583814
0.0148958331	0.1257831007
0.01510416716	0.1258737147
0.0153125003	0.125992164
0.01552083343	0.1248081848
0.01572916657	0.1250444353
0.0159374997	0.1239837632
0.0161458347	0.1244209781
0.01635416783	0.1241578236
0.01656250097	0.1238817722
0.0167708341	0.1230441257
0.01697916724	0.1237392202
0.01718750037	0.1222187206
0.01739583351	0.1213414446
0.0176041685	0.122106269
0.01781249978	0.1189625561
0.01802083477	0.120959945
0.01822916605	0.1215638965
0.01843750104	0.1205772161
0.01864583418	0.1216364354
0.01885416731	0.1199869588
0.01906250045	0.1214128211
0.01927083358	0.1200823411
0.01947916672	0.1202903539
0.01968750171	0.1188236177
0.01989583299	0.1199083775
0.02010416798	0.1183231249
0.02031249925	0.1199081764
0.02052083425	0.118440792
0.02072916739	0.1190556735
0.02093750052	0.1146408692
0.02114583366	0.1166678742
0.02135416679	0.1167520285
0.02156249993	0.115383029
0.02177083492	0.1158796325
0.02197916619	0.1154892966
0.02218750119	0.1162270904
0.02239583246	0.1163630038
0.02260416746	0.1141861454
0.0228125006	0.1158978865
0.02302083373	0.1143059283
0.02322916687	0.1139414608
0.0234375	0.1127256155
0.02364583313	0.1107306778
0.02385416813	0.1159380525
0.0240624994	0.1127845794
0.0242708344	0.1118931472
0.02447916567	0.1122896522
0.02468750067	0.1102035493
0.02489583381	0.1121391878
0.02510416694	0.1100860313
0.02531250007	0.1137236208
0.02552083321	0.1130373403
0.02572916634	0.1135711148
0.02593750134	0.1134602726
0.02614583261	0.1123500317
0.02635416761	0.1145727858
0.02656249888	0.1126314923
0.02677083388	0.1135572642
0.02697916701	0.1122435629
0.02718750015	0.1104542166
0.02739583328	0.11314179
0.02760416642	0.1126815528
0.02781249955	0.1117938533
0.02802083455	0.11091768
0.02822916582	0.1134396717
0.02843750082	0.1121616438
0.02864583209	0.1116802171
0.02885416709	0.1120495573
0.02906250022	0.1121941209
0.02927083336	0.1125943214
0.02947916649	0.1122955158
0.02968749963	0.1137885377
0.02989583276	0.1145006046
0.03010416776	0.1139121875
0.03031249903	0.1108364463
0.03052083403	0.1128660068
0.0307291653	0.1135152355
0.0309375003	0.114106752
0.0311458353	0.1116554737
0.03135416657	0.1106329486
0.0315624997	0.1131623164
0.03177083284	0.1114201769
0.03197916597	0.1148870215
0.03218750283	0.113215901
0.03239583224	0.1131198928
0.0326041691	0.1140512154
0.03281249851	0.1132169738
0.03302083537	0.1146146804
0.0332291685	0.1133965105
0.03343750164	0.1150821298
0.03364583477	0.110616751
0.03385416791	0.1128901765
0.03406250104	0.1138487905
0.03427083418	0.1136010736
0.03447916731	0.1124930903
0.03468750045	0.1121206284
0.03489583358	0.1137467623
0.03510417044	0.1133389771
0.03531249985	0.114460811
0.03552083299	0.11340525
0.03572916612	0.1111999229
0.03593750298	0.1130828112
0.03614583611	0.1115730032
0.03635416552	0.1113919765
0.03656249866	0.1139561981
0.03677083552	0.1097939759
0.03697916865	0.1111513376
0.03718750179	0.1120137721
0.0373958312	0.1114829481
0.03760416806	0.1120089144
0.03781250119	0.1128849387
0.03802083433	0.1129345298
0.03822916746	0.111981675
0.0384375006	0.1115698889
0.03864583373	0.111210756
0.03885416687	0.112932913
0.0390625	0.1120906025
0.03927083686	0.1114874631
0.03947916627	0.1104133278
0.0396874994	0.1085465327
0.03989583254	0.1101666242
0.0401041694	0.1119180322
0.04031250253	0.1106151193
0.04052083194	0.1121013537
0.04072916508	0.1109175757
0.04093750194	0.1108331084
0.04114583507	0.1113387868
0.04135416821	0.1102647111
0.04156249762	0.111275062
0.04177083448	0.1110102534
0.04197916761	0.1077585816
0.04218750075	0.1099409983
0.04239583388	0.1100564823
0.04260416701	0.1095130518
0.04281250015	0.1092257127
0.04302083328	0.1098163128
0.04322916642	0.1106366217
0.04343750328	0.111130774
0.04364583269	0.1098662466
0.04385416582	0.109646447
0.04406249896	0.1094095707
0.04427083582	0.1098684818
0.04447916895	0.1098908484
0.04468749836	0.1101476401
0.0448958315	0.1090048701
0.04510416836	0.10937953
0.04531250149	0.1102435887
0.04552083462	0.1087148041
0.04572916403	0.1066806763
0.04593750089	0.1059960425
0.04614583403	0.1090196371
0.04635416716	0.1090309173
0.04656250402	0.109725222
0.04677083343	0.1088094115
0.04697916657	0.1091264933
0.0471874997	0.1099916175
0.04739583656	0.1079211757
0.0476041697	0.1089871675
0.04781249911	0.1057180911
0.04802083224	0.1085572988
0.0482291691	0.105589658
0.04843750224	0.1064211354
0.04864583537	0.1086709872
0.04885416478	0.1084674001
0.04906250164	0.1083336696
0.04927083477	0.1085124314
0.04947916791	0.1074424013
0.04968750104	0.1080442891
0.04989583418	0.1068982556
0.05010416731	0.1073064357
0.05031250045	0.108395867
0.05052083358	0.1086472124
0.05072917044	0.1075721458
0.05093749985	0.1070665866
0.05114583299	0.1073944345
0.05135416612	0.1058886722
0.05156250298	0.109313935
0.05177083611	0.1084606573
0.05197916552	0.1072866842
0.05218749866	0.1065370739
0.05239583552	0.1067483574
0.05260416865	0.1091845334
0.05281250179	0.1089274511
0.0530208312	0.1066138968
0.05322916806	0.1063725874
0.05343750119	0.1073870733
0.05364583433	0.1063361466
0.05385416746	0.1071948633
0.0540625006	0.1060493141
0.05427083373	0.1061983705
0.05447916687	0.108641997
0.0546875	0.106180951
0.05489583686	0.1073209494
0.05510416627	0.1079560295
0.0553124994	0.1051753089
0.05552083254	0.1071660668
0.0557291694	0.108116135
0.05593750253	0.1065852493
0.05614583194	0.1056493819
0.05635416508	0.1040274352
0.05656250194	0.1052053869
0.05677083507	0.1054183319
0.05697916821	0.1059025824
0.05718749762	0.1077603772
0.05739583448	0.1077662855
0.05760416761	0.1030669659
0.05781250075	0.105104737
0.05802083388	0.1048661396
0.05822916701	0.104903318
0.05843750015	0.103176102
0.05864583328	0.1058209315
0.05885416642	0.1046892703
0.05906250328	0.1048197746
0.05927083269	0.104438588
0.05947916582	0.1062026396
0.05968749896	0.1046483889
0.05989583582	0.1025006101
0.06010416895	0.1026929542
0.06031249836	0.1024021953
0.0605208315	0.1045245603
0.06072916836	0.1049507484
0.06093750149	0.1060625985
0.06114583462	0.1060177907
0.06135416403	0.1043023095
0.06156250089	0.1045302898
0.06177083403	0.1043531895
0.06197916716	0.1050164774
0.06218750402	0.1042943448
0.06239583343	0.1059725881
0.06260416657	0.1040188521
0.0628124997	0.1039672196
0.06302083284	0.1030062214
0.06322916597	0.1056824625
0.06343749911	0.1035755053
0.06364583224	0.1035901904
0.06385416538	0.1031370759
0.06406249851	0.1034449115
0.0642708391	0.1038790569
0.06447916478	0.1027576551
0.06468749791	0.1045998111
0.06489583105	0.1041734368
0.06510417163	0.1046742499
0.06531250477	0.1014555395
0.06552083045	0.1033278629
0.06572916359	0.1036969349
0.06593750417	0.1031558812
0.06614583731	0.1013426781
0.06635417044	0.1024708822
0.06656249613	0.1033387333
0.06677083671	0.1044887006
0.06697916985	0.104657121
0.06718750298	0.1036118791
0.06739582866	0.103107661
0.06760416925	0.1015549153
0.06781250238	0.1020325124
0.06802083552	0.1026292741
0.06822916865	0.1025883257
0.06843750179	0.1026916429
0.06864583492	0.100383617
0.06885416806	0.1014786884
0.06906250119	0.100126341
0.06927083433	0.1020099893
0.06947916746	0.104728967
0.0696875006	0.1013490185
0.06989583373	0.1017502472
0.07010417432	0.1023441926
0.0703125	0.1023576632
0.07052083313	0.09970538318
0.07072916627	0.1036505625
0.0709374994	0.09963061661
0.07114583999	0.1017904952
0.07135416567	0.09928977489
0.07156249881	0.1010947376
0.07177083939	0.1014677659
0.07197916508	0.1008234248
0.07218750566	0.1018106192
0.07239583135	0.1016601101
0.07260416448	0.1032757461
0.07281250507	0.09928658605
0.07302083075	0.1002564952
0.07322917134	0.1024162471
0.07343750447	0.1012369096
0.07364583015	0.1017937958
0.07385417074	0.1009922251
0.07406249642	0.102440238
0.07427083701	0.1012403741
0.07447917014	0.1005591005
0.07468749583	0.09882707149
0.07489583641	0.1001941189
0.07510416955	0.101021789
0.07531250268	0.0987867415
0.07552083582	0.1005635038
0.0757291615	0.0984197706
0.07593750209	0.1004812494
0.07614583522	0.1003682539
0.07635416836	0.1000854969
0.07656250149	0.1005582511
0.07677083462	0.1000794694
0.07697916776	0.1010353416
0.07718750089	0.09963458776
0.07739584148	0.09982103854
0.07760416716	0.09777973592
0.0778125003	0.100196138
0.07802083343	0.101382792
0.07822916657	0.09941072017
0.07843750715	0.1017228886
0.07864583284	0.09799786657
0.07885416597	0.09759601206
0.07906250656	0.09954749793
0.07927083224	0.09999580681
0.07947917283	0.09955833852
0.07968749851	0.09950859845
0.07989583164	0.09921055287
0.08010417223	0.09967972338
0.08031249791	0.09738819301
0.0805208385	0.09982354939
0.08072917163	0.09921501577
0.08093749732	0.1001919359
0.0811458379	0.1006285474
0.08135416359	0.09744044393
0.08156250417	0.09905691445
0.08177083731	0.0990537256
0.08197916299	0.09934993088
0.08218750358	0.1013356522
0.08239583671	0.09779728204
0.08260416985	0.09981706738
0.08281250298	0.0997415334
0.08302082866	0.0999783054
0.08322916925	0.09936610609
0.08343750238	0.09685415775
0.08364583552	0.09872942418
0.08385416865	0.1001175418
0.08406250179	0.09821087867
0.08427083492	0.0987758562
0.08447916806	0.09998740256
0.08468750119	0.09680789709
0.08489583433	0.0969151482
0.08510416746	0.09915226698
0.0853125006	0.101541996
0.08552083373	0.09853538126
0.08572917432	0.09920359403
0.0859375	0.09902016819
0.08614583313	0.09948021173
0.08635416627	0.1007858738
0.0865624994	0.09807890654
0.08677083999	0.09952350706
0.08697916567	0.09831240773
0.08718749881	0.09894763678
0.08739583939	0.09891697764
0.08760416508	0.09989632666
0.08781250566	0.09777860343
0.08802083135	0.09868760407
0.08822916448	0.09996928275
0.08843750507	0.09661426395
0.08864583075	0.09935341775
0.08885417134	0.0989151895
0.08906250447	0.09798502177
0.08927083015	0.09825352579
0.08947917074	0.0983594805
0.08968749642	0.09854577482
0.08989583701	0.09875831008
0.09010417014	0.09816271812
0.09031249583	0.09988293797
0.09052083641	0.09845432639
0.09072916955	0.1000033692
0.09093750268	0.09906846285
0.09114583582	0.09844539315
0.0913541615	0.09858614951
0.09156250209	0.09750352055
0.09177083522	0.09804513305
0.09197916836	0.09571281075
0.09218750149	0.09751415253
0.09239583462	0.0975793153
0.09260416776	0.09759341925
0.09281250089	0.09739398956
0.09302084148	0.09781174362
0.09322916716	0.09975195676
0.0934375003	0.09742768109
0.09364583343	0.09758644551
0.09385416657	0.09728179127
0.09406250715	0.09709671885
0.09427083284	0.09739822894
0.09447916597	0.09712672979
0.09468750656	0.09775247425
0.09489583224	0.09698925912
0.09510417283	0.09561569989
0.09531249851	0.09701230377
0.09552083164	0.09741627425
0.09572917223	0.09778421372
0.09593749791	0.09706547856
0.0961458385	0.0967925638
0.09635417163	0.09786070883
0.09656249732	0.0974785462
0.0967708379	0.09658832848
0.09697916359	0.09713404626
0.09718750417	0.09644321352
0.09739583731	0.09789712727
0.09760416299	0.09724555165
0.09781250358	0.09851028025
0.09802083671	0.09716369957
0.09822916985	0.09913863987
0.09843750298	0.09809415787
0.09864582866	0.09781599045
0.09885416925	0.09658280015
0.09906250238	0.09693210572
0.09927083552	0.09711160511
0.09947916865	0.0981541872
0.09968750179	0.09814097732
0.09989583492	0.09603112936
0.1001041681	0.09790114313
0.1003125012	0.09765768796
0.1005208343	0.09617168456
0.1007291675	0.09690735489
0.1009375006	0.09447891265
0.1011458337	0.09707217664
0.1013541743	0.09665031731
0.1015625	0.09649176151
0.1017708331	0.09623929858
0.1019791663	0.09658949822
0.1021874994	0.09727048874
0.10239584	0.09643461555
0.1026041657	0.09743195772
0.1028124988	0.09497475624
0.1030208394	0.09638089687
0.1032291651	0.09461443126
0.1034375057	0.09662377089
0.1036458313	0.09674032778
0.1038541645	0.096927315
0.1040625051	0.09708088636
0.1042708308	0.09685115516
0.1044791713	0.09809305519
0.1046875045	0.0969100073
0.1048958302	0.09637947381
0.1051041707	0.09646677226
0.1053124964	0.09450127929
0.105520837	0.09635223448
0.1057291701	0.09772520512
0.1059374958	0.09592358023
0.1061458364	0.09552811831
0.1063541695	0.09638409317
0.1065625027	0.09581705183
0.1067708358	0.09728574008
0.1069791615	0.09411039203
0.1071875021	0.0970999524
0.1073958352	0.09794931114
0.1076041684	0.09604385495
0.1078125015	0.0943300575
0.1080208346	0.09697782993
0.1082291678	0.09755335748
0.1084375009	0.09508626163
0.1086458415	0.09502656013
0.1088541672	0.09682445973
0.1090625003	0.09654345363
0.1092708334	0.095472157
0.1094791666	0.0979225859
0.1096875072	0.09750870615
0.1098958328	0.09554833919
0.110104166	0.09600894898
0.1103125066	0.09552705288
0.1105208322	0.09402365983
0.1107291728	0.09431435913
0.1109374985	0.09379386157
0.1111458316	0.09802209586
0.1113541722	0.09365593642
0.1115624979	0.09584154934
0.1117708385	0.09596238285
0.1119791716	0.0962683484
0.1121874973	0.09501888603
0.1123958379	0.09366666526
0.1126041636	0.0956152156
0.1128125042	0.09546993673
0.1130208373	0.09643819928
0.113229163	0.0966411978
0.1134375036	0.09612963349
0.1136458367	0.09539247304
0.1138541698	0.0975048542
0.114062503	0.09480646998
0.1142708287	0.09326529503
0.1144791692	0.09643887728
0.1146875024	0.09339401126
0.1148958355	0.09646251053
0.1151041687	0.09815096855
0.1153125018	0.09422704577
0.1155208349	0.09700317681
0.1157291681	0.09650953859
0.1159375012	0.09752870351
0.1161458343	0.0961670056
0.1163541675	0.09552356601
0.1165625006	0.09545522928
0.1167708337	0.09643629193
0.1169791743	0.09514764696
0.1171875	0.09447888285
0.1173958331	0.09296032041
0.1176041663	0.09441343695
0.1178124994	0.09442292899
0.11802084	0.09526438266
0.1182291657	0.0947515741
0.1184374988	0.09302249551
0.1186458394	0.09487226605
0.1188541651	0.09433616698
0.1190625057	0.09422022849
0.1192708313	0.09581486136
0.1194791645	0.09532009065
0.1196875051	0.09271294624
0.1198958308	0.09601585567
0.1201041713	0.09293363988
0.1203125045	0.0927464962
0.1205208302	0.0961073786
0.1207291707	0.09325355291
0.1209374964	0.09365442395
0.121145837	0.09614736587
0.1213541701	0.09643086046
0.1215624958	0.0947900787
0.1217708364	0.09437264502
0.1219791695	0.0948208645
0.1221875027	0.09587415308
0.1223958358	0.09443962574
0.1226041615	0.09247103333
0.1228125021	0.09265436977
0.1230208352	0.09254079312
0.1232291684	0.09676782042
0.1234375015	0.092683658
0.1236458346	0.09412929416
0.1238541678	0.09546738863
0.1240625009	0.09239410609
0.1242708415	0.09509956837
0.1244791672	0.09673748165
0.1246875003	0.09571307153
0.1248958334	0.09562563151
0.125104174	0.09501766413
0.1253125072	0.09534887969
0.1255208403	0.0951128751
0.1257291734	0.0956537649
0.1259375066	0.09627862275
0.1261458397	0.09486559778
0.1263541728	0.09387421608
0.126562506	0.0961618349
0.1267708391	0.09620505571
0.1269791722	0.094408907
0.1271875054	0.09448985755
0.1273958385	0.09475482255
0.1276041716	0.09529114515
0.1278125048	0.09543358535
0.1280208379	0.0941003263
0.128229171	0.0933881402
0.1284375191	0.0948594138
0.1286458373	0.0945553109
0.1288541704	0.092275545
0.1290625036	0.09453677386
0.1292708367	0.09196233749
0.1294791847	0.09417189658
0.129687503	0.09408216178
0.1298958361	0.09201832116
0.1301041842	0.09515492618
0.1303125024	0.09564173222
0.1305208504	0.09213592112
0.1307291687	0.0962407589
0.1309375018	0.09415938705
0.1311458498	0.09401398152
0.1313541681	0.09505429864
0.1315625161	0.09204315394
0.1317708492	0.09190021455
0.1319791675	0.09443351626
0.1321875155	0.09596548229
0.1323958337	0.09552560002
0.1326041818	0.09639301896
0.1328125149	0.09314986318
0.1330208331	0.09442479908
0.1332291812	0.09541333467
0.1334375143	0.09466844797
0.1336458325	0.09424492717
0.1338541806	0.09458234161
0.1340625137	0.09400434047
0.1342708468	0.09365680069
0.13447918	0.09634172916
0.1346874982	0.09444854409
0.1348958462	0.09577083588
0.1351041794	0.0963274762
0.1353125125	0.09420263767
0.1355208457	0.0941708982
0.1357291639	0.09471196681
0.1359375119	0.09418302029
0.1361458451	0.09600622952
0.1363541782	0.09360111505
0.1365625113	0.09337125719
0.1367708445	0.0936774835
0.1369791776	0.09369139373
0.1371875107	0.09356752783
0.1373958439	0.09432475269
0.137604177	0.09155908227
0.1378125101	0.09356990457
0.1380208433	0.09327536821
0.1382291764	0.09435871989
0.1384375095	0.09155035764
0.1386458427	0.09163752198
0.1388541758	0.09609465301
0.1390625238	0.09604682028
0.1392708421	0.09378014505
0.1394791752	0.0944269821
0.1396875083	0.09135109931
0.1398958415	0.09140167385
0.1401041895	0.09368060529
0.1403125077	0.09396972507
0.1405208409	0.09165104479
0.140729174	0.09348639846
0.1409375072	0.09166389704
0.1411458552	0.09149094671
0.1413541734	0.09366615117
0.1415625066	0.09437207133
0.1417708397	0.09566363692
0.1419791728	0.09541362524
0.1421875209	0.09317526966
0.142395854	0.09140921384
0.1426041722	0.09439951181
0.1428125054	0.09367857873
0.1430208385	0.09531322867
0.1432291865	0.09494856745
0.1434375197	0.09398376942
0.1436458379	0.09354791045
0.143854171	0.09526532143
0.1440625042	0.09484373033
0.1442708522	0.09500287473
0.1444791853	0.09367179871
0.1446875036	0.09472967684
0.1448958367	0.09394031763
0.1451041698	0.09532241523
0.1453125179	0.09115710109
0.145520851	0.09273415804
0.1457291842	0.09496383369
0.1459375024	0.09366993606
0.1461458355	0.0913323164
0.1463541836	0.09233499318
0.1465625167	0.09339147806
0.1467708498	0.09121017903
0.1469791681	0.09183586389
0.1471875012	0.09519702196
0.1473958492	0.09269907326
0.1476041824	0.09251061827
0.1478125155	0.09094765037
0.1480208337	0.09336637706
0.1482291669	0.09413784742
0.1484375149	0.09409511834
0.148645848	0.09368056804
0.1488541812	0.09300877154
0.1490625143	0.09291847795
0.1492708325	0.09127634764
0.1494791806	0.09102403373
0.1496875137	0.09296576679
0.1498958468	0.09351965785
0.15010418	0.09143298119
0.1503124982	0.09291626513
0.1505208462	0.09339167178
0.1507291794	0.09419301897
0.1509375125	0.09539399296
0.1511458457	0.09347545356
0.1513541639	0.09367003292
0.1515625119	0.09336201847
0.1517708451	0.09554740787
0.1519791782	0.09486981481
0.1521875113	0.09157090634
0.1523958445	0.09111495316
0.1526041776	0.09118890762
0.1528125107	0.09370511025
0.1530208439	0.09407888353
0.153229177	0.09111632407
0.1534375101	0.09302923083
0.1536458433	0.09552966803
0.1538541764	0.09269791842
0.1540625095	0.09122170508
0.1542708427	0.09308038652
0.1544791758	0.09127874672
0.1546875238	0.09486166388
0.1548958421	0.09371641278
0.1551041752	0.09403266013
0.1553125083	0.09284710884
0.1555208415	0.093295075
0.1557291895	0.09115368873
0.1559375077	0.09454633296
0.1561458409	0.09452779591
0.156354174	0.09333755821
0.1565625072	0.09567364305
0.1567708552	0.09534665942
0.1569791734	0.09404503554
0.1571875066	0.094171606
0.1573958397	0.09334211797
0.1576041728	0.09357170761
0.1578125209	0.09452248365
0.158020854	0.0949421525
0.1582291722	0.09263776988
0.1584375054	0.09253740311
0.1586458385	0.09300213307
0.1588541865	0.09104631096
0.1590625197	0.09335640073
0.1592708379	0.09094250947
0.159479171	0.09550064057
0.1596875042	0.093514584
0.1598958522	0.09283631295
0.1601041853	0.09460947663
0.1603125036	0.09301887453
0.1605208367	0.091862984
0.1607291698	0.09354910254
0.1609375179	0.09316775948
0.161145851	0.09490311891
0.1613541842	0.09579400718
0.1615625024	0.09386284649
0.1617708355	0.09292652458
0.1619791836	0.09102671593
0.1621875167	0.09159443527
0.1623958498	0.09344620258
0.1626041681	0.09470305592
0.1628125012	0.0941740796
0.1630208492	0.09542874992
0.1632291824	0.09287397563
0.1634375155	0.09371589869
0.1636458337	0.09380096197
0.1638541669	0.0910724923
0.1640625149	0.09094043821
0.164270848	0.09406849742
0.1644791812	0.09478135407
0.1646875143	0.09559498727
0.1648958325	0.09112858772
0.1651041806	0.09109863639
0.1653125137	0.09131535143
0.1655208468	0.09358701855
0.16572918	0.09385728836
0.1659374982	0.09129966795
0.1661458462	0.09320892394
0.1663541794	0.09307528287
0.1665625125	0.09106671065
0.1667708457	0.09393511713
0.1669791639	0.09263110906
0.1671875119	0.09373706579
0.1673958451	0.09406657517
0.1676041782	0.09150360525
0.1678125113	0.09505020827
0.1680208445	0.09281793982
0.1682291776	0.09346672148
0.1684375107	0.09409653395
0.1686458439	0.09574750066
0.168854177	0.09398647398
0.1690625101	0.09151769429
0.1692708433	0.09438306838
0.1694791764	0.09335424751
0.1696875095	0.09531122446
0.1698958427	0.09440276027
0.1701041758	0.09563525021
0.1703125238	0.09552734345
0.1705208421	0.0953374356
0.1707291752	0.09458997101
0.1709375083	0.09417807311
0.1711458415	0.09327539802
0.1713541895	0.09478048235
0.1715625077	0.09368862957
0.1717708409	0.09403288364
0.171979174	0.09464475513
0.1721875072	0.09151037782
0.1723958552	0.09158504009
0.1726041734	0.09199813008
0.1728125066	0.09177749604
0.1730208397	0.09154281765
0.1732291728	0.09373781085
0.1734375209	0.09377808869
0.173645854	0.0936216712
0.1738541722	0.09491220117
0.1740625054	0.09139470756
0.1742708385	0.09307390451
0.1744791865	0.09146701545
0.1746875197	0.09436351061
0.1748958379	0.09446199238
0.175104171	0.09413912892
0.1753125042	0.09175661951
0.1755208522	0.0937493369
0.1757291853	0.09282233566
0.1759375036	0.09356441349
0.1761458367	0.09342258424
0.1763541698	0.09720436484
0.1765625179	0.09413868189
0.176770851	0.09155672044
0.1769791842	0.09227054566
0.1771875024	0.09370665252
0.1773958355	0.09468319267
0.1776041836	0.09506602585
0.1778125167	0.09414073825
0.1780208498	0.09589120001
0.1782291681	0.0917217955
0.1784375012	0.09159891307
0.1786458492	0.09438400716
0.1788541824	0.09435527772
0.1790625155	0.09182927012
0.1792708337	0.09361961484
0.1794791669	0.09190578014
0.1796875149	0.09399093688
0.179895848	0.09167841077
0.1801041812	0.09185575694
0.1803125143	0.09179067612
0.1805208325	0.09385680407
0.1807291806	0.09517139941
0.1809375137	0.09165996313
0.1811458468	0.09154319763
0.18135418	0.09497739375
0.1815624982	0.0958564654
0.1817708462	0.095119223
0.1819791794	0.09407650679
0.1821875125	0.09178533405
0.1823958457	0.09408129752
0.1826041639	0.09437551349
0.1828125119	0.09427200258
0.1830208451	0.09443602711
0.1832291782	0.09429574013
0.1834375113	0.09534466267
0.1836458445	0.091768004
0.1838541776	0.09446234256
0.1840625107	0.09171329439
0.1842708439	0.09375913441
0.184479177	0.09347911179
0.1846875101	0.09419665486
0.1848958433	0.09384661913
0.1851041764	0.09399688244
0.1853125095	0.0944885686
0.1855208427	0.09505029768
0.1857291758	0.094362773
0.1859375238	0.09394459426
0.1861458421	0.09381445497
0.1863541752	0.09419742972
0.1865625083	0.09153466672
0.1867708415	0.09487035871
0.1869791895	0.09363030642
0.1871875077	0.09170184284
0.1873958409	0.09150893986
0.187604174	0.0942863822
0.1878125072	0.09343262762
0.1880208552	0.0920061022
0.1882291734	0.09508368373
0.1884375066	0.09399814159
0.1886458397	0.09151692688
0.1888541728	0.09474339336
0.1890625209	0.09440871328
0.189270854	0.09384610504
0.1894791722	0.09195242077
0.1896875054	0.09525103867
0.1898958385	0.09401729703
0.1901041865	0.09151855856
0.1903125197	0.09171421826
0.1905208379	0.09405991435
0.190729171	0.09168323874
0.1909375042	0.09199119359
0.1911458522	0.09386476874
0.1913541853	0.0961746946
0.1915625036	0.09406374395
0.1917708367	0.09592977911
0.1919791698	0.09567435086
0.1921875179	0.0939354673
0.192395851	0.09417340904
0.1926041842	0.09329901636
0.1928125024	0.09621194005
0.1930208355	0.09529030323
0.1932291836	0.09619058669
0.1934375167	0.09374972433
0.1936458498	0.0914612934
0.1938541681	0.09452985227
0.1940625012	0.09564431757
0.1942708492	0.0949876681
0.1944791824	0.09371917695
0.1946875155	0.09302121401
0.1948958337	0.091669783
0.1951041669	0.09577264637
0.1953125149	0.09266872704
0.195520848	0.09220431745
0.1957291812	0.09165436774
0.1959375143	0.0915344432
0.1961458325	0.09621365368
0.1963541806	0.09424862266
0.1965625137	0.09223908186
0.1967708468	0.09209617227
0.19697918	0.09367767721
0.1971874982	0.09157835692
0.1973958462	0.09328826517
0.1976041794	0.09364049137
0.1978125125	0.09202986956
0.1980208457	0.09409267455
0.1982291639	0.0947779119
0.1984375119	0.09319409728
0.1986458451	0.09395828843
0.1988541782	0.09559846669
0.1990625113	0.09436409175
0.1992708445	0.09376790375
0.1994791776	0.09352383018
0.1996875107	0.09445668012
0.1998958439	0.09445336461
0.200104177	0.09193629771
0.2003125101	0.09445935488
0.2005208433	0.09538615495
0.2007291764	0.09304988384
0.2009375095	0.09259525687
0.2011458427	0.09149542451
0.2013541758	0.0910865739
0.2015625238	0.09345981479
0.2017708421	0.09363920242
0.2019791752	0.09470211715
0.2021875083	0.09391011298
0.2023958415	0.09545525908
0.2026041895	0.09290574491
0.2028125077	0.09322018176
0.2030208409	0.09359061718
0.203229174	0.09435646981
0.2034375072	0.09493329376
0.2036458552	0.09301809967
0.2038541734	0.09234860539
0.2040625066	0.09144726396
0.2042708397	0.09417138249
0.2044791728	0.09366840124
0.2046875209	0.09315335751
0.204895854	0.09286922961
0.2051041722	0.093436189
0.2053125054	0.09483058751
0.2055208385	0.09197957814
0.2057291865	0.0929229334
0.2059375197	0.09351859987
0.2061458379	0.09093408287
0.206354171	0.09388852119
0.2065625042	0.09347053617
0.2067708522	0.0951602459
0.2069791853	0.09541556239
0.2071875036	0.09315807372
0.2073958367	0.09563544393
0.2076041698	0.09393842518
0.2078125179	0.09103309363
0.208020851	0.09318546951
0.2082291842	0.09111820906
0.2084375024	0.09393247962
0.2086458355	0.09408196807
0.2088541836	0.0937468335
0.2090625167	0.09497778118
0.2092708498	0.09319480509
0.2094791681	0.09317006916
0.2096875012	0.09221648425
0.2098958492	0.09339998662
0.2101041824	0.09297820926
0.2103125155	0.09312169254
0.2105208337	0.09557334334
0.2107291669	0.09346039593
0.2109375149	0.09284342825
0.211145848	0.09260307252
0.2113541812	0.09302522242
0.2115625143	0.09224637598
0.2117708325	0.09290286154
0.2119791806	0.09232468903
0.2121875137	0.0907151401
0.2123958468	0.09070005268
0.21260418	0.09084419161
0.2128124982	0.09093973041
0.2130208462	0.09293213487
0.2132291794	0.09294749051
0.2134375125	0.09078682214
0.2136458457	0.09258961678
0.2138541639	0.09378354996
0.2140625119	0.09272871166
0.2142708451	0.09266850352
0.2144791782	0.09290343523
0.2146875113	0.09338139743
0.2148958445	0.09197685868
0.2151041776	0.0905733332
0.2153125107	0.09281611443
0.2155208439	0.09320305288
0.215729177	0.09066814929
0.2159375101	0.09293575585
0.2161458433	0.09372990578
0.2163541764	0.0930679366
0.2165625095	0.09242753685
0.2167708427	0.09056562185
0.2169791758	0.09073966742
0.2171875238	0.09320112318
0.2173958421	0.09047803283
0.2176041752	0.09489564598
0.2178125083	0.09364823252
0.2180208415	0.0925380066
0.2182291895	0.09242792428
0.2184375077	0.09050924331
0.2186458409	0.09267109632
0.218854174	0.09259243309
0.2190625072	0.09054262936
0.2192708552	0.09299074858
0.2194791734	0.09049361944
0.2196875066	0.09259977192
0.2198958397	0.09233752638
0.2201041728	0.09045255929
0.2203125209	0.09310273826
0.220520854	0.09086853266
0.2207291722	0.09400543571
0.2209375054	0.09272617847
0.2211458385	0.09284554422
0.2213541865	0.09234841168
0.2215625197	0.09229833633
0.2217708379	0.09049043059
0.221979171	0.09274104983
0.2221875042	0.09045797586
0.2223958522	0.09325531125
0.2226041853	0.09375213087
0.2228125036	0.09368143976
0.2230208367	0.09018650651
0.2232291698	0.09439317137
0.2234375179	0.09374403954
0.223645851	0.0902646035
0.2238541842	0.09239158034
0.2240625024	0.09031189233
0.2242708355	0.09214232117
0.2244791836	0.09022082388
0.2246875167	0.09032091498
0.2248958498	0.0925122574
0.2251041681	0.09208375961
0.2253125012	0.09243794531
0.2255208492	0.09369746596
0.2257291824	0.09283865243
0.2259375155	0.09301245958
0.2261458337	0.09157481045
0.2263541669	0.09121640027
0.2265625149	0.09433835745
0.226770848	0.09216023982
0.2269791812	0.09193719178
0.2271875143	0.09233535081
0.2273958325	0.09280502796
0.2276041806	0.09223750979
0.2278125137	0.09203819185
0.2280208468	0.09001041949
0.22822918	0.0929851383
0.2284374982	0.09268349409
0.2286458462	0.09095294774
0.2288541794	0.09351850301
0.2290625125	0.09279021621
0.2292708457	0.09249399602
0.2294791639	0.09078005701
0.2296875119	0.09346505255
0.2298958451	0.0897636041
0.2301041782	0.08970997483
0.2303125113	0.08994685858
0.2305208445	0.08977162838
0.2307291776	0.09281963855
0.2309375107	0.08976599574
0.2311458439	0.09009568393
0.231354177	0.08974590898
0.2315625101	0.08986853063
0.2317708433	0.09187619388
0.2319791764	0.0936049372
0.2321875095	0.0931096971
0.2323958427	0.09220185131
0.2326041758	0.09266872704
0.2328125238	0.09108261019
0.2330208421	0.08983109146
0.2332291752	0.0930930227
0.2334375083	0.0913964659
0.2336458415	0.091055125
0.2338541895	0.0895505622
0.2340625077	0.08965922147
0.2342708409	0.0894664824
0.234479174	0.0916653648
0.2346875072	0.09263072163
0.2348958552	0.08979706466
0.2351041734	0.09241680801
0.2353125066	0.09151977301
0.2355208397	0.09161946177
0.2357291728	0.09141115844
0.2359375209	0.09278854728
0.236145854	0.09151373059
0.2363541722	0.09122167528
0.2365625054	0.09304828197
0.2367708385	0.0912636742
0.2369791865	0.09090571105
0.2371875197	0.0892957449
0.2373958379	0.09303936362
0.237604171	0.0907305479
0.2378125042	0.09137448668
0.2380208522	0.08972929418
0.2382291853	0.08935075253
0.2384375036	0.09253506362
0.2386458367	0.09392923117
0.2388541698	0.0917275548
0.2390625179	0.08940271288
0.239270851	0.09173727036
0.2394791842	0.08923000097
0.2396875024	0.08955746889
0.2398958355	0.09162124991
0.2401041836	0.09110017121
0.2403125167	0.09237802774
0.2405208498	0.09210958332
0.2407291681	0.0919598043
0.2409375012	0.0916467309
0.2411458492	0.08965358883
0.2413541824	0.0916665867
0.2415625155	0.09160645306
0.2417708337	0.09134822339
0.2419791669	0.09296621382
0.2421875149	0.0918867141
0.242395848	0.09172899276
0.2426041812	0.0919720307
0.2428125143	0.08923530579
0.2430208325	0.09162876755
0.2432291806	0.09106265754
0.2434375137	0.09230858088
0.2436458468	0.08899271488
0.24385418	0.08922500908
0.2440624982	0.09126935899
0.2442708462	0.09110815078
0.2444791794	0.09103746712
0.2446875125	0.08934878558
0.2448958457	0.09093973041
0.2451041639	0.09204474837
0.2453125119	0.09033404291
0.2455208451	0.08875966072
0.2457291782	0.09083761275
0.2459375113	0.09103271365
0.2461458445	0.08913005888
0.2463541776	0.09153396636
0.2465625107	0.08860351145
0.2467708439	0.09052343667
0.246979177	0.08888432384
0.2471875101	0.0887517184
0.2473958433	0.09171559662
0.2476041764	0.08883864433
0.2478125095	0.09091582894
0.2480208427	0.09119813889
0.2482291758	0.08924014121
0.2484375238	0.0917590484
0.2486458421	0.09106891602
0.2488541752	0.09105738997
0.2490625083	0.09328204393
0.2492708415	0.09093178809
0.2494791895	0.09298279136
0.2496875077	0.08967223763
0.2498958409	0.08884327859
0.2501041591	0.08876524866
0.2503124774	0.09091554582
0.2505208254	0.08864811808
0.2507291734	0.08921387792
0.2509374917	0.09078388661
0.2511458397	0.0928593874
0.2513541579	0.08902846277
0.251562506	0.09209392965
0.2517708242	0.08870450407
0.2519791722	0.09205562621
0.2521874905	0.08862805367
0.2523958087	0.08863910288
0.2526041567	0.09127146751
0.2528125048	0.08844979852
0.253020823	0.09065778553
0.253229171	0.08854711056
0.2534374893	0.08875137568
0.2536458373	0.09096428007
0.2538541555	0.09151206911
0.2540625036	0.09076879174
0.2542708218	0.09180291742
0.2544791698	0.08850689232
0.2546874881	0.09088028222
0.2548958361	0.09259618819
0.2551041543	0.09022184461
0.2553125024	0.09149858356
0.2555208206	0.0905989781
0.2557291687	0.08860935271
0.2559374869	0.08857789636
0.2561458349	0.09015347064
0.2563541532	0.09067724645
0.2565625012	0.08863805234
0.2567708492	0.089825809
0.2569791675	0.08817251027
0.2571874857	0.09245476127
0.2573958337	0.08834353834
0.257604152	0.09177494049
0.2578125	0.09033436328
0.2580208182	0.09200904518
0.2582291663	0.09039747715
0.2584374845	0.08826835454
0.2586458325	0.09260460734
0.2588541806	0.09124709666
0.2590624988	0.09224589914
0.259270817	0.09178043902
0.2594791651	0.08824253827
0.2596874833	0.09146314859
0.2598958313	0.08954372257
0.2601041794	0.09204056114
0.2603124976	0.09207396209
0.2605208158	0.09098409861
0.2607291639	0.08803347498
0.2609375119	0.09043540806
0.2611458302	0.08810623735
0.2613541484	0.09094203264
0.2615624964	0.09216337651
0.2617708147	0.08809874952
0.2619791627	0.09155058116
0.2621875107	0.09186541289
0.262395829	0.08821906894
0.2626041472	0.08791650087
0.2628124952	0.0899951607
0.2630208433	0.09009625763
0.2632291615	0.09071858227
0.2634375095	0.08846449852
0.2636458278	0.08768231422
0.263854146	0.08974890411
0.264062494	0.08769413084
0.2642708421	0.09092368186
0.2644791603	0.08793380857
0.2646874785	0.08779560775
0.2648958266	0.09068939835
0.2651041746	0.08960929513
0.2653124928	0.09055650234
0.2655208409	0.09178555757
0.2657291591	0.08781281114
0.2659374774	0.0878437385
0.2661458254	0.09116629511
0.2663541734	0.0876814276
0.2665624917	0.09014420211
0.2667708397	0.0907195732
0.2669791579	0.09062627703
0.2671874762	0.09078767896
0.2673958242	0.08944333345
0.2676041722	0.09136962891
0.2678124905	0.08799904585
0.2680208385	0.08812465519
0.2682291567	0.09006067365
0.2684375048	0.08931170404
0.2686458528	0.09118012339
0.268854171	0.09079881757
0.2690625191	0.0902350992
0.2692708075	0.0886541456
0.2694791555	0.08755309135
0.2696875036	0.09153070301
0.2698958218	0.08971134573
0.2701041698	0.0896961689
0.2703124881	0.09030998498
0.2705208361	0.08949012309
0.2707291842	0.08990059048
0.2709375024	0.09123729169
0.2711458504	0.08956722915
0.2713541389	0.08968944848
0.2715624869	0.09085631371
0.2717708349	0.08958555758
0.2719791532	0.08724906296
0.2721875012	0.09142799675
0.2723958194	0.08737259358
0.2726041675	0.09133081138
0.2728125155	0.087252222
0.2730208337	0.0893426165
0.2732291818	0.0897378251
0.2734375	0.08923470229
0.2736458182	0.08905715495
0.2738541663	0.08961495757
0.2740624845	0.0910037607
0.2742708325	0.08737420291
0.2744791508	0.08903408796
0.2746874988	0.08708899468
0.2748958468	0.08921464533
0.2751041651	0.09114573151
0.2753125131	0.08888251334
0.2755208313	0.08978454769
0.2757291794	0.09068288654
0.2759374976	0.0888921991
0.2761458158	0.08820812404
0.2763541639	0.08865948021
0.2765624821	0.0889551267
0.2767708302	0.08941887319
0.2769791782	0.09132618457
0.2771874964	0.08947685361
0.2773958445	0.08958030492
0.2776041627	0.09024357051
0.2778125107	0.08708181232
0.2780208588	0.08761937916
0.2782291472	0.08968490362
0.2784374952	0.08929787576
0.2786458135	0.08987820894
0.2788541615	0.08694463968
0.2790625095	0.08933186531
0.2792708278	0.09038915485
0.2794791758	0.08911645412
0.279687494	0.08883864433
0.2798958421	0.08688639104
0.2801041901	0.08717381209
0.2803124785	0.08722329885
0.2805208266	0.08701504022
0.2807291448	0.08868761361
0.2809374928	0.08897937089
0.2811458409	0.08676875383
0.2813541591	0.09105493128
0.2815625072	0.08682559431
0.2817708254	0.0892431289
0.2819791734	0.09131596237
0.2821875215	0.09058462828
0.2823958397	0.08999098837
0.2826041579	0.09022302181
0.2828124762	0.08652450889
0.2830208242	0.09024940431
0.2832291722	0.08850429207
0.2834374905	0.08899404854
0.2836458385	0.08899836987
0.2838541567	0.08906770498
0.2840625048	0.08638526499
0.2842708528	0.08683004975
0.284479171	0.08652871102
0.2846875191	0.09072486311
0.2848958075	0.09056469798
0.2851041555	0.08640434593
0.2853125036	0.08632507175
0.2855208218	0.0867793113
0.2857291698	0.08630056679
0.2859374881	0.08909522742
0.2861458361	0.08699372411
0.2863541842	0.08916314691
0.2865625024	0.08666865528
0.2867708504	0.08627183735
0.2869791389	0.08868021518
0.2871874869	0.08975889534
0.2873958349	0.08870942891
0.2876041532	0.09021078795
0.2878125012	0.08822210878
0.2880208194	0.08951388299
0.2882291675	0.09000560641
0.2884375155	0.08832025528
0.2886458337	0.08610285074
0.2888541818	0.08694277704
0.2890625	0.08697921038
0.2892708182	0.08623312414
0.2894791663	0.09043693542
0.2896874845	0.08829592168
0.2898958325	0.08607523143
0.2901041508	0.08852241188
0.2903124988	0.08594755828
0.2905208468	0.08611740172
0.2907291651	0.08624016494
0.2909375131	0.08823923767
0.2911458313	0.08996016532
0.2913541794	0.08612494171
0.2915624976	0.08623498678
0.2917708158	0.08979935199
0.2919791639	0.08922370523
0.2921874821	0.09001147002
0.2923958302	0.08614943922
0.2926041782	0.08862538636
0.2928124964	0.0860235095
0.2930208445	0.08987075835
0.2932291627	0.09003185481
0.2934375107	0.08585402369
0.2936458588	0.08595166355
0.2938541472	0.08584298193
0.2940624952	0.08848458529
0.2942708135	0.08639155328
0.2944791615	0.08610130101
0.2946875095	0.08781398833
0.2948958278	0.08595904708
0.2951041758	0.08931981772
0.295312494	0.08924665302
0.2955208421	0.08676635474
0.2957291901	0.08957082778
0.2959374785	0.0882082507
0.2961458266	0.09013610333
0.2963541448	0.08807021379
0.2965624928	0.08835794777
0.2967708409	0.08782412112
0.2969791591	0.08989189565
0.2971875072	0.0857206434
0.2973958254	0.08589888364
0.2976041734	0.08865633607
0.2978125215	0.09021878242
0.2980208397	0.08581639081
0.2982291579	0.08787612617
0.2984374762	0.08862243593
0.2986458242	0.08946880698
0.2988541722	0.08577753603
0.2990624905	0.08570462465
0.2992708385	0.08585108817
0.2994791567	0.0879580602
0.2996875048	0.08852885664
0.2998958528	0.08976042271
0.300104171	0.08724874258
0.3003125191	0.08933698386
0.3005208075	0.08771383762
0.3007291555	0.08749087155
0.3009375036	0.08856964111
0.3011458218	0.08570465446
0.3013541698	0.08885347843
0.3015624881	0.08852536231
0.3017708361	0.08732818067
0.3019791842	0.08773100376
0.3021875024	0.08774703741
0.3023958504	0.08906592429
0.3026041389	0.0854088515
0.3028124869	0.08739500493
0.3030208349	0.08956675231
0.3032291532	0.08854568005
0.3034375012	0.08546815813
0.3036458194	0.08541344851
0.3038541675	0.08775058389
0.3040625155	0.0854190886
0.3042708337	0.08546910435
0.3044791818	0.08867421746
0.3046875	0.0855544582
0.3048958182	0.08637452871
0.3051041663	0.08835991472
0.3053124845	0.08532399684
0.3055208325	0.08566877246
0.3057291508	0.08730074018
0.3059374988	0.08962459862
0.3061458468	0.08908057958
0.3063541651	0.08522605151
0.3065625131	0.08799321204
0.3067708313	0.08545630425
0.3069791794	0.0885873884
0.3071874976	0.08785834908
0.3073958158	0.08762260526
0.3076041639	0.08933011442
0.3078124821	0.0870379433
0.3080208302	0.08533010632
0.3082291782	0.08568554372
0.3084374964	0.08547905833
0.3086458445	0.08796417713
0.3088541627	0.08531183749
0.3090625107	0.08931834996
0.3092708588	0.08748783171
0.3094791472	0.08770407736
0.3096874952	0.08530581743
0.3098958135	0.08547496796
0.3101041615	0.08773661405
0.3103125095	0.08984357119
0.3105208278	0.08752607554
0.3107291758	0.08862634003
0.310937494	0.08865208179
0.3111458421	0.08520554751
0.3113541901	0.08927406371
0.3115624785	0.08516360074
0.3117708266	0.08761050552
0.3119791448	0.08775162697
0.3121874928	0.08511714637
0.3123958409	0.08539737761
0.3126041591	0.08850756288
0.3128125072	0.08505325764
0.3130208254	0.08736454695
0.3132291734	0.08498626202
0.3134375215	0.08903850615
0.3136458397	0.08769939095
0.3138541579	0.08764522523
0.3140624762	0.08685600758
0.3142708242	0.08948140591
0.3144791722	0.08508446068
0.3146874905	0.08730444312
0.3148958385	0.0884649083
0.3151041567	0.08734381944
0.3153125048	0.08836889267
0.3155208528	0.08710623533
0.315729171	0.08520954847
0.3159375191	0.08852498233
0.3161458075	0.08771336079
0.3163541555	0.08880504221
0.3165625036	0.08530978858
0.3167708218	0.08728706837
0.3169791698	0.08508320153
0.3171874881	0.08823153377
0.3173958361	0.08491876721
0.3176041842	0.08497797698
0.3178125024	0.0880953595
0.3180208504	0.087605156
0.3182291389	0.08529517055
0.3184374869	0.08679410815
0.3186458349	0.08942959458
0.3188541532	0.08840658516
0.3190625012	0.08801660687
0.3192708194	0.08494502306
0.3194791675	0.08658207208
0.3196875155	0.08676246554
0.3198958337	0.08740693331
0.3201041818	0.08733340353
0.3203125	0.08857786655
0.3205208182	0.08806467056
0.3207291663	0.08491457999
0.3209374845	0.08740646392
0.3211458325	0.08734815568
0.3213541508	0.08681575954
0.3215624988	0.08790978789
0.3217708468	0.08733682334
0.3219791651	0.08725206554
0.3221875131	0.08485793322
0.3223958313	0.0864616707
0.3226041794	0.08580639213
0.3228124976	0.08724336326
0.3230208158	0.08592143655
0.3232291639	0.08670999855
0.3234374821	0.08672017604
0.3236458302	0.08823346347
0.3238541782	0.08619082719
0.3240624964	0.08477044851
0.3242708445	0.08465196192
0.3244791627	0.0889192
0.3246875107	0.08459399641
0.3248958588	0.08685920388
0.3251041472	0.08461144567
0.3253124952	0.08480263501
0.3255208135	0.08455911279
0.3257291615	0.0861363709
0.3259375095	0.08819807321
0.3261458278	0.08687573671
0.3263541758	0.0869089067
0.326562494	0.08579103649
0.3267708421	0.08896351606
0.3269791901	0.08661904186
0.3271874785	0.08635936677
0.3273958266	0.08622826636
0.3276041448	0.086749129
0.3278124928	0.08850613236
0.3280208409	0.08720096201
0.3282291591	0.08739237487
0.3284375072	0.08667595685
0.3286458254	0.08663775027
0.3288541734	0.08704341203
0.3290625215	0.08439421654
0.3292708397	0.08759280294
0.3294791579	0.08856666088
0.3296874762	0.08734036982
0.3298958242	0.08770261705
0.3301041722	0.08709143102
0.3303124905	0.08686960489
0.3305208385	0.08755274117
0.3307291567	0.0842448473
0.3309375048	0.08889909089
0.3311458528	0.08773294091
0.331354171	0.08819512278
0.3315625191	0.08650375158
0.3317708075	0.0864924714
0.3319791555	0.08780669421
0.3321875036	0.08661054075
0.3323958218	0.08439031988
0.3326041698	0.08587484062
0.3328124881	0.0860594213
0.3330208361	0.08422423154
0.3332291842	0.08741684258
0.3334375024	0.08667295426
0.3336458504	0.08628724515
0.3338541389	0.08633448184
0.3340624869	0.08416767418
0.3342708349	0.08839319646
0.3344791532	0.08420104533
0.3346875012	0.08813138306
0.3348958194	0.08843663335
0.3351041675	0.08793022484
0.3353125155	0.08672377467
0.3355208337	0.08809954673
0.3357291818	0.08435875922
0.3359375	0.08848363161
0.3361458182	0.08495327085
0.3363541663	0.08594021201
0.3365624845	0.08418863267
0.3367708325	0.08576668799
0.3369791508	0.0857931748
0.3371874988	0.08709602058
0.3373958468	0.08699957281
0.3376041651	0.08428376168
0.3378125131	0.08596169949
0.3380208313	0.08827044815
0.3382291794	0.0878611356
0.3384374976	0.08798829466
0.3386458158	0.08446788788
0.3388541639	0.08773658425
0.3390624821	0.08744198084
0.3392708302	0.0866195783
0.3394791782	0.08789108694
0.3396874964	0.08715767413
0.3398958445	0.08430925012
0.3401041627	0.08406373858
0.3403125107	0.08623606712
0.3405208588	0.08678548038
0.3407291472	0.08675689995
0.3409374952	0.08706267923
0.3411458135	0.08715482801
0.3413541615	0.08740887046
0.3415625095	0.08649244159
0.3417708278	0.08573660254
0.3419791758	0.08690287173
0.342187494	0.08768221736
0.3423958421	0.08411409706
0.3426041901	0.08389909565
0.3428124785	0.08430793136
0.3430208266	0.08769276738
0.3432291448	0.08618772775
0.3434374928	0.08647832274
0.3436458409	0.08664233238
0.3438541591	0.08661066741
0.3440625072	0.08618463576
0.3442708254	0.08387611061
0.3444791734	0.08530130982
0.3446875215	0.08674877882
0.3448958397	0.08506456017
0.3451041579	0.08572493494
0.3453124762	0.08560429513
0.3455208242	0.08373731375
0.3457291722	0.08398132026
0.3459374905	0.08758856356
0.3461458385	0.08810991049
0.3463541567	0.08771887422
0.3465625048	0.0856217593
0.3467708528	0.08685107529
0.346979171	0.0872407034
0.3471875191	0.08392607421
0.3473958075	0.08541870862
0.3476041555	0.08613321185
0.3478125036	0.08586197346
0.3480208218	0.08666460961
0.3482291698	0.08383042365
0.3484374881	0.08380967379
0.3486458361	0.08612068743
0.3488541842	0.08369904757
0.3490625024	0.08392667025
0.3492708504	0.08742441237
0.3494791389	0.08807097375
0.3496874869	0.08612286299
0.3498958349	0.08399218321
0.3501041532	0.08646631241
0.3503125012	0.08592841029
0.3505208194	0.08618097752
0.3507291675	0.08554399014
0.3509375155	0.08839332312
0.3511458337	0.0875055939
0.3513541818	0.08658813685
0.3515625	0.08691763878
0.3517708182	0.08600227535
0.3519791663	0.08582042903
0.3521874845	0.08599555492
0.3523958325	0.0869911015
0.3526041508	0.08557128906
0.3528124988	0.08566423506
0.3530208468	0.08489245921
0.3532291651	0.08381554484
0.3534375131	0.08715216815
0.3536458313	0.08478362858
0.3538541794	0.0872438401
0.3540624976	0.08477155119
0.3542708158	0.08723434806
0.3544791639	0.08717659861
0.3546874821	0.08628857136
0.3548958302	0.08628816158
0.3551041782	0.08627707511
0.3553124964	0.0862288028
0.3555208445	0.08694859594
0.3557291627	0.08705087751
0.3559375107	0.08354201168
0.3561458588	0.08551312983
0.3563541472	0.08563970029
0.3565624952	0.08524511009
0.3567708135	0.08560536802
0.3569791615	0.08553907275
0.3571875095	0.08379532397
0.3573958278	0.08332318068
0.3576041758	0.08346229047
0.357812494	0.08667554706
0.3580208421	0.08555556089
0.3582291901	0.08610609919
0.3584374785	0.08648182452
0.3586458266	0.08347859979
0.3588541448	0.08352321386
0.3590624928	0.0863795504
0.3592708409	0.08576776087
0.3594791591	0.0853196159
0.3596875072	0.08709484339
0.3598958254	0.08609095216
0.3601041734	0.08678598702
0.3603125215	0.08785169572
0.3605208397	0.08645702899
0.3607291579	0.08620265871
0.3609374762	0.08729298413
0.3611458242	0.08618564904
0.3613541722	0.08632384241
0.3615624905	0.08686767519
0.3617708385	0.08701585978
0.3619791567	0.08605396003
0.3621875048	0.08509667963
0.3623958528	0.08550707996
0.362604171	0.08329825103
0.3628125191	0.0832305178
0.3630208075	0.08329301327
0.3632291555	0.08629570901
0.3634375036	0.0851297453
0.3636458218	0.0860421285
0.3638541698	0.08494332433
0.3640624881	0.08556611836
0.3642708361	0.08661256731
0.3644791842	0.08338499814
0.3646875024	0.08483051509
0.3648958504	0.08671005815
0.3651041389	0.08675730973
0.3653124869	0.08556029201
0.3655208349	0.08534438163
0.3657291532	0.0872470662
0.3659375012	0.08652734756
0.3661458194	0.08317279816
0.3663541675	0.08360031247
0.3665625155	0.08314818889
0.3667708337	0.08480956405
0.3669791818	0.08516671509
0.3671875	0.08574921638
0.3673958182	0.08313123137
0.3676041663	0.08635848761
0.3678124845	0.08622495085
0.3680208325	0.08588884771
0.3682291508	0.08501629531
0.3684374988	0.08678892255
0.3686458468	0.08555492759
0.3688541651	0.08489305526
0.3690625131	0.0847754851
0.3692708313	0.08501528949
0.3694791794	0.08627808839
0.3696874976	0.08607987314
0.3698958158	0.08644986153
0.3701041639	0.08709813654
0.3703124821	0.08662877232
0.3705208302	0.08700399846
0.3707291782	0.0852509737
0.3709374964	0.08546755463
0.3711458445	0.08498582244
0.3713541627	0.08504809439
0.3715625107	0.0859804377
0.3717708588	0.08521077782
0.3719791472	0.08568917215
0.3721874952	0.08541747928
0.3723958135	0.08364613354
0.3726041615	0.0832779631
0.3728125095	0.08626712859
0.3730208278	0.08293545246
0.3732291758	0.08478249609
0.373437494	0.08298490196
0.3736458421	0.08637942374
0.3738541901	0.08448920399
0.3740624785	0.08474058658
0.3742708266	0.08542057127
0.3744791448	0.08428391814
0.3746874928	0.08433810622
0.3748958409	0.08622785658
0.3751041591	0.0858926028
0.3753125072	0.08433285356
0.3755208254	0.08653853089
0.3757291734	0.08494914323
0.3759375215	0.08551467955
0.3761458397	0.08493189514
0.3763541579	0.08595664799
0.3765624762	0.08462302387
0.3767708242	0.08682524413
0.3769791722	0.08260902762
0.3771874905	0.08618899435
0.3773958385	0.08535836637
0.3776041567	0.08514489233
0.3778125048	0.08760759234
0.3780208528	0.08651243895
0.378229171	0.08348409086
0.3784375191	0.08474146575
0.3786458075	0.08385287225
0.3788541555	0.08643911779
0.3790625036	0.08458179235
0.3792708218	0.0849911049
0.3794791698	0.08587058634
0.3796874881	0.08631708473
0.3798958361	0.08699957281
0.3801041842	0.08572723716
0.3803125024	0.08295801282
0.3805208504	0.08581112325
0.3807291389	0.08582449704
0.3809374869	0.08538722992
0.3811458349	0.08264581114
0.3813541532	0.08255054057
0.3815625012	0.08462381363
0.3817708194	0.08635321259
0.3819791675	0.08505073935
0.3821875155	0.08402199298
0.3823958337	0.08227004856
0.3826041818	0.08475320786
0.3828125	0.08450882882
0.3830208182	0.08411133289
0.3832291663	0.08218427002
0.3834374845	0.08240096271
0.3836458325	0.08441129327
0.3838541508	0.0823418498
0.3840624988	0.08270399272
0.3842708468	0.08503883332
0.3844791651	0.08373539895
0.3846875131	0.08250840753
0.3848958313	0.08203916252
0.3851041794	0.08419682831
0.3853124976	0.08457905054
0.3855208158	0.08396978676
0.3857291639	0.085650675
0.3859374821	0.08416264504
0.3861458302	0.08472655714
0.3863541782	0.08579567075
0.3865624964	0.08234257251
0.3867708445	0.0824175179
0.3869791627	0.08420541137
0.3871875107	0.0828794986
0.3873958588	0.08243447542
0.3876041472	0.08419686556
0.3878124952	0.08230674267
0.3880208135	0.0840940848
0.3882291615	0.08452127874
0.3884375095	0.08568359166
0.3886458278	0.08480902761
0.3888541758	0.08464205265
0.389062494	0.08514939249
0.3892708421	0.08522098511
0.3894791901	0.08541291207
0.3896874785	0.08514482528
0.3898958266	0.08415588737
0.3901041448	0.08416968584
0.3903124928	0.08491370082
0.3905208409	0.08586616814
0.3907291591	0.08623413742
0.3909375072	0.08435605466
0.3911458254	0.08439034969
0.3913541734	0.0838412568
0.3915625215	0.08182337135
0.3917708397	0.0833562389
0.3919791579	0.08462651819
0.3921874762	0.08413543552
0.3923958242	0.08375363797
0.3926041722	0.08191270381
0.3928124905	0.08521254361
0.3930208385	0.0845375061
0.3932291567	0.0851265341
0.3934375048	0.0818150267
0.3936458528	0.08185175061
0.393854171	0.08395333588
0.3940625191	0.08430749178
0.3942708075	0.08422929049
0.3944791555	0.08173521608
0.3946875036	0.08427404612
0.3948958218	0.08483278751
0.3951041698	0.08181271702
0.3953124881	0.08160237968
0.3955208361	0.08170684427
0.3957291842	0.08216431737
0.3959375024	0.08417056501
0.3961458504	0.08384568244
0.3963541389	0.0844501853
0.3965624869	0.08182412386
0.3967708349	0.0861659795
0.3969791532	0.0814999342
0.3971875012	0.08457279205
0.3973958194	0.08174149692
0.3976041675	0.08338227123
0.3978125155	0.08364572376
0.3980208337	0.08376653492
0.3982291818	0.08482623845
0.3984375	0.08352522552
0.3986458182	0.08486044407
0.3988541663	0.08320559561
0.3990624845	0.08150589466
0.3992708325	0.08334077895
0.3994791508	0.08134256303
0.3996874988	0.08390861005
0.3998958468	0.08482768387
0.4001041651	0.08164111525
0.4003125131	0.08321581781
0.4005208313	0.08137593418
0.4007291794	0.08484061807
0.4009374976	0.08129061759
0.4011458158	0.08250205219
0.4013541639	0.08530002087
0.4015624821	0.08374233544
0.4017708302	0.08132498711
0.4019791782	0.08314725012
0.4021874964	0.08133563399
0.4023958445	0.08335325867
0.4026041627	0.08236588538
0.4028125107	0.08141593635
0.4030208588	0.08126146346
0.4032291472	0.08447958529
0.4034374952	0.08354678005
0.4036458135	0.08281590044
0.4038541615	0.08137135208
0.4040625095	0.08128984272
0.4042708278	0.0856873095
0.4044791758	0.08360718191
0.404687494	0.08119034022
0.4048958421	0.08476811647
0.4051041901	0.0832060352
0.4053124785	0.08106400073
0.4055208266	0.08313847333
0.4057291448	0.08377206326
0.4059374928	0.08278871328
0.4061458409	0.0830000639
0.4063541591	0.08103093505
0.4065625072	0.08329668641
0.4067708254	0.08248242736
0.4069791734	0.08101081103
0.4071875215	0.08405130357
0.4073958397	0.08346486092
0.4076041579	0.08435904235
0.4078124762	0.08426832408
0.4080208242	0.08300580084
0.4082291722	0.08370450884
0.4084374905	0.08481965959
0.4086458385	0.08425673097
0.4088541567	0.08306547254
0.4090625048	0.0808590129
0.4092708528	0.08284731954
0.409479171	0.0809481144
0.4096875191	0.08307910711
0.4098958075	0.08072981238
0.4101041555	0.08237204701
0.4103125036	0.08077370375
0.4105208218	0.08078402281
0.4107291698	0.08097955585
0.4109374881	0.0840042457
0.4111458361	0.08330599964
0.4113541842	0.0833979845
0.4115625024	0.08354605734
0.4117708504	0.08493331075
0.4119791389	0.08251473308
0.4121874869	0.08340908587
0.4123958349	0.08374220878
0.4126041532	0.08059057593
0.4128125012	0.08282210678
0.4130208194	0.0841460526
0.4132291675	0.08355424553
0.4134375155	0.08061616123
0.4136458337	0.0809449628
0.4138541818	0.08432776481
0.4140625	0.08259678632
0.4142708182	0.08334858716
0.4144791663	0.0805092454
0.4146874845	0.08044936508
0.4148958325	0.0804483965
0.4151041508	0.08271899819
0.4153124988	0.08280751109
0.4155208468	0.08042167127
0.4157291651	0.08051448315
0.4159375131	0.08331694454
0.4161458313	0.08080647141
[truncated: 4,672 more rows]
[truncated: 1 more columns]
