# Supplementary material for: Arabidopsis eIF4E1 protects the translational machinery during TuMV infection and restricts virus accumulation
Source: PLoS Pathog. 2023 Nov 20;19(11):e1011417. doi: 10.1371/journal.ppat.1011417 (PMC10721207; doi:10.1371/journal.ppat.1011417)
Supplement: S1 Supporting Dataset — (ZIP) [file ppat.1011417.s010.zip › Fig 1/Fig 1c-d (Polysome profiles and quantification data + script)/f4e_mock1.csv]

f4e mock - 1
Time (min)	Abs
0.0001041666692	0.1273926795
0.000312499993	0.1263135225
0.0005208333605	0.1278384775
0.000729166728	0.1275357008
0.0009375000373	0.1273314506
0.001145833405	0.126071319
0.001354166772	0.1270525753
0.001562500023	0.126115486
0.001770833391	0.1267527491
0.001979166642	0.1279423088
0.002187500009	0.1278966069
0.002395833377	0.1263369918
0.002604166744	0.1280364692
0.002812500112	0.1271649599
0.003020833246	0.1280873567
0.003229166614	0.1280463487
0.003437499981	0.1266925484
0.003645833349	0.1275424063
0.003854166716	0.1272574365
0.004062499851	0.1271820664
0.004270833451	0.1267488301
0.004479167052	0.1267268807
0.004687500186	0.1280723512
0.004895833321	0.1269031614
0.005104166921	0.1273638308
0.005312500056	0.124694787
0.005520833656	0.1268270612
0.005729166791	0.1283302307
0.005937499925	0.1272306144
0.006145833526	0.1268230677
0.00635416666	0.1248417646
0.006562500261	0.1284880489
0.006770833395	0.1249258965
0.00697916653	0.1250235438
0.00718750013	0.1272673607
0.007395833265	0.1250886321
0.007604166865	0.1281519234
0.0078125	0.127890259
0.008020833135	0.1278594583
0.008229167201	0.12841627
0.008437500335	0.1290287971
0.00864583347	0.1286315769
0.008854167536	0.1350220293
0.009062500671	0.1945082098
0.009270833805	0.1189443469
0.00947916694	0.1116022542
0.009687500075	0.1090530455
0.00989583414	0.09123831242
0.01010416728	0.08822214603
0.01031250041	0.08702114224
0.01052083354	0.08355101198
0.01072916668	0.08373545855
0.01093750075	0.08412694931
0.01114583388	0.08302043378
0.01135416701	0.08160540462
0.01156250015	0.08141324669
0.01177083328	0.08276895434
0.01197916735	0.08202781528
0.01218750048	0.08238193393
0.01239583362	0.08241526037
0.01260416675	0.08190410584
0.01281249989	0.08306355774
0.01302083395	0.08466410637
0.01322916709	0.08211831003
0.01343750022	0.08281665295
0.01364583336	0.08327187598
0.01385416649	0.08279149979
0.01406250056	0.0833504647
0.01427083369	0.08115102351
0.01447916683	0.08486762643
0.01468749996	0.08305086941
0.0148958331	0.08323717117
0.01510416716	0.08429519832
0.0153125003	0.08360486478
0.01552083343	0.08351942152
0.01572916657	0.08465196192
0.0159374997	0.08382945508
0.0161458347	0.08482598513
0.01635416783	0.08421106637
0.01656250097	0.08107288927
0.0167708341	0.08257286251
0.01697916724	0.08275251091
0.01718750037	0.08299762011
0.01739583351	0.08507422358
0.0176041685	0.08197894692
0.01781249978	0.0842666924
0.01802083477	0.08489673585
0.01822916605	0.08374007046
0.01843750104	0.08593181521
0.01864583418	0.08416009694
0.01885416731	0.08449043334
0.01906250045	0.08361916989
0.01927083358	0.08416148275
0.01947916672	0.0838958621
0.01968750171	0.08412255347
0.01989583299	0.08637247235
0.02010416798	0.08474118263
0.02031249925	0.08370520175
0.02052083425	0.08401492238
0.02072916739	0.0847049728
0.02093750052	0.08449156582
0.02114583366	0.08408786356
0.02135416679	0.08446348459
0.02156249993	0.08444895595
0.02177083492	0.08485320956
0.02197916619	0.08430793136
0.02218750119	0.08552280813
0.02239583246	0.08283729851
0.02260416746	0.08526558429
0.0228125006	0.08340708166
0.02302083373	0.08559443057
0.02322916687	0.08636167645
0.0234375	0.08466307074
0.02364583313	0.08501578867
0.02385416813	0.08417414129
0.0240624994	0.08523292094
0.0242708344	0.08552697301
0.02447916567	0.08320224285
0.02468750067	0.08558386564
0.02489583381	0.08553759009
0.02510416694	0.08537755907
0.02531250007	0.08346420527
0.02552083321	0.0853683576
0.02572916634	0.08605569601
0.02593750134	0.08535461873
0.02614583261	0.08540730178
0.02635416761	0.08499906957
0.02656249888	0.08530452847
0.02677083388	0.08519235253
0.02697916701	0.08802206069
0.02718750015	0.08696722239
0.02739583328	0.0859324187
0.02760416642	0.08585371077
0.02781249955	0.08603405207
0.02802083455	0.08600716293
0.02822916582	0.08690872043
0.02843750082	0.08586954325
0.02864583209	0.08511932194
0.02885416709	0.08666621894
0.02906250022	0.08531536162
0.02927083336	0.08646322042
0.02947916649	0.0860041678
0.02968749963	0.08638255298
0.02989583276	0.08498503268
0.03010416776	0.08628746867
0.03031249903	0.08614129573
0.03052083403	0.08500489593
0.0307291653	0.08345977962
0.0309375003	0.08543436974
0.0311458353	0.08599164337
0.03135416657	0.08533038944
0.0315624997	0.08638956398
0.03177083284	0.08515613526
0.03197916597	0.0860183388
0.03218750283	0.08620957285
0.03239583224	0.08578614146
0.0326041691	0.08493658155
0.03281249851	0.08466866612
0.03302083537	0.08590443432
0.0332291685	0.08599580824
0.03343750164	0.08535937965
0.03364583477	0.08500810713
0.03385416791	0.08705179393
0.03406250104	0.08587664366
0.03427083418	0.08662593365
0.03447916731	0.08333914727
0.03468750045	0.08526782691
0.03489583358	0.0860684514
0.03510417044	0.08584988862
0.03531249985	0.08524885774
0.03552083299	0.08498947322
0.03572916612	0.08511418849
0.03593750298	0.08443304896
0.03614583611	0.08523320407
0.03635416552	0.08507148921
0.03656249866	0.0852361992
0.03677083552	0.08446219563
0.03697916865	0.08277010918
0.03718750179	0.08333798498
0.0373958312	0.08747066557
0.03760416806	0.08697803319
0.03781250119	0.08269200474
0.03802083433	0.08442974836
0.03822916746	0.08600533754
0.0384375006	0.08668404818
0.03864583373	0.08300649375
0.03885416687	0.08250543475
0.0390625	0.0849173516
0.03927083686	0.0872720331
0.03947916627	0.0839105621
0.0396874994	0.0860786438
0.03989583254	0.08498439938
0.0401041694	0.08601237088
0.04031250253	0.08639230579
0.04052083194	0.08537815511
0.04072916508	0.08288306743
0.04093750194	0.08618798107
0.04114583507	0.08485534787
0.04135416821	0.08616146445
0.04156249762	0.08703493327
0.04177083448	0.08250762522
0.04197916761	0.08407706022
0.04218750075	0.08384794742
0.04239583388	0.08489915729
0.04260416701	0.08554852754
0.04281250015	0.08357159793
0.04302083328	0.08464001119
0.04322916642	0.08451218903
0.04343750328	0.08421424031
0.04364583269	0.0840215534
0.04385416582	0.08345884085
0.04406249896	0.08283479512
0.04427083582	0.08314866573
0.04447916895	0.08138817549
0.04468749836	0.0837341398
0.0448958315	0.08473891765
0.04510416836	0.08507467061
0.04531250149	0.08467722684
0.04552083462	0.08372127265
0.04572916403	0.08546932042
0.04593750089	0.08582607657
0.04614583403	0.08184290677
0.04635416716	0.08356884122
0.04656250402	0.08489578962
0.04677083343	0.08375491947
0.04697916657	0.08432484418
0.0471874997	0.08338966966
0.04739583656	0.08488251269
0.0476041697	0.08163321018
0.04781249911	0.0843809247
0.04802083224	0.08438739926
0.0482291691	0.0834389478
0.04843750224	0.08386094868
0.04864583537	0.08372629434
0.04885416478	0.08383776993
0.04906250164	0.08443728834
0.04927083477	0.0834537223
0.04947916791	0.08593058586
0.04968750104	0.08648665994
0.04989583418	0.08550594747
0.05010416731	0.08389335126
0.05031250045	0.08606421947
0.05052083358	0.08417185396
0.05072917044	0.0815231055
0.05093749985	0.0841665715
0.05114583299	0.08353134245
0.05135416612	0.0829828009
0.05156250298	0.08429089189
0.05177083611	0.0852054581
0.05197916552	0.08366791159
0.05218749866	0.08201361448
0.05239583552	0.08514671773
0.05260416865	0.0833664909
0.05281250179	0.08397871256
0.0530208312	0.08469704539
0.05322916806	0.08348324895
0.05343750119	0.08404272795
0.05364583433	0.08521018177
0.05385416746	0.08364246041
0.0540625006	0.0828473568
0.05427083373	0.08339927346
0.05447916687	0.08328805864
0.0546875	0.08400785923
0.05489583686	0.08497127146
0.05510416627	0.08479049057
0.0553124994	0.08350909501
0.05552083254	0.0842692703
0.0557291694	0.08380336314
0.05593750253	0.08325986564
0.05614583194	0.08363203704
0.05635416508	0.08550515771
0.05656250194	0.08150199056
0.05677083507	0.08323600888
0.05697916821	0.08483423293
0.05718749762	0.08424396813
0.05739583448	0.08430679888
0.05760416761	0.08369910717
0.05781250075	0.08361179382
0.05802083388	0.08353994042
0.05822916701	0.08315207809
0.05843750015	0.08114615083
0.05864583328	0.08319606632
0.05885416642	0.08260561526
0.05906250328	0.08080198616
0.05927083269	0.0813479349
0.05947916582	0.08195903152
0.05968749896	0.08099050075
0.05989583582	0.08094724268
0.06010416895	0.08235608786
0.06031249836	0.08297897875
0.0605208315	0.08384684473
0.06072916836	0.08377698809
0.06093750149	0.08288312703
0.06114583462	0.08339591324
0.06135416403	0.08350843936
0.06156250089	0.08345165849
0.06177083403	0.08488143981
0.06197916716	0.08351004124
0.06218750402	0.08276052773
0.06239583343	0.08083478361
0.06260416657	0.08424186707
0.0628124997	0.08100903034
0.06302083284	0.08390258253
0.06322916597	0.08302479237
0.06343749911	0.08489421755
0.06364583224	0.08415284008
0.06385416538	0.08345793188
0.06406249851	0.08279381692
0.0642708391	0.0833761543
0.06447916478	0.08360598981
0.06468749791	0.08348312229
0.06489583105	0.08233036846
0.06510417163	0.08302739263
0.06531250477	0.08433885872
0.06552083045	0.08354774863
0.06572916359	0.08313364536
0.06593750417	0.08189591765
0.06614583731	0.08514923602
0.06635417044	0.08155049384
0.06656249613	0.08376013488
0.06677083671	0.08062962443
0.06697916985	0.08088979125
0.06718750298	0.08321606368
0.06739582866	0.08063495904
0.06760416925	0.08232708275
0.06781250238	0.08285818994
0.06802083552	0.08344469219
0.06822916865	0.08227079362
0.06843750179	0.08266046643
0.06864583492	0.08260639757
0.06885416806	0.08440626413
0.06906250119	0.08418197185
0.06927083433	0.08305788785
0.06947916746	0.08377607912
0.0696875006	0.08508020639
0.06989583373	0.08392497152
0.07010417432	0.08128587902
0.0703125	0.08264321834
0.07052083313	0.08293551207
0.07072916627	0.08350090683
0.0709374994	0.08063390106
0.07114583999	0.08522712439
0.07135416567	0.08293507993
0.07156249881	0.08363542706
0.07177083939	0.08323252946
0.07197916508	0.08338060975
0.07218750566	0.08371106535
0.07239583135	0.08327131718
0.07260416448	0.08265589923
0.07281250507	0.08407618105
0.07302083075	0.08457587659
0.07322917134	0.08404589444
0.07343750447	0.08092001081
0.07364583015	0.08256892115
0.07385417074	0.08402481675
0.07406249642	0.08219987899
0.07427083701	0.08084308356
0.07447917014	0.08310440183
0.07468749583	0.08320891857
0.07489583641	0.08214273304
0.07510416955	0.08183312416
0.07531250268	0.08276359737
0.07552083582	0.08473587036
0.0757291615	0.08380295336
0.07593750209	0.08098202199
0.07614583522	0.08359042555
0.07635416836	0.08460909128
0.07656250149	0.08298233151
0.07677083462	0.0847242251
0.07697916776	0.08350539207
0.07718750089	0.08591462672
0.07739584148	0.08084738255
0.07760416716	0.08294572681
0.0778125003	0.08212159574
0.07802083343	0.08445873857
0.07822916657	0.08304845542
0.07843750715	0.08359710872
0.07864583284	0.08267305791
0.07885416597	0.08333324641
0.07906250656	0.08343302459
0.07927083224	0.08072678745
0.07947917283	0.08285092562
0.07968749851	0.08553835005
0.07989583164	0.08075356483
0.08010417223	0.08259124309
0.08031249791	0.08280663192
0.0805208385	0.08312367648
0.08072917163	0.08065337688
0.08093749732	0.08435558528
0.0811458379	0.08251301199
0.08135416359	0.08266845345
0.08156250417	0.08283858001
0.08177083731	0.08399894089
0.08197916299	0.08275974542
0.08218750358	0.08318076283
0.08239583671	0.08321963996
0.08260416985	0.08067239076
0.08281250298	0.08249115944
0.08302082866	0.08059609681
0.08322916925	0.08467137069
0.08343750238	0.08465246856
0.08364583552	0.08091817051
0.08385416865	0.0835378021
0.08406250179	0.08305443823
0.08427083492	0.0827421397
0.08447916806	0.08304162323
0.08468750119	0.08280293643
0.08489583433	0.08326074481
0.08510416746	0.08366693556
0.0853125006	0.08258713782
0.08552083373	0.0828570649
0.08572917432	0.08078533411
0.0859375	0.08324613422
0.08614583313	0.08420371264
0.08635416627	0.08191535622
0.0865624994	0.08042310178
0.08677083999	0.08258476108
0.08697916567	0.08148306608
0.08718749881	0.08282642812
0.08739583939	0.08069875836
0.08760416508	0.08322794735
0.08781250566	0.0829840824
0.08802083135	0.08443374187
0.08822916448	0.08178296685
0.08843750507	0.08465863019
0.08864583075	0.08420066535
0.08885417134	0.08282085508
0.08906250447	0.08287890255
0.08927083015	0.08345968276
0.08947917074	0.08279770613
0.08968749642	0.08240371197
0.08989583701	0.08235192299
0.09010417014	0.08191145211
0.09031249583	0.08209182322
0.09052083641	0.08252343535
0.09072916955	0.08321584761
0.09093750268	0.08207815886
0.09114583582	0.08255007118
0.0913541615	0.0821146518
0.09156250209	0.08043011278
0.09177083522	0.08262276649
0.09197916836	0.08285503089
0.09218750149	0.08284638077
0.09239583462	0.08299665153
0.09260416776	0.08032728732
0.09281250089	0.08034622669
0.09302084148	0.0803206265
0.09322916716	0.08269476146
0.0934375003	0.08054037392
0.09364583343	0.08274640143
0.09385416657	0.08476337045
0.09406250715	0.08034469932
0.09427083284	0.08333158493
0.09447916597	0.08288698643
0.09468750656	0.08217979968
0.09489583224	0.08033230156
0.09510417283	0.0804111436
0.09531249851	0.08337458223
0.09552083164	0.0835775584
0.09572917223	0.08427945524
0.09593749791	0.08276324719
0.0961458385	0.08052195609
0.09635417163	0.08235621452
0.09656249732	0.08418133855
0.0967708379	0.08200433105
0.09697916359	0.08258213103
0.09718750417	0.08294294029
0.09739583731	0.08289390802
0.09760416299	0.08283463866
0.09781250358	0.08400098234
0.09802083671	0.08355402946
0.09822916985	0.08316255361
0.09843750298	0.08250775188
0.09864582866	0.08241266757
0.09885416925	0.08343098313
0.09906250238	0.08328605443
0.09927083552	0.08260172606
0.09947916865	0.08300668001
0.09968750179	0.08284603804
0.09989583492	0.08276607096
0.1001041681	0.08256936073
0.1003125012	0.08335642517
0.1005208343	0.08409260958
0.1007291675	0.08291912824
0.1009375006	0.08222862333
0.1011458337	0.08229829371
0.1013541743	0.08262142539
0.1015625	0.08301880956
0.1017708331	0.08222171664
0.1019791663	0.08384452015
0.1021874994	0.08273537457
0.10239584	0.08447229117
0.1026041657	0.08640216291
0.1028124988	0.08017526567
0.1030208394	0.08211943507
0.1032291651	0.08316552639
0.1034375057	0.08028443903
0.1036458313	0.08361370862
0.1038541645	0.0802686438
0.1040625051	0.08027842641
0.1042708308	0.0799909234
0.1044791713	0.08068922162
0.1046875045	0.08036248386
0.1048958302	0.08301047236
0.1051041707	0.08315321058
0.1053124964	0.08013382554
0.105520837	0.08034068346
0.1057291701	0.08069635928
0.1059374958	0.0821402669
0.1061458364	0.08235505223
0.1063541695	0.08313515037
0.1065625027	0.08396683633
0.1067708358	0.08297584206
0.1069791615	0.08124476671
0.1071875021	0.08113785088
0.1073958352	0.08447502553
0.1076041684	0.08303469419
0.1078125015	0.0839375034
0.1080208346	0.08262718469
0.1082291678	0.08215133846
0.1084375009	0.08273102343
0.1086458415	0.08256410062
0.1088541672	0.08007714152
0.1090625003	0.08279272169
0.1092708334	0.08301651478
0.1094791666	0.08317571878
0.1096875072	0.08747877181
0.1098958328	0.0864937678
0.110104166	0.08519014716
0.1103125066	0.08265402168
0.1105208322	0.08325855434
0.1107291728	0.08231581748
0.1109374985	0.08245738596
0.1111458316	0.08361295611
0.1113541722	0.08414527029
0.1115624979	0.08356688917
0.1117708385	0.08284713328
0.1119791716	0.0827550143
0.1121874973	0.08378317207
0.1123958379	0.08261478692
0.1126041636	0.08429274708
0.1128125042	0.0840928629
0.1130208373	0.08387002349
0.113229163	0.08289901167
0.1134375036	0.08257956058
0.1136458367	0.08359981328
0.1138541698	0.08525963128
0.114062503	0.08558506519
0.1142708287	0.08102463186
0.1144791692	0.08573817462
0.1146875024	0.08622650057
0.1148958355	0.08685544133
0.1151041687	0.08075790107
0.1153125018	0.08362077177
0.1155208349	0.08278229088
0.1157291681	0.08284503222
0.1159375012	0.08444675803
0.1161458343	0.08265759051
0.1163541675	0.08307220787
0.1165625006	0.08297841251
0.1167708337	0.08339199424
0.1169791743	0.08446467668
0.1171875	0.08218836784
0.1173958331	0.0822698921
0.1176041663	0.08360997587
0.1178124994	0.08313067257
0.11802084	0.08384882659
0.1182291657	0.08168319613
0.1184374988	0.08238349855
0.1186458394	0.0829815492
0.1188541651	0.08201993257
0.1190625057	0.08259277791
0.1192708313	0.08256171644
0.1194791645	0.08211243153
0.1196875051	0.08350925148
0.1198958308	0.08363847435
0.1201041713	0.08319848031
0.1203125045	0.0828967616
0.1205208302	0.08394108713
0.1207291707	0.0824521333
0.1209374964	0.08241635561
0.121145837	0.08259815723
0.1213541701	0.08328717947
0.1215624958	0.08258979768
0.1217708364	0.08380603045
0.1219791695	0.08363263309
0.1221875027	0.08248208463
0.1223958358	0.08322101831
0.1226041615	0.08274104446
0.1228125021	0.08247679472
0.1230208352	0.08209300786
0.1232291684	0.08367393911
0.1234375015	0.08399391174
0.1236458346	0.08259130269
0.1238541678	0.08267857134
0.1240625009	0.08283688873
0.1242708415	0.08360160142
0.1244791672	0.083177194
0.1246875003	0.08359526098
0.1248958334	0.08270120621
0.125104174	0.08449932933
0.1253125072	0.08248274028
0.1255208403	0.08302090317
0.1257291734	0.08015440404
0.1259375066	0.08291380107
0.1261458397	0.08343245834
0.1263541728	0.0839522332
0.126562506	0.08402698487
0.1267708391	0.08266866952
0.1269791722	0.0829256475
0.1271875054	0.08327645808
0.1273958385	0.08228318393
0.1276041716	0.08266873658
0.1278125048	0.08262771368
0.1280208379	0.08282648772
0.128229171	0.08207871765
0.1284375191	0.0827312097
0.1286458373	0.0832041502
0.1288541704	0.082740888
0.1290625036	0.08442915231
0.1292708367	0.08356535435
0.1294791847	0.08454744518
0.129687503	0.08116593957
0.1298958361	0.08204551041
0.1301041842	0.08277226985
0.1303125024	0.0823385641
0.1305208504	0.08258926868
0.1307291687	0.08249235153
0.1309375018	0.08225096017
0.1311458498	0.0834062621
0.1313541681	0.08270666003
0.1315625161	0.08248437196
0.1317708492	0.08304090053
0.1319791675	0.08260035515
0.1321875155	0.08360411227
0.1323958337	0.08281136304
0.1326041818	0.08019821346
0.1328125149	0.08354445547
0.1330208331	0.08314743638
0.1332291812	0.08347286284
0.1334375143	0.08354100585
0.1336458325	0.08320917189
0.1338541806	0.0827165544
0.1340625137	0.08293573558
0.1342708468	0.08399796486
0.13447918	0.08267615736
0.1346874982	0.08265905827
0.1348958462	0.08275767416
0.1351041794	0.08002914488
0.1353125125	0.08346705884
0.1355208457	0.08154865354
0.1357291639	0.08341213316
0.1359375119	0.08355619013
0.1361458451	0.0829237625
0.1363541782	0.08401690423
0.1365625113	0.08296126872
0.1367708445	0.08369132876
0.1369791776	0.08274818212
0.1371875107	0.0839022994
0.1373958439	0.08208472282
0.137604177	0.0840113163
0.1378125101	0.08437117934
0.1380208433	0.08371279389
0.1382291764	0.08287698776
0.1384375095	0.08423671126
0.1386458427	0.0818342194
0.1388541758	0.08353303373
0.1390625238	0.08273794502
0.1392708421	0.0801980868
0.1394791752	0.08274210989
0.1396875083	0.0830303058
0.1398958415	0.08369192481
0.1401041895	0.08002152294
0.1403125077	0.08338396251
0.1405208409	0.08479133993
0.140729174	0.08236832172
0.1409375072	0.08280033618
0.1411458552	0.08207706362
0.1413541734	0.08044565469
0.1415625066	0.08350150287
0.1417708397	0.08326014876
0.1419791728	0.08249995857
0.1421875209	0.08021770418
0.142395854	0.08218786865
0.1426041722	0.08296973258
0.1428125054	0.08269710839
0.1430208385	0.08253820986
0.1432291865	0.08265304565
0.1434375197	0.08279594779
0.1436458379	0.08178211749
0.143854171	0.08171628416
0.1440625042	0.08258942515
0.1442708522	0.08251701295
0.1444791853	0.08417791873
0.1446875036	0.08368507773
0.1448958367	0.08290716261
0.1451041698	0.0837611407
0.1453125179	0.08250192553
0.145520851	0.08265843242
0.1457291842	0.08215824515
0.1459375024	0.08278059959
0.1461458355	0.08401200175
0.1463541836	0.08233058453
0.1465625167	0.08261466026
0.1467708498	0.0832869336
0.1469791681	0.08281806111
0.1471875012	0.08275920898
0.1473958492	0.08259309083
0.1476041824	0.08316910267
0.1478125155	0.08277850598
0.1480208337	0.08389991522
0.1482291669	0.08307284117
0.1484375149	0.08026052266
0.148645848	0.08213107288
0.1488541812	0.08275015652
0.1490625143	0.0839375034
0.1492708325	0.08223957568
0.1494791806	0.08263419569
0.1496875137	0.08270346373
0.1498958468	0.08324271441
0.15010418	0.08416669816
0.1503124982	0.08197003603
0.1505208462	0.08236347139
0.1507291794	0.08062595129
0.1509375125	0.08001706749
0.1511458457	0.08271689713
0.1513541639	0.08314038813
0.1515625119	0.08257064223
0.1517708451	0.08287414163
0.1519791782	0.08376094699
0.1521875113	0.08399032801
0.1523958445	0.08234409988
0.1526041776	0.08395688236
0.1528125107	0.08323305845
0.1530208439	0.0832375139
0.153229177	0.08366630971
0.1534375101	0.08403518796
0.1536458433	0.08487149328
0.1538541764	0.0829385519
0.1540625095	0.08205432445
0.1542708427	0.08333691955
0.1544791758	0.08272278309
0.1546875238	0.08428071439
0.1548958421	0.08498909324
0.1551041752	0.08339656889
0.1553125083	0.08290631324
0.1555208415	0.08494354039
0.1557291895	0.08037662506
0.1559375077	0.08313953876
0.1561458409	0.08236866444
0.156354174	0.08362331241
0.1565625072	0.0836455971
0.1567708552	0.08051136881
0.1569791734	0.08358741552
0.1571875066	0.0822173357
0.1573958397	0.08285456151
0.1576041728	0.08313584328
0.1578125209	0.08328169584
0.158020854	0.08257846534
0.1582291722	0.08086784184
0.1584375054	0.0827826038
0.1586458385	0.08040478826
0.1588541865	0.08034221083
0.1590625197	0.08369845152
0.1592708379	0.08315606415
0.159479171	0.08246139437
0.1596875042	0.08279331774
0.1598958522	0.08220907301
0.1601041853	0.08193392307
0.1603125036	0.08250296116
0.1605208367	0.08302140981
0.1607291698	0.08048182726
0.1609375179	0.08347794414
0.161145851	0.08310437202
0.1613541842	0.0834338665
0.1615625024	0.0827530399
0.1617708355	0.08284901083
0.1619791836	0.084208332
0.1621875167	0.08267953992
0.1623958498	0.08417980373
0.1626041681	0.08261068165
0.1628125012	0.08409672976
0.1630208492	0.08277270943
0.1632291824	0.08269419521
0.1634375155	0.08258038014
0.1636458337	0.08041864634
0.1638541669	0.08286590129
0.1640625149	0.08362996578
0.164270848	0.08386386186
0.1644791812	0.08425433934
0.1646875143	0.08086163551
0.1648958325	0.08312086016
0.1651041806	0.08306500316
0.1653125137	0.08348851651
0.1655208468	0.08171956241
0.16572918	0.08297869563
0.1659374982	0.0822661072
0.1661458462	0.08021104336
0.1663541794	0.08355666697
0.1665625125	0.08317665756
0.1667708457	0.08023417741
0.1669791639	0.08320819587
0.1671875119	0.08348989487
0.1673958451	0.08319173753
0.1676041782	0.08316555619
0.1678125113	0.08035778254
0.1680208445	0.08275923878
0.1682291776	0.08206983656
0.1684375107	0.08285038918
0.1686458439	0.08322895318
0.168854177	0.08325792849
0.1690625101	0.08324833214
0.1692708433	0.08022028953
0.1694791764	0.08053997159
0.1696875095	0.08422115445
0.1698958427	0.08346229047
0.1701041758	0.08297665417
0.1703125238	0.0842223838
0.1705208421	0.08313270658
0.1707291752	0.08430233598
0.1709375083	0.082877554
0.1711458415	0.08328087628
0.1713541895	0.08286333084
0.1715625077	0.08378603309
0.1717708409	0.08301281929
0.171979174	0.08243848383
0.1721875072	0.08142289519
0.1723958552	0.08243569732
0.1726041734	0.08193389326
0.1728125066	0.08210639656
0.1730208397	0.08397886902
0.1732291728	0.08178718388
0.1734375209	0.08359977603
0.173645854	0.08258745074
0.1738541722	0.0828742981
0.1740625054	0.08286351711
0.1742708385	0.08362840116
0.1744791865	0.08327811956
0.1746875197	0.08392136544
0.1748958379	0.08358104527
0.175104171	0.08381215483
0.1753125042	0.08348309249
0.1755208522	0.08278598636
0.1757291853	0.08276058733
0.1759375036	0.08029545844
0.1761458367	0.08374597132
0.1763541698	0.08021384478
0.1765625179	0.08371659368
0.176770851	0.08301313221
0.1769791842	0.08001971245
0.1771875024	0.08249651641
0.1773958355	0.08472746611
0.1776041836	0.08297500014
0.1778125167	0.08249378949
0.1780208498	0.08384948224
0.1782291681	0.08353470266
0.1784375012	0.08449876308
0.1786458492	0.08365918696
0.1788541824	0.08352396637
0.1790625155	0.08027338237
0.1792708337	0.08360429853
0.1794791669	0.08442125469
0.1796875149	0.08328040689
0.179895848	0.0801115036
0.1801041812	0.08275470138
0.1803125143	0.08354201168
0.1805208325	0.08405632526
0.1807291806	0.08244887739
0.1809375137	0.08271708339
0.1811458468	0.08410502225
0.18135418	0.08361618966
0.1815624982	0.08381029963
0.1817708462	0.08348017186
0.1819791794	0.08241613954
0.1821875125	0.08454379439
0.1823958457	0.08034722507
0.1826041639	0.0829180032
0.1828125119	0.08440811187
0.1830208451	0.08286104351
0.1832291782	0.08218336105
0.1834375113	0.08325535059
0.1836458445	0.08338434249
0.1838541776	0.08244571835
0.1840625107	0.08042861521
0.1842708439	0.08279786259
0.184479177	0.08388751
0.1846875101	0.08364697546
0.1848958433	0.08463472873
0.1851041764	0.08392811567
0.1853125095	0.0824220553
0.1855208427	0.08312766254
0.1857291758	0.08259800076
0.1859375238	0.08050133288
0.1861458421	0.08423325419
0.1863541752	0.08436831832
0.1865625083	0.08329702914
0.1867708415	0.08036927879
0.1869791895	0.08420591056
0.1871875077	0.08051298559
0.1873958409	0.0806087777
0.187604174	0.08402305841
0.1878125072	0.08383271843
0.1880208552	0.08404382318
0.1882291734	0.08094209433
0.1884375066	0.08319697529
0.1886458397	0.08014982939
0.1888541728	0.08371872455
0.1890625209	0.08227273822
0.189270854	0.08182183653
0.1894791722	0.08012074977
0.1896875054	0.08412384242
0.1898958385	0.08433867246
0.1901041865	0.0834672153
0.1903125197	0.08301018924
0.1905208379	0.08412663639
0.190729171	0.08182393014
0.1909375042	0.08327519894
0.1911458522	0.08026755601
0.1913541853	0.08365880698
0.1915625036	0.07992433012
0.1917708367	0.08142464608
0.1919791698	0.08278536052
0.1921875179	0.08001632243
0.192395851	0.08325111866
0.1926041842	0.08392161131
0.1928125024	0.08036927879
0.1930208355	0.08005398512
0.1932291836	0.08146914095
0.1934375167	0.08369110525
0.1936458498	0.08308687806
0.1938541681	0.08068788052
0.1940625012	0.0825470984
0.1942708492	0.08364468813
0.1944791824	0.08049625158
0.1946875155	0.08303572983
0.1948958337	0.08415450901
0.1951041669	0.08363326639
0.1953125149	0.08180568367
0.195520848	0.08182243258
0.1957291812	0.08341269195
0.1959375143	0.08455646783
0.1961458325	0.08293113112
0.1963541806	0.08162617683
0.1965625137	0.08027272671
0.1967708468	0.08180908859
0.19697918	0.08021026105
0.1971874982	0.0847267434
0.1973958462	0.08031012863
0.1976041794	0.08377990872
0.1978125125	0.08148138225
0.1980208457	0.08364616334
0.1982291639	0.08358669281
0.1984375119	0.08264891803
0.1986458451	0.08123431355
0.1988541782	0.08180490136
0.1990625113	0.08289672434
0.1992708445	0.08001853526
0.1994791776	0.08223732561
0.1996875107	0.08321810514
0.1998958439	0.08397419006
0.200104177	0.07996080071
0.2003125101	0.08141334355
0.2005208433	0.08003400266
0.2007291764	0.08143354207
0.2009375095	0.08442769945
0.2011458427	0.08255267143
0.2013541758	0.08003371954
0.2015625238	0.0819375515
0.2017708421	0.08001834154
0.2019791752	0.08201695979
0.2021875083	0.08205382526
0.2023958415	0.08370745927
0.2026041895	0.08006393909
0.2028125077	0.08032731712
0.2030208409	0.07977795601
0.203229174	0.07981149107
0.2034375072	0.08007632941
0.2036458552	0.08315123618
0.2038541734	0.08201424032
0.2040625066	0.07980585843
0.2042708397	0.08250121027
0.2044791728	0.07999818027
0.2046875209	0.08397626132
0.204895854	0.07974629104
0.2051041722	0.08148974925
0.2053125054	0.08229823411
0.2055208385	0.08430145681
0.2057291865	0.08157257736
0.2059375197	0.0804046914
0.2061458379	0.08249504119
0.206354171	0.08150452375
0.2065625042	0.08214567602
0.2067708522	0.08009590954
0.2069791853	0.08030691743
0.2071875036	0.07975941896
0.2073958367	0.07981649786
0.2076041698	0.08109710366
0.2078125179	0.07989433408
0.208020851	0.07975751907
0.2082291842	0.07966508716
0.2084375024	0.07998022437
0.2086458355	0.07994427532
0.2088541836	0.07970445603
0.2090625167	0.07989308983
0.2092708498	0.08253532648
0.2094791681	0.0823502019
0.2096875012	0.08136326075
0.2098958492	0.0821403563
0.2101041824	0.08259371668
0.2103125155	0.08178905398
0.2105208337	0.08200142533
0.2107291669	0.08010444045
0.2109375149	0.08189300448
0.211145848	0.08292298019
0.2113541812	0.08227749169
0.2115625143	0.0812381506
0.2117708325	0.08383416384
0.2119791806	0.08213476092
0.2121875137	0.08226710558
0.2123958468	0.07953467965
0.21260418	0.0801416114
0.2128124982	0.08201208711
0.2130208462	0.07951956987
0.2132291794	0.08146523684
0.2134375125	0.08258538693
0.2136458457	0.08127651364
0.2138541639	0.0819272995
0.2140625119	0.08330903947
0.2142708451	0.08317358792
0.2144791782	0.08251069486
0.2146875113	0.08200942725
0.2148958445	0.07958398759
0.2151041776	0.07987781614
0.2153125107	0.08272303641
0.2155208439	0.08017233759
0.215729177	0.0813325718
0.2159375101	0.08084236085
0.2161458433	0.07961328328
0.2163541764	0.08422873169
0.2165625095	0.0795282498
0.2167708427	0.08119349182
0.2169791758	0.081659168
0.2171875238	0.08319308609
0.2173958421	0.08346222341
0.2176041752	0.0844598338
0.2178125083	0.08239451796
0.2180208415	0.07990136743
0.2182291895	0.07971621305
0.2184375077	0.08221898973
0.2186458409	0.07973985374
0.218854174	0.08192761242
0.2190625072	0.08149621636
0.2192708552	0.07982050627
0.2194791734	0.08196818829
0.2196875066	0.08251710981
0.2198958397	0.08202131093
0.2201041728	0.08204785734
0.2203125209	0.0819664374
0.220520854	0.08241673559
0.2207291722	0.08287586272
0.2209375054	0.08342571557
0.2211458385	0.08344469219
0.2213541865	0.07956900448
0.2215625197	0.08120381832
0.2217708379	0.08232627064
0.221979171	0.08276227862
0.2221875042	0.08357109874
0.2223958522	0.08266285062
0.2226041853	0.08158413321
0.2228125036	0.08214210719
0.2230208367	0.08333277702
0.2232291698	0.08316674829
0.2234375179	0.08244217932
0.223645851	0.07970026135
0.2238541842	0.08279908448
0.2240625024	0.08149243891
0.2242708355	0.08228309453
0.2244791836	0.07975546271
0.2246875167	0.08099025488
0.2248958498	0.08311408758
0.2251041681	0.08173562586
0.2253125012	0.08220497519
0.2255208492	0.07944665104
0.2257291824	0.08342357725
0.2259375155	0.08287661523
0.2261458337	0.08182068169
0.2263541669	0.08279851824
0.2265625149	0.0825348869
0.226770848	0.08225656301
0.2269791812	0.08284801245
0.2271875143	0.08176105469
0.2273958325	0.08280606568
0.2276041806	0.08239373565
0.2278125137	0.08207064867
0.2280208468	0.08290885389
0.22822918	0.08224842697
0.2284374982	0.08344314992
0.2286458462	0.08213463426
0.2288541794	0.07950741798
0.2290625125	0.0819349587
0.2292708457	0.08104190975
0.2294791639	0.0817020312
0.2296875119	0.08200770617
0.2298958451	0.0826690197
0.2301041782	0.0826779753
0.2303125113	0.08151045442
0.2305208445	0.0805086866
0.2307291776	0.07925482094
0.2309375107	0.08089806139
0.2311458439	0.08194170892
0.231354177	0.08163258433
0.2315625101	0.08313260972
0.2317708433	0.08186224848
0.2319791764	0.08239019662
0.2321875095	0.08175940067
0.2323958427	0.08157813549
0.2326041758	0.08071241528
0.2328125238	0.08056253195
0.2330208421	0.07912015915
0.2332291752	0.08274617791
0.2334375083	0.08279310167
0.2336458415	0.08311640471
0.2338541895	0.08414907008
0.2340625077	0.08227242529
0.2342708409	0.08132130653
0.234479174	0.08143716305
0.2346875072	0.08265987039
0.2348958552	0.0825265646
0.2351041734	0.08357304335
0.2353125066	0.08101255447
0.2355208397	0.08186721802
0.2357291728	0.08261224627
0.2359375209	0.08226116002
0.236145854	0.08017576486
0.2363541722	0.08223613352
0.2365625054	0.08301328868
0.2367708385	0.08184612542
0.2369791865	0.08252437413
0.2371875197	0.08254644275
0.2373958379	0.08149762452
0.237604171	0.08162936568
0.2378125042	0.08120656759
0.2380208522	0.08152791113
0.2382291853	0.08282263577
0.2384375036	0.0817945227
0.2386458367	0.08257192373
0.2388541698	0.08016010374
0.2390625179	0.08094633371
0.239270851	0.07892230153
0.2394791842	0.07916985452
0.2396875024	0.08170412481
0.2398958355	0.08187975734
0.2401041836	0.08258002996
0.2403125167	0.08152066916
0.2405208498	0.08096455038
0.2407291681	0.0789308697
0.2409375012	0.08242528141
0.2411458492	0.07903397828
0.2413541824	0.08159819245
0.2415625155	0.08112858236
0.2417708337	0.07894812524
0.2419791669	0.07896731794
0.2421875149	0.07896085829
0.242395848	0.08150693029
0.2426041812	0.07898600399
0.2428125143	0.08093897998
0.2430208325	0.08329420537
0.2432291806	0.08109710366
0.2434375137	0.08250796795
0.2436458468	0.08343051374
0.24385418	0.08220072091
0.2440624982	0.0810617879
0.2442708462	0.08205752075
0.2444791794	0.08264710009
0.2446875125	0.08230618387
0.2448958457	0.08147788793
0.2451041639	0.08218955994
0.2453125119	0.08342320472
0.2455208451	0.08097612113
0.2457291782	0.08198641241
0.2459375113	0.08140878379
0.2461458445	0.08082808554
0.2463541776	0.08111719787
0.2465625107	0.08090040088
0.2467708439	0.08246355504
0.246979177	0.08091071993
0.2471875101	0.0815166086
0.2473958433	0.08270026743
0.2476041764	0.08156602085
0.2478125095	0.07874168456
0.2480208427	0.08083441108
0.2482291758	0.0825298503
0.2484375238	0.08229641616
0.2486458421	0.08141162246
0.2488541752	0.08203662932
0.2490625083	0.0801070258
0.2492708415	0.08137809485
0.2494791895	0.08096249402
0.2496875077	0.07909866422
0.2498958409	0.07871652395
0.2501041591	0.07868071645
0.2503124774	0.07868592441
0.2505208254	0.08046416193
0.2507291734	0.08102597296
0.2509374917	0.07870659232
0.2511458397	0.07846041024
0.2513541579	0.0811458379
0.251562506	0.08042272925
0.2517708242	0.07847353071
0.2519791722	0.07842639089
0.2521874905	0.08071170002
0.2523958087	0.08169203252
0.2526041567	0.08007508516
0.2528125048	0.08226238191
0.253020823	0.08130036294
0.253229171	0.0815936923
0.2534374893	0.08171293885
0.2536458373	0.08153212816
0.2538541555	0.08192257583
0.2540625036	0.08040615916
0.2542708218	0.07890944928
0.2544791698	0.07975444198
0.2546874881	0.08067413419
0.2548958361	0.07832174748
0.2551041543	0.08035058528
0.2553125024	0.07971546799
0.2555208206	0.07823353261
0.2557291687	0.07851807028
0.2559374869	0.07849691808
0.2561458349	0.08061036468
0.2563541532	0.08172031492
0.2565625012	0.08066662401
0.2567708492	0.07839169353
0.2569791675	0.08032040298
0.2571874857	0.08037503809
0.2573958337	0.07854421437
0.257604152	0.07838971168
0.2578125	0.07850488275
0.2580208182	0.08217692375
0.2582291663	0.07816292346
0.2584374845	0.08156033605
0.2586458325	0.08198397607
0.2588541806	0.08234538883
0.2590624988	0.07843142003
0.259270817	0.08057524264
0.2594791651	0.07818322629
0.2596874833	0.0824302882
0.2598958313	0.08018208295
0.2601041794	0.08022850752
0.2603124976	0.08163008839
0.2605208158	0.08133444935
0.2607291639	0.07843985409
0.2609375119	0.07844853401
0.2611458302	0.08223300427
0.2613541484	0.0801941976
0.2615624964	0.08033321053
0.2617708147	0.0782431066
0.2619791627	0.08031807095
0.2621875107	0.08081725985
0.262395829	0.08152376115
0.2626041472	0.08001899719
0.2628124952	0.07981652766
0.2630208433	0.07802076638
0.2632291615	0.08086805791
0.2634375095	0.08342178911
0.2636458278	0.08038730919
0.263854146	0.08165042102
0.264062494	0.0779505372
0.2642708421	0.08074022084
0.2644791603	0.08133392036
0.2646874785	0.08145621419
0.2648958266	0.08160896599
0.2651041746	0.08202899992
0.2653124928	0.08050812781
0.2655208409	0.08022137731
0.2657291591	0.07806377113
0.2659374774	0.07994244248
0.2661458254	0.07819301635
0.2663541734	0.08026341349
0.2665624917	0.07946737856
0.2667708397	0.08006023616
0.2669791579	0.08036649972
0.2671874762	0.08032666892
0.2673958242	0.08217216283
0.2676041722	0.0801981166
0.2678124905	0.07841172814
0.2680208385	0.08211249113
0.2682291567	0.07994866371
0.2684375048	0.07914271206
0.2686458528	0.08024778217
0.268854171	0.07791634649
0.2690625191	0.08213432133
0.2692708075	0.07787230611
0.2694791555	0.07918125391
0.2696875036	0.0801359117
0.2698958218	0.07994511724
0.2701041698	0.08024955541
0.2703124881	0.08244302124
0.2705208361	0.08062592149
0.2707291842	0.08075861633
0.2709375024	0.08015041798
0.2711458504	0.07837281376
0.2713541389	0.07787614316
0.2715624869	0.08003994823
0.2717708349	0.07993634045
0.2719791532	0.08006773889
0.2721875012	0.07772772759
0.2723958194	0.0811112076
0.2726041675	0.08164117485
0.2728125155	0.07845132798
0.2730208337	0.08002114296
0.2732291818	0.07949259132
0.2734375	0.07856093347
0.2736458182	0.07971910387
0.2738541663	0.07777153701
0.2740624845	0.07899408042
0.2742708325	0.0777098015
0.2744791508	0.07949305326
0.2746874988	0.08171050251
0.2748958468	0.07958862185
0.2751041651	0.07956440002
0.2753125131	0.08147598058
0.2755208313	0.07969406992
0.2757291794	0.08076126873
0.2759374976	0.07979717851
0.2761458158	0.08031698316
0.2763541639	0.08029418439
0.2765624821	0.08049494773
0.2767708302	0.08102978021
0.2769791782	0.07769228518
0.2771874964	0.08035015315
0.2773958445	0.0816378668
0.2776041627	0.07845845819
0.2778125107	0.07985435426
0.2780208588	0.08176334202
0.2782291472	0.07988506556
0.2784374952	0.07963342965
0.2786458135	0.0811457783
0.2788541615	0.07996790111
0.2790625095	0.08094783127
0.2792708278	0.07743563503
0.2794791758	0.08036669344
0.279687494	0.07776612043
0.2798958421	0.08096118271
0.2801041901	0.08120772243
0.2803124785	0.0805484131
0.2805208266	0.08061410487
0.2807291448	0.08122360706
0.2809374928	0.07932969928
0.2811458409	0.08147660643
0.2813541591	0.08098529279
0.2815625072	0.08158182353
0.2817708254	0.07761988044
0.2819791734	0.08145406097
0.2821875215	0.07791349292
0.2823958397	0.08010988683
0.2826041579	0.07729104906
0.2828124762	0.07711411268
0.2830208242	0.08186531067
0.2832291722	0.08170412481
0.2834374905	0.07751186937
0.2836458385	0.08181487024
0.2838541567	0.08029571176
0.2840625048	0.07759317011
0.2842708528	0.07989493012
0.284479171	0.07740473002
0.2846875191	0.07761465013
0.2848958075	0.08188088238
0.2851041555	0.07712567598
0.2853125036	0.08096539229
0.2855208218	0.07744157314
0.2857291698	0.07971273363
0.2859374881	0.08164398372
0.2861458361	0.07913755625
0.2863541842	0.08014391363
0.2865625024	0.07987567037
0.2867708504	0.08024339378
0.2869791389	0.08036158234
0.2871874869	0.07882545143
0.2873958349	0.07986005396
0.2876041532	0.0797784552
0.2878125012	0.08012890816
0.2880208194	0.07991922647
0.2882291675	0.07738248259
0.2884375155	0.08066746593
0.2886458337	0.07712555677
0.2888541818	0.08064393699
0.2890625	0.07791473716
0.2892708182	0.08088608086
0.2894791663	0.07736751437
0.2896874845	0.07743749022
0.2898958325	0.08026668429
0.2901041508	0.07744367421
0.2903124988	0.07968582958
0.2905208468	0.0800402239
0.2907291651	0.07719926536
0.2909375131	0.08107829094
0.2911458313	0.08163708448
0.2913541794	0.08022452146
0.2915624976	0.07894250751
0.2917708158	0.07980834693
0.2919791639	0.07746879756
0.2921874821	0.07953912765
0.2923958302	0.07720241696
0.2926041782	0.07756525278
0.2928124964	0.07829651982
0.2930208445	0.08130607009
0.2932291627	0.07721018046
0.2934375107	0.07724799961
0.2936458588	0.07938144356
0.2938541472	0.07981814444
0.2940624952	0.0771426484
0.2942708135	0.07696401328
0.2944791615	0.07701429725
0.2946875095	0.08161643147
0.2948958278	0.07929974794
0.2951041758	0.07734812051
0.295312494	0.08044983447
0.2955208421	0.08131253719
0.2957291901	0.07866861671
0.2959374785	0.07927268744
0.2961458266	0.08012087643
0.2963541448	0.07999353856
0.2965624928	0.07898892462
0.2967708409	0.07937451452
0.2969791591	0.07732609659
0.2971875072	0.07941479236
0.2973958254	0.07704814523
0.2976041734	0.08018065244
0.2978125215	0.08028574288
0.2980208397	0.08100806922
0.2982291579	0.07708199322
0.2984374762	0.08026332408
0.2986458242	0.08115226775
0.2988541722	0.07716818899
0.2990624905	0.07972034812
0.2992708385	0.08167660236
0.2994791567	0.07934402674
0.2996875048	0.07865365595
0.2998958528	0.07871893793
0.300104171	0.07958424091
0.3003125191	0.07991583645
0.3005208075	0.07918852568
0.3007291555	0.08010026813
0.3009375036	0.07924500108
0.3011458218	0.08106081933
0.3013541698	0.07700511813
0.3015624881	0.0803168267
0.3017708361	0.07905226946
0.3019791842	0.07944820076
0.3021875024	0.07889035344
0.3023958504	0.07989377528
0.3026041389	0.07851444185
0.3028124869	0.08093436062
0.3030208349	0.07909463346
0.3032291532	0.07688450068
0.3034375012	0.08125022799
0.3036458194	0.07919283956
0.3038541675	0.07910304517
0.3040625155	0.07881356031
0.3042708337	0.07966713607
0.3044791818	0.07967121154
0.3046875	0.07923971862
0.3048958182	0.07687851042
0.3051041663	0.08000527322
0.3053124845	0.07698533684
0.3055208325	0.07698500156
0.3057291508	0.07820869982
0.3059374988	0.07917898893
0.3061458468	0.07954599708
0.3063541651	0.08063221723
0.3065625131	0.07956375182
0.3067708313	0.08046974242
0.3069791794	0.07701160759
0.3071874976	0.07888992131
0.3073958158	0.07909727097
0.3076041639	0.08160118759
0.3078124821	0.07689000666
0.3080208302	0.07690758258
0.3082291782	0.07699393481
0.3084374964	0.07694324851
0.3086458445	0.08049556613
0.3088541627	0.08016726375
0.3090625107	0.07702348381
0.3092708588	0.07740215957
0.3094791472	0.07903935015
0.3096874952	0.07958371192
0.3098958135	0.07958038151
0.3101041615	0.07731681317
0.3103125095	0.07903649658
0.3105208278	0.07712895423
0.3107291758	0.07915683836
0.310937494	0.07709337026
0.3111458421	0.07923272997
0.3113541901	0.07892276347
0.3115624785	0.07932053506
0.3117708266	0.0789224878
0.3119791448	0.07909724116
0.3121874928	0.080432944
0.3123958409	0.07984897494
0.3126041591	0.08135923743
0.3128125072	0.08083759248
0.3130208254	0.07950020581
0.3132291734	0.0799491033
0.3134375215	0.07935161144
0.3136458397	0.07920350134
0.3138541579	0.07699763775
0.3140624762	0.07938548177
0.3142708242	0.07928725332
0.3144791722	0.07713349909
0.3146874905	0.07708115876
0.3148958385	0.07947142422
0.3151041567	0.07702564448
0.3153125048	0.07687897235
0.3155208528	0.08076940477
0.315729171	0.08144699782
0.3159375191	0.07688391954
0.3161458075	0.08143426478
0.3163541555	0.07691132277
0.3165625036	0.07952591777
0.3167708218	0.07818223536
0.3169791698	0.07953676581
0.3171874881	0.07965799421
0.3173958361	0.07735702395
0.3176041842	0.07725156099
0.3178125024	0.07701488584
0.3180208504	0.07700978965
0.3182291389	0.0794705227
0.3184374869	0.07697807997
0.3186458349	0.0770335868
0.3188541532	0.07902848721
0.3190625012	0.07705093175
0.3192708194	0.08091250062
0.3194791675	0.08149955422
0.3196875155	0.07962434739
0.3198958337	0.07965743542
0.3201041818	0.08040113747
0.3203125	0.07898554206
0.3205208182	0.07944894582
0.3207291663	0.08093008399
0.3209374845	0.08019995689
0.3211458325	0.08018694073
0.3213541508	0.07894928008
0.3215624988	0.07690625638
0.3217708468	0.07904053479
0.3219791651	0.07989352942
0.3221875131	0.07899687439
0.3223958313	0.08108536899
0.3226041794	0.07932718098
0.3228124976	0.07919877768
0.3230208158	0.07915448397
0.3232291639	0.08050157875
0.3234374821	0.08165557683
0.3236458302	0.08140262961
0.3238541782	0.07909931988
0.3240624964	0.0796610415
0.3242708445	0.07968728989
0.3244791627	0.08119380474
0.3246875107	0.07922045887
0.3248958588	0.07987588644
0.3251041472	0.0771516189
0.3253124952	0.08047148585
0.3255208135	0.07704529911
0.3257291615	0.07973649353
0.3259375095	0.07734997571
0.3261458278	0.0770329386
0.3263541758	0.07985466719
0.326562494	0.07933358848
0.3267708421	0.07918594778
0.3269791901	0.07923223078
0.3271874785	0.07938113064
0.3273958266	0.07950176299
0.3276041448	0.077091977
0.3278124928	0.07949125022
0.3280208409	0.07993911207
0.3282291591	0.07698682696
0.3284375072	0.0795282498
0.3286458254	0.07707287371
0.3288541734	0.07946424186
0.3290625215	0.08106350154
0.3292708397	0.08108805865
0.3294791579	0.07946623117
0.3296874762	0.07705683261
0.3298958242	0.07996232808
0.3301041722	0.08118597418
0.3303124905	0.07953822613
0.3305208385	0.08010011166
0.3307291567	0.08022853732
0.3309375048	0.07710891962
0.3311458528	0.08025787026
0.331354171	0.08082318306
0.3315625191	0.08110162616
0.3317708075	0.08079069853
0.3319791555	0.08187881857
0.3321875036	0.08101951331
0.3323958218	0.07715056837
0.3326041698	0.07720307261
0.3328124881	0.077250503
0.3330208361	0.07859068364
0.3332291842	0.08098959923
0.3334375024	0.07965277135
0.3336458504	0.08048840612
0.3338541389	0.07954963297
0.3340624869	0.0803476274
0.3342708349	0.08071556687
0.3344791532	0.08099359274
0.3346875012	0.08102042228
0.3348958194	0.0793441236
0.3351041675	0.07830246538
0.3353125155	0.08030804247
0.3355208337	0.0772370249
0.3357291818	0.07725647092
0.3359375	0.07969966531
0.3361458182	0.07903192937
0.3363541663	0.07730240375
0.3365624845	0.07913724333
0.3367708325	0.07998986542
0.3369791508	0.0788827166
0.3371874988	0.08076304197
0.3373958468	0.07965497673
0.3376041651	0.07973384857
0.3378125131	0.07719345391
0.3380208313	0.07961004972
0.3382291794	0.07736042887
0.3384374976	0.07999344915
0.3386458158	0.08033931255
0.3388541639	0.08080017567
0.3390624821	0.07831545919
0.3392708302	0.07749098539
0.3394791782	0.07936074585
0.3396874964	0.08093604445
0.3398958445	0.07978013158
0.3401041627	0.08059120178
0.3403125107	0.07771169394
0.3405208588	0.08148434758
0.3407291472	0.08018267155
0.3409374952	0.07982881367
0.3411458135	0.08012168854
0.3413541615	0.08168828487
0.3415625095	0.07892472297
0.3417708278	0.08020599931
0.3419791758	0.08062682301
0.342187494	0.07748804986
0.3423958421	0.08027805388
0.3426041901	0.07927887142
0.3428124785	0.0797932893
0.3430208266	0.08148150891
0.3432291448	0.08085571229
0.3434374928	0.07957926393
0.3436458409	0.08058858663
0.3438541591	0.07742978632
0.3440625072	0.07740212977
0.3442708254	0.08011464775
0.3444791734	0.08095035702
0.3446875215	0.07742746919
0.3448958397	0.07743204385
0.3451041579	0.07959116995
0.3453124762	0.07756438851
0.3455208242	0.08153288066
0.3457291722	0.08161833882
0.3459374905	0.07999901474
0.3461458385	0.07779838145
0.3463541567	0.0801249221
0.3465625048	0.07904115319
0.3467708528	0.07961713523
0.346979171	0.08066593856
0.3471875191	0.0803097263
0.3473958075	0.07993718237
0.3476041555	0.08085421473
0.3478125036	0.08139907569
0.3480208218	0.07979995012
0.3482291698	0.07942090929
0.3484374881	0.0774122104
0.3486458361	0.08137434721
0.3488541842	0.08005338907
0.3490625024	0.07768129557
0.3492708504	0.07766401768
0.3494791389	0.08028636873
0.3496874869	0.07969721407
0.3498958349	0.07771104574
0.3501041532	0.07994234562
0.3503125012	0.08175868541
0.3505208194	0.07759923488
0.3507291675	0.08025998622
0.3509375155	0.08199770004
0.3511458337	0.07779618353
0.3513541818	0.08192082494
0.3515625	0.08176918328
0.3517708182	0.08012940735
0.3519791663	0.07992078364
0.3521874845	0.08181283623
0.3523958325	0.0799369663
0.3526041508	0.07987262309
0.3528124988	0.07772222161
0.3530208468	0.07977767289
0.3532291651	0.08003614843
0.3534375131	0.08190819621
0.3536458313	0.08003490418
0.3538541794	0.0811739862
0.3540624976	0.0802661553
0.3542708158	0.07995582372
0.3544791639	0.08064091206
0.3546874821	0.07767535001
0.3548958302	0.0809044838
0.3551041782	0.08022826165
0.3553124964	0.07994405925
0.3555208445	0.08065366
0.3557291627	0.08102338016
0.3559375107	0.08053887635
0.3561458588	0.08067687601
0.3563541472	0.07875590026
0.3565624952	0.08088333905
0.3567708135	0.08135323972
0.3569791615	0.08202274889
0.3571875095	0.07798377424
0.3573958278	0.08017243445
0.3576041758	0.08198700845
0.357812494	0.07998224348
0.3580208421	0.08168503642
0.3582291901	0.0812708959
0.3584374785	0.08025491238
0.3586458266	0.07797154039
0.3588541448	0.07852637768
0.3590624928	0.07815855742
0.3592708409	0.07801593095
0.3594791591	0.07984225452
0.3596875072	0.08036946505
0.3598958254	0.08180930465
0.3601041734	0.08044032753
0.3603125215	0.0806119591
0.3605208397	0.07764625549
0.3607291579	0.07769218832
0.3609374762	0.0801788792
0.3611458242	0.07818542421
0.3613541722	0.07795403898
0.3615624905	0.07947219908
0.3617708385	0.08159331977
0.3619791567	0.08177509159
0.3621875048	0.08119177818
0.3623958528	0.07935068011
0.362604171	0.08059425652
0.3628125191	0.07788639516
0.3630208075	0.08036027104
0.3632291555	0.0803155154
0.3634375036	0.0795987919
0.3636458218	0.08169725537
0.3638541698	0.07790382951
0.3640624881	0.08220626414
0.3642708361	0.07991944999
0.3644791842	0.07796980441
0.3646875024	0.08057390153
0.3648958504	0.07797649503
0.3651041389	0.07806596905
0.3653124869	0.07807315886
0.3655208349	0.07812992483
0.3657291532	0.0815980956
0.3659375012	0.07980775833
0.3661458194	0.08076079935
0.3663541675	0.08179618418
0.3665625155	0.08082380891
0.3667708337	0.08273687959
0.3669791818	0.08034557104
0.3671875	0.07974784821
0.3673958182	0.08058995754
0.3676041663	0.07813447714
0.3678124845	0.08026029915
0.3680208325	0.08085146546
0.3682291508	0.08068937808
0.3684374988	0.07812763005
0.3686458468	0.0802160874
0.3688541651	0.07805816084
0.3690625131	0.08050759882
0.3692708313	0.07826787233
0.3694791794	0.08025924116
0.3696874976	0.08078383654
0.3698958158	0.08112190664
0.3701041639	0.07820944488
0.3703124821	0.0781525746
0.3705208302	0.08068077266
0.3707291782	0.08260986954
0.3709374964	0.07821877301
0.3711458445	0.07866597921
0.3713541627	0.07793003321
0.3715625107	0.08082318306
0.3717708588	0.08056358993
0.3719791472	0.08100812882
0.3721874952	0.07831341028
0.3723958135	0.08020830154
0.3726041615	0.07843945175
0.3728125095	0.08235777915
0.3730208278	0.07798052579
0.3732291758	0.08263473213
0.373437494	0.08201599121
0.3736458421	0.08145449311
0.3738541901	0.0783989504
0.3740624785	0.078404814
0.3742708266	0.08068750799
0.3744791448	0.08182730526
0.3746874928	0.08135058731
0.3748958409	0.07823129743
0.3751041591	0.08198729157
0.3753125072	0.0807678774
0.3755208254	0.07836586982
0.3757291734	0.0801352933
0.3759375215	0.08162224293
0.3761458397	0.08136210591
0.3763541579	0.08002401143
0.3765624762	0.08133041859
0.3767708242	0.08117476851
0.3769791722	0.07817891985
0.3771874905	0.08054576814
0.3773958385	0.08227764815
0.3776041567	0.08093941212
0.3778125048	0.08232179284
0.3780208528	0.0803918913
0.378229171	0.07967301458
0.3784375191	0.08036098629
0.3786458075	0.07799232751
0.3788541555	0.07826092839
0.3790625036	0.08061310649
0.3792708218	0.0815096125
0.3794791698	0.08117195964
0.3796874881	0.0811631307
0.3798958361	0.07983276993
0.3801041842	0.07840273529
0.3803125024	0.07845263183
0.3805208504	0.0781557411
0.3807291389	0.0782636255
0.3809374869	0.0783900544
0.3811458349	0.0825348869
0.3813541532	0.0808885172
0.3815625012	0.08073398471
0.3817708194	0.07820039988
0.3819791675	0.08054735512
0.3821875155	0.08109111339
0.3823958337	0.07801729441
0.3826041818	0.07976236939
0.3828125	0.08211287111
0.3830208182	0.08155523986
0.3832291663	0.08066930622
0.3834374845	0.08175949752
0.3836458325	0.0814916566
0.3838541508	0.07805797458
0.3840624988	0.08040241897
0.3842708468	0.08127651364
0.3844791651	0.08129480481
0.3846875131	0.0818971321
0.3848958313	0.08253166825
0.3851041794	0.07812543213
0.3853124976	0.08047191799
0.3855208158	0.08087991178
0.3857291639	0.08087822795
0.3859374821	0.08122389019
0.3861458302	0.08142071217
0.3863541782	0.07823957503
0.3865624964	0.07831948996
0.3867708445	0.0800499022
0.3869791627	0.07831310481
0.3871875107	0.07838410139
0.3873958588	0.07863352448
0.3876041472	0.08136595041
0.3878124952	0.07821707428
0.3880208135	0.08077033609
0.3882291615	0.08213341236
0.3884375095	0.078526631
0.3886458278	0.08098139614
0.3888541758	0.07812958211
0.389062494	0.07817612588
0.3892708421	0.07826440036
0.3894791901	0.08147838712
0.3896874785	0.07820160687
0.3898958266	0.0782681182
0.3901041448	0.08078352362
0.3903124928	0.07840059698
0.3905208409	0.08068352193
0.3907291591	0.08148974925
0.3909375072	0.08011941612
0.3911458254	0.0782347396
0.3913541734	0.07830253243
0.3915625215	0.08257627487
0.3917708397	0.08080145717
0.3919791579	0.08069274575
0.3921874762	0.07827553153
0.3923958242	0.07976914942
0.3926041722	0.07833281904
0.3928124905	0.07822023332
0.3930208385	0.0787981078
0.3932291567	0.08058746159
0.3934375048	0.08313301951
0.3936458528	0.07837858051
0.393854171	0.07830181718
0.3940625191	0.07859095931
0.3942708075	0.07877163589
0.3944791555	0.08119567484
0.3946875036	0.07846400887
0.3948958218	0.078627415
0.3951041698	0.08085889369
0.3953124881	0.08031196892
0.3955208361	0.07840251923
0.3957291842	0.08248474449
0.3959375024	0.0784664005
0.3961458504	0.08145283908
0.3963541389	0.07836710662
0.3965624869	0.0822987631
0.3967708349	0.08377806097
0.3969791532	0.07826771587
0.3971875012	0.0785022527
0.3973958194	0.07859986275
0.3976041675	0.08112896234
0.3978125155	0.08197947592
0.3980208337	0.08173524588
0.3982291818	0.08086877316
0.3984375	0.08118834347
0.3986458182	0.08081810176
0.3988541663	0.08187009394
0.3990624845	0.08192201704
0.3992708325	0.07844068855
0.3994791508	0.08227295429
0.3996874988	0.08234169334
0.3998958468	0.07848513126
0.4001041651	0.08208087832
0.4003125131	0.08197062463
0.4005208313	0.08056237549
0.4007291794	0.08266597986
0.4009374976	0.08257098496
0.4011458158	0.08180715144
0.4013541639	0.08102659881
0.4015624821	0.0804740414
0.4017708302	0.07874397933
0.4019791782	0.08090317249
0.4021874964	0.07918889821
0.4023958445	0.08103922755
0.4026041627	0.08198369294
0.4028125107	0.08237405121
0.4030208588	0.08218301833
0.4032291472	0.08327627182
0.4034374952	0.07926945388
0.4036458135	0.07867770642
0.4038541615	0.08105373383
0.4040625095	0.07852228731
0.4042708278	0.08072560281
0.4044791758	0.07873640954
0.404687494	0.07850981504
0.4048958421	0.07859381288
0.4051041901	0.08025126904
0.4053124785	0.08039690554
0.4055208266	0.08132686466
0.4057291448	0.08228190243
0.4059374928	0.08068037033
0.4061458409	0.08048379421
0.4063541591	0.0824336037
0.4065625072	0.0817913413
0.4067708254	0.08190563321
0.4069791734	0.0822494328
0.4071875215	0.07883019745
0.4073958397	0.08147267252
0.4076041579	0.0809231624
0.4078124762	0.08097930253
0.4080208242	0.08099848777
0.4082291722	0.0824637115
0.4084374905	0.07854133099
0.4086458385	0.08083765209
0.4088541567	0.07875593007
0.4090625048	0.07859098911
0.4092708528	0.07860159874
0.409479171	0.07906161994
0.4096875191	0.07889376581
0.4098958075	0.07858255506
0.4101041555	0.08076260984
0.4103125036	0.07849232852
0.4105208218	0.08187519014
0.4107291698	0.08043195307
0.4109374881	0.08058116585
0.4111458361	0.08094277978
0.4113541842	0.08087089658
0.4115625024	0.08097503334
0.4117708504	0.07884398103
0.4119791389	0.08344710618
0.4121874869	0.08192801476
0.4123958349	0.08027309924
0.4126041532	0.08060166985
0.4128125012	0.07866404951
0.4130208194	0.08255561441
0.4132291675	0.07868592441
0.4134375155	0.08154918253
0.4136458337	0.08131362498
0.4138541818	0.08314348757
0.4140625	0.08256077766
0.4142708182	0.07868728787
0.4144791663	0.08122092485
0.4146874845	0.07980430126
0.4148958325	0.08285985142
0.4151041508	0.07871667296
0.4153124988	0.07891727239
0.4155208468	0.07875456661
0.4157291651	0.08110509068
0.4159375131	0.08089709282
0.4161458313	0.0815667659
[truncated: 5,188 more rows]
[truncated: 1 more columns]
