# Supplementary material for: Arabidopsis eIF4E1 protects the translational machinery during TuMV infection and restricts virus accumulation
Source: PLoS Pathog. 2023 Nov 20;19(11):e1011417. doi: 10.1371/journal.ppat.1011417 (PMC10721207; doi:10.1371/journal.ppat.1011417)
Supplement: S1 Supporting Dataset — (ZIP) [file ppat.1011417.s010.zip › Fig 1/Fig 1c-d (Polysome profiles and quantification data + script)/f4e_mock2.csv]

f4e mock - 2
Time (min)	Abs
0.0001041666692	0.08767550439
0.000312499993	0.08870434761
0.0005208333605	0.08835220337
0.000729166728	0.08801870048
0.0009375000373	0.08829326183
0.001145833405	0.08819458634
0.001354166772	0.08853600174
0.001562500023	0.08797995746
0.001770833391	0.0886951685
0.001979166642	0.08886989951
0.002187500009	0.08913530409
0.002395833377	0.08740839362
0.002604166744	0.08833541721
0.002812500112	0.08740953356
0.003020833246	0.08897708356
0.003229166614	0.08884909749
0.003437499981	0.08851101995
0.003645833349	0.08891859651
0.003854166716	0.08913492411
0.004062499851	0.08908585459
0.004270833451	0.08917014301
0.004479167052	0.08703224361
0.004687500186	0.09079824388
0.004895833321	0.09066671878
0.005104166921	0.09319034219
0.005312500056	0.09334731847
0.005520833656	0.09704068303
0.005729166791	0.1642719358
0.005937499925	0.3984732628
0.006145833526	0.3980652988
0.00635416666	0.2423610389
0.006562500261	0.2240003496
0.006770833395	0.2449650764
0.00697916653	0.2630607486
0.00718750013	0.2643650472
0.007395833265	0.2370526046
0.007604166865	0.2131157517
0.0078125	0.1989242136
0.008020833135	0.1969552338
0.008229167201	0.1952904165
0.008437500335	0.1937116534
0.00864583347	0.1890908629
0.008854167536	0.183056131
0.009062500671	0.175440073
0.009270833805	0.1677530259
0.00947916694	0.1641429961
0.009687500075	0.1586751044
0.00989583414	0.1544139534
0.01010416728	0.1532181799
0.01031250041	0.1516719759
0.01052083354	0.1485698372
0.01072916668	0.1472843587
0.01093750075	0.1457302868
0.01114583388	0.1433912814
0.01135416701	0.1411762834
0.01156250015	0.139637813
0.01177083328	0.1396343112
0.01197916735	0.1380563378
0.01218750048	0.1365427971
0.01239583362	0.1356824785
0.01260416675	0.1355857998
0.01281249989	0.1346640736
0.01302083395	0.1329690814
0.01322916709	0.1324347109
0.01343750022	0.1308799088
0.01364583336	0.1311459243
0.01385416649	0.1301832944
0.01406250056	0.1300583184
0.01427083369	0.1287896037
0.01447916683	0.1287978292
0.01468749996	0.1283770204
0.0148958331	0.126112327
0.01510416716	0.1246645376
0.0153125003	0.1242650524
0.01552083343	0.1247284561
0.01572916657	0.1240370795
0.0159374997	0.1208062097
0.0161458347	0.1201439574
0.01635416783	0.1219419464
0.01656250097	0.123268269
0.0167708341	0.1199135333
0.01697916724	0.1196262538
0.01718750037	0.1197626889
0.01739583351	0.1196949258
0.0176041685	0.1204170212
0.01781249978	0.1182933152
0.01802083477	0.1186574325
0.01822916605	0.1182063073
0.01843750104	0.1178205609
0.01864583418	0.1182951853
0.01885416731	0.1165937483
0.01906250045	0.1168995574
0.01927083358	0.116413869
0.01947916672	0.1146577522
0.01968750171	0.1157895997
0.01989583299	0.1132525206
0.02010416798	0.1122247577
0.02031249925	0.1143252552
0.02052083425	0.1126083136
0.02072916739	0.1115359887
0.02093750052	0.111020416
0.02114583366	0.1113746464
0.02135416679	0.1108454317
0.02156249993	0.1112852693
0.02177083492	0.1104103848
0.02197916619	0.1098017097
0.02218750119	0.1109380648
0.02239583246	0.1115428135
0.02260416746	0.111180827
0.0228125006	0.1098654792
0.02302083373	0.1103324518
0.02322916687	0.1098056808
0.0234375	0.1104267463
0.02364583313	0.1094902307
0.02385416813	0.1094903648
0.0240624994	0.1102296412
0.0242708344	0.1091115773
0.02447916567	0.1068767011
0.02468750067	0.1091296151
0.02489583381	0.1085292175
0.02510416694	0.1103377938
0.02531250007	0.1093532592
0.02552083321	0.1102641746
0.02572916634	0.1099949181
0.02593750134	0.1089393273
0.02614583261	0.1090792343
0.02635416761	0.1095422655
0.02656249888	0.1087474898
0.02677083388	0.1098009124
0.02697916701	0.1087503135
0.02718750015	0.1095192134
0.02739583328	0.108648777
0.02760416642	0.1091731489
0.02781249955	0.1097245514
0.02802083455	0.1095261052
0.02822916582	0.1098492816
0.02843750082	0.1080880836
0.02864583209	0.1089532003
0.02885416709	0.1088680774
0.02906250022	0.1106547266
0.02927083336	0.1094615906
0.02947916649	0.1098975837
0.02968749963	0.1098186821
0.02989583276	0.1100603789
0.03010416776	0.1089865714
0.03031249903	0.1104452685
0.03052083403	0.1096386835
0.0307291653	0.1091555133
0.0309375003	0.1107460111
0.0311458353	0.1082746461
0.03135416657	0.1100272611
0.0315624997	0.1103365272
0.03177083284	0.1084806919
0.03197916597	0.1110074148
0.03218750283	0.1110558882
0.03239583224	0.1108889729
0.0326041691	0.1083948314
0.03281249851	0.1120770946
0.03302083537	0.111722298
0.0332291685	0.1092380285
0.03343750164	0.1110144034
0.03364583477	0.1095315367
0.03385416791	0.1121820509
0.03406250104	0.1139514893
0.03427083418	0.1120052263
0.03447916731	0.1102301106
0.03468750045	0.113459833
0.03489583358	0.1129455417
0.03510417044	0.1124900058
0.03531249985	0.1118446514
0.03552083299	0.1142325401
0.03572916612	0.1137522459
0.03593750298	0.1128951833
0.03614583611	0.1133459285
0.03635416552	0.1128421724
0.03656249866	0.1126333401
0.03677083552	0.1146873832
0.03697916865	0.114187859
0.03718750179	0.1136600897
0.0373958312	0.1131070256
0.03760416806	0.1108459383
0.03781250119	0.1140225381
0.03802083433	0.1125753671
0.03822916746	0.1139020249
0.0384375006	0.1125039533
0.03864583373	0.1102463901
0.03885416687	0.1128157899
0.0390625	0.1121957973
0.03927083686	0.1107164845
0.03947916627	0.1127723604
0.0396874994	0.111023359
0.03989583254	0.1136227921
0.0401041694	0.1136987284
0.04031250253	0.1126349494
0.04052083194	0.1131911725
0.04072916508	0.1123675704
0.04093750194	0.1124444231
0.04114583507	0.1119745448
0.04135416821	0.1124018356
0.04156249762	0.1124678329
0.04177083448	0.1133808866
0.04197916761	0.1142688468
0.04218750075	0.1125662774
0.04239583388	0.1105746105
0.04260416701	0.1117433533
0.04281250015	0.1112385765
0.04302083328	0.1090244278
0.04322916642	0.1118947864
0.04343750328	0.1115687862
0.04364583269	0.1115091145
0.04385416582	0.11173971
0.04406249896	0.1111264601
0.04427083582	0.1091599688
0.04447916895	0.1113433689
0.04468749836	0.1104918048
0.0448958315	0.1091210321
0.04510416836	0.1110912561
0.04531250149	0.1142382696
0.04552083462	0.1153493375
0.04572916403	0.1132628024
0.04593750089	0.1109384671
0.04614583403	0.1082229614
0.04635416716	0.1079813167
0.04656250402	0.1112808511
0.04677083343	0.1098251119
0.04697916657	0.1098550484
0.0471874997	0.1093313769
0.04739583656	0.109964408
0.0476041697	0.1101575494
0.04781249911	0.1096844003
0.04802083224	0.1096961945
0.0482291691	0.1097491831
0.04843750224	0.1094217226
0.04864583537	0.1088648513
0.04885416478	0.1097611114
0.04906250164	0.10961999
0.04927083477	0.1087093875
0.04947916791	0.1091268882
0.04968750104	0.108997114
0.04989583418	0.1081129462
0.05010416731	0.1082264856
0.05031250045	0.11004287
0.05052083358	0.1080065817
0.05072917044	0.1080999672
0.05093749985	0.1072367728
0.05114583299	0.1090469211
0.05135416612	0.1088069454
0.05156250298	0.1069759727
0.05177083611	0.1071775332
0.05197916552	0.1054091975
0.05218749866	0.1069613025
0.05239583552	0.1068094298
0.05260416865	0.1077573895
0.05281250179	0.1073402688
0.0530208312	0.1074753255
0.05322916806	0.1086351797
0.05343750119	0.107459709
0.05364583433	0.1090681553
0.05385416746	0.1088545695
0.0540625006	0.1075058579
0.05427083373	0.1073186994
0.05447916687	0.108521603
0.0546875	0.1080040261
0.05489583686	0.1092253774
0.05510416627	0.1077673435
0.0553124994	0.1057034656
0.05552083254	0.1080422997
0.0557291694	0.1074432656
0.05593750253	0.107167691
0.05614583194	0.1072660387
0.05635416508	0.1076660678
0.05656250194	0.1080989391
0.05677083507	0.108308889
0.05697916821	0.1081861034
0.05718749762	0.1084892675
0.05739583448	0.1073414683
0.05760416761	0.1057382971
0.05781250075	0.1091259941
0.05802083388	0.1068504155
0.05822916701	0.1052585915
0.05843750015	0.1076946259
0.05864583328	0.1052116901
0.05885416642	0.1060799807
0.05906250328	0.1050873995
0.05927083269	0.1068577021
0.05947916582	0.1079120189
0.05968749896	0.1066258103
0.05989583582	0.1069401428
0.06010416895	0.1048386246
0.06031249836	0.1065936536
0.0605208315	0.1050997302
0.06072916836	0.1053403988
0.06093750149	0.1090865582
0.06114583462	0.107156232
0.06135416403	0.1069004759
0.06156250089	0.1087344587
0.06177083403	0.1068978608
0.06197916716	0.1055610701
0.06218750402	0.1054892838
0.06239583343	0.1044045463
0.06260416657	0.1066506281
0.0628124997	0.1066198573
0.06302083284	0.1068199947
0.06322916597	0.1076274589
0.06343749911	0.1072115302
0.06364583224	0.106645897
0.06385416538	0.1052556559
0.06406249851	0.1072091386
0.0642708391	0.1055768207
0.06447916478	0.1072205752
0.06468749791	0.1047315374
0.06489583105	0.1061095223
0.06510417163	0.1063304916
0.06531250477	0.1056929603
0.06552083045	0.1049558222
0.06572916359	0.1050538644
0.06593750417	0.1046606451
0.06614583731	0.1045738533
0.06635417044	0.102861464
0.06656249613	0.1044580787
0.06677083671	0.1040567756
0.06697916985	0.103586711
0.06718750298	0.1058526337
0.06739582866	0.1040337831
0.06760416925	0.1017499492
0.06781250238	0.1041352376
0.06802083552	0.1050308198
0.06822916865	0.1036454961
0.06843750179	0.1029623523
0.06864583492	0.1038523912
0.06885416806	0.1063127965
0.06906250119	0.1044213995
0.06927083433	0.1033240855
0.06947916746	0.1042230949
0.0696875006	0.1036638692
0.06989583373	0.1017479226
0.07010417432	0.1035451815
0.0703125	0.1039352491
0.07052083313	0.1033744588
0.07072916627	0.1049954444
0.0709374994	0.1025643647
0.07114583999	0.1025473475
0.07135416567	0.1027970091
0.07156249881	0.1026270762
0.07177083939	0.1029173359
0.07197916508	0.1029954553
0.07218750566	0.1018908322
0.07239583135	0.101758033
0.07260416448	0.1024361402
0.07281250507	0.1034891978
0.07302083075	0.1056265309
0.07322917134	0.1052089855
0.07343750447	0.1025192589
0.07364583015	0.1016750634
0.07385417074	0.1018089503
0.07406249642	0.1017345712
0.07427083701	0.1022920981
0.07447917014	0.1016839296
0.07468749583	0.1031060591
0.07489583641	0.09931664914
0.07510416955	0.1023212895
0.07531250268	0.1015447155
0.07552083582	0.1015354916
0.0757291615	0.1019196734
0.07593750209	0.1033139005
0.07614583522	0.1028193161
0.07635416836	0.1016349569
0.07656250149	0.1026287824
0.07677083462	0.1012966558
0.07697916776	0.1031073332
0.07718750089	0.1009062007
0.07739584148	0.1026609838
0.07760416716	0.09894373268
0.0778125003	0.1029623821
0.07802083343	0.1017691568
0.07822916657	0.1009271964
0.07843750715	0.1009971276
0.07864583284	0.09858933091
0.07885416597	0.1009004861
0.07906250656	0.09855412692
0.07927083224	0.09850914031
0.07947917283	0.101087153
0.07968749851	0.1007263958
0.07989583164	0.1006566808
0.08010417223	0.1010612175
0.08031249791	0.1001394466
0.0805208385	0.09874235094
0.08072917163	0.100450553
0.08093749732	0.1001446024
0.0811458379	0.1001955569
0.08135416359	0.1000247821
0.08156250417	0.1013450995
0.08177083731	0.1009281427
0.08197916299	0.1006722823
0.08218750358	0.1003929153
0.08239583671	0.1006719843
0.08260416985	0.1018003076
0.08281250298	0.1007529348
0.08302082866	0.09819614142
0.08322916925	0.09793893248
0.08343750238	0.1018351316
0.08364583552	0.1020174846
0.08385416865	0.09781757742
0.08406250179	0.09778152406
0.08427083492	0.0996882841
0.08447916806	0.09786488861
0.08468750119	0.09775730222
0.08489583433	0.09812507778
0.08510416746	0.0978313908
0.0853125006	0.09773260355
0.08552083373	0.1020105481
0.08572917432	0.09936945885
0.0859375	0.100420706
0.08614583313	0.1005105153
0.08635416627	0.09735527635
0.0865624994	0.09924107045
0.08677083999	0.0986565426
0.08697916567	0.09958194196
0.08718749881	0.09962192178
0.08739583939	0.0982446298
0.08760416508	0.100393109
0.08781250566	0.0974489972
0.08802083135	0.09999205917
0.08822916448	0.09890222549
0.08843750507	0.09901536256
0.08864583075	0.09941007197
0.08885417134	0.09932217747
0.08906250447	0.09910221398
0.08927083015	0.0973059535
0.08947917074	0.09965799749
0.08968749642	0.09986000508
0.08989583701	0.09933337569
0.09010417014	0.09959678352
0.09031249583	0.09962755442
0.09052083641	0.1007755622
0.09072916955	0.1010736004
0.09093750268	0.09884121269
0.09114583582	0.09696886688
0.0913541615	0.09693615139
0.09156250209	0.0968715325
0.09177083522	0.09740386903
0.09197916836	0.09931824356
0.09218750149	0.09729287028
0.09239583462	0.1004055068
0.09260416776	0.09690518677
0.09281250089	0.09687422216
0.09302084148	0.09858881682
0.09322916716	0.09671166539
0.0934375003	0.1004178002
0.09364583343	0.09828913212
0.09385416657	0.100365676
0.09406250715	0.09996853024
0.09427083284	0.09871135652
0.09447916597	0.09852882475
0.09468750656	0.09871704131
0.09489583224	0.09828575701
0.09510417283	0.09897868335
0.09531249851	0.100534074
0.09552083164	0.09931905568
0.09572917223	0.0972821787
0.09593749791	0.1000818163
0.0961458385	0.09671843052
0.09635417163	0.09653883427
0.09656249732	0.09792530537
0.0967708379	0.09636615962
0.09697916359	0.09980318695
0.09718750417	0.09820087999
0.09739583731	0.09653297812
0.09760416299	0.09860619158
0.09781250358	0.09728726745
0.09802083671	0.09868828952
0.09822916985	0.09647388756
0.09843750298	0.09650685638
0.09864582866	0.09694036096
0.09885416925	0.09832539409
0.09906250238	0.1000183895
0.09927083552	0.09973146766
0.09947916865	0.1003957838
0.09968750179	0.09958913177
0.09989583492	0.099890396
0.1001041681	0.09850368649
0.1003125012	0.09675714374
0.1005208343	0.09953711182
0.1007291675	0.09992307425
0.1009375006	0.09847455472
0.1011458337	0.09852440655
0.1013541743	0.09802044183
0.1015625	0.09613592923
0.1017708331	0.09722019732
0.1019791663	0.09601595253
0.1021874994	0.09849377722
0.10239584	0.09609765559
0.1026041657	0.09984517843
0.1028124988	0.09610515088
0.1030208394	0.09598747641
0.1032291651	0.09811910987
0.1034375057	0.1005182862
0.1036458313	0.09600632638
0.1038541645	0.09575027972
0.1040625051	0.09549321979
0.1042708308	0.09883815795
0.1044791713	0.09988326579
0.1046875045	0.09864810109
0.1048958302	0.0985249877
0.1051041707	0.09846045822
0.1053124964	0.09597187489
0.105520837	0.09568551928
0.1057291701	0.09828536958
0.1059374958	0.09563234448
0.1061458364	0.09538148344
0.1063541695	0.09842568636
0.1065625027	0.09993409365
0.1067708358	0.09883451462
0.1069791615	0.09569261223
0.1071875021	0.09561476111
0.1073958352	0.09550286084
0.1076041684	0.09840704501
0.1078125015	0.09744390845
0.1080208346	0.09538634866
0.1082291678	0.09542497993
0.1084375009	0.09962511063
0.1086458415	0.09747381508
0.1088541672	0.09541269392
0.1090625003	0.09533205628
0.1092708334	0.09774151444
0.1094791666	0.0952623561
0.1096875072	0.09753103554
0.1098958328	0.09577435255
0.110104166	0.0970325917
0.1103125066	0.0980373472
0.1105208322	0.0970627591
0.1107291728	0.09736043215
0.1109374985	0.09532021731
0.1111458316	0.09537712485
0.1113541722	0.09767830372
0.1115624979	0.09820970893
0.1117708385	0.09741005301
0.1119791716	0.09743972868
0.1121874973	0.09508159012
0.1123958379	0.09700831771
0.1126041636	0.09746807814
0.1128125042	0.09522657841
0.1130208373	0.09748110175
0.113229163	0.09747070074
0.1134375036	0.09823856503
0.1136458367	0.09737296402
0.1138541698	0.09514319897
0.114062503	0.09659237415
0.1142708287	0.09535055608
0.1144791692	0.09722363204
0.1146875024	0.0969042182
0.1148958355	0.09543059021
0.1151041687	0.09812303632
0.1153125018	0.09525059164
0.1155208349	0.09858962893
0.1157291681	0.09914296865
0.1159375012	0.0958487466
0.1161458343	0.09532708675
0.1163541675	0.09942153096
0.1165625006	0.09658487141
0.1167708337	0.09557843953
0.1169791743	0.09491616488
0.1171875	0.09535094351
0.1173958331	0.09531228989
0.1176041663	0.09732868522
0.1178124994	0.09701064974
0.11802084	0.0974329561
0.1182291657	0.09848481417
0.1184374988	0.09821775556
0.1186458394	0.09877059609
0.1188541651	0.09836087376
0.1190625057	0.09513314813
0.1192708313	0.09739810228
0.1194791645	0.09865761548
0.1196875051	0.0989644751
0.1198958308	0.09905512631
0.1201041713	0.09503857046
0.1203125045	0.09788901359
0.1205208302	0.09517236799
0.1207291707	0.09743059427
0.1209374964	0.09540511668
0.121145837	0.09926377982
0.1213541701	0.09485335648
0.1215624958	0.09868399799
0.1217708364	0.09998987615
0.1219791695	0.09848036617
0.1221875027	0.09767729789
0.1223958358	0.09721983969
0.1226041615	0.09611836076
0.1228125021	0.09863571823
0.1230208352	0.09779964387
0.1232291684	0.09750433266
0.1234375015	0.09727849066
0.1236458346	0.0994964242
0.1238541678	0.09863055497
0.1240625009	0.09543023258
0.1242708415	0.09521787614
0.1244791672	0.09763474017
0.1246875003	0.09517584741
0.1248958334	0.09578129649
0.125104174	0.09909307957
0.1253125072	0.09676380455
0.1255208403	0.09532305598
0.1257291734	0.0971846804
0.1259375066	0.09825359285
0.1261458397	0.09901601076
0.1263541728	0.09829121083
0.126562506	0.09734261781
0.1267708391	0.0976100415
0.1269791722	0.09741689265
0.1271875054	0.09530258924
0.1273958385	0.09536597133
0.1276041716	0.09761282802
0.1278125048	0.09895192832
0.1280208379	0.09540398419
0.128229171	0.09795475751
0.1284375191	0.0971313566
0.1286458373	0.09548725188
0.1288541704	0.09549941123
0.1290625036	0.09557043761
0.1292708367	0.09798790514
0.1294791847	0.09775214642
0.129687503	0.09779565781
0.1298958361	0.09775898606
0.1301041842	0.0956999734
0.1303125024	0.09570480883
0.1305208504	0.09576544911
0.1307291687	0.09565273672
0.1309375018	0.09758434445
0.1311458498	0.097828798
0.1313541681	0.09564641118
0.1315625161	0.09920401871
0.1317708492	0.09992750734
0.1319791675	0.09747426957
0.1321875155	0.098236911
0.1323958337	0.09861311316
0.1326041818	0.09594159573
0.1328125149	0.09574311227
0.1330208331	0.09815434366
0.1332291812	0.09760498255
0.1334375143	0.09828215092
0.1336458325	0.09873390943
0.1338541806	0.09786965698
0.1340625137	0.09932543337
0.1342708468	0.09809590876
0.13447918	0.09955882281
0.1346874982	0.09903284907
0.1348958462	0.09685878456
0.1351041794	0.09815917909
0.1353125125	0.0985352844
0.1355208457	0.09928320348
0.1357291639	0.09747426957
0.1359375119	0.09595618397
0.1361458451	0.09821671993
0.1363541782	0.09587921947
0.1365625113	0.09813380241
0.1367708445	0.09859281033
0.1369791776	0.09732580185
0.1371875107	0.09773749858
0.1373958439	0.09809954464
0.137604177	0.09908013046
0.1378125101	0.09866343439
0.1380208433	0.09795187414
0.1382291764	0.09912842512
0.1384375095	0.0963004306
0.1386458427	0.09890937805
0.1388541758	0.09799968451
0.1390625238	0.09778826684
0.1392708421	0.09584084153
0.1394791752	0.09835214168
0.1396875083	0.09642145783
0.1398958415	0.09588577598
0.1401041895	0.09577738494
0.1403125077	0.09995344281
0.1405208409	0.0977768898
0.140729174	0.09562899172
0.1409375072	0.0972064361
0.1411458552	0.09776563942
0.1413541734	0.09581582993
0.1415625066	0.09604039788
0.1417708397	0.09758369625
0.1419791728	0.09589006752
0.1421875209	0.09791077673
0.142395854	0.0956903249
0.1426041722	0.09801496565
0.1428125054	0.09562298656
0.1430208385	0.09543959051
0.1432291865	0.09823641926
0.1434375197	0.09732548147
0.1436458379	0.0977435261
0.143854171	0.09920743108
0.1440625042	0.09778184444
0.1442708522	0.097702384
0.1444791853	0.09968743473
0.1446875036	0.09844409674
0.1448958367	0.09733140469
0.1451041698	0.0977474153
0.1453125179	0.09844198078
0.145520851	0.09811365604
0.1457291842	0.09721951932
0.1459375024	0.09715233743
0.1461458355	0.09738757461
0.1463541836	0.09774783999
0.1465625167	0.09743807465
0.1467708498	0.09747060388
0.1469791681	0.09662292898
0.1471875012	0.09762981534
0.1473958492	0.09669423848
0.1476041824	0.09738786519
0.1478125155	0.09713559598
0.1480208337	0.09897764772
0.1482291669	0.09665403515
0.1484375149	0.09650801867
0.148645848	0.09508123249
0.1488541812	0.0949710831
0.1490625143	0.09480086714
0.1492708325	0.09494492412
0.1494791806	0.09725429863
0.1496875137	0.09511606395
0.1498958468	0.09486984462
0.15010418	0.09517065436
0.1503124982	0.09474793077
0.1505208462	0.09779332578
0.1507291794	0.09731213748
0.1509375125	0.09494940192
0.1511458457	0.0949749127
0.1513541639	0.09463448822
0.1515625119	0.09464414418
0.1517708451	0.09465051442
0.1519791782	0.09575715661
0.1521875113	0.09486791492
0.1523958445	0.09753677249
0.1526041776	0.09470530599
0.1528125107	0.09680046141
0.1530208439	0.09807880968
0.153229177	0.0978801623
0.1534375101	0.09707153589
0.1536458433	0.09472175688
0.1538541764	0.09714012593
0.1540625095	0.0973226279
0.1542708427	0.09472658485
0.1544791758	0.09604230523
0.1546875238	0.09466609359
0.1548958421	0.09681688994
0.1551041752	0.09785740077
0.1553125083	0.09882710874
0.1555208415	0.09827397764
0.1557291895	0.09784059972
0.1559375077	0.09876009822
0.1561458409	0.09700029343
0.156354174	0.09616089612
0.1565625072	0.09663663805
0.1567708552	0.09710182995
0.1569791734	0.09667450935
0.1571875066	0.09563998878
0.1573958397	0.09412807226
0.1576041728	0.09526070952
0.1578125209	0.09523866326
0.158020854	0.09700515121
0.1582291722	0.09736311436
0.1584375054	0.09626621753
0.1586458385	0.09576196223
0.1588541865	0.09627122432
0.1590625197	0.09711170197
0.1592708379	0.0987046957
0.159479171	0.09597274661
0.1596875042	0.09378217161
0.1598958522	0.09769240022
0.1601041853	0.09403549135
0.1603125036	0.09639440477
0.1605208367	0.09753958881
0.1607291698	0.09764073789
0.1609375179	0.09387502074
0.161145851	0.09732719511
0.1613541842	0.0955413729
0.1615625024	0.09544742107
0.1617708355	0.09535788
0.1619791836	0.09612526745
0.1621875167	0.09589193761
0.1623958498	0.09356245399
0.1626041681	0.09556414932
0.1628125012	0.09559030831
0.1630208492	0.09587234259
0.1632291824	0.09532757103
0.1634375155	0.09768591821
0.1636458337	0.09662804008
0.1638541669	0.09634876996
0.1640625149	0.09610331059
0.164270848	0.09616458416
0.1644791812	0.09594915062
0.1646875143	0.09366316348
0.1648958325	0.09676616639
0.1651041806	0.0956415385
0.1653125137	0.09556560218
0.1655208468	0.09696430713
0.16572918	0.09575831145
0.1659374982	0.09375133365
0.1661458462	0.09677185863
0.1663541794	0.09469146281
0.1665625125	0.0952641964
0.1667708457	0.09666380286
0.1669791639	0.09524485469
0.1671875119	0.09539192915
0.1673958451	0.09295275062
0.1676041782	0.0961663872
0.1678125113	0.09731508791
0.1680208445	0.09595176578
0.1682291776	0.09654726833
0.1684375107	0.09315306693
0.1686458439	0.09663518518
0.168854177	0.09525265545
0.1690625101	0.09308904409
0.1692708433	0.0950769484
0.1694791764	0.09671881795
0.1696875095	0.09279470146
0.1698958427	0.09529217333
0.1701041758	0.09526757896
0.1703125238	0.09584487975
0.1705208421	0.09383729845
0.1707291752	0.09582974017
0.1709375083	0.09318431467
0.1711458415	0.09376838803
0.1713541895	0.09272284806
0.1715625077	0.0928202793
0.1717708409	0.09259333462
0.171979174	0.09482035041
0.1721875072	0.09454951435
0.1723958552	0.09639514983
0.1726041734	0.09677875042
0.1728125066	0.0924789086
0.1730208397	0.09552921355
0.1732291728	0.09655813128
0.1734375209	0.09241648763
0.173645854	0.09542214125
0.1738541722	0.09479339421
0.1740625054	0.09426859766
0.1742708385	0.09613651037
0.1744791865	0.09469448775
0.1746875197	0.09261278063
0.1748958379	0.09657901525
0.175104171	0.09423408657
0.1753125042	0.09441202134
0.1755208522	0.09613464028
0.1757291853	0.09429930896
0.1759375036	0.09224983305
0.1761458367	0.09315374494
0.1763541698	0.09374619275
0.1765625179	0.09408932924
0.176770851	0.09624007344
0.1769791842	0.09615143389
0.1771875024	0.09426190704
0.1773958355	0.09200158715
0.1776041836	0.09204971045
0.1778125167	0.09190773219
0.1780208498	0.09205278009
0.1782291681	0.09432915598
0.1784375012	0.09237912297
0.1786458492	0.09531251341
0.1788541824	0.09200859815
0.1790625155	0.09207889438
0.1792708337	0.09461884201
0.1794791669	0.09453989565
0.1796875149	0.09425659478
0.179895848	0.09495758265
0.1801041812	0.09418726712
0.1803125143	0.09485525638
0.1805208325	0.09560617805
0.1807291806	0.09414877743
0.1809375137	0.09508684278
0.1811458468	0.09589549154
0.18135418	0.0947726965
0.1815624982	0.09392428398
0.1817708462	0.09587328136
0.1819791794	0.0940329507
0.1821875125	0.0919206515
0.1823958457	0.09344992787
0.1826041639	0.09183720499
0.1828125119	0.0940650627
0.1830208451	0.09475491941
0.1832291782	0.09451209009
0.1834375113	0.09383761883
0.1836458445	0.09596432
0.1838541776	0.09616555274
0.1840625107	0.09448032826
0.1842708439	0.09592416137
0.184479177	0.09360092878
0.1846875101	0.09327976406
0.1848958433	0.09419173747
0.1851041764	0.09419826418
0.1853125095	0.09338868409
0.1855208427	0.09416334331
0.1857291758	0.09366284311
0.1859375238	0.09395397455
0.1861458421	0.09540753067
0.1863541752	0.09366923571
0.1865625083	0.09503145516
0.1867708415	0.09380906075
0.1869791895	0.09570094198
0.1871875077	0.0940470621
0.1873958409	0.09431902319
0.187604174	0.09353099018
0.1878125072	0.0945225209
0.1880208552	0.09382113814
0.1882291734	0.09108692408
0.1884375066	0.09300716966
0.1886458397	0.09278297424
0.1888541728	0.09395851195
0.1890625209	0.09328454733
0.189270854	0.09259910136
0.1894791722	0.0907446444
0.1896875054	0.09134058654
0.1898958385	0.09328512102
0.1901041865	0.09338355064
0.1903125197	0.09279954433
0.1905208379	0.09235023707
0.190729171	0.09269733727
0.1909375042	0.09487251937
0.1911458522	0.09345590323
0.1913541853	0.09063963592
0.1915625036	0.09297503531
0.1917708367	0.09227915853
0.1919791698	0.09469097853
0.1921875179	0.09358625114
0.192395851	0.09246725589
0.1926041842	0.09012999386
0.1928125024	0.09255674481
0.1930208355	0.09217838943
0.1932291836	0.09409438074
0.1934375167	0.09428367764
0.1936458498	0.09190622717
0.1938541681	0.09223850071
0.1940625012	0.09269545227
0.1942708492	0.09351391345
0.1944791824	0.09200437367
0.1946875155	0.09295159578
0.1948958337	0.09178853035
0.1951041669	0.08998700976
0.1953125149	0.09203873575
0.195520848	0.09423904121
0.1957291812	0.09392139316
0.1959375143	0.09279755503
0.1961458325	0.09431481361
0.1963541806	0.09410524368
0.1965625137	0.09312862158
0.1967708468	0.09366846085
0.19697918	0.0939560011
0.1971874982	0.09177372605
0.1973958462	0.09292604029
0.1976041794	0.09224455059
0.1978125125	0.09388495237
0.1980208457	0.09294175357
0.1982291639	0.09375782311
0.1984375119	0.09334535897
0.1986458451	0.09257984906
0.1988541782	0.09253009409
0.1990625113	0.09379392862
0.1992708445	0.09078162163
0.1994791776	0.09093973041
0.1996875107	0.09242994338
0.1998958439	0.09224464744
0.200104177	0.09115793556
0.2003125101	0.08986865729
0.2005208433	0.09158881009
0.2007291764	0.09281313419
0.2009375095	0.09382332861
0.2011458427	0.09010785073
0.2013541758	0.09158539027
0.2015625238	0.09452428669
0.2017708421	0.09011294693
0.2019791752	0.09053108841
0.2021875083	0.09018851072
0.2023958415	0.09230400622
0.2026041895	0.09414000064
0.2028125077	0.09253419936
0.2030208409	0.09247323871
0.203229174	0.09001054615
0.2034375072	0.09237441421
0.2036458552	0.09416607767
0.2038541734	0.09169618785
0.2040625066	0.09402992576
0.2042708397	0.09277412295
0.2044791728	0.09017191827
0.2046875209	0.09255427867
0.204895854	0.0918309018
0.2051041722	0.09273595363
0.2053125054	0.09306839108
0.2055208385	0.09445825964
0.2057291865	0.09306277335
0.2059375197	0.09048058093
0.2061458379	0.09274595231
0.206354171	0.09154323488
0.2065625042	0.09244701266
0.2067708522	0.09238331765
0.2069791853	0.09244652838
0.2071875036	0.0948721692
0.2073958367	0.09002353996
0.2076041698	0.09182751179
0.2078125179	0.09004797041
0.208020851	0.09201784432
0.2082291842	0.09331846237
0.2084375024	0.09158890694
0.2086458355	0.09221955389
0.2088541836	0.09202619642
0.2090625167	0.09209092706
0.2092708498	0.09249521047
0.2094791681	0.09222777933
0.2096875012	0.09437104315
0.2098958492	0.09233749658
0.2101041824	0.0926913172
0.2103125155	0.09058590233
0.2105208337	0.09361454099
0.2107291669	0.09339302033
0.2109375149	0.09232276678
0.211145848	0.09171441197
0.2113541812	0.09039119631
0.2115625143	0.09206824005
0.2117708325	0.09186439216
0.2119791806	0.09338538349
0.2121875137	0.08999895304
0.2123958468	0.09240175784
0.21260418	0.09121899307
0.2128124982	0.09017287195
0.2130208462	0.0938860476
0.2132291794	0.08992708474
0.2134375125	0.09024968743
0.2136458457	0.09437448531
0.2138541639	0.09393427521
0.2140625119	0.09401806444
0.2142708451	0.08993721008
0.2144791782	0.09015117586
0.2146875113	0.09010001272
0.2148958445	0.09220793098
0.2151041776	0.08981861174
0.2153125107	0.093400307
0.2155208439	0.09259663522
0.215729177	0.09000895172
0.2159375101	0.0911578387
0.2161458433	0.09212881327
0.2163541764	0.09377676994
0.2165625095	0.09000946581
0.2167708427	0.08999624848
0.2169791758	0.09205944091
0.2171875238	0.09221363068
0.2173958421	0.09260560572
0.2176041752	0.09428245574
0.2178125083	0.08980941027
0.2180208415	0.09205553681
0.2182291895	0.09201413393
0.2184375077	0.08997140825
0.2186458409	0.09045801312
0.218854174	0.08989559114
0.2190625072	0.09378974885
0.2192708552	0.0922415778
0.2194791734	0.09417179972
0.2196875066	0.09196297079
0.2198958397	0.09325117618
0.2201041728	0.09245017916
0.2203125209	0.09188099205
0.220520854	0.09254211187
0.2207291722	0.09264991432
0.2209375054	0.09437531978
0.2211458385	0.09130480886
0.2213541865	0.0927497372
0.2215625197	0.09299702942
0.2217708379	0.09318136424
0.221979171	0.09260518849
0.2221875042	0.09379874915
0.2223958522	0.09119848907
0.2226041853	0.09328223765
0.2228125036	0.09330752492
0.2230208367	0.09148720652
0.2232291698	0.09223482013
0.2234375179	0.09187583625
0.223645851	0.08975408971
0.2238541842	0.0923986882
0.2240625024	0.0899181366
0.2242708355	0.09039349109
0.2244791836	0.09370423853
0.2246875167	0.09247977287
0.2248958498	0.09152331948
0.2251041681	0.09347991645
0.2253125012	0.08976405114
0.2255208492	0.09209211171
0.2257291824	0.09419826418
0.2259375155	0.09096686542
0.2261458337	0.08983507007
0.2263541669	0.09222745895
0.2265625149	0.09265523404
0.226770848	0.09382975101
0.2269791812	0.08989495784
0.2271875143	0.09388086945
0.2273958325	0.09186883271
0.2276041806	0.09039865434
0.2278125137	0.09436116368
0.2280208468	0.08976840973
0.22822918	0.08971134573
0.2284374982	0.0932668671
0.2286458462	0.09214442968
0.2288541794	0.08990619332
0.2290625125	0.08994656801
0.2292708457	0.09189301729
0.2294791639	0.0937173143
0.2296875119	0.09176570177
0.2298958451	0.08990491927
0.2301041782	0.09148640931
0.2303125113	0.08969317377
0.2305208445	0.09321141988
0.2307291776	0.09318370372
0.2309375107	0.09242785722
0.2311458439	0.08970386535
0.231354177	0.0916371122
0.2315625101	0.08996274322
0.2317708433	0.09249736369
0.2319791764	0.09122550488
0.2321875095	0.09158529341
0.2323958427	0.0921953544
0.2326041758	0.0935299024
0.2328125238	0.0912610516
0.2330208421	0.08981644362
0.2332291752	0.09382563829
0.2334375083	0.08964028209
0.2336458415	0.09291764349
0.2338541895	0.089611426
0.2340625077	0.0895595029
0.2342708409	0.09193693101
0.234479174	0.09258167446
0.2346875072	0.09195823967
0.2348958552	0.08953611553
0.2351041734	0.09207838029
0.2353125066	0.09210343659
0.2355208397	0.09388970584
0.2357291728	0.09410167485
0.2359375209	0.09424073994
0.236145854	0.08969839662
0.2363541722	0.09157104045
0.2365625054	0.08938252181
0.2367708385	0.08977325261
0.2369791865	0.09382505715
0.2371875197	0.09160035104
0.2373958379	0.09158539027
0.237604171	0.09200625867
0.2378125042	0.09008360654
0.2380208522	0.0916954875
0.2382291853	0.08939470351
0.2384375036	0.09399621189
0.2386458367	0.08950723708
0.2388541698	0.09431310743
0.2390625179	0.09335196763
0.239270851	0.09445308149
0.2394791842	0.09183122218
0.2396875024	0.08962361515
0.2398958355	0.09176083654
0.2401041836	0.09133448452
0.2403125167	0.09308034927
0.2405208498	0.09314180911
0.2407291681	0.09182441235
0.2409375012	0.09136901796
0.2411458492	0.08932436258
0.2413541824	0.09131848067
0.2415625155	0.09175879508
0.2417708337	0.09183310717
0.2419791669	0.0936608538
0.2421875149	0.09180048853
0.242395848	0.09217964113
0.2426041812	0.0919823274
0.2428125143	0.0896107927
0.2430208325	0.09035810828
0.2432291806	0.09202990681
0.2434375137	0.09157119691
0.2436458468	0.09045457095
0.24385418	0.09042514116
0.2440624982	0.09053692222
0.2442708462	0.09138592333
0.2444791794	0.09169183671
0.2446875125	0.09101554006
0.2448958457	0.08893435448
0.2451041639	0.09168960154
0.2453125119	0.09152393043
0.2455208451	0.08918622136
0.2457291782	0.09091933817
0.2459375113	0.09055797011
0.2461458445	0.08877915889
0.2463541776	0.08891218156
0.2465625107	0.09125447273
0.2467708439	0.0889846459
0.246979177	0.09218050539
0.2471875101	0.09195769578
0.2473958433	0.09113044292
0.2476041764	0.09109506011
0.2478125095	0.09295012057
0.2480208427	0.09286150336
0.2482291758	0.09176518768
0.2484375238	0.09223815054
0.2486458421	0.09234498441
0.2488541752	0.09297201782
0.2490625083	0.09061849117
0.2492708415	0.09138592333
0.2494791895	0.09201157093
0.2496875077	0.08917970955
0.2498958409	0.08892405778
0.2501041591	0.08889871091
0.2503124774	0.08896183223
0.2505208254	0.09234245867
0.2507291734	0.0909307003
0.2509374917	0.08890134841
0.2511458397	0.09137761593
0.2513541579	0.09196469933
0.251562506	0.09255866706
0.2517708242	0.09099453688
0.2519791722	0.09146688879
0.2521874905	0.08863322437
0.2523958087	0.09133927524
0.2526041567	0.09147212654
0.2528125048	0.09226664156
0.253020823	0.09190709144
0.253229171	0.0920875296
0.2534374893	0.08885722607
0.2536458373	0.09195596725
0.2538541555	0.09206221998
0.2540625036	0.09091394395
0.2542708218	0.08897650987
0.2544791698	0.08892151713
0.2546874881	0.09151629359
0.2548958361	0.09114784002
0.2551041543	0.09184609354
0.2553125024	0.09178603441
0.2555208206	0.08936461806
0.2557291687	0.09226831049
0.2559374869	0.08881253749
0.2561458349	0.09095684439
0.2563541532	0.08872577548
0.2565625012	0.09138704091
0.2567708492	0.09084808081
0.2569791675	0.09057337046
0.2571874857	0.09216683358
0.2573958337	0.0904706046
0.257604152	0.09289705753
0.2578125	0.09202516824
0.2580208182	0.09199893475
0.2582291663	0.09091509879
0.2584374845	0.08870345354
0.2586458325	0.09267798811
0.2588541806	0.09075552225
0.2590624988	0.09214219451
0.259270817	0.08930525184
0.2594791651	0.09197995812
0.2596874833	0.0921792835
0.2598958313	0.09125377238
0.2601041794	0.09340181202
0.2603124976	0.09247734398
0.2605208158	0.09200098366
0.2607291639	0.09277313203
0.2609375119	0.09278130531
0.2611458302	0.09149388969
0.2613541484	0.09105671942
0.2615624964	0.08884000778
0.2617708147	0.08878611773
0.2619791627	0.08905092627
0.2621875107	0.08930464834
0.262395829	0.09229292721
0.2626041472	0.08892008662
0.2628124952	0.08898251504
0.2630208433	0.09100063145
0.2632291615	0.08909605443
0.2634375095	0.09160383046
0.2636458278	0.08915869892
0.263854146	0.0891123265
0.264062494	0.0928504169
0.2642708421	0.09217685461
0.2644791603	0.08883159608
0.2646874785	0.09164340794
0.2648958266	0.09160833806
0.2651041746	0.09165062755
0.2653124928	0.08895792812
0.2655208409	0.08957591653
0.2657291591	0.09076681733
0.2659374774	0.09067845345
0.2661458254	0.08896332979
0.2663541734	0.09133886546
0.2665624917	0.0891276449
0.2667708397	0.08883035183
0.2669791579	0.09193962067
0.2671874762	0.09171319753
0.2673958242	0.09236765653
0.2676041722	0.09103944898
0.2678124905	0.09105674922
0.2680208385	0.09113245457
0.2682291567	0.09205371141
0.2684375048	0.08937527239
0.2686458528	0.09304789454
0.268854171	0.08897142857
0.2690625191	0.09157937765
0.2692708075	0.09153779596
0.2694791555	0.09205450863
0.2696875036	0.09168001264
0.2698958218	0.09157327563
0.2701041698	0.09113621712
0.2703124881	0.09128634632
0.2705208361	0.09169484675
0.2707291842	0.08892250061
0.2709375024	0.09096220136
0.2711458504	0.0915531069
0.2713541389	0.0914773047
0.2715624869	0.09238376468
0.2717708349	0.09175508469
0.2719791532	0.09075328708
0.2721875012	0.09263754636
0.2723958194	0.09112839401
0.2726041675	0.09091752023
0.2728125155	0.09290664643
0.2730208337	0.09294880927
0.2732291818	0.09152041376
0.2734375	0.0927053839
0.2736458182	0.09210990369
0.2738541663	0.08971434087
0.2740624845	0.08871774375
0.2742708325	0.09064097703
0.2744791508	0.09295326471
0.2746874988	0.09121442586
0.2748958468	0.09003860503
0.2751041651	0.08868592978
0.2753125131	0.08853520453
0.2755208313	0.09089202434
0.2757291794	0.09129346907
0.2759374976	0.09156301618
0.2761458158	0.08878909796
0.2763541639	0.09095983952
0.2765624821	0.09147902578
0.2767708302	0.09056791663
0.2769791782	0.09100177884
0.2771874964	0.09080299735
0.2773958445	0.09187756479
0.2776041627	0.09043792635
0.2778125107	0.09383019805
0.2780208588	0.09250248224
0.2782291472	0.09064780176
0.2784374952	0.09105639905
0.2786458135	0.09101720154
0.2788541615	0.09046604484
0.2790625095	0.08835429698
0.2792708278	0.09063514322
0.2794791758	0.09061724693
0.279687494	0.0912014544
0.2798958421	0.09234360605
0.2801041901	0.09165398777
0.2803124785	0.09010931849
0.2805208266	0.09100957215
0.2807291448	0.0921023488
0.2809374928	0.09213668853
0.2811458409	0.09044624865
0.2813541591	0.09248118848
0.2815625072	0.08972015977
0.2817708254	0.08808039129
0.2819791734	0.09143544734
0.2821875215	0.0881331563
0.2823958397	0.08997643739
0.2826041579	0.08815960586
0.2828124762	0.09075351059
0.2830208242	0.0904174
0.2832291722	0.09117734432
0.2834374905	0.08826718479
0.2836458385	0.08979544044
0.2838541567	0.08811362088
0.2840625048	0.08834148198
0.2842708528	0.09063865244
0.284479171	0.09185620397
0.2846875191	0.09187629074
0.2848958075	0.08939358592
0.2851041555	0.09219305217
0.2853125036	0.09027814865
0.2855208218	0.09084258974
0.2857291698	0.08804047853
0.2859374881	0.08791790158
0.2861458361	0.09120695293
0.2863541842	0.09069991857
0.2865625024	0.09013531357
0.2867708504	0.08796753734
0.2869791389	0.08818294108
0.2871874869	0.09005351365
0.2873958349	0.09085318446
0.2876041532	0.09078595787
0.2878125012	0.09166409075
0.2880208194	0.09081257135
0.2882291675	0.09096290171
0.2884375155	0.09065118432
0.2886458337	0.09050764889
0.2888541818	0.09130564332
0.2890625	0.08789440989
0.2892708182	0.09094905108
0.2894791663	0.08998188376
0.2896874845	0.08968070149
0.2898958325	0.08993729949
0.2901041508	0.08824665844
0.2903124988	0.09066326916
0.2905208468	0.09027266502
0.2907291651	0.09060271084
0.2909375131	0.09138637036
0.2911458313	0.09047860652
0.2913541794	0.0904102847
0.2915624976	0.09124124795
0.2917708158	0.08791403472
0.2919791639	0.08906202018
0.2921874821	0.09210010618
0.2923958302	0.09218920767
0.2926041782	0.08931431174
0.2928124964	0.08801172674
0.2930208445	0.08802367747
0.2932291627	0.09217759222
0.2934375107	0.09235334396
0.2936458588	0.08842571825
0.2938541472	0.09124422073
0.2940624952	0.08931844682
0.2942708135	0.09183000773
0.2944791615	0.09041213989
0.2946875095	0.09000051767
0.2948958278	0.0880913958
0.2951041758	0.0882133916
0.295312494	0.09158024192
0.2955208421	0.088465482
0.2957291901	0.09019634873
0.2959374785	0.08873283118
0.2961458266	0.09249912202
0.2963541448	0.08969154954
0.2965624928	0.08809348941
0.2967708409	0.09218626469
0.2969791591	0.08787356317
0.2971875072	0.08794616908
0.2973958254	0.09046830982
0.2976041734	0.08784158528
0.2978125215	0.0900972411
0.2980208397	0.08917710185
0.2982291579	0.08779313415
0.2984374762	0.09189055115
0.2986458242	0.0878098011
0.2988541722	0.09138327092
0.2990624905	0.09103376418
0.2992708385	0.08778290451
0.2994791567	0.08993927389
0.2996875048	0.09064145386
0.2998958528	0.09157352895
0.300104171	0.09080740064
0.3003125191	0.09155016392
0.3005208075	0.08986477554
0.3007291555	0.09078803658
0.3009375036	0.08924885094
0.3011458218	0.08777757734
0.3013541698	0.09191495925
0.3015624881	0.08769517392
0.3017708361	0.09077699482
0.3019791842	0.09114027768
0.3021875024	0.09027604014
0.3023958504	0.08766020089
0.3026041389	0.09077470005
0.3028124869	0.09016385674
0.3030208349	0.0876833275
0.3032291532	0.08990883827
0.3034375012	0.09055005759
0.3036458194	0.09126945585
0.3038541675	0.09155339748
0.3040625155	0.08812928945
0.3042708337	0.08746493608
0.3044791818	0.08770043403
0.3046875	0.08882632107
0.3048958182	0.08994659781
0.3051041663	0.08786430955
0.3053124845	0.09076040238
0.3055208325	0.08751208335
0.3057291508	0.09000494331
0.3059374988	0.08769039065
0.3061458468	0.08984044939
0.3063541651	0.0881331861
0.3065625131	0.08964725584
0.3067708313	0.09127318859
0.3069791794	0.08973649144
0.3071874976	0.0875267759
0.3073958158	0.08756037802
0.3076041639	0.0901837647
0.3078124821	0.08741652966
0.3080208302	0.08975166827
0.3082291782	0.09012422711
0.3084374964	0.08743999153
0.3086458445	0.08759945631
0.3088541627	0.08744128793
0.3090625107	0.08762960881
0.3092708588	0.08755486459
0.3094791472	0.08747883886
0.3096874952	0.09007370472
0.3098958135	0.08740538359
0.3101041615	0.08748918772
0.3103125095	0.0892522186
0.3105208278	0.08872282505
0.3107291758	0.08730428666
0.310937494	0.09015458077
0.3111458421	0.09011527151
0.3113541901	0.09123045206
0.3115624785	0.08734071255
0.3117708266	0.08722019941
0.3119791448	0.0905688405
0.3121874928	0.08825421333
0.3123958409	0.0898367539
0.3126041591	0.09066413343
0.3128125072	0.08810810745
0.3130208254	0.08735397458
0.3132291734	0.09159101546
0.3134375215	0.08761687577
0.3136458397	0.09037411213
0.3138541579	0.09122525156
0.3140624762	0.09060133249
0.3142708242	0.09044867009
0.3144791722	0.08947971463
0.3146874905	0.09080950171
0.3148958385	0.09197471291
0.3151041567	0.09014178067
0.3153125048	0.0905103609
0.3155208528	0.09149056673
0.315729171	0.08736261725
0.3159375191	0.08933918178
0.3161458075	0.09073396027
0.3163541555	0.08978369087
0.3165625036	0.08726368099
0.3167708218	0.08736664057
0.3169791698	0.09003175795
0.3171874881	0.09019689262
0.3173958361	0.08710936457
0.3176041842	0.08703594655
0.3178125024	0.09136684984
0.3180208504	0.0916666165
0.3182291389	0.08724016696
0.3184374869	0.09184155613
0.3186458349	0.08948477358
0.3188541532	0.09234754741
0.3190625012	0.09164215624
0.3192708194	0.08714796603
0.3194791675	0.08734951168
0.3196875155	0.08891844004
0.3198958337	0.08711905032
0.3201041818	0.09135311097
0.3203125	0.08712094277
0.3205208182	0.0893181935
0.3207291663	0.08739240468
0.3209374845	0.08728130907
0.3211458325	0.08957445621
0.3213541508	0.08995596319
0.3215624988	0.09065437317
0.3217708468	0.08966185898
0.3219791651	0.08701946586
0.3221875131	0.08922691643
0.3223958313	0.08700058609
0.3226041794	0.08732884377
0.3228124976	0.08719257265
0.3230208158	0.08697838336
0.3232291639	0.09102600813
0.3234374821	0.09035052359
0.3236458302	0.08916947246
0.3238541782	0.08881428093
0.3240624964	0.08995659649
0.3242708445	0.08698552847
0.3244791627	0.09052990377
0.3246875107	0.08721753955
0.3248958588	0.08720248193
0.3251041472	0.08713261783
0.3253124952	0.08697980642
0.3255208135	0.08953297138
0.3257291615	0.08909468353
0.3259375095	0.08693569154
0.3261458278	0.08716128021
0.3263541758	0.08742780238
0.326562494	0.0897128433
0.3267708421	0.09086690843
0.3269791901	0.08904180676
0.3271874785	0.08842035383
0.3273958266	0.0888556987
0.3276041448	0.0872367844
0.3278124928	0.08681765944
0.3280208409	0.08682850003
0.3282291591	0.08691096306
0.3284375072	0.08685733378
0.3286458254	0.08669827133
0.3288541734	0.09036713094
0.3290625215	0.08969432116
0.3292708397	0.08667949587
0.3294791579	0.09125223756
0.3296874762	0.08679546416
0.3298958242	0.09033834934
0.3301041722	0.09150459617
0.3303124905	0.09098397195
0.3305208385	0.09072301537
0.3307291567	0.0895049423
0.3309375048	0.08869964629
0.3311458528	0.08897619694
0.331354171	0.08923861384
0.3315625191	0.09082546085
0.3317708075	0.08988390863
0.3319791555	0.09116732329
0.3321875036	0.09064493328
0.3323958218	0.08878192306
0.3326041698	0.08748482168
0.3328124881	0.09031776339
0.3330208361	0.08654188365
0.3332291842	0.08689695597
0.3334375024	0.08639963716
0.3336458504	0.08639417589
0.3338541389	0.09170852602
0.3340624869	0.08642976731
0.3342708349	0.0893432498
0.3344791532	0.08896031231
0.3346875012	0.09023665637
0.3348958194	0.08630808443
0.3351041675	0.09012521058
0.3353125155	0.08634181321
0.3355208337	0.08724611998
0.3357291818	0.08624645323
0.3359375	0.08635668457
0.3361458182	0.09011495113
0.3363541663	0.08635226637
0.3365624845	0.08651120216
0.3367708325	0.09056874365
0.3369791508	0.08634474874
0.3371874988	0.08655212075
0.3373958468	0.08632738143
0.3376041651	0.08986700326
0.3378125131	0.08654943109
0.3380208313	0.08643864095
0.3382291794	0.0904372558
0.3384374976	0.08873206377
0.3386458158	0.08632021397
0.3388541639	0.09068776667
0.3390624821	0.08606355637
0.3392708302	0.09040825069
0.3394791782	0.08782507479
0.3396874964	0.08620367199
0.3398958445	0.08626031131
0.3401041627	0.08993278444
0.3403125107	0.0886009708
0.3405208588	0.09062490612
0.3407291472	0.08925415576
0.3409374952	0.08623862267
0.3411458135	0.08621428162
0.3413541615	0.0862133652
0.3415625095	0.08639328927
0.3417708278	0.08953758329
0.3419791758	0.08987706155
0.342187494	0.08613267541
0.3423958421	0.08948146552
0.3426041901	0.08612626791
0.3428124785	0.09136844426
0.3430208266	0.08636704087
0.3432291448	0.08862351626
0.3434374928	0.08987250924
0.3436458409	0.08634272963
0.3438541591	0.09048175812
0.3440625072	0.08607757092
0.3442708254	0.09123387188
0.3444791734	0.08627660573
0.3446875215	0.08630496264
0.3448958397	0.08982106298
0.3451041579	0.08926938474
0.3453124762	0.08969298005
0.3455208242	0.08917007595
0.3457291722	0.09037914872
0.3459374905	0.09035613388
0.3461458385	0.08827289194
0.3463541567	0.08766115457
0.3465625048	0.09075386822
0.3467708528	0.09027422965
0.346979171	0.08915799856
0.3471875191	0.08854288608
0.3473958075	0.09048944712
0.3476041555	0.08873127401
0.3478125036	0.08865713328
0.3480208218	0.08632343262
0.3482291698	0.09034459293
0.3484374881	0.08926779777
0.3486458361	0.08609167486
0.3488541842	0.08892840892
0.3490625024	0.08927819133
0.3492708504	0.08756844699
0.3494791389	0.08871866763
0.3496874869	0.08971825242
0.3498958349	0.08862357587
0.3501041532	0.09052623808
0.3503125012	0.08802659065
0.3505208194	0.09029516578
0.3507291675	0.08850330859
0.3509375155	0.09004057944
0.3511458337	0.09013913572
0.3513541818	0.08990848809
0.3515625	0.0865162313
0.3517708182	0.08907104284
0.3519791663	0.08620651066
0.3521874845	0.09011285007
0.3523958325	0.08856580406
0.3526041508	0.09028990567
0.3528124988	0.08779186755
0.3530208468	0.08903993666
0.3532291651	0.090802297
0.3534375131	0.08967459202
0.3536458313	0.08850686252
0.3538541794	0.089448452
0.3540624976	0.08884909749
0.3542708158	0.08930063993
0.3544791639	0.0897129029
0.3546874821	0.0894773975
0.3548958302	0.08623113483
0.3551041782	0.08705331385
0.3553124964	0.08871348947
0.3555208445	0.08614962548
0.3557291627	0.08956694603
0.3559375107	0.09055586159
0.3561458588	0.0882596001
0.3563541472	0.08836822212
0.3565624952	0.08849950135
0.3567708135	0.08948458731
0.3569791615	0.0887055546
0.3571875095	0.08802992105
0.3573958278	0.08589932323
0.3576041758	0.08631876111
0.357812494	0.0890949443
0.3580208421	0.08612977713
0.3582291901	0.0858745575
0.3584374785	0.08809717
0.3586458266	0.08603777736
0.3588541448	0.08888333291
0.3590624928	0.09020826966
0.3592708409	0.08883670717
0.3594791591	0.09097701311
0.3596875072	0.08896707743
0.3598958254	0.08773420751
0.3601041734	0.08961030841
0.3603125215	0.08843524009
0.3605208397	0.08979155123
0.3607291579	0.09021101147
0.3609374762	0.08614489436
0.3611458242	0.09050258249
0.3613541722	0.08618485928
0.3615624905	0.09051670879
0.3617708385	0.08787606657
0.3619791567	0.08602868766
0.3621875048	0.08842495829
0.3623958528	0.08999910951
0.362604171	0.08601877838
0.3628125191	0.08624016494
0.3630208075	0.09015844017
0.3632291555	0.08591269702
0.3634375036	0.09043613821
0.3636458218	0.08688101918
0.3638541698	0.08589237928
0.3640624881	0.08900761604
0.3642708361	0.09028203785
0.3644791842	0.09033238888
0.3646875024	0.087900877
0.3648958504	0.08950268477
0.3651041389	0.08837412298
0.3653124869	0.08878878504
0.3655208349	0.08963055164
0.3657291532	0.08549147844
0.3659375012	0.08984907717
0.3661458194	0.09023487568
0.3663541675	0.08834747225
0.3665625155	0.08798129112
0.3667708337	0.08906767517
0.3669791818	0.08798480779
0.3671875	0.08547843248
0.3673958182	0.08747801185
0.3676041663	0.08536041528
0.3678124845	0.08793352544
0.3680208325	0.08878017217
0.3682291508	0.08804824203
0.3684374988	0.08597116172
0.3686458468	0.08722247928
0.3688541651	0.08818265796
0.3690625131	0.0898970589
0.3692708313	0.08735619485
0.3694791794	0.08522681147
0.3696874976	0.08729004115
0.3698958158	0.08516772091
0.3701041639	0.08762948215
0.3703124821	0.09028723091
0.3705208302	0.08532068878
0.3707291782	0.08811225742
0.3709374964	0.08986862749
0.3711458445	0.09020485729
0.3713541627	0.08935832232
0.3715625107	0.08839005232
0.3717708588	0.08954502642
0.3719791472	0.0887029767
0.3721874952	0.08704167604
0.3723958135	0.08787955344
0.3726041615	0.08903796226
0.3728125095	0.08867847174
0.3730208278	0.08856291324
0.3732291758	0.08887983859
0.373437494	0.08779551089
0.3736458421	0.08841902018
0.3738541901	0.08831375092
0.3740624785	0.08969797939
0.3742708266	0.0850950703
0.3744791448	0.08784801513
0.3746874928	0.08715625107
0.3748958409	0.08846271783
0.3751041591	0.08882085979
0.3753125072	0.08852663636
0.3755208254	0.08824012429
0.3757291734	0.08954267204
0.3759375215	0.08766150475
0.3761458397	0.087811701
0.3763541579	0.08750207722
0.3765624762	0.08872295171
0.3767708242	0.08710000664
0.3769791722	0.0874575302
0.3771874905	0.08727311343
0.3773958385	0.08757773042
0.3776041567	0.08764313161
0.3778125048	0.08989269286
0.3780208528	0.08878109604
0.378229171	0.08772416413
0.3784375191	0.08920567483
0.3786458075	0.08933714032
0.3788541555	0.08479423821
0.3790625036	0.08746116608
0.3792708218	0.0883018896
0.3794791698	0.08816920966
0.3796874881	0.08791149408
0.3798958361	0.08459399641
0.3801041842	0.08719589561
0.3803125024	0.08751360327
0.3805208504	0.08825706691
0.3807291389	0.08688961715
0.3809374869	0.08755144477
0.3811458349	0.08879903704
0.3813541532	0.08891462535
0.3815625012	0.08710870147
0.3817708194	0.08752848208
0.3819791675	0.08714096993
0.3821875155	0.08704973757
0.3823958337	0.08662817627
0.3826041818	0.084711954
0.3828125	0.08463607728
0.3830208182	0.08719564229
0.3832291663	0.08841451257
0.3834374845	0.08684408665
0.3836458325	0.09006048739
0.3838541508	0.08677406609
0.3840624988	0.08443599939
0.3842708468	0.08617324382
0.3844791651	0.08626697212
0.3846875131	0.08915777504
0.3848958313	0.0867639184
0.3851041794	0.08650836349
0.3853124976	0.08772758394
0.3855208158	0.087089248
0.3857291639	0.08438456804
0.3859374821	0.08724693954
0.3861458302	0.08752009273
0.3863541782	0.08774342388
0.3865624964	0.08901753277
0.3867708445	0.08839534968
0.3869791627	0.08693705499
0.3871875107	0.08664637804
0.3873958588	0.08661066741
0.3876041472	0.08707760274
0.3878124952	0.08728808165
0.3880208135	0.08672213554
0.3882291615	0.08841778338
0.3884375095	0.08443144709
0.3886458278	0.08667507023
0.3888541758	0.08672352135
0.389062494	0.08670468628
0.3892708421	0.08820292354
0.3894791901	0.08574151993
0.3896874785	0.08421072364
0.3898958266	0.08415359259
0.3901041448	0.08796575665
0.3903124928	0.0868017301
0.3905208409	0.08800870925
0.3907291591	0.08724092692
0.3909375072	0.08602616191
0.3911458254	0.08793510497
0.3913541734	0.08649954945
0.3915625215	0.08662485331
0.3917708397	0.08711788058
0.3919791579	0.08645636588
0.3921874762	0.08603063971
0.3923958242	0.08617052436
0.3926041722	0.08677826822
0.3928124905	0.08701577038
0.3930208385	0.08587039262
0.3932291567	0.08719763905
0.3934375048	0.08853244036
0.3936458528	0.08714843541
0.393854171	0.08673891425
0.3940625191	0.08643864095
0.3942708075	0.08828894794
0.3944791555	0.08845110238
0.3946875036	0.08432012796
0.3948958218	0.08514022827
0.3951041698	0.08610913157
0.3953124881	0.08392126858
0.3955208361	0.08399042487
0.3957291842	0.08638261259
0.3959375024	0.08642626554
0.3961458504	0.08754447848
0.3963541389	0.08668515086
0.3965624869	0.08590840548
0.3967708349	0.08620686084
0.3969791532	0.08666287363
0.3971875012	0.08548504859
0.3973958194	0.08636853099
0.3976041675	0.08643087745
0.3978125155	0.08656440675
0.3980208337	0.08442320675
0.3982291818	0.0881408304
0.3984375	0.0864662528
0.3986458182	0.08652564138
0.3988541663	0.08714771271
0.3990624845	0.08376741409
0.3992708325	0.08705258369
0.3994791508	0.08376549929
0.3996874988	0.08663948625
0.3998958468	0.08831463754
0.4001041651	0.0835628733
0.4003125131	0.08551644534
0.4005208313	0.08727136999
0.4007291794	0.08722864836
0.4009374976	0.08660447598
0.4011458158	0.08398944885
0.4013541639	0.08721978962
0.4015624821	0.08801296353
0.4017708302	0.08415560424
0.4019791782	0.08557315171
0.4021874964	0.0834768787
0.4023958445	0.08814809471
0.4026041627	0.08799897879
0.4028125107	0.08741465956
0.4030208588	0.08658886701
0.4032291472	0.08647020161
0.4034374952	0.08502829075
0.4036458135	0.08747246861
0.4038541615	0.08675974607
0.4040625095	0.0849731341
0.4042708278	0.08791371435
0.4044791758	0.0833555162
0.404687494	0.08552457392
0.4048958421	0.08603796363
0.4051041901	0.08619704098
0.4053124785	0.08629491925
0.4055208266	0.08589506149
0.4057291448	0.08662905544
0.4059374928	0.08781794459
0.4061458409	0.08737325668
0.4063541591	0.08361136168
0.4065625072	0.08735283464
0.4067708254	0.08693645149
0.4069791734	0.08698632568
0.4071875215	0.08540963382
0.4073958397	0.08293965459
0.4076041579	0.08521490544
0.4078124762	0.08309715986
0.4080208242	0.08421134949
0.4082291722	0.08622135222
0.4084374905	0.08566492796
0.4086458385	0.08313979208
0.4088541567	0.08316227049
0.4090625048	0.08314662427
0.4092708528	0.08323340863
0.409479171	0.08320157975
0.4096875191	0.08567621559
0.4098958075	0.0875210762
0.4101041555	0.08585458994
0.4103125036	0.08544341475
0.4105208218	0.08692737669
0.4107291698	0.08566810936
0.4109374881	0.08494215459
0.4111458361	0.08557251841
0.4113541842	0.08584114909
0.4115625024	0.08536441624
0.4117708504	0.0874863416
0.4119791389	0.08729156107
0.4121874869	0.08559751511
0.4123958349	0.08339861035
0.4126041532	0.08537295461
0.4128125012	0.08571849763
0.4130208194	0.08551931381
0.4132291675	0.08532509953
0.4134375155	0.08772723377
0.4136458337	0.08656254411
0.4138541818	0.08539205045
0.4140625	0.08528348058
0.4142708182	0.08649303764
0.4144791663	0.08448716253
0.4146874845	0.08484395593
0.4148958325	0.08284243196
0.4151041508	0.08296027035
0.4153124988	0.08536274731
0.4155208468	0.08309315145
0.4157291651	0.08670402318
0.4159375131	0.08321543783
0.4161458313	0.08378577977
[truncated: 4,182 more rows]
[truncated: 1 more columns]
