# Supplementary material for: Arabidopsis eIF4E1 protects the translational machinery during TuMV infection and restricts virus accumulation
Source: PLoS Pathog. 2023 Nov 20;19(11):e1011417. doi: 10.1371/journal.ppat.1011417 (PMC10721207; doi:10.1371/journal.ppat.1011417)
Supplement: S1 Supporting Dataset — (ZIP) [file ppat.1011417.s010.zip › Fig 1/Fig 1c-d (Polysome profiles and quantification data + script)/f4e_mock3.csv]

f4e mock - 3
Time (min)	Abs
0.0001041666692	0.08631522208
0.000312499993	0.08663149178
0.0005208333605	0.08659531176
0.000729166728	0.08643419296
0.0009375000373	0.08653594553
0.001145833405	0.0867471993
0.001354166772	0.08627669513
0.001562500023	0.08650438488
0.001770833391	0.08701766282
0.001979166642	0.08715543151
0.002187500009	0.08608006686
0.002395833377	0.08397889882
0.002604166744	0.08696124703
0.002812500112	0.08617611229
0.003020833246	0.08645219356
0.003229166614	0.08651003987
0.003437499981	0.08643630892
0.003645833349	0.08787333965
0.003854166716	0.08725251257
0.004062499851	0.08660040051
0.004270833451	0.08628670871
0.004479167052	0.08665172011
0.004687500186	0.08679407835
0.004895833321	0.08645374328
0.005104166921	0.08860354871
0.005312500056	0.08744961023
0.005520833656	0.08704511821
0.005729166791	0.0866156891
0.005937499925	0.0876936838
0.006145833526	0.08779693395
0.00635416666	0.08710303903
0.006562500261	0.08743745834
0.006770833395	0.08812649548
0.00697916653	0.08894248307
0.00718750013	0.0899002701
0.007395833265	0.09066078812
0.007604166865	0.09120794386
0.0078125	0.09296365082
0.008020833135	0.09614939988
0.008229167201	0.1785699576
0.008437500335	0.3771555126
0.00864583347	0.2688052058
0.008854167536	0.2187676877
0.009062500671	0.2715141177
0.009270833805	0.2418726534
0.00947916694	0.2166963518
0.009687500075	0.2342551649
0.00989583414	0.2403405756
0.01010416728	0.212433517
0.01031250041	0.1920448989
0.01052083354	0.203564927
0.01072916668	0.2002462894
0.01093750075	0.1812721789
0.01114583388	0.1699103862
0.01135416701	0.1692298353
0.01156250015	0.167388007
0.01177083328	0.1716184318
0.01197916735	0.1812359095
0.01218750048	0.1831522584
0.01239583362	0.1687424481
0.01260416675	0.1464129686
0.01281249989	0.1326543391
0.01302083395	0.1290275455
0.01322916709	0.1296259612
0.01343750022	0.1315392107
0.01364583336	0.1369883269
0.01385416649	0.1432015002
0.01406250056	0.144871071
0.01427083369	0.144507885
0.01447916683	0.1391735226
0.01468749996	0.1345748901
0.0148958331	0.1320649683
0.01510416716	0.1285057664
0.0153125003	0.1272824556
0.01552083343	0.1270336807
0.01572916657	0.1250429451
0.0159374997	0.1245833486
0.0161458347	0.1223300993
0.01635416783	0.1198602468
0.01656250097	0.1205563396
0.0167708341	0.1242417544
0.01697916724	0.1229809299
0.01718750037	0.1195563674
0.01739583351	0.1187729463
0.0176041685	0.1217821017
0.01781249978	0.1225246713
0.01802083477	0.1203793809
0.01822916605	0.1196355596
0.01843750104	0.1197980568
0.01864583418	0.1213210449
0.01885416731	0.121050179
0.01906250045	0.117375046
0.01927083358	0.1171066239
0.01947916672	0.1171180829
0.01968750171	0.1162746549
0.01989583299	0.1158688217
0.02010416798	0.1159159392
0.02031249925	0.1155098975
0.02052083425	0.1154718995
0.02072916739	0.1154935807
0.02093750052	0.1156368703
0.02114583366	0.114379555
0.02135416679	0.1141409576
0.02156249993	0.1134391949
0.02177083492	0.1126235127
0.02197916619	0.1114895046
0.02218750119	0.1125734225
0.02239583246	0.1113090813
0.02260416746	0.1112290099
0.0228125006	0.1115403697
0.02302083373	0.1104455367
0.02322916687	0.1107066944
0.0234375	0.1117301658
0.02364583313	0.1106238291
0.02385416813	0.1093670055
0.0240624994	0.1055926979
0.0242708344	0.1082423925
0.02447916567	0.1079939678
0.02468750067	0.1052205563
0.02489583381	0.1101768985
0.02510416694	0.1090259254
0.02531250007	0.107184656
0.02552083321	0.1066588014
0.02572916634	0.1062273011
0.02593750134	0.1072275341
0.02614583261	0.1063633934
0.02635416761	0.1072596759
0.02656249888	0.103819415
0.02677083388	0.1061524898
0.02697916701	0.1075096354
0.02718750015	0.1056207865
0.02739583328	0.1047157273
0.02760416642	0.1028798074
0.02781249955	0.1057231724
0.02802083455	0.1053534374
0.02822916582	0.1055173427
0.02843750082	0.1049544066
0.02864583209	0.1055654958
0.02885416709	0.1060824916
0.02906250022	0.1067954972
0.02927083336	0.1059626415
0.02947916649	0.1060542017
0.02968749963	0.1069718674
0.02989583276	0.1073059365
0.03010416776	0.1048229039
0.03031249903	0.1074620262
0.03052083403	0.1063818783
0.0307291653	0.1070678458
0.0309375003	0.1052367911
0.0311458353	0.1025760993
0.03135416657	0.1063506901
0.0315624997	0.1047374681
0.03177083284	0.1049318239
0.03197916597	0.104483068
0.03218750283	0.1021398902
0.03239583224	0.1049408913
0.0326041691	0.1040987521
0.03281249851	0.1044627205
0.03302083537	0.1056348905
0.0332291685	0.1042277664
0.03343750164	0.1068072468
0.03364583477	0.1056873798
0.03385416791	0.1063814163
0.03406250104	0.1067547798
0.03427083418	0.1052341163
0.03447916731	0.1071029231
0.03468750045	0.1056855693
0.03489583358	0.1041814014
0.03510417044	0.1053425148
0.03531249985	0.1021508947
0.03552083299	0.1034351289
0.03572916612	0.1037511975
0.03593750298	0.1042250693
0.03614583611	0.10431692
0.03635416552	0.1040612832
0.03656249866	0.1041119471
0.03677083552	0.1018675268
0.03697916865	0.1036978513
0.03718750179	0.1035248712
0.0373958312	0.1016750261
0.03760416806	0.1040133312
0.03781250119	0.1040189192
0.03802083433	0.1043993458
0.03822916746	0.1045906842
0.0384375006	0.1040445417
0.03864583373	0.1051338911
0.03885416687	0.1061759591
0.0390625	0.1058922783
0.03927083686	0.1049748436
0.03947916627	0.1058689207
0.0396874994	0.1071533784
0.03989583254	0.1048877314
0.0401041694	0.1043506265
0.04031250253	0.1039274931
0.04052083194	0.1084261686
0.04072916508	0.1058845446
0.04093750194	0.1047429368
0.04114583507	0.1049493626
0.04135416821	0.1064265594
0.04156249762	0.1072380021
0.04177083448	0.1065108106
0.04197916761	0.1053674221
0.04218750075	0.1026997715
0.04239583388	0.1047877148
0.04260416701	0.106295839
0.04281250015	0.1062147394
0.04302083328	0.1053800583
0.04322916642	0.1075173989
0.04343750328	0.1073427275
0.04364583269	0.1069030613
0.04385416582	0.1056564152
0.04406249896	0.1043212935
0.04427083582	0.1039907336
0.04447916895	0.1045215279
0.04468749836	0.1037947908
0.0448958315	0.1063934192
0.04510416836	0.1047258079
0.04531250149	0.1016817987
0.04552083462	0.1029831842
0.04572916403	0.1182105541
0.04593750089	0.1187099963
0.04614583403	0.1015595645
0.04635416716	0.1144479737
0.04656250402	0.1183787733
0.04677083343	0.1060332879
0.04697916657	0.1035091057
0.0471874997	0.1036283746
0.04739583656	0.1034456044
0.0476041697	0.1052264944
0.04781249911	0.1048761606
0.04802083224	0.1050602645
0.0482291691	0.1292470247
0.04843750224	0.1222770661
0.04864583537	0.1062106714
0.04885416478	0.1039662287
0.04906250164	0.104153499
0.04927083477	0.1044840589
0.04947916791	0.1059535593
0.04968750104	0.104644604
0.04989583418	0.1020983309
0.05010416731	0.1015037373
0.05031250045	0.1035789251
0.05052083358	0.1060431674
0.05072917044	0.1044678539
0.05093749985	0.1055648699
0.05114583299	0.1099508703
0.05135416612	0.1108536571
0.05156250298	0.106795989
0.05177083611	0.1049055904
0.05197916552	0.1063733771
0.05218749866	0.1093809977
0.05239583552	0.107875213
0.05260416865	0.1057168022
0.05281250179	0.1030312255
0.0530208312	0.1042360887
0.05322916806	0.104320839
0.05343750119	0.1045697704
0.05364583433	0.1034157127
0.05385416746	0.1019969955
0.0540625006	0.1046838015
0.05427083373	0.1072384641
0.05447916687	0.1108011305
0.0546875	0.1099221259
0.05489583686	0.1035922989
0.05510416627	0.1047780588
0.0553124994	0.1041797251
0.05552083254	0.1023187041
0.0557291694	0.1033467129
0.05593750253	0.1028321087
0.05614583194	0.1023315489
0.05635416508	0.1022502035
0.05656250194	0.1022807956
0.05677083507	0.103053607
0.05697916821	0.1038473248
0.05718749762	0.102956906
0.05739583448	0.103253521
0.05760416761	0.1023786962
0.05781250075	0.1023180783
0.05802083388	0.1031915024
0.05822916701	0.1051344499
0.05843750015	0.1043801159
0.05864583328	0.1041235253
0.05885416642	0.1037845016
0.05906250328	0.1038164198
0.05927083269	0.1030754298
0.05947916582	0.1010773852
0.05968749896	0.1032531559
0.05989583582	0.1038173065
0.06010416895	0.1027894989
0.06031249836	0.1038605422
0.0605208315	0.1049974263
0.06072916836	0.1058291495
0.06093750149	0.1034522727
0.06114583462	0.1030615866
0.06135416403	0.1038898379
0.06156250089	0.1035215557
0.06177083403	0.1030852497
0.06197916716	0.1032755524
0.06218750402	0.1026406214
0.06239583343	0.1029139236
0.06260416657	0.1030308679
0.0628124997	0.1027839258
0.06302083284	0.1052512974
0.06322916597	0.1029312164
0.06343749911	0.1034491882
0.06364583224	0.1038650498
0.06385416538	0.1050091907
0.06406249851	0.1035183668
0.0642708391	0.1027058735
0.06447916478	0.1036918089
0.06468749791	0.1032436043
0.06489583105	0.1038375571
0.06510417163	0.1039328203
0.06531250477	0.1006870344
0.06552083045	0.1024504974
0.06572916359	0.1041998267
0.06593750417	0.1003487185
0.06614583731	0.103669256
0.06635417044	0.1022373959
0.06656249613	0.1013469622
0.06677083671	0.1047832966
0.06697916985	0.1039247587
0.06718750298	0.1024608165
0.06739582866	0.1034331545
0.06760416925	0.1037726998
0.06781250238	0.1033569574
0.06802083552	0.1027013138
0.06822916865	0.1026614383
0.06843750179	0.1036817133
0.06864583492	0.1030918732
0.06885416806	0.1034021154
0.06906250119	0.1008878499
0.06927083433	0.1022345126
0.06947916746	0.103260152
0.0696875006	0.1050434783
0.06989583373	0.1030953526
0.07010417432	0.1030406132
0.0703125	0.1028403118
0.07052083313	0.1023830846
0.07072916627	0.1034505293
0.0709374994	0.1039151251
0.07114583999	0.1029071286
0.07135416567	0.1024758965
0.07156249881	0.103953369
0.07177083939	0.1006538346
0.07197916508	0.103696309
0.07218750566	0.1032562405
0.07239583135	0.100857608
0.07260416448	0.1025070027
0.07281250507	0.1026022956
0.07302083075	0.1032294184
0.07322917134	0.1031988561
0.07343750447	0.1025823653
0.07364583015	0.1005307436
0.07385417074	0.1028739288
0.07406249642	0.1053975821
0.07427083701	0.1043552011
0.07447917014	0.1030971259
0.07468749583	0.1022784412
0.07489583641	0.1032085419
0.07510416955	0.1022802442
0.07531250268	0.1026263237
0.07552083582	0.1030055285
0.0757291615	0.1029769182
0.07593750209	0.1034047455
0.07614583522	0.1032069623
0.07635416836	0.1003956869
0.07656250149	0.1030986682
0.07677083462	0.1040728316
0.07697916776	0.1028990969
0.07718750089	0.1018009633
0.07739584148	0.1023271233
0.07760416716	0.1004951149
0.0778125003	0.1015709117
0.07802083343	0.101618208
0.07822916657	0.1030500978
0.07843750715	0.1037678644
0.07864583284	0.1021598354
0.07885416597	0.1047324911
0.07906250656	0.1022745743
0.07927083224	0.1013991684
0.07947917283	0.1002461612
0.07968749851	0.100235492
0.07989583164	0.1020815
0.08010417223	0.1041406319
0.08031249791	0.1026984304
0.0805208385	0.0999410972
0.08072917163	0.1003672779
0.08093749732	0.1034901142
0.0811458379	0.1019342393
0.08135416359	0.102628164
0.08156250417	0.1017766818
0.08177083731	0.100842528
0.08197916299	0.1048666686
0.08218750358	0.1053541601
0.08239583671	0.1017137319
0.08260416985	0.1045829132
0.08281250298	0.1054757908
0.08302082866	0.1053941846
0.08322916925	0.1026451811
0.08343750238	0.1037295684
0.08364583552	0.1027946845
0.08385416865	0.1020112336
0.08406250179	0.1042916402
0.08427083492	0.1022978649
0.08447916806	0.1010559872
0.08468750119	0.1012315452
0.08489583433	0.1035640389
0.08510416746	0.1042035148
0.0853125006	0.1042644903
0.08552083373	0.1028659567
0.08572917432	0.103866823
0.0859375	0.1029284596
0.08614583313	0.101325646
0.08635416627	0.1015626341
0.0865624994	0.09933945537
0.08677083999	0.1013657227
0.08697916567	0.1009164527
0.08718749881	0.1011883467
0.08739583939	0.09945531189
0.08760416508	0.1011665836
0.08781250566	0.1016209573
0.08802083135	0.1011174098
0.08822916448	0.1018198133
0.08843750507	0.0996542871
0.08864583075	0.09997518361
0.08885417134	0.09923514724
0.08906250447	0.1012303084
0.08927083015	0.1016765982
0.08947917074	0.1011364907
0.08968749642	0.1016308367
0.08989583701	0.102341406
0.09010417014	0.1018640622
0.09031249583	0.1023512706
0.09052083641	0.09970990568
0.09072916955	0.1031706557
0.09093750268	0.1019690707
0.09114583582	0.1036671549
0.0913541615	0.1008679643
0.09156250209	0.1016948223
0.09177083522	0.1020666361
0.09197916836	0.1009175032
0.09218750149	0.09905541688
0.09239583462	0.1014813036
0.09260416776	0.1019409448
0.09281250089	0.1007082835
0.09302084148	0.100417316
0.09322916716	0.1010612473
0.0934375003	0.1008019745
0.09364583343	0.1004751846
0.09385416657	0.1003353819
0.09406250715	0.1011074409
0.09427083284	0.1034283265
0.09447916597	0.1014883369
0.09468750656	0.1017170697
0.09489583224	0.1033747271
0.09510417283	0.09867194295
0.09531249851	0.1004727036
0.09552083164	0.1027963534
0.09572917223	0.09857370704
0.09593749791	0.1016388834
0.0961458385	0.1018827483
0.09635417163	0.1003927514
0.09656249732	0.1001583859
0.0967708379	0.1012053713
0.09697916359	0.1013360396
0.09718750417	0.1004784778
0.09739583731	0.1007186919
0.09760416299	0.1005113646
0.09781250358	0.1010744497
0.09802083671	0.1005634442
0.09822916985	0.09991636872
0.09843750298	0.09859579802
0.09864582866	0.09985730052
0.09885416925	0.09840337932
0.09906250238	0.1003189459
0.09927083552	0.1000135019
0.09947916865	0.09986387938
0.09968750179	0.09971798211
0.09989583492	0.09804237634
0.1001041681	0.0980932489
0.1003125012	0.09817459434
0.1005208343	0.09995403141
0.1007291675	0.1000047699
0.1009375006	0.1012330875
0.1011458337	0.1003969908
0.1013541743	0.1001570225
0.1015625	0.09813266993
0.1017708331	0.09943796694
0.1019791663	0.09998273849
0.1021874994	0.1013435274
0.10239584	0.09982354939
0.1026041657	0.09776718915
0.1028124988	0.09908819944
0.1030208394	0.1013672948
0.1032291651	0.09948528558
0.1034375057	0.09785603732
0.1036458313	0.09774689376
0.1038541645	0.09753524512
0.1040625051	0.09743428975
0.1042708308	0.09956364334
0.1044791713	0.09918749332
0.1046875045	0.09746976197
0.1048958302	0.0976042375
0.1051041707	0.09756204486
0.1053124964	0.09753637761
0.105520837	0.09745462984
0.1057291701	0.09945821017
0.1059374958	0.1009882763
0.1061458364	0.09997700155
0.1063541695	0.09962983429
0.1065625027	0.1012991071
0.1067708358	0.09742793441
0.1069791615	0.09988837689
0.1071875021	0.09733328968
0.1073958352	0.09747624397
0.1076041684	0.09959343076
0.1078125015	0.1007112488
0.1080208346	0.09969652444
0.1082291678	0.0985635072
0.1084375009	0.099851273
0.1086458415	0.0992366448
0.1088541672	0.1001498774
0.1090625003	0.09929104149
0.1092708334	0.09933041036
0.1094791666	0.09788622707
0.1096875072	0.09728448093
0.1098958328	0.1002770364
0.110104166	0.09746205062
0.1103125066	0.09711222351
0.1105208322	0.09711827338
0.1107291728	0.0974028334
0.1109374985	0.1011020541
0.1111458316	0.09715136141
0.1113541722	0.09951288998
0.1115624979	0.09875089675
0.1117708385	0.09769499302
0.1119791716	0.09935656935
0.1121874973	0.100742422
0.1123958379	0.09998994321
0.1126041636	0.0990659222
0.1128125042	0.1004615501
0.1130208373	0.1008207798
0.113229163	0.09740010649
0.1134375036	0.09698686004
0.1136458367	0.0968182832
0.1138541698	0.09701456875
0.114062503	0.09699482471
0.1142708287	0.1019002572
0.1144791692	0.09898664802
0.1146875024	0.09936841577
0.1148958355	0.09948430955
0.1151041687	0.09916469455
0.1153125018	0.09829101712
0.1155208349	0.09869068861
0.1157291681	0.0989375934
0.1159375012	0.09936334193
0.1161458343	0.09878642112
0.1163541675	0.09688270092
0.1165625006	0.09940479696
0.1167708337	0.09818536788
0.1169791743	0.09900752455
0.1171875	0.09850754589
0.1173958331	0.09852463007
0.1176041663	0.09877312928
0.1178124994	0.0967227295
0.11802084	0.09684125334
0.1182291657	0.09929481894
0.1184374988	0.09890569746
0.1186458394	0.1020363793
0.1188541651	0.09882463515
0.1190625057	0.0965513438
0.1192708313	0.09947852045
0.1194791645	0.09955758601
0.1196875051	0.09702890366
0.1198958308	0.09859556705
0.1201041713	0.09689974785
0.1203125045	0.09897965938
0.1205208302	0.09831637144
0.1207291707	0.09966067225
0.1209374964	0.09860213101
0.121145837	0.09679883718
0.1213541701	0.09676283598
0.1215624958	0.09648261219
0.1217708364	0.09889835119
0.1219791695	0.09989704192
0.1221875027	0.09860800952
0.1223958358	0.09843863547
0.1226041615	0.09826803207
0.1228125021	0.09903412312
0.1230208352	0.09798917174
0.1232291684	0.09648186713
0.1234375015	0.09779809415
0.1236458346	0.0982413888
0.1238541678	0.0985641256
0.1240625009	0.09662985057
0.1242708415	0.09635472298
0.1244791672	0.09646411985
0.1246875003	0.09922301769
0.1248958334	0.09829688817
0.125104174	0.09625106305
0.1253125072	0.09645126015
0.1255208403	0.09634692967
0.1257291734	0.09663382918
0.1259375066	0.09870557487
0.1261458397	0.1001470089
0.1263541728	0.09822405875
0.126562506	0.09834779054
0.1267708391	0.09812306613
0.1269791722	0.09766475111
0.1271875054	0.0983332172
0.1273958385	0.09868497401
0.1276041716	0.0981682688
0.1278125048	0.09998942167
0.1280208379	0.09986150265
0.128229171	0.09911242872
0.1284375191	0.0983717218
0.1286458373	0.09855879843
0.1288541704	0.09948584437
0.1290625036	0.09909369797
0.1292708367	0.09813195467
0.1294791847	0.09824768454
0.129687503	0.1006545871
0.1298958361	0.1002087891
0.1301041842	0.09974498302
0.1303125024	0.09635274857
0.1305208504	0.09644030035
0.1307291687	0.09798116237
0.1309375018	0.09608589858
0.1311458498	0.09794480354
0.1313541681	0.09891851246
0.1315625161	0.097592704
0.1317708492	0.09610108286
0.1319791675	0.09945134073
0.1321875155	0.09597788006
0.1323958337	0.09581831098
0.1326041818	0.09637662768
0.1328125149	0.09596215934
0.1330208331	0.09785629809
0.1332291812	0.0976106897
0.1334375143	0.09729451686
0.1336458325	0.100200966
0.1338541806	0.09603561461
0.1340625137	0.09865056723
0.1342708468	0.09922626615
0.13447918	0.0983459726
0.1346874982	0.09770192951
0.1348958462	0.09764439613
0.1351041794	0.09583076835
0.1353125125	0.09765318036
0.1355208457	0.09952555597
0.1357291639	0.09585142881
0.1359375119	0.09779205918
0.1361458451	0.09877286851
0.1363541782	0.09741896391
0.1365625113	0.1010523662
0.1367708445	0.09570842236
0.1369791776	0.0995426774
0.1371875107	0.1000893787
0.1373958439	0.09964035451
0.137604177	0.09734847397
0.1378125101	0.09785035998
0.1380208433	0.09883932769
0.1382291764	0.09987547994
0.1384375095	0.0974477008
0.1386458427	0.09585039318
0.1388541758	0.09800065309
0.1390625238	0.09596441686
0.1392708421	0.09569761902
0.1394791752	0.09727868438
0.1396875083	0.09924516827
0.1398958415	0.09815821052
0.1401041895	0.09906732291
0.1403125077	0.09843750298
0.1405208409	0.09696084261
0.140729174	0.09581166506
0.1409375072	0.09871203452
0.1411458552	0.0975708589
0.1413541734	0.09822279215
0.1415625066	0.09743658453
0.1417708397	0.09755378217
0.1419791728	0.09570303559
0.1421875209	0.09836447984
0.142395854	0.09734089673
0.1426041722	0.09731786698
0.1428125054	0.09872938693
0.1430208385	0.09755925834
0.1432291865	0.09754539281
0.1434375197	0.1009469256
0.1436458379	0.1951287687
0.143854171	0.1074848026
0.1440625042	0.09739580005
0.1442708522	0.0973308906
0.1444791853	0.09813640267
0.1446875036	0.09688024223
0.1448958367	0.09977374226
0.1451041698	0.09744462371
0.1453125179	0.09832815081
0.145520851	0.09879759699
0.1457291842	0.09895755351
0.1459375024	0.09730744362
0.1461458355	0.09557589144
0.1463541836	0.09794911742
0.1465625167	0.0987913236
0.1467708498	0.09868285805
0.1469791681	0.1643908322
0.1471875012	0.09732405841
0.1473958492	0.09488247335
0.1476041824	0.09492389113
0.1478125155	0.09858192503
0.1480208337	0.09492170066
0.1482291669	0.09667541087
0.1484375149	0.09485374391
0.148645848	0.09488746524
0.1488541812	0.09905753285
0.1490625143	0.09909011424
0.1492708325	0.09969958663
0.1494791806	0.09454662353
0.1496875137	0.09777098894
0.1498958468	0.09732557833
0.15010418	0.09780470282
0.1503124982	0.09707438201
0.1505208462	0.09859979153
0.1507291794	0.09737005085
0.1509375125	0.09443490207
0.1511458457	0.09738440067
0.1513541639	0.09440954775
0.1515625119	0.09811595827
0.1517708451	0.09449452162
0.1519791782	0.09981051832
0.1521875113	0.09660769999
0.1523958445	0.09833315015
0.1526041776	0.09406917542
0.1528125107	0.09399139136
0.1530208439	0.09847114235
0.153229177	0.09627216309
0.1534375101	0.09390243143
0.1536458433	0.09519311786
0.1538541764	0.09387058765
0.1540625095	0.09378185123
0.1542708427	0.09817638248
0.1544791758	0.09355273098
0.1546875238	0.09600032121
0.1548958421	0.09391795099
0.1551041752	0.09386818111
0.1553125083	0.09636564553
0.1555208415	0.0940823555
0.1557291895	0.09369724244
0.1559375077	0.09584074467
0.1561458409	0.09535829723
0.156354174	0.09382265061
0.1565625072	0.0936261639
0.1567708552	0.09496080875
0.1569791734	0.09323352575
0.1571875066	0.09350183606
0.1573958397	0.09605973959
0.1576041728	0.096303083
0.1578125209	0.09683866054
0.158020854	0.1001488343
0.1582291722	0.1033850387
0.1584375054	0.09327141941
0.1586458385	0.09334962815
0.1588541865	0.09528391808
0.1590625197	0.0929184109
0.1592708379	0.09479671717
0.159479171	0.09299982339
0.1596875042	0.09560321271
0.1598958522	0.09504053742
0.1601041853	0.09711817652
0.1603125036	0.09315428883
0.1605208367	0.09521348774
0.1607291698	0.09600093961
0.1609375179	0.09673379362
0.161145851	0.09705673903
0.1613541842	0.09300242364
0.1615625024	0.09284444898
0.1617708355	0.09504724294
0.1619791836	0.09722411633
0.1621875167	0.09542072564
0.1623958498	0.09278489649
0.1626041681	0.09486147016
0.1628125012	0.09534811229
0.1630208492	0.09482997656
0.1632291824	0.09267106652
0.1634375155	0.09508690238
0.1636458337	0.09261124581
0.1638541669	0.09263037145
0.1640625149	0.09316913784
0.164270848	0.09578874707
0.1644791812	0.09272025526
0.1646875143	0.09255985916
0.1648958325	0.09270451963
0.1651041806	0.09280130267
0.1653125137	0.09734209627
0.1655208468	0.09442174435
0.16572918	0.09513001889
0.1659374982	0.09690010548
0.1661458462	0.0952931419
0.1663541794	0.09268099815
0.1665625125	0.0923005119
0.1667708457	0.09663887322
0.1669791639	0.0923762098
0.1671875119	0.09432771057
0.1673958451	0.09570003301
0.1676041782	0.09232343733
0.1678125113	0.09221510589
0.1680208445	0.09552741051
0.1682291776	0.0951173529
0.1684375107	0.09237515181
0.1686458439	0.09425929934
0.168854177	0.0948047936
0.1690625101	0.09581460059
0.1692708433	0.09642957151
0.1694791764	0.09464092553
0.1696875095	0.09211479872
0.1698958427	0.09223411977
0.1701041758	0.09227269143
0.1703125238	0.09479275346
0.1705208421	0.09246949106
0.1707291752	0.09225063771
0.1709375083	0.09513247013
0.1711458415	0.09582738578
0.1713541895	0.09489294142
0.1715625077	0.09664239734
0.1717708409	0.09661433101
0.171979174	0.09437647462
0.1721875072	0.09580398351
0.1723958552	0.09360789508
0.1726041734	0.09188885987
0.1728125066	0.0947245881
0.1730208397	0.0941362679
0.1732291728	0.09320702404
0.1734375209	0.09210612625
0.173645854	0.09175799042
0.1738541722	0.0947342813
0.1740625054	0.09307572991
0.1742708385	0.09596306086
0.1744791865	0.09603158385
0.1746875197	0.0943935886
0.1748958379	0.09365975857
0.175104171	0.09431664646
0.1753125042	0.09386982024
0.1755208522	0.09590511024
0.1757291853	0.09611816704
0.1759375036	0.09428882599
0.1761458367	0.09140969068
0.1763541698	0.09153396636
0.1765625179	0.09165225923
0.176770851	0.09478122741
0.1769791842	0.09165718406
0.1771875024	0.09145800024
0.1773958355	0.09431362152
0.1776041836	0.09665197134
0.1778125167	0.0941330865
0.1780208498	0.09457509965
0.1782291681	0.09400685132
0.1784375012	0.09459515661
0.1786458492	0.09141077846
0.1788541824	0.09349288046
0.1790625155	0.09156180173
0.1792708337	0.09381635487
0.1794791669	0.09442061186
0.1796875149	0.0934766382
0.179895848	0.09524107724
0.1801041812	0.09604010731
0.1803125143	0.09182607383
0.1805208325	0.09149398655
0.1807291806	0.09330424666
0.1809375137	0.09127063304
0.1811458468	0.09145122766
0.18135418	0.09143675119
0.1815624982	0.09471422434
0.1817708462	0.09562837332
0.1819791794	0.09154492617
0.1821875125	0.09433433414
0.1823958457	0.09347374737
0.1826041639	0.09175360948
0.1828125119	0.09397303313
0.1830208451	0.09129842371
0.1832291782	0.09384275973
0.1834375113	0.09103775769
0.1836458445	0.0951244086
0.1838541776	0.09102036059
0.1840625107	0.09507907182
0.1842708439	0.09478956461
0.184479177	0.09077629447
0.1846875101	0.09363140166
0.1848958433	0.09072218835
0.1851041764	0.09379544109
0.1853125095	0.0943235606
0.1855208427	0.09298074245
0.1857291758	0.09405374527
0.1859375238	0.09472291917
0.1861458421	0.09417800605
0.1863541752	0.09450909495
0.1865625083	0.09508516639
0.1867708415	0.09499447048
0.1869791895	0.09222563356
0.1871875077	0.0932283923
0.1873958409	0.09295557439
0.187604174	0.09086687863
0.1878125072	0.0908940658
0.1880208552	0.09543739259
0.1882291734	0.09313613176
0.1884375066	0.0911102891
0.1886458397	0.09552995861
0.1888541728	0.09410064667
0.1890625209	0.09109340608
0.189270854	0.09392856061
0.1894791722	0.09317927808
0.1896875054	0.09403403848
0.1898958385	0.09049904346
0.1901041865	0.09311826527
0.1903125197	0.09270214289
0.1905208379	0.09137863666
0.190729171	0.09191569686
0.1909375042	0.09385240078
0.1911458522	0.09495417029
0.1913541853	0.09259035438
0.1915625036	0.09034956992
0.1917708367	0.09261541069
0.1919791698	0.09259410203
0.1921875179	0.09296285361
0.192395851	0.09283028543
0.1926041842	0.09319733828
0.1928125024	0.09439761192
0.1930208355	0.09357132018
0.1932291836	0.09333662689
0.1934375167	0.09296900779
0.1936458498	0.09004035592
0.1938541681	0.09266478568
0.1940625012	0.09356752783
0.1942708492	0.09255802631
0.1944791824	0.09197564423
0.1946875155	0.09451682121
0.1948958337	0.09187027067
0.1951041669	0.09154453874
0.1953125149	0.09182233363
0.195520848	0.09106948972
0.1957291812	0.09285092354
0.1959375143	0.08985703439
0.1961458325	0.09330318868
0.1963541806	0.08980896324
0.1965625137	0.08988031
0.1967708468	0.09850648046
0.19697918	0.1055898219
0.1971874982	0.096661672
0.1973958462	0.09093957394
0.1976041794	0.09364395589
0.1978125125	0.08999217302
0.1980208457	0.08986818045
0.1982291639	0.09167505801
0.1984375119	0.08982335776
0.1986458451	0.09392514825
0.1988541782	0.09358159453
0.1990625113	0.09011396766
0.1992708445	0.09188434482
0.1994791776	0.09043323994
0.1996875107	0.09314145893
0.1998958439	0.09360291809
0.200104177	0.08956100047
0.2003125101	0.09212026745
0.2005208433	0.09209857136
0.2007291764	0.08983885497
0.2009375095	0.09321543574
0.2011458427	0.0895794183
0.2013541758	0.09320148081
0.2015625238	0.09343615919
0.2017708421	0.09157429636
0.2019791752	0.0937268883
0.2021875083	0.09080551565
0.2023958415	0.09269025922
0.2026041895	0.09311383963
0.2028125077	0.09259413183
0.2030208409	0.09240861237
0.203229174	0.08965584636
0.2034375072	0.09316820651
0.2036458552	0.09345316887
0.2038541734	0.09271871299
0.2040625066	0.09262338281
0.2042708397	0.0925738886
0.2044791728	0.08978834003
0.2046875209	0.09152965248
0.204895854	0.0918577686
0.2051041722	0.09190875292
0.2053125054	0.09240454435
0.2055208385	0.08951324224
0.2057291865	0.09200434387
0.2059375197	0.0924750641
0.2061458379	0.09311502427
0.206354171	0.09381789714
0.2065625042	0.09293799847
0.2067708522	0.09377411008
0.2069791853	0.08960496634
0.2071875036	0.09323352575
0.2073958367	0.09243051708
0.2076041698	0.09249822795
0.2078125179	0.09160597622
0.208020851	0.09379023314
0.2082291842	0.08950208127
0.2084375024	0.09256741405
0.2086458355	0.08946015686
0.2088541836	0.09408650547
0.2090625167	0.09282460809
0.2092708498	0.09065883607
0.2094791681	0.09117466211
0.2096875012	0.09124772996
0.2098958492	0.09124214202
0.2101041824	0.08957734704
0.2103125155	0.09183237702
0.2105208337	0.09169752896
0.2107291669	0.09259343147
0.2109375149	0.09168007225
0.211145848	0.09238860011
0.2113541812	0.09348315746
0.2115625143	0.08896942437
0.2117708325	0.0901164487
0.2119791806	0.09332594275
0.2121875137	0.08905277401
0.2123958468	0.09317324311
0.21260418	0.09352084249
0.2128124982	0.09178110957
0.2130208462	0.09219100326
0.2132291794	0.08918018639
0.2134375125	0.09082038701
0.2136458457	0.09238081425
0.2138541639	0.09076359123
0.2140625119	0.09153396636
0.2142708451	0.09297859669
0.2144791782	0.09306242317
0.2146875113	0.0919739455
0.2148958445	0.09166466445
0.2151041776	0.08913095295
0.2153125107	0.09198671579
0.2155208439	0.09129711241
0.215729177	0.08932802081
0.2159375101	0.09181194007
0.2161458433	0.09180093557
0.2163541764	0.09205566347
0.2165625095	0.09358865768
0.2167708427	0.09152386338
0.2169791758	0.09157148749
0.2171875238	0.09225258976
0.2173958421	0.09287884831
0.2176041752	0.09237774462
0.2178125083	0.09140122682
0.2180208415	0.0912264958
0.2182291895	0.09180595726
0.2184375077	0.09173199534
0.2186458409	0.09306502342
0.218854174	0.08884452283
0.2190625072	0.09082102031
0.2192708552	0.09244938195
0.2194791734	0.08895258605
0.2196875066	0.0909723863
0.2198958397	0.08913056552
0.2201041728	0.08871282637
0.2203125209	0.09201141447
0.220520854	0.09162131697
0.2207291722	0.08886297792
0.2209375054	0.09121688455
0.2211458385	0.09206826985
0.2213541865	0.0916050449
0.2215625197	0.09149762988
0.2217708379	0.08878773451
0.221979171	0.09099220484
0.2221875042	0.09333328903
0.2223958522	0.09064646065
0.2226041853	0.08974190056
0.2228125036	0.09105668962
0.2230208367	0.08988390863
0.2232291698	0.0926630199
0.2234375179	0.08879964054
0.223645851	0.09158756584
0.2238541842	0.09184283018
0.2240625024	0.09128535539
0.2242708355	0.09121704102
0.2244791836	0.09311383963
0.2246875167	0.09071683139
0.2248958498	0.09283383936
0.2251041681	0.09080545604
0.2253125012	0.08884540945
0.2255208492	0.09279634058
0.2257291824	0.08846309781
0.2259375155	0.09296910465
0.2261458337	0.09197193384
0.2263541669	0.09108047187
0.2265625149	0.08911655098
0.226770848	0.08829944581
0.2269791812	0.09079112858
0.2271875143	0.09084466845
0.2273958325	0.08815938234
0.2276041806	0.08838018775
0.2278125137	0.08989581466
0.2280208468	0.09387717396
0.22822918	0.09123320132
0.2284374982	0.08837745339
0.2286458462	0.09061747044
0.2288541794	0.09246750921
0.2290625125	0.09041672945
0.2292708457	0.09093695879
0.2294791639	0.0907066837
0.2296875119	0.08809757978
0.2298958451	0.08825649321
0.2301041782	0.08807205409
0.2303125113	0.09052030742
0.2305208445	0.08985120803
0.2307291776	0.09100567549
0.2309375107	0.09233256429
0.2311458439	0.08810392022
0.231354177	0.09044325352
0.2315625101	0.09001962095
0.2317708433	0.09095013887
0.2319791764	0.09250117093
0.2321875095	0.09230060875
0.2323958427	0.0899695605
0.2326041758	0.09146378934
0.2328125238	0.08812687546
0.2330208421	0.08956121653
0.2332291752	0.09175387025
0.2334375083	0.09066455066
0.2336458415	0.09047044069
0.2338541895	0.09034603089
0.2340625077	0.09121567011
0.2342708409	0.0897821039
0.234479174	0.08818487823
0.2346875072	0.0925136283
0.2348958552	0.091205962
0.2351041734	0.09162458032
0.2353125066	0.09096284211
0.2355208397	0.08991125971
0.2357291728	0.09029771388
0.2359375209	0.09041465819
0.236145854	0.09042045474
0.2363541722	0.0912804082
0.2365625054	0.09068161249
0.2367708385	0.08794398606
0.2369791865	0.09777183086
0.2371875197	0.09451115876
0.2373958379	0.09185425192
0.237604171	0.08978158981
0.2378125042	0.0918000713
0.2380208522	0.09010268748
0.2382291853	0.08768639714
0.2384375036	0.09092374146
0.2386458367	0.0875756368
0.2388541698	0.08796357363
0.2390625179	0.0901349932
0.239270851	0.09137138724
0.2394791842	0.08728475869
0.2396875024	0.08999367058
0.2398958355	0.08734217286
0.2401041836	0.09032837301
0.2403125167	0.08977567405
0.2405208498	0.08952774853
0.2407291681	0.09145637602
0.2409375012	0.08999685198
0.2411458492	0.0905990079
0.2413541824	0.08746272326
0.2415625155	0.09024057537
0.2417708337	0.08904270083
0.2419791669	0.08768814057
0.2421875149	0.09099220484
0.242395848	0.08769121766
0.2426041812	0.08988826722
0.2428125143	0.09228719771
0.2430208325	0.09032253921
0.2432291806	0.08738547564
0.2434375137	0.08938620985
0.2436458468	0.08952310681
0.24385418	0.08973394334
0.2440624982	0.08931052685
0.2442708462	0.09119532257
0.2444791794	0.08939285576
0.2446875125	0.08947030455
0.2448958457	0.0873201713
0.2451041639	0.09008163214
0.2453125119	0.08731453866
0.2455208451	0.08768472075
0.2457291782	0.08731935173
0.2459375113	0.08991587162
0.2461458445	0.08909338713
0.2463541776	0.08731134236
0.2465625107	0.09049875289
0.2467708439	0.09034433961
0.246979177	0.09057728946
0.2471875101	0.09075367451
0.2473958433	0.08957476914
0.2476041764	0.09038497508
0.2478125095	0.08999217302
0.2480208427	0.08727497607
0.2482291758	0.08743052185
0.2484375238	0.08702588826
0.2486458421	0.08832809329
0.2488541752	0.08956506848
0.2490625083	0.08971424401
0.2492708415	0.0873837322
0.2494791895	0.09034908563
0.2496875077	0.09115234762
0.2498958409	0.08927351981
0.2501041591	0.09075845778
0.2503124774	0.08736062795
0.2505208254	0.08987878263
0.2507291734	0.09067373723
0.2509374917	0.09052690864
0.2511458397	0.08967958391
0.2513541579	0.08938099444
0.251562506	0.0879945457
0.2517708242	0.08843965083
0.2519791722	0.09068033844
0.2521874905	0.0899477154
0.2523958087	0.08945751935
0.2526041567	0.08905804902
0.2528125048	0.08713426441
0.253020823	0.08904660493
0.253229171	0.0895973295
0.2534374893	0.08919038624
0.2536458373	0.0899650678
0.2538541555	0.08897390962
0.2540625036	0.0890114978
0.2542708218	0.08925145864
0.2544791698	0.08932992816
0.2546874881	0.08893372118
0.2548958361	0.08792448789
0.2551041543	0.08904905617
0.2553125024	0.08911381662
0.2555208206	0.08940370381
0.2557291687	0.09001006931
0.2559374869	0.08918721229
0.2561458349	0.08723022789
0.2563541532	0.08696509898
0.2565625012	0.08892412484
0.2567708492	0.08690802008
0.2569791675	0.09032231569
0.2571874857	0.08812573552
0.2573958337	0.08902496845
0.257604152	0.09072164446
0.2578125	0.08895655721
0.2580208182	0.08692263067
0.2582291663	0.08971201628
0.2584374845	0.08940634131
0.2586458325	0.08997946233
0.2588541806	0.08970962465
0.2590624988	0.09089725465
0.259270817	0.08719868213
0.2594791651	0.09124153852
0.2596874833	0.08945824951
0.2598958313	0.08935075253
0.2601041794	0.08990364522
0.2603124976	0.09059113264
0.2605208158	0.09011046588
0.2607291639	0.09009574354
0.2609375119	0.08935676515
0.2611458302	0.08702149242
0.2613541484	0.08914334327
0.2615624964	0.09118194878
0.2617708147	0.08693192899
0.2619791627	0.08928423375
0.2621875107	0.08694776893
0.262395829	0.08900678903
0.2626041472	0.08941597492
0.2628124952	0.08726386726
0.2630208433	0.08965797722
0.2632291615	0.08668152243
0.2634375095	0.08888626099
0.2636458278	0.09068646282
0.263854146	0.08711977303
0.264062494	0.08904203027
0.2642708421	0.08891605586
0.2644791603	0.09030985832
0.2646874785	0.08942475915
0.2648958266	0.08844187111
0.2651041746	0.08680147678
0.2653124928	0.08845475316
0.2655208409	0.08847747743
0.2657291591	0.08868122846
0.2659374774	0.08900904655
0.2661458254	0.08674969524
0.2663541734	0.08670196682
0.2665624917	0.08920329809
0.2667708397	0.08898356557
0.2669791579	0.08645500988
0.2671874762	0.09052394331
0.2673958242	0.09021747857
0.2676041722	0.08661382645
0.2678124905	0.08923763037
0.2680208385	0.09109803289
0.2682291567	0.08859837055
0.2684375048	0.08645570278
0.2686458528	0.08889013529
0.268854171	0.08967725933
0.2690625191	0.09041232616
0.2692708075	0.08662968874
0.2694791555	0.08990613371
0.2696875036	0.08643880486
0.2698958218	0.08640731126
0.2701041698	0.08921162039
0.2703124881	0.08672112226
0.2705208361	0.08928468078
0.2707291842	0.0903903693
0.2709375024	0.08940681815
0.2711458504	0.08986906707
0.2713541389	0.08672652394
0.2715624869	0.08643681556
0.2717708349	0.08661837876
0.2719791532	0.08987247944
0.2721875012	0.08853656799
0.2723958194	0.08924582601
0.2726041675	0.08877087384
0.2728125155	0.08818817884
0.2730208337	0.08979426324
0.2732291818	0.09054616839
0.2734375	0.08917649835
0.2736458182	0.08913279325
0.2738541663	0.08894544095
0.2740624845	0.08658096194
0.2742708325	0.09053497761
0.2744791508	0.09035753459
0.2746874988	0.08910860866
0.2748958468	0.08999860287
0.2751041651	0.0883692354
0.2753125131	0.08671682328
0.2755208313	0.0891411528
0.2757291794	0.08949647844
0.2759374976	0.08784535527
0.2761458158	0.0916955173
0.2763541639	0.0863885507
0.2765624821	0.08914099634
0.2767708302	0.0883621648
0.2769791782	0.08838427812
0.2771874964	0.08623676002
0.2773958445	0.08727156371
0.2776041627	0.08803077787
0.2778125107	0.08998952806
0.2780208588	0.08627553284
0.2782291472	0.08882161975
0.2784374952	0.08631007373
0.2786458135	0.08780635148
0.2788541615	0.08827949315
0.2790625095	0.08862932026
0.2792708278	0.08650182188
0.2794791758	0.08827885985
0.279687494	0.08881615847
0.2798958421	0.08619619161
0.2801041901	0.08658902347
0.2803124785	0.08620680124
0.2805208266	0.0861087814
0.2807291448	0.08920205384
0.2809374928	0.09067322314
0.2811458409	0.08858427405
0.2813541591	0.08625365049
0.2815625072	0.08896809071
0.2817708254	0.08825474977
0.2819791734	0.08631010354
0.2821875215	0.08626934141
0.2823958397	0.08837625384
0.2826041579	0.08619754761
0.2828124762	0.09046161175
0.2830208242	0.08892033994
0.2832291722	0.08971599489
0.2834374905	0.09041810036
0.2836458385	0.08928960562
0.2838541567	0.08977347612
0.2840625048	0.09027668089
0.2842708528	0.08744163811
0.284479171	0.08610373735
0.2846875191	0.08960665017
0.2848958075	0.08965527266
0.2851041555	0.08597576618
0.2853125036	0.08601978421
0.2855208218	0.08601173759
0.2857291698	0.08604601026
0.2859374881	0.08590251207
0.2861458361	0.09100864828
0.2863541842	0.09068980813
0.2865625024	0.08779247105
0.2867708504	0.08806948364
0.2869791389	0.08714438975
0.2871874869	0.08599555492
0.2873958349	0.08823235333
0.2876041532	0.08873867244
0.2878125012	0.08825106919
0.2880208194	0.08834084123
0.2882291675	0.08829569817
0.2884375155	0.08596544713
0.2886458337	0.08583638817
0.2888541818	0.08583188057
0.2890625	0.08588528633
0.2892708182	0.08595690131
0.2894791663	0.08848477155
0.2896874845	0.08742979169
0.2898958325	0.08774158359
0.2901041508	0.08580444008
0.2903124988	0.08565508574
0.2905208468	0.08785245568
0.2907291651	0.08980832994
0.2909375131	0.08775495738
0.2911458313	0.09007845074
0.2913541794	0.08588480949
0.2915624976	0.08880323172
0.2917708158	0.08582137525
0.2919791639	0.08591462672
0.2921874821	0.08585011214
0.2923958302	0.08749995381
0.2926041782	0.08807195723
0.2928124964	0.08570472151
0.2930208445	0.08977178484
0.2932291627	0.0885720551
0.2934375107	0.08831594139
0.2936458588	0.08577337116
0.2938541472	0.08799241483
0.2940624952	0.08885878325
0.2942708135	0.08804970235
0.2944791615	0.0858137086
0.2946875095	0.08548356593
0.2948958278	0.08780961484
0.2951041758	0.08549113572
0.295312494	0.08562421799
0.2955208421	0.08971036226
0.2957291901	0.08777336776
0.2959374785	0.08951213211
0.2961458266	0.08576842397
0.2963541448	0.08826325089
0.2965624928	0.09036964923
0.2967708409	0.08806625009
0.2969791591	0.08562289923
0.2971875072	0.08719269931
0.2973958254	0.0898418203
0.2976041734	0.08946056664
0.2978125215	0.08904212713
0.2980208397	0.08772996068
0.2982291579	0.08977624029
0.2984374762	0.08774218708
0.2986458242	0.08564417809
0.2988541722	0.09008771926
0.2990624905	0.08570837975
0.2992708385	0.08589282632
0.2994791567	0.08878668398
0.2996875048	0.0878816396
0.2998958528	0.08852920681
0.300104171	0.08557456732
0.3003125191	0.08910736442
0.3005208075	0.08916050941
0.3007291555	0.08763879538
0.3009375036	0.08937612921
0.3011458218	0.08737201989
0.3013541698	0.08969569206
0.3015624881	0.08787356317
0.3017708361	0.08543550968
0.3019791842	0.08792883158
0.3021875024	0.08744134754
0.3023958504	0.08972939104
0.3026041389	0.08782441169
0.3028124869	0.08883391321
0.3030208349	0.08940739185
0.3032291532	0.08736720681
0.3034375012	0.08900313824
0.3036458194	0.08880116791
0.3038541675	0.08729536086
0.3040625155	0.08939400315
0.3042708337	0.08532399684
0.3044791818	0.08714758605
0.3046875	0.08530128002
0.3048958182	0.08790832758
0.3051041663	0.08536391705
0.3053124845	0.08534831554
0.3055208325	0.08750331402
0.3057291508	0.08647496998
0.3059374988	0.08771412075
0.3061458468	0.08925104141
0.3063541651	0.08755451441
0.3065625131	0.08952034265
0.3067708313	0.08751866966
0.3069791794	0.08534617722
0.3071874976	0.08872006088
0.3073958158	0.08818874508
0.3076041639	0.08541637659
0.3078124821	0.08519263566
0.3080208302	0.08532008529
0.3082291782	0.08973862231
0.3084374964	0.08702101558
0.3086458445	0.08517682552
0.3088541627	0.0884001106
0.3090625107	0.08513639122
0.3092708588	0.08867719769
0.3094791472	0.08519106358
0.3096874952	0.08516841382
0.3098958135	0.08707169443
0.3101041615	0.0875402689
0.3103125095	0.08507391065
0.3105208278	0.08746974915
0.3107291758	0.08511368185
0.310937494	0.0853497684
0.3111458421	0.08915819228
0.3113541901	0.08526791632
0.3115624785	0.08805268258
0.3117708266	0.0897294879
0.3119791448	0.09011217952
0.3121874928	0.08959271759
0.3123958409	0.08697718382
0.3126041591	0.08498009294
0.3128125072	0.08543330431
0.3130208254	0.08897054195
0.3132291734	0.08841004223
0.3134375215	0.08741877973
0.3136458397	0.08807934821
0.3138541579	0.08836945891
0.3140624762	0.08866798878
0.3142708242	0.08488596976
0.3144791722	0.08603020012
0.3146874905	0.0874350518
0.3148958385	0.08883286268
0.3151041567	0.08682970703
0.3153125048	0.08725548536
0.3155208528	0.08493195474
0.315729171	0.08513994515
0.3159375191	0.08549460024
0.3161458075	0.08813949674
0.3163541555	0.08745357394
0.3165625036	0.08756892383
0.3167708218	0.08704008907
0.3169791698	0.08486686647
0.3171874881	0.08483863622
0.3173958361	0.08646745235
0.3176041842	0.08489261568
0.3178125024	0.08950519562
0.3180208504	0.08491531014
0.3182291389	0.08589623123
0.3184374869	0.08868656307
0.3186458349	0.08491555601
0.3188541532	0.08705989271
0.3190625012	0.08737511933
0.3192708194	0.08747335523
0.3194791675	0.08681222051
0.3196875155	0.08664536476
0.3198958337	0.08470327407
0.3201041818	0.08489982039
0.3203125	0.08826804161
0.3205208182	0.08500171453
0.3207291663	0.08485686034
0.3209374845	0.08485305309
0.3211458325	0.0872720331
0.3213541508	0.08699448407
0.3215624988	0.08719795197
0.3217708468	0.08876851946
0.3219791651	0.08857354522
0.3221875131	0.08766039461
0.3223958313	0.08708225936
0.3226041794	0.08512926847
0.3228124976	0.08477107435
0.3230208158	0.08481676877
0.3232291639	0.08679170161
0.3234374821	0.0846221745
0.3236458302	0.08510678262
0.3238541782	0.08485912532
0.3240624964	0.08666580915
0.3242708445	0.08462170511
0.3244791627	0.08452001959
0.3246875107	0.0864642635
0.3248958588	0.08476616442
0.3251041472	0.08467213064
0.3253124952	0.08655530959
0.3255208135	0.0878726691
0.3257291615	0.08466549218
0.3259375095	0.08444990218
0.3261458278	0.08446112275
0.3263541758	0.08704546839
0.326562494	0.08726773411
0.3267708421	0.08923482895
0.3269791901	0.08495345712
0.3271874785	0.08458200842
0.3273958266	0.08688370883
0.3276041448	0.08447785676
0.3278124928	0.08807195723
0.3280208409	0.08466608822
0.3282291591	0.0880523026
0.3284375072	0.08832298219
0.3286458254	0.08879761398
0.3288541734	0.08706796169
0.3290625215	0.08769033104
0.3292708397	0.08779130131
0.3294791579	0.08717419207
0.3296874762	0.08732691407
0.3298958242	0.08805598319
0.3301041722	0.08871781081
0.3303124905	0.08647307754
0.3305208385	0.08630309254
0.3307291567	0.08707390726
0.3309375048	0.08732036501
0.3311458528	0.08881212771
0.331354171	0.08474127948
0.3315625191	0.08907250315
0.3317708075	0.08471745998
0.3319791555	0.08482366055
0.3321875036	0.08696032315
0.3323958218	0.08489261568
0.3326041698	0.09013097733
0.3328124881	0.08478225023
0.3330208361	0.08458332717
0.3332291842	0.08767578751
0.3334375024	0.08664147556
0.3336458504	0.08472252637
0.3338541389	0.08458437026
0.3340624869	0.08492521942
0.3342708349	0.08654756844
0.3344791532	0.08818199486
0.3346875012	0.08708953112
0.3348958194	0.08457927406
0.3351041675	0.08466822654
0.3353125155	0.0866086781
0.3355208337	0.084706828
0.3357291818	0.08689436316
0.3359375	0.08712888509
0.3361458182	0.08563749492
0.3363541663	0.08469279855
0.3365624845	0.08706776798
0.3367708325	0.08882203698
0.3369791508	0.08464362472
0.3371874988	0.08651455492
0.3373958468	0.08670945466
0.3376041651	0.08539315313
0.3378125131	0.08480594307
0.3380208313	0.08466096222
0.3382291794	0.08767867088
0.3384374976	0.08743663132
0.3386458158	0.08467741311
0.3388541639	0.08817897737
0.3390624821	0.08480314165
0.3392708302	0.08832837641
0.3394791782	0.08760065585
0.3396874964	0.08665206283
0.3398958445	0.0847415328
0.3401041627	0.08706972748
0.3403125107	0.08506502956
0.3405208588	0.08496923
0.3407291472	0.08728554845
0.3409374952	0.08783926815
0.3411458135	0.08467420191
0.3413541615	0.08452323079
0.3415625095	0.0846985206
0.3417708278	0.08518157899
0.3419791758	0.08755071461
0.342187494	0.08445178717
0.3423958421	0.08847242594
0.3426041901	0.08696291596
0.3428124785	0.08691589534
0.3430208266	0.08458408713
0.3432291448	0.08463265002
0.3434374928	0.08589357883
0.3436458409	0.08454496413
0.3438541591	0.08688718826
0.3440625072	0.08697335422
0.3442708254	0.08697335422
0.3444791734	0.0863314867
0.3446875215	0.08810058981
0.3448958397	0.08877553791
0.3451041579	0.08441915363
0.3453124762	0.08877458423
0.3455208242	0.08760391921
0.3457291722	0.08706381172
0.3459374905	0.08429846913
0.3461458385	0.08431946486
0.3463541567	0.08463679999
0.3465625048	0.08675083518
0.3467708528	0.08653970063
0.346979171	0.08658991009
0.3471875191	0.08470563591
0.3473958075	0.08435014635
0.3476041555	0.08436422795
0.3478125036	0.08715175837
0.3480208218	0.08422901481
0.3482291698	0.08648640662
0.3484374881	0.08741019666
0.3486458361	0.08852870017
0.3488541842	0.08859230578
0.3490625024	0.08871958405
0.3492708504	0.08664726466
0.3494791389	0.08855631202
0.3496874869	0.08776718378
0.3498958349	0.08789203316
0.3501041532	0.08485793322
0.3503125012	0.0874267891
0.3505208194	0.08419594914
0.3507291675	0.0880510062
0.3509375155	0.08672772348
0.3511458337	0.08773297071
0.3513541818	0.08416603506
0.3515625	0.08835426718
0.3517708182	0.08721283078
0.3519791663	0.08435957879
0.3521874845	0.08778071404
0.3523958325	0.08413363993
0.3526041508	0.08700517565
0.3528124988	0.08413816988
0.3530208468	0.08881952614
0.3532291651	0.08391310275
0.3534375131	0.0881049335
0.3536458313	0.08809608966
0.3538541794	0.08397236466
0.3540624976	0.0840286836
0.3542708158	0.08737917244
0.3544791639	0.08397481591
0.3546874821	0.08666802198
0.3548958302	0.08411937952
0.3551041782	0.08416902274
0.3553124964	0.08477145433
0.3555208445	0.08427455276
0.3557291627	0.08655066788
0.3559375107	0.08428680897
0.3561458588	0.08762457222
0.3563541472	0.08423454314
0.3565624952	0.08403643966
0.3567708135	0.08700757474
0.3569791615	0.08401275426
0.3571875095	0.08753244579
0.3573958278	0.08830499649
0.3576041758	0.08738835156
0.357812494	0.08872171491
0.3580208421	0.08421751112
0.3582291901	0.08414086699
0.3584374785	0.08750061691
0.3586458266	0.08800791949
0.3588541448	0.08846871555
0.3590624928	0.08447559178
0.3592708409	0.08644101024
0.3594791591	0.08717586845
0.3596875072	0.0885669142
0.3598958254	0.08701276034
0.3601041734	0.08397538215
0.3603125215	0.08712774515
0.3605208397	0.08761918545
0.3607291579	0.0874607563
0.3609374762	0.08723925054
0.3611458242	0.08631266654
0.3613541722	0.08410731703
0.3615624905	0.08400826901
0.3617708385	0.08747655898
0.3619791567	0.08702781796
0.3621875048	0.08719656616
0.3623958528	0.08906167001
0.362604171	0.08879989386
0.3628125191	0.08748586476
0.3630208075	0.08620114625
0.3632291555	0.08738202602
0.3634375036	0.0844469443
0.3636458218	0.08691833168
0.3638541698	0.08604345471
0.3640624881	0.08603326231
0.3642708361	0.08365789801
0.3644791842	0.08366558701
0.3646875024	0.08395610005
0.3648958504	0.08379953355
0.3651041389	0.08811552823
0.3653124869	0.08664808422
0.3655208349	0.08736113459
0.3657291532	0.08694113046
0.3659375012	0.08829376847
0.3661458194	0.08401367068
0.3663541675	0.08507529646
0.3665625155	0.08620806038
0.3667708337	0.08392664045
0.3669791818	0.08751287311
0.3671875	0.08606191725
0.3673958182	0.08363125473
0.3676041663	0.08354185522
0.3678124845	0.08431100845
0.3680208325	0.08646982163
0.3682291508	0.08738230914
0.3684374988	0.08402755111
0.3686458468	0.08601012826
0.3688541651	0.08801095933
0.3690625131	0.08363508433
0.3692708313	0.08387601376
0.3694791794	0.08378477395
0.3696874976	0.08573111147
0.3698958158	0.08396969736
0.3701041639	0.08556810766
0.3703124821	0.0839420557
0.3705208302	0.08676575124
0.3707291782	0.08326933533
0.3709374964	0.08758143336
0.3711458445	0.08357749879
0.3713541627	0.08618946373
0.3715625107	0.08570711315
0.3717708588	0.08365266025
0.3719791472	0.08793976903
0.3721874952	0.08612450212
0.3723958135	0.08381720632
0.3726041615	0.08368175477
0.3728125095	0.08576337248
0.3730208278	0.08349024504
0.3732291758	0.08645626903
0.373437494	0.08771554381
0.3736458421	0.08648959547
0.3738541901	0.08759125322
0.3740624785	0.08774770051
0.3742708266	0.08565193415
0.3744791448	0.08731675148
0.3746874928	0.08610903472
0.3748958409	0.08334732801
0.3751041591	0.08332867175
0.3753125072	0.08725937456
0.3755208254	0.08732546121
0.3757291734	0.08332581818
0.3759375215	0.08347016573
0.3761458397	0.08324428648
0.3763541579	0.08425154537
0.3765624762	0.08363313973
0.3767708242	0.08349040151
0.3769791722	0.08764376491
0.3771874905	0.08337668329
0.3773958385	0.08768158406
0.3776041567	0.08325237781
0.3778125048	0.08549273759
0.3780208528	0.0833761245
0.378229171	0.0834249258
0.3784375191	0.08790119737
0.3786458075	0.08643393964
0.3788541555	0.08565669507
0.3790625036	0.08337254822
0.3792708218	0.083315216
0.3794791698	0.08767540753
0.3796874881	0.08753769845
0.3798958361	0.08316258341
0.3801041842	0.08317606151
0.3803125024	0.08524829149
0.3805208504	0.08545230329
0.3807291389	0.08797289431
0.3809374869	0.08566782624
0.3811458349	0.08306299895
0.3813541532	0.08308584243
0.3815625012	0.08538594097
0.3817708194	0.08306189626
0.3819791675	0.08306243271
0.3821875155	0.08309543878
0.3823958337	0.08513981849
0.3826041818	0.08300460875
0.3828125	0.08554736525
0.3830208182	0.08549964428
0.3832291663	0.08613011986
0.3834374845	0.08501204103
0.3836458325	0.08545964956
0.3838541508	0.08325043321
0.3840624988	0.08388154209
0.3842708468	0.09222829342
0.3844791651	0.08337765932
0.3846875131	0.08746240288
0.3848958313	0.08301470429
0.3851041794	0.08598005772
0.3853124976	0.08318192512
0.3855208158	0.08636135608
0.3857291639	0.08722934872
0.3859374821	0.08300639689
0.3861458302	0.08603786677
0.3863541782	0.08298659325
0.3865624964	0.08660396934
0.3867708445	0.08438041806
0.3869791627	0.08463035524
0.3871875107	0.08660466224
0.3873958588	0.08631101996
0.3876041472	0.08312853426
0.3878124952	0.08402343839
0.3880208135	0.08784801513
0.3882291615	0.08567243069
0.3884375095	0.08564326167
0.3886458278	0.08539063483
0.3888541758	0.08577188849
0.389062494	0.08573281765
0.3892708421	0.08751195669
0.3894791901	0.08647200465
0.3896874785	0.0860478431
0.3898958266	0.0878098309
0.3901041448	0.08864278346
0.3903124928	0.08366452157
0.3905208409	0.08594124764
0.3907291591	0.08504097909
0.3909375072	0.0856930837
0.3911458254	0.08673091978
0.3913541734	0.08555070311
0.3915625215	0.08547922224
0.3917708397	0.08487344533
0.3919791579	0.08374911547
0.3921874762	0.08554150164
0.3923958242	0.08567371964
0.3926041722	0.08394990861
0.3928124905	0.08346620947
0.3930208385	0.08675320446
0.3932291567	0.08494829386
0.3934375048	0.08672744036
0.3936458528	0.08583194017
0.393854171	0.08691260964
0.3940625191	0.08673875779
0.3942708075	0.08687242121
0.3944791555	0.08301836997
0.3946875036	0.08300953358
0.3948958218	0.08698477596
0.3951041698	0.08341445029
0.3953124881	0.08706039935
0.3955208361	0.08553075045
0.3957291842	0.08353645355
0.3959375024	0.08508273214
0.3961458504	0.08733119071
0.3963541389	0.08266153187
0.3965624869	0.08515097201
0.3967708349	0.08574126661
0.3969791532	0.08600820601
0.3971875012	0.08531775326
0.3973958194	0.08699666709
0.3976041675	0.08273666352
0.3978125155	0.08623189479
0.3980208337	0.0869692415
0.3982291818	0.08500864357
0.3984375	0.08283551037
0.3986458182	0.08614420146
0.3988541663	0.08273693919
0.3990624845	0.08306158334
0.3992708325	0.08512533456
0.3994791508	0.08280397207
0.3996874988	0.08688534796
0.3998958468	0.08313869685
0.4001041651	0.08325573057
0.4003125131	0.08639281243
0.4005208313	0.08523651212
0.4007291794	0.08498711139
0.4009374976	0.08501818031
0.4011458158	0.08253138512
0.4013541639	0.0825220868
0.4015624821	0.08536933362
0.4017708302	0.08292169869
0.4019791782	0.08545196056
0.4021874964	0.08696095645
0.4023958445	0.08284033835
0.4026041627	0.08272977173
0.4028125107	0.08278664947
0.4030208588	0.0872329846
0.4032291472	0.08752816916
0.4034374952	0.0828171894
0.4036458135	0.08496139199
0.4038541615	0.08592784405
0.4040625095	0.08733160049
0.4042708278	0.08685003221
0.4044791758	0.0866593942
0.404687494	0.08497275412
0.4048958421	0.08649203181
0.4051041901	0.08663610369
0.4053124785	0.0853536129
0.4055208266	0.08586471528
0.4057291448	0.08515868336
0.4059374928	0.08518416435
0.4061458409	0.08603730053
0.4063541591	0.08596500754
0.4065625072	0.08261597902
0.4067708254	0.08422046155
0.4069791734	0.08532512933
0.4071875215	0.0862871483
0.4073958397	0.08653929085
0.4076041579	0.08650059253
0.4078124762	0.08603748679
0.4080208242	0.08475946635
0.4082291722	0.08661063761
0.4084374905	0.08674097061
0.4086458385	0.08540283144
0.4088541567	0.08567438275
0.4090625048	0.08723390102
0.4092708528	0.08550786972
0.409479171	0.08549828827
0.4096875191	0.08504635841
0.4098958075	0.08624190092
0.4101041555	0.08490110934
0.4103125036	0.0847183764
0.4105208218	0.08252540231
0.4107291698	0.08495471627
0.4109374881	0.0867492184
0.4111458361	0.08249866962
0.4113541842	0.0862428844
0.4115625024	0.08714337647
0.4117708504	0.08592250943
0.4119791389	0.0851591602
0.4121874869	0.08628882468
0.4123958349	0.08483234048
0.4126041532	0.08597762883
0.4128125012	0.08690672368
0.4130208194	0.08662943542
0.4132291675	0.08520315588
0.4134375155	0.08444792032
0.4136458337	0.08260220289
0.4138541818	0.08665949106
0.4140625	0.08526703715
0.4142708182	0.08251351118
0.4144791663	0.08653401583
0.4146874845	0.0849595964
0.4148958325	0.08630805463
0.4151041508	0.08470078558
0.4153124988	0.08656371385
0.4155208468	0.08624275774
0.4157291651	0.08602818102
0.4159375131	0.08630736172
0.4161458313	0.08454056084
[truncated: 4,243 more rows]
[truncated: 1 more columns]
