# Supplementary material for: Arabidopsis eIF4E1 protects the translational machinery during TuMV infection and restricts virus accumulation
Source: PLoS Pathog. 2023 Nov 20;19(11):e1011417. doi: 10.1371/journal.ppat.1011417 (PMC10721207; doi:10.1371/journal.ppat.1011417)
Supplement: S1 Supporting Dataset — (ZIP) [file ppat.1011417.s010.zip › Fig 1/Fig 1c-d (Polysome profiles and quantification data + script)/f4e_TUMV1.csv]

f4e TuMV - 1
Time (min)	Abs
0.0001041666692	0.09339555353
0.000312499993	0.09446842968
0.0005208333605	0.09347689152
0.000729166728	0.09312509745
0.0009375000373	0.09289427102
0.001145833405	0.09347121418
0.001354166772	0.0933701992
0.001562500023	0.0937743634
0.001770833391	0.09355320781
0.001979166642	0.09355346859
0.002187500009	0.09377429634
0.002395833377	0.09351298213
0.002604166744	0.09343500435
0.002812500112	0.09394658357
0.003020833246	0.0938905105
0.003229166614	0.09341269732
0.003437499981	0.09384488314
0.003645833349	0.09444899112
0.003854166716	0.09361605346
0.004062499851	0.09343311191
0.004270833451	0.09354361147
0.004479167052	0.09395442903
0.004687500186	0.09383646399
0.004895833321	0.09400067478
0.005104166921	0.0931154117
0.005312500056	0.09361910075
0.005520833656	0.09361181408
0.005729166791	0.09383364022
0.005937499925	0.0935369283
0.006145833526	0.09390882403
0.00635416666	0.0943685621
0.006562500261	0.09352321923
0.006770833395	0.093714647
0.00697916653	0.09361470491
0.00718750013	0.09412514418
0.007395833265	0.09375505894
0.007604166865	0.09313119203
0.0078125	0.09320680052
0.008020833135	0.0926258564
0.008229167201	0.1141997427
0.008437500335	0.1339187026
0.00864583347	0.1612785161
0.008854167536	0.1522968262
0.009062500671	0.1378468722
0.009270833805	0.1375570744
0.00947916694	0.1348953694
0.009687500075	0.1299795806
0.00989583414	0.1199798286
0.01010416728	0.1079848036
0.01031250041	0.09989131242
0.01052083354	0.09284707904
0.01072916668	0.08950787038
0.01093750075	0.08553141356
0.01114583388	0.08387124538
0.01135416701	0.08354605734
0.01156250015	0.08112481236
0.01177083328	0.08256459981
0.01197916735	0.07902283221
0.01218750048	0.08063604683
0.01239583362	0.08186721802
0.01260416675	0.08311220258
0.01281249989	0.08485251665
0.01302083395	0.08391121775
0.01322916709	0.08296913654
0.01343750022	0.08353752643
0.01364583336	0.0830739364
0.01385416649	0.08254071325
0.01406250056	0.08063957095
0.01427083369	0.08316490054
0.01447916683	0.08305437863
0.01468749996	0.08349325508
0.0148958331	0.08291304857
0.01510416716	0.08278696239
0.0153125003	0.08575776219
0.01552083343	0.08177355677
0.01572916657	0.08375033736
0.0159374997	0.08453392237
0.0161458347	0.08399008214
0.01635416783	0.08592945337
0.01656250097	0.08792610466
0.0167708341	0.09163093567
0.01697916724	0.09307941794
0.01718750037	0.09079572558
0.01739583351	0.08733128011
0.0176041685	0.08633290231
0.01781249978	0.08753561229
0.01802083477	0.09059654921
0.01822916605	0.09395301342
0.01843750104	0.0921625495
0.01864583418	0.09037072957
0.01885416731	0.08663831651
0.01906250045	0.08637496829
0.01927083358	0.08622094244
0.01947916672	0.08615028858
0.01968750171	0.0864526704
0.01989583299	0.08621633053
0.02010416798	0.0867112577
0.02031249925	0.08630379289
0.02052083425	0.08764360845
0.02072916739	0.08695052564
0.02093750052	0.08763958514
0.02114583366	0.08752898872
0.02135416679	0.08635778725
0.02156249993	0.08811853826
0.02177083492	0.08627076447
0.02197916619	0.08756306767
0.02218750119	0.0862897113
0.02239583246	0.08702177554
0.02260416746	0.087091811
0.0228125006	0.08510404825
0.02302083373	0.08757519722
0.02322916687	0.08691716194
0.0234375	0.08739832789
0.02364583313	0.0881344229
0.02385416813	0.08760616928
0.0240624994	0.08795884997
0.0242708344	0.08844291419
0.02447916567	0.08799298853
0.02468750067	0.08921419829
0.02489583381	0.08812998235
0.02510416694	0.08913749456
0.02531250007	0.08908744156
0.02552083321	0.08989651501
0.02572916634	0.08616620302
0.02593750134	0.08812110871
0.02614583261	0.08829633892
0.02635416761	0.08813163638
0.02656249888	0.08975771815
0.02677083388	0.08818525821
0.02697916701	0.08906691521
0.02718750015	0.08668682724
0.02739583328	0.08844834566
0.02760416642	0.08866878599
0.02781249955	0.08856961131
0.02802083455	0.08992736787
0.02822916582	0.08863459527
0.02843750082	0.08873543143
0.02864583209	0.09015627205
0.02885416709	0.09054910392
0.02906250022	0.08805743605
0.02927083336	0.08899421245
0.02947916649	0.08812662214
0.02968749963	0.08654463291
0.02989583276	0.08861395717
0.03010416776	0.08835483342
0.03031249903	0.08595304936
0.03052083403	0.08852961659
0.0307291653	0.08792033792
0.0309375003	0.08738835156
0.0311458353	0.08751173317
0.03135416657	0.08634895086
0.0315624997	0.08703952283
0.03177083284	0.08742922544
0.03197916597	0.08867500722
0.03218750283	0.08809041232
0.03239583224	0.08937393874
0.0326041691	0.08807642758
0.03281249851	0.08843729645
0.03302083537	0.08826629817
0.0332291685	0.0877315402
0.03343750164	0.09029462188
0.03364583477	0.08758859336
0.03385416791	0.09035374224
0.03406250104	0.08809700608
0.03427083418	0.08781195432
0.03447916731	0.08787774295
0.03468750045	0.08864535391
0.03489583358	0.08728149533
0.03510417044	0.08727817237
0.03531249985	0.08501774073
0.03552083299	0.08731966466
0.03572916612	0.08765789121
0.03593750298	0.08600217849
0.03614583611	0.0883512795
0.03635416552	0.08488634974
0.03656249866	0.08769571781
0.03677083552	0.08647733927
0.03697916865	0.08703756332
0.03718750179	0.08510225266
0.0373958312	0.08794902265
0.03760416806	0.08790515363
0.03781250119	0.08758627623
0.03802083433	0.08625648916
0.03822916746	0.08434681594
0.0384375006	0.08719225973
0.03864583373	0.08699407429
0.03885416687	0.08678598702
0.0390625	0.08785127848
0.03927083686	0.08564159274
0.03947916627	0.08664435148
0.0396874994	0.08405771106
0.03989583254	0.08409829438
0.0401041694	0.08435375988
0.04031250253	0.08698828518
0.04052083194	0.08652146906
0.04072916508	0.08605910838
0.04093750194	0.0866439119
0.04114583507	0.08610679954
0.04135416821	0.08763249218
0.04156249762	0.08591992408
0.04177083448	0.08575526625
0.04197916761	0.08598971367
0.04218750075	0.08716837317
0.04239583388	0.08377551287
0.04260416701	0.08631382883
0.04281250015	0.08682385832
0.04302083328	0.0864347592
0.04322916642	0.08770629764
0.04343750328	0.08674425632
0.04364583269	0.08657675982
0.04385416582	0.08744964749
0.04406249896	0.08731266856
0.04427083582	0.08632371575
0.04447916895	0.08755809069
0.04468749836	0.08832085878
0.0448958315	0.08841591328
0.04510416836	0.08828373998
0.04531250149	0.08385752141
0.04552083462	0.0836167261
0.04572916403	0.08860551566
0.04593750089	0.08784861863
0.04614583403	0.08677609265
0.04635416716	0.08336272836
0.04656250402	0.0855929181
0.04677083343	0.08531154692
0.04697916657	0.08676218241
0.0471874997	0.0876101926
0.04739583656	0.08790750057
0.0476041697	0.08322619647
0.04781249911	0.08330492675
0.04802083224	0.08499935269
0.0482291691	0.08733299375
0.04843750224	0.08638431877
0.04864583537	0.08678762615
0.04885416478	0.08519017696
0.04906250164	0.08601088822
0.04927083477	0.08327830583
0.04947916791	0.08299163729
0.04968750104	0.08636334538
0.04989583418	0.08723649383
0.05010416731	0.08292107284
0.05031250045	0.08285941184
0.05052083358	0.08612927049
0.05072917044	0.08595626801
0.05093749985	0.08587635309
0.05114583299	0.08700172603
0.05135416612	0.08556170762
0.05156250298	0.08478920162
0.05177083611	0.08568702638
0.05197916552	0.08615938574
0.05218749866	0.08717409521
0.05239583552	0.08279845864
0.05260416865	0.08533287793
0.05281250179	0.08625399321
0.0530208312	0.08498978615
0.05322916806	0.08735340834
0.05343750119	0.08630950749
0.05364583433	0.08841689676
0.05385416746	0.08457250893
0.0540625006	0.08290800452
0.05427083373	0.08523078263
0.05447916687	0.08509699255
0.0546875	0.08515166491
0.05489583686	0.08617008477
0.05510416627	0.08286843449
0.0553124994	0.08486686647
0.05552083254	0.08496636152
0.0557291694	0.08662311733
0.05593750253	0.08287072182
0.05614583194	0.0869782567
0.05635416508	0.08274652809
0.05656250194	0.08549787849
0.05677083507	0.08272404224
0.05697916821	0.08506575972
0.05718749762	0.08530222625
0.05739583448	0.08646760881
0.05760416761	0.08514753729
0.05781250075	0.08699947596
0.05802083388	0.08286593109
0.05822916701	0.08376728743
0.05843750015	0.08519443125
0.05864583328	0.08728162199
0.05885416642	0.08539412916
0.05906250328	0.08538971841
0.05927083269	0.08700732142
0.05947916582	0.08582799882
0.05968749896	0.08466385305
0.05989583582	0.08451926708
0.06010416895	0.08683403581
0.06031249836	0.0867298767
0.0605208315	0.08237858862
0.06072916836	0.08246089518
0.06093750149	0.0851514414
0.06114583462	0.08426091075
0.06135416403	0.08451517671
0.06156250089	0.08381272107
0.06177083403	0.08566580713
0.06197916716	0.08792991191
0.06218750402	0.08622927219
0.06239583343	0.0827023387
0.06260416657	0.0824245587
0.0628124997	0.08198444545
0.06302083284	0.08386455476
0.06322916597	0.08510064334
0.06343749911	0.08224811405
0.06364583224	0.08313117176
0.06385416538	0.08603607118
0.06406249851	0.08421260864
0.0642708391	0.08632800728
0.06447916478	0.08597580343
0.06468749791	0.08467687666
0.06489583105	0.08450561762
0.06510417163	0.08481255174
0.06531250477	0.08475370705
0.06552083045	0.08570862561
0.06572916359	0.08614842594
0.06593750417	0.08472589403
0.06614583731	0.08491457999
0.06635417044	0.08495358378
0.06656249613	0.08529586345
0.06677083671	0.08361650258
0.06697916985	0.08634294569
0.06718750298	0.08222521842
0.06739582866	0.08217520267
0.06760416925	0.08554670215
0.06781250238	0.08490847796
0.06802083552	0.0849595964
0.06822916865	0.08220885694
0.06843750179	0.08560568094
0.06864583492	0.08476283401
0.06885416806	0.08498109877
0.06906250119	0.08500228077
0.06927083433	0.08473731577
0.06947916746	0.08380389214
0.0696875006	0.08219077438
0.06989583373	0.08472765237
0.07010417432	0.08262035996
0.0703125	0.08497136831
0.07052083313	0.08195546269
0.07072916627	0.08193852007
0.0709374994	0.0846009776
0.07114583999	0.08397685736
0.07135416567	0.08407435566
0.07156249881	0.08176896721
0.07177083939	0.08497511595
0.07197916508	0.08627609909
0.07218750566	0.08640952408
0.07239583135	0.08585333079
0.07260416448	0.08179668337
0.07281250507	0.08364845067
0.07302083075	0.08652728796
0.07322917134	0.08365422487
0.07343750447	0.08218386769
0.07364583015	0.08352287114
0.07385417074	0.08503543586
0.07406249642	0.0848519206
0.07427083701	0.08344619721
0.07447917014	0.0820793733
0.07468749583	0.08375890553
0.07489583641	0.08146476746
0.07510416955	0.08419714868
0.07531250268	0.08501919359
0.07552083582	0.08620774746
0.0757291615	0.08441170305
0.07593750209	0.08539640158
0.07614583522	0.08522756398
0.07635416836	0.0862569958
0.07656250149	0.08473942429
0.07677083462	0.0834679082
0.07697916776	0.08184209466
0.07718750089	0.08478526771
0.07739584148	0.08578147739
0.07760416716	0.08373712003
0.0778125003	0.08171200007
0.07802083343	0.08331176639
0.07822916657	0.08374453336
0.07843750715	0.08254719526
0.07864583284	0.08158822358
0.07885416597	0.08176012337
0.07906250656	0.08347398788
0.07927083224	0.08161986619
0.07947917283	0.08396605402
0.07968749851	0.08580671251
0.07989583164	0.08393540233
0.08010417223	0.08172537386
0.08031249791	0.08457298577
0.0805208385	0.08369521797
0.08072917163	0.08410143852
0.08093749732	0.08255282789
0.0811458379	0.08345171809
0.08135416359	0.08158354461
0.08156250417	0.08361942321
0.08177083731	0.08381783217
0.08197916299	0.08318161219
0.08218750358	0.08389818668
0.08239583671	0.08134384453
0.08260416985	0.08158341795
0.08281250298	0.08148531616
0.08302082866	0.08300652355
0.08322916925	0.0816867277
0.08343750238	0.08603934944
0.08364583552	0.08386518061
0.08385416865	0.08302754909
0.08406250179	0.08351270854
0.08427083492	0.08164942265
0.08447916806	0.08122048527
0.08468750119	0.0838830173
0.08489583433	0.08348415792
0.08510416746	0.08391363919
0.0853125006	0.08512331545
0.08552083373	0.08433656394
0.08572917432	0.08372805268
0.0859375	0.08329937607
0.08614583313	0.08475723118
0.08635416627	0.08414046466
0.0865624994	0.08144525439
0.08677083999	0.08391284943
0.08697916567	0.08279836178
0.08718749881	0.08154590428
0.08739583939	0.08296030015
0.08760416508	0.08459399641
0.08781250566	0.0844521299
0.08802083135	0.08482091874
0.08822916448	0.08406160772
0.08843750507	0.08145505935
0.08864583075	0.08385187387
0.08885417134	0.08376870304
0.08906250447	0.08491303772
0.08927083015	0.08434659243
0.08947917074	0.08403911442
0.08968749642	0.0817553997
0.08989583701	0.08387140185
0.09010417014	0.08459660411
0.09031249583	0.08440946788
0.09052083641	0.08410417289
0.09072916955	0.08544209599
0.09093750268	0.08388383687
0.09114583582	0.08431446552
0.0913541615	0.08355716616
0.09156250209	0.08412682265
0.09177083522	0.08419390768
0.09197916836	0.08304848522
0.09218750149	0.08418105543
0.09239583462	0.08440327644
0.09260416776	0.08432088047
0.09281250089	0.08519081026
0.09302084148	0.08520325273
0.09322916716	0.08384424448
0.0934375003	0.08165439218
0.09364583343	0.08448316902
0.09385416657	0.08383447677
0.09406250715	0.0834653303
0.09427083284	0.0848562941
0.09447916597	0.08352506906
0.09468750656	0.08423689753
0.09489583224	0.08123668283
0.09510417283	0.08369129151
0.09531249851	0.08375677466
0.09552083164	0.08468156308
0.09572917223	0.0832811594
0.09593749791	0.08140285313
0.0961458385	0.0837982446
0.09635417163	0.08281731606
0.09656249732	0.08615928888
0.0967708379	0.08155211806
0.09697916359	0.08451262861
0.09718750417	0.08638905734
0.09739583731	0.08657199144
0.09760416299	0.08509331197
0.09781250358	0.08341300488
0.09802083671	0.08335422724
0.09822916985	0.08390446752
0.09843750298	0.08338528126
0.09864582866	0.08458738774
0.09885416925	0.08399181068
0.09906250238	0.08780739456
0.09927083552	0.0932700783
0.09947916865	0.08662194759
0.09968750179	0.08162274212
0.09989583492	0.08339855075
0.1001041681	0.08314085752
0.1003125012	0.08150805533
0.1005208343	0.08197853714
0.1007291675	0.08466473222
0.1009375006	0.08436255902
0.1011458337	0.08564253896
0.1013541743	0.08546774834
0.1015625	0.08696605265
0.1017708331	0.08603010327
0.1019791663	0.08461424708
0.1021874994	0.08486714959
0.10239584	0.08310694247
0.1026041657	0.08342059702
0.1028124988	0.08439343423
0.1030208394	0.08479341865
0.1032291651	0.08363464475
0.1034375057	0.08445747942
0.1036458313	0.08389174938
0.1038541645	0.08428891748
0.1040625051	0.08448420465
0.1042708308	0.08323870599
0.1044791713	0.08369299024
0.1046875045	0.08349893242
0.1048958302	0.08115042746
0.1051041707	0.08323823661
0.1053124964	0.08429403603
0.105520837	0.08345454186
0.1057291701	0.08302595466
0.1059374958	0.08287316561
0.1061458364	0.08387620747
0.1063541695	0.08107248694
0.1065625027	0.08279976994
0.1067708358	0.08311279863
0.1069791615	0.08392748982
0.1071875021	0.08263069391
0.1073958352	0.08338154852
0.1076041684	0.08380191773
0.1078125015	0.08483976871
0.1080208346	0.08566609025
0.1082291678	0.08150895685
0.1084375009	0.08119729906
0.1086458415	0.08319358528
0.1088541672	0.083885625
0.1090625003	0.08342746645
0.1092708334	0.0837983042
0.1094791666	0.0811054036
0.1096875072	0.08372745663
0.1098958328	0.08463016152
0.110104166	0.08399730176
0.1103125066	0.08113223314
0.1105208322	0.08311443031
0.1107291728	0.08355741948
0.1109374985	0.08264863491
0.1111458316	0.08492858708
0.1113541722	0.08465793729
0.1115624979	0.08342019469
0.1117708385	0.08470324427
0.1119791716	0.08124660701
0.1121874973	0.08403374255
0.1123958379	0.0836789906
0.1126041636	0.08400669694
0.1128125042	0.08355945349
0.1130208373	0.08458600193
0.113229163	0.08304713666
0.1134375036	0.08275473118
0.1136458367	0.08279491961
0.1138541698	0.08325127512
0.114062503	0.08363163471
0.1142708287	0.08411481977
0.1144791692	0.08431525528
0.1146875024	0.08599773049
0.1148958355	0.08512086421
0.1151041687	0.08570872247
0.1153125018	0.08367462456
0.1155208349	0.08370560408
0.1157291681	0.08221717924
0.1159375012	0.08091203123
0.1161458343	0.08132043481
0.1163541675	0.08212903887
0.1165625006	0.08104708791
0.1167708337	0.08116786927
0.1169791743	0.0830425024
0.1171875	0.08332509547
0.1173958331	0.08405230939
0.1176041663	0.08406402171
0.1178124994	0.08376559615
0.11802084	0.08531309664
0.1182291657	0.08402337134
0.1184374988	0.08265148103
0.1186458394	0.08463368565
0.1188541651	0.08371090889
0.1190625057	0.08301855624
0.1192708313	0.08295632154
0.1194791645	0.08243066072
0.1196875051	0.08322111517
0.1198958308	0.08272416145
0.1201041713	0.08098822832
0.1203125045	0.08330916613
0.1205208302	0.08262593299
0.1207291707	0.08302334696
0.1209374964	0.08298449218
0.121145837	0.08068111539
0.1213541701	0.08359695226
0.1215624958	0.0838727504
0.1217708364	0.08271213621
0.1219791695	0.08543134481
0.1221875027	0.08405362815
0.1223958358	0.08414640278
0.1226041615	0.08329241723
0.1228125021	0.08325529099
0.1230208352	0.08474388719
0.1232291684	0.08139263839
0.1234375015	0.08291389793
0.1236458346	0.08058250695
0.1238541678	0.08461032063
0.1240625009	0.08095113933
0.1242708415	0.08120347559
0.1244791672	0.08081962913
0.1246875003	0.08408101648
0.1248958334	0.08404690027
0.125104174	0.08283363283
0.1253125072	0.08095219731
0.1255208403	0.0846658051
0.1257291734	0.08437711746
0.1259375066	0.08085801452
0.1261458397	0.08446539938
0.1263541728	0.08497162163
0.126562506	0.08420409262
0.1267708391	0.08286079019
0.1269791722	0.08256825805
0.1271875054	0.08087416738
0.1273958385	0.08276136965
0.1276041716	0.08089020103
0.1278125048	0.08297531307
0.1280208379	0.08085411787
0.128229171	0.08086705953
0.1284375191	0.08432088047
0.1286458373	0.08078408986
0.1288541704	0.08320687711
0.1290625036	0.08468613029
0.1292708367	0.08526927233
0.1294791847	0.08467684686
0.129687503	0.08478123695
0.1298958361	0.08278821409
0.1301041842	0.08281715959
0.1303125024	0.08365541697
0.1305208504	0.08233055472
0.1307291687	0.08073779196
0.1309375018	0.08331991732
0.1311458498	0.08115775883
0.1313541681	0.08293467015
0.1315625161	0.08424387872
0.1317708492	0.08552447706
0.1319791675	0.08339776099
0.1321875155	0.08270430565
0.1323958337	0.08268104494
0.1326041818	0.0824328512
0.1328125149	0.08094231039
0.1330208331	0.08368746191
0.1332291812	0.08471573144
0.1334375143	0.08317480981
0.1336458325	0.08089335263
0.1338541806	0.08454219252
0.1340625137	0.08287683129
0.1342708468	0.08308832347
0.13447918	0.0808589533
0.1346874982	0.08095494658
0.1348958462	0.08299060166
0.1351041794	0.08233796805
0.1353125125	0.08503553271
0.1355208457	0.08185024559
0.1357291639	0.08296339959
0.1359375119	0.08052376658
0.1361458451	0.08385281265
0.1363541782	0.08399435133
0.1365625113	0.0807210803
0.1367708445	0.0855877474
0.1369791776	0.08487030119
0.1371875107	0.08357941359
0.1373958439	0.08303263038
0.137604177	0.08295052499
0.1378125101	0.08517433703
0.1380208433	0.08331853896
0.1382291764	0.08531825989
0.1384375095	0.08120993525
0.1386458427	0.08333271742
0.1388541758	0.08372290432
0.1390625238	0.0808891058
0.1392708421	0.08311026543
0.1394791752	0.08545605838
0.1396875083	0.08262283355
0.1398958415	0.08081798255
0.1401041895	0.08324829489
0.1403125077	0.08532925695
0.1405208409	0.08363037556
0.140729174	0.08504302055
0.1409375072	0.08380936086
0.1411458552	0.08313364536
0.1413541734	0.08079490811
0.1415625066	0.0806107074
0.1417708397	0.08208825439
0.1419791728	0.08073486388
0.1421875209	0.08112368733
0.142395854	0.08359127492
0.1426041722	0.08085308969
0.1428125054	0.08277690411
0.1430208385	0.08254224807
0.1432291865	0.08177455515
0.1434375197	0.08404124528
0.1436458379	0.08313643932
0.143854171	0.0848120749
0.1440625042	0.08290831745
0.1442708522	0.0826581195
0.1444791853	0.08481355757
0.1446875036	0.0808583945
0.1448958367	0.08254951239
0.1451041698	0.08285409212
0.1453125179	0.08303516358
0.145520851	0.0826401189
0.1457291842	0.08216194063
0.1459375024	0.08341322839
0.1461458355	0.08276284486
0.1463541836	0.08074848354
0.1465625167	0.08348155022
0.1467708498	0.08358954638
0.1469791681	0.08458465338
0.1471875012	0.08500681818
0.1473958492	0.08396445215
0.1476041824	0.08257430047
0.1478125155	0.08347888291
0.1480208337	0.08467986435
0.1482291669	0.08087965846
0.1484375149	0.08071126044
0.148645848	0.08389903605
0.1488541812	0.08070839196
0.1490625143	0.08082231134
0.1492708325	0.08103068173
0.1494791806	0.08394708484
0.1496875137	0.08094090968
0.1498958468	0.08103664219
0.15010418	0.08493837714
0.1503124982	0.08093582839
0.1505208462	0.08378097415
0.1507291794	0.080907166
0.1509375125	0.08318452537
0.1511458457	0.08171375096
0.1513541639	0.0845348686
0.1515625119	0.08089603484
0.1517708451	0.08072136343
0.1519791782	0.08089886606
0.1521875113	0.08092288673
0.1523958445	0.08247175813
0.1526041776	0.08078978956
0.1528125107	0.08471749723
0.1530208439	0.08082624525
0.153229177	0.08075269312
0.1534375101	0.08118216693
0.1536458433	0.08099212497
0.1538541764	0.08077239245
0.1540625095	0.0806356445
0.1542708427	0.08349221945
0.1544791758	0.08315906674
0.1546875238	0.08252537251
0.1548958421	0.08094368875
0.1551041752	0.08322124183
0.1553125083	0.08065169305
0.1555208415	0.0807652548
0.1557291895	0.08323845267
0.1559375077	0.08512042463
0.1561458409	0.08070082217
0.156354174	0.0837624222
0.1565625072	0.08403031528
0.1567708552	0.08085274696
0.1569791734	0.0854075253
0.1571875066	0.08545447886
0.1573958397	0.08329147846
0.1576041728	0.08104206622
0.1578125209	0.08299385756
0.158020854	0.08554490656
0.1582291722	0.08380452543
0.1584375054	0.08434162289
0.1586458385	0.08333300054
0.1588541865	0.0841967985
0.1590625197	0.08264935017
0.1592708379	0.08237554878
0.159479171	0.08405453712
0.1596875042	0.08390352875
0.1598958522	0.0829417482
0.1601041853	0.08276297152
0.1603125036	0.0847216472
0.1605208367	0.08331505954
0.1607291698	0.0807081759
0.1609375179	0.08323744684
0.161145851	0.08075116575
0.1613541842	0.08308412135
0.1615625024	0.08275920898
0.1617708355	0.08257959783
0.1619791836	0.08071394265
0.1621875167	0.0849538371
0.1623958498	0.08245375752
0.1626041681	0.08104690164
0.1628125012	0.08481381088
0.1630208492	0.08365846425
0.1632291824	0.0823674798
0.1634375155	0.08246082813
0.1636458337	0.08573246747
0.1638541669	0.08069611341
0.1640625149	0.08263611048
0.164270848	0.08296876401
0.1644791812	0.08089422435
0.1646875143	0.08227983862
0.1648958325	0.0808936283
0.1651041806	0.0827787891
0.1653125137	0.08342131972
0.1655208468	0.08127254993
0.16572918	0.08383717388
0.1659374982	0.08353243768
0.1661458462	0.08065711707
0.1663541794	0.08062844723
0.1665625125	0.08052510768
0.1667708457	0.08289021254
0.1669791639	0.08316007257
0.1671875119	0.08324184269
0.1673958451	0.08470528573
0.1676041782	0.08300266415
0.1678125113	0.084210217
0.1680208445	0.08063134551
0.1682291776	0.08393853903
0.1684375107	0.08456436545
0.1686458439	0.08537021279
0.168854177	0.08362974972
0.1690625101	0.08386009932
0.1692708433	0.0830071196
0.1694791764	0.08466750383
0.1696875095	0.08317370713
0.1698958427	0.08134184778
0.1701041758	0.08310277015
0.1703125238	0.08399312943
0.1705208421	0.08222030848
0.1707291752	0.08349918574
0.1709375083	0.08382150531
0.1711458415	0.08486098051
0.1713541895	0.08411893994
0.1715625077	0.08504135162
0.1717708409	0.08052504808
0.171979174	0.08064589649
0.1721875072	0.08387695998
0.1723958552	0.08483231068
0.1726041734	0.0830854997
0.1728125066	0.08369788527
0.1730208397	0.08274495602
0.1732291728	0.08360652626
0.1734375209	0.08268971741
0.173645854	0.08510681987
0.1738541722	0.08333977312
0.1740625054	0.08066179603
0.1742708385	0.08319443464
0.1744791865	0.08329696208
0.1746875197	0.08385249972
0.1748958379	0.08209691942
0.175104171	0.08340083808
0.1753125042	0.08086781204
0.1755208522	0.08085957915
0.1757291853	0.08387453854
0.1759375036	0.08061585575
0.1761458367	0.08223175257
0.1763541698	0.0807428062
0.1765625179	0.08061974496
0.176770851	0.08358804137
0.1769791842	0.08058172464
0.1771875024	0.08386766165
0.1773958355	0.08279873431
0.1776041836	0.08427713066
0.1778125167	0.08074019104
0.1780208498	0.08220110089
0.1782291681	0.08293046802
0.1784375012	0.08076298237
0.1786458492	0.08077891171
0.1788541824	0.0828461647
0.1790625155	0.08261494339
0.1792708337	0.08287993819
0.1794791669	0.08371737599
0.1796875149	0.08353400975
0.179895848	0.08283093572
0.1801041812	0.08053370565
0.1803125143	0.08441609889
0.1805208325	0.0840479061
0.1807291806	0.08051285893
0.1809375137	0.08311769366
0.1811458468	0.08374481648
0.18135418	0.08296857029
0.1815624982	0.0804971233
0.1817708462	0.08335479349
0.1819791794	0.08306114376
0.1821875125	0.0827998966
0.1823958457	0.08056050539
0.1826041639	0.08518882841
0.1828125119	0.08307027072
0.1830208451	0.08279620111
0.1832291782	0.0829488039
0.1834375113	0.08287551999
0.1836458445	0.08416619152
0.1838541776	0.08077064902
0.1840625107	0.08457326889
0.1842708439	0.08512388915
0.184479177	0.08080606908
0.1846875101	0.08301852643
0.1848958433	0.08058085293
0.1851041764	0.08066967875
0.1853125095	0.08579043299
0.1855208427	0.08108187467
0.1857291758	0.08383212239
0.1859375238	0.08276985586
0.1861458421	0.08317063749
0.1863541752	0.08226356655
0.1865625083	0.08360937983
0.1867708415	0.08308007568
0.1869791895	0.08396184444
0.1871875077	0.08165089041
0.1873958409	0.08455489576
0.187604174	0.08052896708
0.1878125072	0.08075094968
0.1880208552	0.08332807571
0.1882291734	0.08450404555
0.1884375066	0.08108402789
0.1886458397	0.08118653297
0.1888541728	0.08324983716
0.1890625209	0.08328862488
0.189270854	0.08544877172
0.1894791722	0.08335532993
0.1896875054	0.08371477574
0.1898958385	0.0838605687
0.1901041865	0.08109950274
0.1903125197	0.08329486102
0.1905208379	0.0848062858
0.190729171	0.08334002644
0.1909375042	0.08416905254
0.1911458522	0.0831689164
0.1913541853	0.08413074911
0.1915625036	0.0849198401
0.1917708367	0.0840107128
0.1919791698	0.08327119052
0.1921875179	0.08301225305
0.192395851	0.08464413136
0.1926041842	0.08150158823
0.1928125024	0.08377143741
0.1930208355	0.08508846164
0.1932291836	0.08309863508
0.1934375167	0.08232439309
0.1936458498	0.08390408754
0.1938541681	0.08305957913
0.1940625012	0.08334823698
0.1942708492	0.08467404544
0.1944791824	0.08416339755
0.1946875155	0.08075425029
0.1948958337	0.08496277779
0.1951041669	0.08374258131
0.1953125149	0.08073654026
0.195520848	0.08319399506
0.1957291812	0.08499690145
0.1959375143	0.08298324049
0.1961458325	0.08353962749
0.1963541806	0.08080226183
0.1965625137	0.08457716554
0.1967708468	0.0808242783
0.19697918	0.08242959529
0.1971874982	0.08063420653
0.1973958462	0.08504396677
0.1976041794	0.08106032014
0.1978125125	0.08071441203
0.1980208457	0.08365955949
0.1982291639	0.08351276815
0.1984375119	0.08177755773
0.1986458451	0.08303199708
0.1988541782	0.08490268886
0.1990625113	0.08064141124
0.1992708445	0.08446760476
0.1994791776	0.08114662021
0.1996875107	0.08175756037
0.1998958439	0.08492217213
0.200104177	0.08283951879
0.2003125101	0.08052432537
0.2005208433	0.08281236142
0.2007291764	0.08492927998
0.2009375095	0.0846998468
0.2011458427	0.08488640934
0.2013541758	0.08129630238
0.2015625238	0.08217241615
0.2017708421	0.08295738697
0.2019791752	0.08435020596
0.2021875083	0.08084688336
0.2023958415	0.08456650376
0.2026041895	0.08308396488
0.2028125077	0.08465630561
0.2030208409	0.08249970526
0.203229174	0.08078003675
0.2034375072	0.08170362562
0.2036458552	0.0827582106
0.2038541734	0.08341579884
0.2040625066	0.08312568814
0.2042708397	0.08305297047
0.2044791728	0.08074705303
0.2046875209	0.08314013481
0.204895854	0.08415129781
0.2051041722	0.08414561301
0.2053125054	0.08429985493
0.2055208385	0.08071684092
0.2057291865	0.08357831091
0.2059375197	0.08398269862
0.2061458379	0.08128321916
0.206354171	0.08316054195
0.2065625042	0.08327871561
0.2067708522	0.08275106549
0.2069791853	0.08403336257
0.2071875036	0.08111744374
0.2073958367	0.08429246396
0.2076041698	0.08284205943
0.2078125179	0.08382128924
0.208020851	0.08326328546
0.2082291842	0.08058337867
0.2084375024	0.08311731368
0.2086458355	0.08352996409
0.2088541836	0.08118063211
0.2090625167	0.08433675766
0.2092708498	0.0845977366
0.2094791681	0.08453276008
0.2096875012	0.08108225465
0.2098958492	0.0829481706
0.2101041824	0.08082253486
0.2103125155	0.08092915267
0.2105208337	0.08065593243
0.2107291669	0.08379717916
0.2109375149	0.0844605267
0.211145848	0.08321681619
0.2113541812	0.08067750186
0.2115625143	0.08389356732
0.2117708325	0.08087965846
0.2119791806	0.0809167698
0.2121875137	0.08344098926
0.2123958468	0.0826914981
0.21260418	0.08109576255
0.2128124982	0.0848678425
0.2130208462	0.08067563176
0.2132291794	0.0844425112
0.2134375125	0.08293758333
0.2136458457	0.08087987453
0.2138541639	0.08275651932
0.2140625119	0.08324011415
0.2142708451	0.08393785357
0.2144791782	0.0836789608
0.2146875113	0.0833465755
0.2148958445	0.08072301745
0.2151041776	0.08096065372
0.2153125107	0.0820671767
0.2155208439	0.08484698087
0.215729177	0.08421266824
0.2159375101	0.08298537135
0.2161458433	0.0839696005
0.2163541764	0.08239094913
0.2165625095	0.08230762184
0.2167708427	0.08288930357
0.2169791758	0.08306910843
0.2171875238	0.08522753417
0.2173958421	0.08470840007
0.2176041752	0.08092045039
0.2178125083	0.08449175209
0.2180208415	0.08512448519
0.2182291895	0.08295052499
0.2184375077	0.08453159779
0.2186458409	0.08443181962
0.218854174	0.08296274394
0.2190625072	0.08307628334
0.2192708552	0.08403113484
0.2194791734	0.08295544237
0.2196875066	0.08303303272
0.2198958397	0.08217892051
0.2201041728	0.08102662861
0.2203125209	0.08387020975
0.220520854	0.08344303071
0.2207291722	0.08260194957
0.2209375054	0.0826561451
0.2211458385	0.08464583009
0.2213541865	0.08311938494
0.2215625197	0.08214338869
0.2217708379	0.08233096451
0.221979171	0.08260075748
0.2221875042	0.08083500713
0.2223958522	0.08367989957
0.2226041853	0.08233509213
0.2228125036	0.08440132439
0.2230208367	0.08260135353
0.2232291698	0.08111632615
0.2234375179	0.08087931573
0.223645851	0.08270002156
0.2238541842	0.0830584541
0.2240625024	0.08247113228
0.2242708355	0.08452042937
0.2244791836	0.08310383558
0.2246875167	0.08306155354
0.2248958498	0.08089603484
0.2251041681	0.08369524777
0.2253125012	0.08459889889
0.2255208492	0.0830963105
0.2257291824	0.08242211491
0.2259375155	0.08402770758
0.2261458337	0.08233287185
0.2263541669	0.08463472873
0.2265625149	0.08321242779
0.226770848	0.08448477089
0.2269791812	0.08366832137
0.2271875143	0.08334936947
0.2273958325	0.08524117619
0.2276041806	0.08108727634
0.2278125137	0.08413335681
0.2280208468	0.08291934431
0.22822918	0.08401090652
0.2284374982	0.08388857543
0.2286458462	0.08493998647
0.2288541794	0.08368646353
0.2290625125	0.08458304405
0.2292708457	0.08262060583
0.2294791639	0.0836494267
0.2296875119	0.08369556069
0.2298958451	0.08258780092
0.2301041782	0.08138961345
0.2303125113	0.08333193511
0.2305208445	0.08261531591
0.2307291776	0.083013542
0.2309375107	0.08390333503
0.2311458439	0.08381356299
0.231354177	0.08331869543
0.2315625101	0.08515118808
0.2317708433	0.0843713358
0.2319791764	0.084708184
0.2321875095	0.08390770108
0.2323958427	0.08413348347
0.2326041758	0.08091907948
0.2328125238	0.08224242181
0.2330208421	0.08077579737
0.2332291752	0.08071768284
0.2334375083	0.08373947442
0.2336458415	0.08080622554
0.2338541895	0.08337289095
0.2340625077	0.0827229768
0.2342708409	0.08241228759
0.234479174	0.0824476257
0.2346875072	0.08287225664
0.2348958552	0.08111557364
0.2351041734	0.08448319882
0.2353125066	0.08263654262
0.2355208397	0.08365102857
0.2357291728	0.0822904408
0.2359375209	0.08140066266
0.236145854	0.08323867619
0.2363541722	0.08089481294
0.2365625054	0.08247050643
0.2367708385	0.08086226135
0.2369791865	0.080990538
0.2371875197	0.08536690474
0.2373958379	0.08198548108
0.237604171	0.08219506592
0.2378125042	0.08283939958
0.2380208522	0.08081641793
0.2382291853	0.08078084886
0.2384375036	0.08074533194
0.2386458367	0.08301006258
0.2388541698	0.08263356984
0.2390625179	0.08063741773
0.239270851	0.08339823782
0.2394791842	0.08553809673
0.2396875024	0.08354087919
0.2398958355	0.08414118737
0.2401041836	0.08393757045
0.2403125167	0.08458990604
0.2405208498	0.08078237623
0.2407291681	0.08336947113
0.2409375012	0.08458801359
0.2411458492	0.082656838
0.2413541824	0.0847914964
0.2415625155	0.08293482661
0.2417708337	0.08289049566
0.2419791669	0.08074237406
0.2421875149	0.0842904523
0.242395848	0.08236306906
0.2426041812	0.08092016727
0.2428125143	0.08096109331
0.2430208325	0.08081299067
0.2432291806	0.08472507447
0.2434375137	0.08255454898
0.2436458468	0.08251889795
0.24385418	0.08279169351
0.2440624982	0.0846356675
0.2442708462	0.0830032602
0.2444791794	0.08234554529
0.2446875125	0.08423975855
0.2448958457	0.08320251852
0.2451041639	0.08283475786
0.2453125119	0.08388844877
0.2455208451	0.08351182938
0.2457291782	0.0824001804
0.2459375113	0.08286580443
0.2461458445	0.08460481465
0.2463541776	0.08498033881
0.2465625107	0.08477690071
0.2467708439	0.08282038569
0.246979177	0.08362673223
0.2471875101	0.08071365952
0.2473958433	0.08314242214
0.2476041764	0.08065924048
0.2478125095	0.08534431458
0.2480208427	0.08548896015
0.2482291758	0.0832728222
0.2484375238	0.08395339549
0.2486458421	0.08349385113
0.2488541752	0.08213160187
0.2490625083	0.08275861293
0.2492708415	0.08054623008
0.2494791895	0.08069068938
0.2496875077	0.08516158164
0.2498958409	0.0832080096
0.2501041591	0.08354373276
0.2503124774	0.08407595754
0.2505208254	0.08448495716
0.2507291734	0.0841960758
0.2509374917	0.08325588703
0.2511458397	0.08108849078
0.2513541579	0.08431647718
0.251562506	0.0813934505
0.2517708242	0.08291772008
0.2519791722	0.08290340006
0.2521874905	0.08065456152
0.2523958087	0.08273355663
0.2526041567	0.08332964033
0.2528125048	0.08295870572
0.253020823	0.08249107003
0.253229171	0.08326244354
0.2534374893	0.08051161468
0.2536458373	0.08068959415
0.2538541555	0.0824855566
0.2540625036	0.08430919051
0.2542708218	0.0826343894
0.2544791698	0.08372358978
0.2546874881	0.0809661448
0.2548958361	0.08069658279
0.2551041543	0.08070094138
0.2553125024	0.08260833472
0.2555208206	0.08272454143
0.2557291687	0.08228362352
0.2559374869	0.08300457895
0.2561458349	0.08316092193
0.2563541532	0.08280102164
0.2565625012	0.08295635134
0.2567708492	0.08457855135
0.2569791675	0.08418985456
0.2571874857	0.08315324038
0.2573958337	0.08368501812
0.257604152	0.08329921961
0.2578125	0.08398904651
0.2580208182	0.08434081078
0.2582291663	0.08465548605
0.2584374845	0.08351072669
0.2586458325	0.08182459325
0.2588541806	0.08512713015
0.2590624988	0.08081230521
0.259270817	0.08043911308
0.2594791651	0.08283660561
0.2596874833	0.0837276727
0.2598958313	0.08392161131
0.2601041794	0.08270277828
0.2603124976	0.08378088474
0.2605208158	0.08057165891
0.2607291639	0.080755651
0.2609375119	0.08285117894
0.2611458302	0.0826325044
0.2613541484	0.08304713666
0.2615624964	0.0834178701
0.2617708147	0.08298994601
0.2619791627	0.08194636554
0.2621875107	0.08262327313
0.262395829	0.08360231668
0.2626041472	0.08251798898
0.2628124952	0.08054324239
0.2630208433	0.0828762725
0.2632291615	0.08428162336
0.2634375095	0.08237267286
0.2636458278	0.08228994161
0.263854146	0.08230680972
0.264062494	0.08285621554
0.2642708421	0.08325077593
0.2644791603	0.08457379788
0.2646874785	0.08402042091
0.2648958266	0.08258087933
0.2651041746	0.08420871198
0.2653124928	0.0812439546
0.2655208409	0.08078720421
0.2657291591	0.08412691951
0.2659374774	0.08497136831
0.2661458254	0.08431311697
0.2663541734	0.08284723014
0.2665624917	0.08043191582
0.2667708397	0.08325240761
0.2669791579	0.08483426273
0.2671874762	0.08249332011
0.2673958242	0.08280964196
0.2676041722	0.08195971698
0.2678124905	0.08270788193
0.2680208385	0.08485610783
0.2682291567	0.08426606655
0.2684375048	0.08389648795
0.2686458528	0.08067706972
0.268854171	0.08305249363
0.2690625191	0.08409427851
0.2692708075	0.08287250996
0.2694791555	0.08356231451
0.2696875036	0.08326224983
0.2698958218	0.08412886411
0.2701041698	0.08329609036
0.2703124881	0.08583771437
0.2705208361	0.08376035094
0.2707291842	0.08174574375
0.2709375024	0.08067067713
0.2711458504	0.08060095459
0.2713541389	0.08286865801
0.2715624869	0.0843333602
0.2717708349	0.08338600397
0.2719791532	0.08056969941
0.2721875012	0.08068756759
0.2723958194	0.08288174868
0.2726041675	0.08346373588
0.2728125155	0.08340356499
0.2730208337	0.08337756246
0.2732291818	0.08219155669
0.2734375	0.08068124205
0.2736458182	0.08227314055
0.2738541663	0.08073548228
0.2740624845	0.08260141313
0.2742708325	0.0823264271
0.2744791508	0.08136126399
0.2746874988	0.08065490425
0.2748958468	0.08212171495
0.2751041651	0.08309856802
0.2753125131	0.08314286172
0.2755208313	0.08321205527
0.2757291794	0.08428020775
0.2759374976	0.08425031602
0.2761458158	0.08466137201
0.2763541639	0.08380562067
0.2765624821	0.08312750608
0.2767708302	0.08075275272
0.2769791782	0.08278464526
0.2771874964	0.08213557303
0.2773958445	0.08292580396
0.2776041627	0.08473659307
0.2778125107	0.0824438706
0.2780208588	0.08354693651
0.2782291472	0.08395653963
0.2784374952	0.08301886916
0.2786458135	0.0844848007
0.2788541615	0.0805478245
0.2790625095	0.08407130837
0.2792708278	0.08264960349
0.2794791758	0.08079799265
0.279687494	0.08415183425
0.2798958421	0.08379095793
0.2801041901	0.08288312703
0.2803124785	0.08437268436
0.2805208266	0.08456414193
0.2807291448	0.08241131902
0.2809374928	0.08464758843
0.2811458409	0.08460437506
0.2813541591	0.08354144543
0.2815625072	0.08320349455
0.2817708254	0.08431006968
0.2819791734	0.08286699653
0.2821875215	0.08399181068
0.2823958397	0.08295723051
0.2826041579	0.08084663749
0.2828124762	0.08236034214
0.2830208242	0.08246089518
0.2832291722	0.0839439407
0.2834374905	0.08242390305
0.2836458385	0.08123325557
0.2838541567	0.08272391558
0.2840625048	0.08235877752
0.2842708528	0.08296772838
0.284479171	0.0809847638
0.2846875191	0.08320625126
0.2848958075	0.08422794193
0.2851041555	0.08494939655
0.2853125036	0.08321195841
0.2855208218	0.08254537731
0.2857291698	0.08332064003
0.2859374881	0.08395923674
0.2861458361	0.08474040031
0.2863541842	0.08326955885
0.2865625024	0.0845143944
0.2867708504	0.08367585391
0.2869791389	0.08501509577
0.2871874869	0.0839804709
0.2873958349	0.08334933966
0.2876041532	0.08316590637
0.2878125012	0.08393204212
0.2880208194	0.08290440589
0.2882291675	0.08347154409
0.2884375155	0.08544048667
0.2886458337	0.08321252465
0.2888541818	0.08208166063
0.2890625	0.08372161537
0.2892708182	0.08322566003
0.2894791663	0.08065724373
0.2896874845	0.08299288899
0.2898958325	0.0831072256
0.2901041508	0.08345159143
0.2903124988	0.0832131505
0.2905208468	0.08069505543
0.2907291651	0.08084709942
0.2909375131	0.08352650702
0.2911458313	0.08431192487
0.2913541794	0.08322945237
0.2915624976	0.08417263627
0.2917708158	0.0804214552
0.2919791639	0.08221489191
0.2921874821	0.08073975146
0.2923958302	0.08461613953
0.2926041782	0.08424560726
0.2928124964	0.08049597591
0.2930208445	0.08065537363
0.2932291627	0.0838790983
0.2934375107	0.0823501125
0.2936458588	0.08254186809
0.2938541472	0.08039783686
0.2940624952	0.08042547107
0.2942708135	0.08037098497
0.2944791615	0.08211734146
0.2946875095	0.08061473072
0.2948958278	0.08255317062
0.2951041758	0.08019298315
0.295312494	0.08446376771
0.2955208421	0.082126908
0.2957291901	0.08038070798
0.2959374785	0.08245582134
0.2961458266	0.08028692752
0.2963541448	0.08051706851
0.2965624928	0.08412993699
0.2967708409	0.08041942865
0.2969791591	0.08184061944
0.2971875072	0.08237411082
0.2973958254	0.08233756572
0.2976041734	0.08504749835
0.2978125215	0.08055246621
0.2980208397	0.08409550041
0.2982291579	0.08365955949
0.2984374762	0.08035510033
0.2986458242	0.08419199288
0.2988541722	0.08242249489
0.2990624905	0.08203303069
0.2992708385	0.08325005323
0.2994791567	0.08079169691
0.2996875048	0.08274790645
0.2998958528	0.08052703738
0.300104171	0.08019534498
0.3003125191	0.08332876116
0.3005208075	0.08273750544
0.3007291555	0.08456546813
0.3009375036	0.08273477852
0.3011458218	0.08294052631
0.3013541698	0.0824464336
0.3015624881	0.08224858344
0.3017708361	0.0827781558
0.3019791842	0.08250205219
0.3021875024	0.08445166051
0.3023958504	0.08427894861
0.3026041389	0.08042434603
0.3028124869	0.08194214851
0.3030208349	0.08055149764
0.3032291532	0.0803944096
0.3034375012	0.08035308123
0.3036458194	0.08209604025
0.3038541675	0.08223732561
0.3040625155	0.08309443295
0.3042708337	0.08175699413
0.3044791818	0.08201508969
0.3046875	0.08280196041
0.3048958182	0.08046880364
0.3051041663	0.08254446834
0.3053124845	0.08279729635
0.3055208325	0.08041808754
0.3057291508	0.0848050639
0.3059374988	0.08047945797
0.3061458468	0.08252198994
0.3063541651	0.08246277273
0.3065625131	0.080449678
0.3067708313	0.0803886205
0.3069791794	0.08022477478
0.3071874976	0.08192370087
0.3073958158	0.08402252942
0.3076041639	0.08041964471
0.3078124821	0.08232580125
0.3080208302	0.08060463518
0.3082291782	0.08026064187
0.3084374964	0.08454634249
0.3086458445	0.08316045254
0.3088541627	0.08254402876
0.3090625107	0.08276960999
0.3092708588	0.08086612821
0.3094791472	0.08054682612
0.3096874952	0.08443656564
0.3098958135	0.08393081278
0.3101041615	0.08371646702
0.3103125095	0.08293764293
0.3105208278	0.08355010301
0.3107291758	0.08089272678
0.310937494	0.08445527405
0.3111458421	0.08229732513
0.3113541901	0.08221426606
0.3115624785	0.08103567362
0.3117708266	0.08291257918
0.3119791448	0.08264111727
0.3121874928	0.08055439591
0.3123958409	0.08007265627
0.3126041591	0.082155779
0.3128125072	0.08375859261
0.3130208254	0.08203684539
0.3132291734	0.08033978194
0.3134375215	0.08274712414
0.3136458397	0.08044615388
0.3138541579	0.08119926602
0.3140624762	0.08090180159
0.3142708242	0.08216068894
0.3144791722	0.0821768865
0.3146874905	0.08018214256
0.3148958385	0.08024992794
0.3151041567	0.08225972205
0.3153125048	0.08218367398
0.3155208528	0.08202696592
0.315729171	0.08161836863
0.3159375191	0.08233612776
0.3161458075	0.08347574621
0.3163541555	0.08030875772
0.3165625036	0.08310618997
0.3167708218	0.08246637136
0.3169791698	0.08043786883
0.3171874881	0.0839207992
0.3173958361	0.08292289078
0.3176041842	0.08027845621
0.3178125024	0.08271574229
0.3180208504	0.08224298805
0.3182291389	0.08283620328
0.3184374869	0.08034081012
0.3186458349	0.08191841841
0.3188541532	0.08334993571
0.3190625012	0.08229792118
0.3192708194	0.0828506127
0.3194791675	0.08337426931
0.3196875155	0.0802955851
0.3198958337	0.08030028641
0.3201041818	0.08413345367
0.3203125	0.08406621963
0.3205208182	0.08413179219
0.3207291663	0.0829128623
0.3209374845	0.08231625706
0.3211458325	0.08231910318
0.3213541508	0.08011548966
0.3215624988	0.0806856975
0.3217708468	0.08007521182
0.3219791651	0.08349849284
0.3221875131	0.07994888723
0.3223958313	0.08217157423
0.3226041794	0.08419104666
0.3228124976	0.08258207142
0.3230208158	0.08475852013
0.3232291639	0.08186081052
0.3234374821	0.08027774096
0.3236458302	0.08356444538
0.3238541782	0.08235549182
0.3240624964	0.08216491342
0.3242708445	0.08233124018
0.3244791627	0.08030577004
0.3246875107	0.08285690844
0.3248958588	0.08398392051
0.3251041472	0.08017601073
0.3253124952	0.08292833716
0.3255208135	0.0817931816
0.3257291615	0.08190232515
0.3259375095	0.08023595065
0.3261458278	0.08261203021
0.3263541758	0.08210016787
0.326562494	0.0835230276
0.3267708421	0.08268339187
0.3269791901	0.08052526414
0.3271874785	0.08388374001
0.3273958266	0.08033937216
0.3276041448	0.08005432785
0.3278124928	0.08023579419
0.3280208409	0.08016262203
0.3282291591	0.08188854158
0.3284375072	0.08243902028
0.3286458254	0.0840035826
0.3288541734	0.08161000162
0.3290625215	0.08004268259
0.3292708397	0.08028829843
0.3294791579	0.07986614853
0.3296874762	0.08008868992
0.3298958242	0.08239147812
0.3301041722	0.0822654441
0.3303124905	0.08289757371
0.3305208385	0.08191347867
0.3307291567	0.07995924354
0.3309375048	0.08206286281
0.3311458528	0.08344954997
0.331354171	0.08028256893
0.3315625191	0.08035235852
0.3317708075	0.08462834358
0.3319791555	0.08333202451
0.3321875036	0.08442921191
0.3323958218	0.08170303702
0.3326041698	0.08389972895
0.3328124881	0.08208663017
0.3330208361	0.08026295155
0.3332291842	0.08031915873
0.3334375024	0.0800338164
0.3336458504	0.07993792742
0.3338541389	0.08246405423
0.3340624869	0.08006450534
0.3342708349	0.08173128217
0.3344791532	0.08020378649
0.3346875012	0.08222352713
0.3348958194	0.07995333523
0.3351041675	0.08277211338
0.3353125155	0.08469723165
0.3355208337	0.08237523586
0.3357291818	0.08397915214
0.3359375	0.08318543434
0.3361458182	0.08374657482
0.3363541663	0.08023408055
0.3365624845	0.08010312915
0.3367708325	0.07999447733
0.3369791508	0.08434376121
0.3371874988	0.07993596792
0.3373958468	0.08208832145
0.3376041651	0.07993438095
0.3378125131	0.08197953552
0.3380208313	0.08243103325
0.3382291794	0.08156733215
0.3384374976	0.08120921999
0.3386458158	0.08204203844
0.3388541639	0.08007219434
0.3390624821	0.07973649353
0.3392708302	0.08246956766
0.3394791782	0.08009009063
0.3396874964	0.08265545964
0.3398958445	0.08332374692
0.3401041627	0.08264403045
0.3403125107	0.0830123201
0.3405208588	0.08205538988
0.3407291472	0.08464413136
0.3409374952	0.08359026909
0.3411458135	0.08371700346
0.3413541615	0.08058213443
0.3415625095	0.08231954277
0.3417708278	0.08212034404
0.3419791758	0.08011907339
0.342187494	0.08293776959
0.3423958421	0.08001756668
0.3426041901	0.08220510185
0.3428124785	0.08203712851
0.3430208266	0.08457512408
0.3432291448	0.0798964873
0.3434374928	0.08203109354
0.3436458409	0.0799504742
0.3438541591	0.082323201
0.3440625072	0.07997262478
0.3442708254	0.08182221651
0.3444791734	0.08231941611
0.3446875215	0.0805478543
0.3448958397	0.08253276348
0.3451041579	0.08116281778
0.3453124762	0.08182287216
0.3455208242	0.07977428287
0.3457291722	0.08019606024
0.3459374905	0.0820536986
0.3461458385	0.08336485922
0.3463541567	0.08014282584
0.3465625048	0.08187225461
0.3467708528	0.08119689673
0.346979171	0.08166620135
0.3471875191	0.07983348519
0.3473958075	0.08279942721
0.3476041555	0.07959304005
0.3478125036	0.08178502321
0.3480208218	0.08221001178
0.3482291698	0.07983703166
0.3484374881	0.08221720904
0.3486458361	0.0826767534
0.3488541842	0.07973552495
0.3490625024	0.08171031624
0.3492708504	0.08198572695
0.3494791389	0.08192411065
0.3496874869	0.08169294149
0.3498958349	0.08347894996
0.3501041532	0.08756088465
0.3503125012	0.08239432424
0.3505208194	0.08198844641
0.3507291675	0.0835686177
0.3509375155	0.08287050575
0.3511458337	0.08373439312
0.3513541818	0.08312123269
0.3515625	0.08040113747
0.3517708182	0.08357677609
0.3519791663	0.07973002642
0.3521874845	0.0828768611
0.3523958325	0.0827562958
0.3526041508	0.08016922325
0.3528124988	0.07990843058
0.3530208468	0.08394341171
0.3532291651	0.07982548326
0.3534375131	0.08284196258
0.3536458313	0.0797303319
0.3538541794	0.08013124019
0.3540624976	0.08240386844
0.3542708158	0.08361010253
0.3544791639	0.08235599101
0.3546874821	0.08244411647
0.3548958302	0.07990457118
0.3551041782	0.08267919719
0.3553124964	0.07996045798
0.3555208445	0.08102347702
0.3557291627	0.07981708646
0.3559375107	0.07969214022
0.3561458588	0.08316637576
0.3563541472	0.07981388271
0.3565624952	0.08290605992
0.3567708135	0.08137590438
0.3569791615	0.07985556871
0.3571875095	0.07990887016
0.3573958278	0.08048095554
0.3576041758	0.07969515771
0.357812494	0.07992398739
0.3580208421	0.07985367626
0.3582291901	0.08091508597
0.3584374785	0.08352509886
0.3586458266	0.08356485516
0.3588541448	0.08239921182
0.3590624928	0.07998202741
0.3592708409	0.08384998888
0.3594791591	0.0799311772
0.3596875072	0.08372748643
0.3598958254	0.08114465326
0.3601041734	0.08178018034
0.3603125215	0.08241482824
0.3605208397	0.08129873872
0.3607291579	0.08284775913
0.3609374762	0.0799228996
0.3611458242	0.08410920203
0.3613541722	0.07994692028
0.3615624905	0.08204554021
0.3617708385	0.08010468632
0.3619791567	0.08208240569
0.3621875048	0.082097359
0.3623958528	0.08327344805
0.362604171	0.08181324601
0.3628125191	0.07977589965
0.3630208075	0.08122947812
0.3632291555	0.07982004434
0.3634375036	0.08302278817
0.3636458218	0.082569547
0.3638541698	0.08049210906
0.3640624881	0.08126670867
0.3642708361	0.08101988584
0.3644791842	0.07957059145
0.3646875024	0.07955753058
0.3648958504	0.08180965483
0.3651041389	0.08279422671
0.3653124869	0.08267396688
0.3655208349	0.07953169942
0.3657291532	0.08219493926
0.3659375012	0.08298304677
0.3661458194	0.08202131093
0.3663541675	0.07959733158
0.3665625155	0.07952606678
0.3667708337	0.08169534802
0.3669791818	0.07965727895
0.3671875	0.08460883796
0.3673958182	0.08225052804
0.3676041663	0.08167372644
0.3678124845	0.08151973039
0.3680208325	0.08121178299
0.3682291508	0.07950710505
0.3684374988	0.07968185097
0.3686458468	0.07977291197
0.3688541651	0.07962860912
0.3690625131	0.07980678976
0.3692708313	0.07964646071
0.3694791794	0.0839163661
0.3696874976	0.07957391441
0.3698958158	0.07936562598
0.3701041639	0.08325946331
0.3703124821	0.07957027853
0.3705208302	0.07960849255
0.3707291782	0.08210460842
0.3709374964	0.0795339942
0.3711458445	0.08220407367
0.3713541627	0.08243091404
0.3715625107	0.08193086088
0.3717708588	0.07943993062
0.3719791472	0.08356302977
0.3721874952	0.08188122511
0.3723958135	0.08185343444
0.3726041615	0.08080544323
0.3728125095	0.08142114431
0.3730208278	0.07950977981
0.3732291758	0.07950598747
0.373437494	0.0794448778
0.3736458421	0.08328316361
0.3738541901	0.07927396148
0.3740624785	0.07957211137
0.3742708266	0.07919952273
0.3744791448	0.08306418359
0.3746874928	0.08327448368
0.3748958409	0.08247716725
0.3751041591	0.08301592618
0.3753125072	0.07948336005
0.3755208254	0.07965793461
0.3757291734	0.07940118015
0.3759375215	0.07920958847
0.3761458397	0.0795353353
0.3763541579	0.08343210816
0.3765624762	0.07938153297
0.3767708242	0.08295487612
0.3769791722	0.07951468974
0.3771874905	0.08403635025
0.3773958385	0.08226438612
0.3776041567	0.08254437894
0.3778125048	0.08260520548
0.3780208528	0.07936698943
0.378229171	0.08263604343
0.3784375191	0.08180171251
0.3786458075	0.08286398649
0.3788541555	0.0809231624
0.3790625036	0.08209182322
0.3792708218	0.08128006756
0.3794791698	0.08141558617
0.3796874881	0.08137200028
0.3798958361	0.08305563033
0.3801041842	0.08102148026
0.3803125024	0.08276600391
0.3805208504	0.07910848409
0.3807291389	0.08185703307
0.3809374869	0.08216262609
0.3811458349	0.07926199585
0.3813541532	0.08113947511
0.3815625012	0.08119495958
0.3817708194	0.07945034653
0.3819791675	0.07973848283
0.3821875155	0.08228246868
0.3823958337	0.07934850454
0.3826041818	0.0794524923
0.3828125	0.07916883379
0.3830208182	0.08206264675
0.3832291663	0.08145068586
0.3834374845	0.07938010246
0.3836458325	0.08237019926
0.3838541508	0.08314775676
0.3840624988	0.07922863215
0.3842708468	0.07936798781
0.3844791651	0.08163967729
0.3846875131	0.08346270025
0.3848958313	0.08131184429
0.3851041794	0.08126281202
0.3853124976	0.0791406557
0.3855208158	0.08259474486
0.3857291639	0.07891891152
0.3859374821	0.0801731497
0.3861458302	0.07898709178
0.3863541782	0.08144656569
0.3865624964	0.08271683753
0.3867708445	0.08132261783
0.3869791627	0.08234998584
0.3871875107	0.07935729623
0.3873958588	0.08256663382
0.3876041472	0.08251851797
0.3878124952	0.07914699614
0.3880208135	0.07913149893
0.3882291615	0.08224990219
0.3884375095	0.08148984611
0.3886458278	0.08254766464
0.3888541758	0.07934641838
0.389062494	0.08194183558
0.3892708421	0.08291358501
0.3894791901	0.08275301009
0.3896874785	0.08146948367
0.3898958266	0.08069682866
0.3901041448	0.07913789153
0.3903124928	0.08193577081
0.3905208409	0.07919731736
0.3907291591	0.08067413419
0.3909375072	0.08232416958
0.3911458254	0.07887545228
0.3913541734	0.08179611713
0.3915625215	0.08177015185
0.3917708397	0.08100734651
0.3919791579	0.08091798425
0.3921874762	0.08097752929
0.3923958242	0.0812709257
0.3926041722	0.08309032768
0.3928124905	0.08197440952
0.3930208385	0.07945096493
0.3932291567	0.08076575398
0.3934375048	0.08269391209
0.3936458528	0.08142098784
0.393854171	0.07910171151
0.3940625191	0.08048008382
0.3942708075	0.07912485301
0.3944791555	0.08154896647
0.3946875036	0.08185949922
0.3948958218	0.07908267528
0.3951041698	0.08354496211
0.3953124881	0.08355151862
0.3955208361	0.08131874353
0.3957291842	0.08174018562
0.3959375024	0.07905481756
0.3961458504	0.07933470607
0.3963541389	0.08239342272
0.3965624869	0.08125291765
0.3967708349	0.0808795616
0.3969791532	0.08191048354
0.3971875012	0.08278298378
0.3973958194	0.0791446045
0.3976041675	0.08168900758
0.3978125155	0.08155608922
0.3980208337	0.07891342044
0.3982291818	0.08364591002
0.3984375	0.07899047434
0.3986458182	0.08332340419
0.3988541663	0.07895684987
0.3990624845	0.07906726748
0.3992708325	0.08124411106
0.3994791508	0.08081851155
0.3996874988	0.08097918332
0.3998958468	0.08134390414
0.4001041651	0.08280566335
0.4003125131	0.07903208584
0.4005208313	0.07915640622
0.4007291794	0.08158319443
0.4009374976	0.07891727239
0.4011458158	0.07919482887
0.4013541639	0.07889436185
0.4015624821	0.08103323728
0.4017708302	0.07887827605
0.4019791782	0.08143623173
0.4021874964	0.08247278631
0.4023958445	0.08097874373
0.4026041627	0.07903258502
0.4028125107	0.0831040889
0.4030208588	0.07878945023
0.4032291472	0.07897138596
0.4034374952	0.0818009302
0.4036458135	0.07877706736
0.4038541615	0.08254277706
0.4040625095	0.0819934532
0.4042708278	0.08143975586
0.4044791758	0.07887235284
0.404687494	0.07875140011
0.4048958421	0.07878047973
0.4051041901	0.07889929414
0.4053124785	0.07886102051
0.4055208266	0.08117473871
0.4057291448	0.07887417823
0.4059374928	0.0788320303
0.4061458409	0.08334221691
0.4063541591	0.07888340205
0.4065625072	0.07894617319
0.4067708254	0.08291953802
0.4069791734	0.08032458276
0.4071875215	0.07893657684
0.4073958397	0.07878506929
0.4076041579	0.08097356558
0.4078124762	0.08144381642
0.4080208242	0.08198007196
0.4082291722	0.07973127067
0.4084374905	0.0806088075
0.4086458385	0.07897594571
0.4088541567	0.08213254064
0.4090625048	0.08177705854
0.4092708528	0.07886235416
0.409479171	0.08216991276
0.4096875191	0.08236960322
0.4098958075	0.08182133734
0.4101041555	0.07896008343
0.4103125036	0.08060696721
0.4105208218	0.07889088243
0.4107291698	0.07898234576
0.4109374881	0.08250647038
0.4111458361	0.08042325824
0.4113541842	0.08238853514
0.4115625024	0.08318898082
0.4117708504	0.08170384914
0.4119791389	0.07880468667
0.4121874869	0.07935617864
0.4123958349	0.08203081042
0.4126041532	0.08225599676
0.4128125012	0.07885400206
0.4130208194	0.0816192776
0.4132291675	0.07895132899
0.4134375155	0.07875584066
0.4136458337	0.07865610719
0.4138541818	0.08270593733
0.4140625	0.08061435819
0.4142708182	0.07886030525
0.4144791663	0.08078299463
0.4146874845	0.08105869591
0.4148958325	0.08083266765
0.4151041508	0.07864552736
0.4153124988	0.08298267424
0.4155208468	0.07876911759
0.4157291651	0.07863882929
0.4159375131	0.0789078027
0.4161458313	0.07869247347
[truncated: 4,453 more rows]
[truncated: 1 more columns]
