# Supplementary material for: Arabidopsis eIF4E1 protects the translational machinery during TuMV infection and restricts virus accumulation
Source: PLoS Pathog. 2023 Nov 20;19(11):e1011417. doi: 10.1371/journal.ppat.1011417 (PMC10721207; doi:10.1371/journal.ppat.1011417)
Supplement: S1 Supporting Dataset — (ZIP) [file ppat.1011417.s010.zip › Fig 1/Fig 1c-d (Polysome profiles and quantification data + script)/f4e_TUMV2.csv]

f4e TuMV - 2
Time (min)	Abs
0.0001041666692	0.091508843
0.000312499993	0.09205751866
0.0005208333605	0.09109468013
0.000729166728	0.09160737693
0.0009375000373	0.09236567467
0.001145833405	0.09279326349
0.001354166772	0.09214702249
0.001562500023	0.09202347696
0.001770833391	0.09215086699
0.001979166642	0.09129551798
0.002187500009	0.0907523334
0.002395833377	0.09186717123
0.002604166744	0.09164289385
0.002812500112	0.08903122693
0.003020833246	0.0911012888
0.003229166614	0.09060139954
0.003437499981	0.09209834784
0.003645833349	0.08929243684
0.003854166716	0.09242792428
0.004062499851	0.09174830467
0.004270833451	0.09266260266
0.004479167052	0.09319483489
0.004687500186	0.08934515715
0.004895833321	0.0923692286
0.005104166921	0.09261114895
0.005312500056	0.09213793278
0.005520833656	0.09312532097
0.005729166791	0.09285073727
0.005937499925	0.09253477305
0.006145833526	0.09140272439
0.00635416666	0.09189362079
0.006562500261	0.09163036197
0.006770833395	0.09367781132
0.00697916653	0.09370841831
0.00718750013	0.09286358953
0.007395833265	0.09238520265
0.007604166865	0.09222694486
0.0078125	0.09212628752
0.008020833135	0.0921536833
0.008229167201	0.09206970781
0.008437500335	0.09283772111
0.00864583347	0.09169977158
0.008854167536	0.09223242104
0.009062500671	0.09258981049
0.009270833805	0.09361958504
0.00947916694	0.09258554876
0.009687500075	0.09110493213
0.00989583414	0.09161329269
0.01010416728	0.0946329385
0.01031250041	0.09669122845
0.01052083354	0.09390844405
0.01072916668	0.0992205441
0.01093750075	0.100784868
0.01114583388	0.1054077446
0.01135416701	0.1839073747
0.01156250015	0.3529863954
0.01177083328	0.2802144587
0.01197916735	0.1522863209
0.01218750048	0.1600749344
0.01239583362	0.1835399121
0.01260416675	0.198698774
0.01281249989	0.2061523646
0.01302083395	0.2125870138
0.01322916709	0.2182207853
0.01343750022	0.2114270329
0.01364583336	0.2042466998
0.01385416649	0.190217942
0.01406250056	0.1852123886
0.01427083369	0.1866705269
0.01447916683	0.1840839386
0.01468749996	0.1815287769
0.0148958331	0.1801901311
0.01510416716	0.1781784147
0.0153125003	0.1770205945
0.01552083343	0.1761678606
0.01572916657	0.17510809
0.0159374997	0.1723671705
0.0161458347	0.1686695069
0.01635416783	0.1686838865
0.01656250097	0.1678655297
0.0167708341	0.1643187553
0.01697916724	0.163454175
0.01718750037	0.1650215983
0.01739583351	0.1631522924
0.0176041685	0.1626489908
0.01781249978	0.1619558483
0.01802083477	0.1614282727
0.01822916605	0.161258027
0.01843750104	0.1598883867
0.01864583418	0.16035375
0.01885416731	0.1582262814
0.01906250045	0.158009544
0.01927083358	0.1584183872
0.01947916672	0.1574658304
0.01968750171	0.1560346633
0.01989583299	0.1551094353
0.02010416798	0.1537033319
0.02031249925	0.153749913
0.02052083425	0.1520296782
0.02072916739	0.1499121934
0.02093750052	0.1491031647
0.02114583366	0.1492752731
0.02135416679	0.1472498477
0.02156249993	0.1463265568
0.02177083492	0.1447048485
0.02197916619	0.1441933662
0.02218750119	0.1439430863
0.02239583246	0.1410382539
0.02260416746	0.1414099187
0.0228125006	0.140637666
0.02302083373	0.1393069327
0.02322916687	0.1394562274
0.0234375	0.1367660314
0.02364583313	0.1390014142
0.02385416813	0.1369486898
0.0240624994	0.1384736449
0.0242708344	0.135979265
0.02447916567	0.1352660507
0.02468750067	0.1361288279
0.02489583381	0.1335460246
0.02510416694	0.1343083382
0.02531250007	0.1336969435
0.02552083321	0.1302860528
0.02572916634	0.1328393221
0.02593750134	0.1324619651
0.02614583261	0.1318438351
0.02635416761	0.1301134378
0.02656249888	0.1318320483
0.02677083388	0.1289075017
0.02697916701	0.1305883378
0.02718750015	0.1295978874
0.02739583328	0.1296112388
0.02760416642	0.1268788874
0.02781249955	0.1295900643
0.02802083455	0.1296868473
0.02822916582	0.1285963953
0.02843750082	0.130188182
0.02864583209	0.1306227744
0.02885416709	0.1294980794
0.02906250022	0.126890704
0.02927083336	0.1273703277
0.02947916649	0.1285350621
0.02968749963	0.1279192418
0.02989583276	0.1276754737
0.03010416776	0.1263572276
0.03031249903	0.1261207461
0.03052083403	0.1269988269
0.0307291653	0.1256290972
0.0309375003	0.1262057126
0.0311458353	0.1285654157
0.03135416657	0.1254502386
0.0315624997	0.1251395196
0.03177083284	0.1273993403
0.03197916597	0.1261119246
0.03218750283	0.1241649166
0.03239583224	0.1238028631
0.0326041691	0.1245889664
0.03281249851	0.1247725487
0.03302083537	0.1229474992
0.0332291685	0.1223140135
0.03343750164	0.1220390648
0.03364583477	0.1213769391
0.03385416791	0.1180173308
0.03406250104	0.119452782
0.03427083418	0.1203780174
0.03447916731	0.1190869361
0.03468750045	0.1163427383
0.03489583358	0.1189632416
0.03510417044	0.1194994748
0.03531249985	0.1183997467
0.03552083299	0.1186673045
0.03572916612	0.1186642423
0.03593750298	0.1194221079
0.03614583611	0.1209845766
0.03635416552	0.1231561974
0.03656249866	0.1214229912
0.03677083552	0.1184114143
0.03697916865	0.1172750667
0.03718750179	0.1172643155
0.0373958312	0.1174905896
0.03760416806	0.11669337
0.03781250119	0.1176257059
0.03802083433	0.1160995066
0.03822916746	0.1165894195
0.0384375006	0.1158839613
0.03864583373	0.1166102067
0.03885416687	0.1164876521
0.0390625	0.1158819348
0.03927083686	0.1156813949
0.03947916627	0.1162483022
0.0396874994	0.1159703061
0.03989583254	0.1163487211
0.0401041694	0.1129325107
0.04031250253	0.1157862842
0.04052083194	0.1170092523
0.04072916508	0.1154117584
0.04093750194	0.1138716415
0.04114583507	0.1155096292
0.04135416821	0.1152007431
0.04156249762	0.1168352216
0.04177083448	0.1161352247
0.04197916761	0.1174536422
0.04218750075	0.1123107076
0.04239583388	0.1150334477
0.04260416701	0.1134889498
0.04281250015	0.1152717918
0.04302083328	0.1159675643
0.04322916642	0.1155243516
0.04343750328	0.1139414907
0.04364583269	0.1151823848
0.04385416582	0.1149688438
0.04406249896	0.1162617654
0.04427083582	0.11662101
0.04447916895	0.1160097271
0.04468749836	0.1169455722
0.0448958315	0.115223527
0.04510416836	0.1155739352
0.04531250149	0.1151159033
0.04552083462	0.1151377037
0.04572916403	0.1156387255
0.04593750089	0.1147368401
0.04614583403	0.115649201
0.04635416716	0.1153277606
0.04656250402	0.1157690138
0.04677083343	0.1165710688
0.04697916657	0.1157840863
0.0471874997	0.1150814593
0.04739583656	0.1157238707
0.0476041697	0.1165539399
0.04781249911	0.1170034856
0.04802083224	0.1148574427
0.0482291691	0.1152509302
0.04843750224	0.1151381806
0.04864583537	0.1173729748
0.04885416478	0.1150545329
0.04906250164	0.115884468
0.04927083477	0.1159457937
0.04947916791	0.1137581989
0.04968750104	0.116536364
0.04989583418	0.1167509109
0.05010416731	0.1137142703
0.05031250045	0.1163824946
0.05052083358	0.1159936637
0.05072917044	0.116294995
0.05093749985	0.1141155735
0.05114583299	0.1148663461
0.05135416612	0.1160761416
0.05156250298	0.1152010784
0.05177083611	0.1147552133
0.05197916552	0.1150313243
0.05218749866	0.1145068407
0.05239583552	0.1146640927
0.05260416865	0.1135362834
0.05281250179	0.1137352884
0.0530208312	0.1144857481
0.05322916806	0.114979744
0.05343750119	0.1137369722
0.05364583433	0.1151692942
0.05385416746	0.1155490726
0.0540625006	0.1145189703
0.05427083373	0.1111430079
0.05447916687	0.1148549169
0.0546875	0.1160135791
0.05489583686	0.1133277193
0.05510416627	0.1124973521
0.0553124994	0.1137640476
0.05552083254	0.1121855751
0.0557291694	0.1131401509
0.05593750253	0.1138437465
0.05614583194	0.1120593697
0.05635416508	0.1103885546
0.05656250194	0.1129808575
0.05677083507	0.1122601852
0.05697916821	0.112640284
0.05718749762	0.1108375192
0.05739583448	0.1111611947
0.05760416761	0.1123910099
0.05781250075	0.1123530492
0.05802083388	0.1122226417
0.05822916701	0.1125992909
0.05843750015	0.1140752807
0.05864583328	0.1124885604
0.05885416642	0.1123073548
0.05906250328	0.1127670631
0.05927083269	0.1121003181
0.05947916582	0.1119860634
0.05968749896	0.1088201851
0.05989583582	0.1122723222
0.06010416895	0.1111221462
0.06031249836	0.1117617041
0.0605208315	0.111415796
0.06072916836	0.111079216
0.06093750149	0.1102315485
0.06114583462	0.1107230261
0.06135416403	0.111129269
0.06156250089	0.1106908619
0.06177083403	0.111510016
0.06197916716	0.11203444
0.06218750402	0.1114603579
0.06239583343	0.111939773
0.06260416657	0.110401243
0.0628124997	0.1103132665
0.06302083284	0.1104770526
0.06322916597	0.1095536873
0.06343749911	0.1071381047
0.06364583224	0.1111174673
0.06385416538	0.1098547131
0.06406249851	0.1098639816
0.0642708391	0.1099083871
0.06447916478	0.1107567325
0.06468749791	0.1094245538
0.06489583105	0.1065513641
0.06510417163	0.1091827676
0.06531250477	0.1089091897
0.06552083045	0.1094969288
0.06572916359	0.1085065529
0.06593750417	0.1061925888
0.06614583731	0.1089814752
0.06635417044	0.1098363101
0.06656249613	0.1088870987
0.06677083671	0.1089769229
0.06697916985	0.1087564379
0.06718750298	0.1085240319
0.06739582866	0.1084183231
0.06760416925	0.1071149856
0.06781250238	0.1083371937
0.06802083552	0.107650809
0.06822916865	0.1080382466
0.06843750179	0.1082305014
0.06864583492	0.1092242151
0.06885416806	0.1078373194
0.06906250119	0.1077980027
0.06927083433	0.108487606
0.06947916746	0.1062802598
0.0696875006	0.1073386148
0.06989583373	0.1068965048
0.07010417432	0.1080530882
0.0703125	0.1066175029
0.07052083313	0.1080235094
0.07072916627	0.1051469818
0.0709374994	0.1043349877
0.07114583999	0.1085716262
0.07135416567	0.1071827039
0.07156249881	0.104628332
0.07177083939	0.1071529463
0.07197916508	0.1071221083
0.07218750566	0.1051113009
0.07239583135	0.1037257612
0.07260416448	0.1034836471
0.07281250507	0.1063346565
0.07302083075	0.1078402027
0.07322917134	0.1067980453
0.07343750447	0.1051915362
0.07364583015	0.1054044142
0.07385417074	0.1061253548
0.07406249642	0.1066533104
0.07427083701	0.1054325253
0.07447917014	0.1055109054
0.07468749583	0.1057076231
0.07489583641	0.1052389294
0.07510416955	0.1071640179
0.07531250268	0.1055127531
0.07552083582	0.1051880717
0.0757291615	0.1054515019
0.07593750209	0.1065071672
0.07614583522	0.1058851406
0.07635416836	0.1054373085
0.07656250149	0.106806621
0.07677083462	0.1049346924
0.07697916776	0.1046343297
0.07718750089	0.1051051691
0.07739584148	0.1068089381
0.07760416716	0.1060390323
0.0778125003	0.1059861332
0.07802083343	0.1043307409
0.07822916657	0.1061940789
0.07843750715	0.1017107219
0.07864583284	0.1058884114
0.07885416597	0.1054141745
0.07906250656	0.1052096114
0.07927083224	0.1044124812
0.07947917283	0.1056545004
0.07968749851	0.1045478061
0.07989583164	0.1018829793
0.08010417223	0.1049822941
0.08031249791	0.1042240784
0.0805208385	0.1047333479
0.08072917163	0.1043399572
0.08093749732	0.1053122953
0.0811458379	0.1016952172
0.08135416359	0.1016478464
0.08156250417	0.1065051854
0.08177083731	0.1061950326
0.08197916299	0.1050779969
0.08218750358	0.1035926268
0.08239583671	0.10547892
0.08260416985	0.1043580323
0.08281250298	0.1052859351
0.08302082866	0.1036138535
0.08322916925	0.1008212045
0.08343750238	0.1044114232
0.08364583552	0.105398275
0.08385416865	0.1055751666
0.08406250179	0.1027244627
0.08427083492	0.1039485708
0.08447916806	0.1043630317
0.08468750119	0.1008962393
0.08489583433	0.1041368172
0.08510416746	0.1035884842
0.0853125006	0.1036069542
0.08552083373	0.1035958156
0.08572917432	0.1034488603
0.0859375	0.1011697501
0.08614583313	0.103680633
0.08635416627	0.1037686542
0.0865624994	0.1029966697
0.08677083999	0.1034253389
0.08697916567	0.1029719636
0.08718749881	0.1036087573
0.08739583939	0.1014906242
0.08760416508	0.103023611
0.08781250566	0.1030633897
0.08802083135	0.10048455
0.08822916448	0.1024503633
0.08843750507	0.102178663
0.08864583075	0.09974127263
0.08885417134	0.1023131981
0.08906250447	0.1001729593
0.08927083015	0.1026049852
0.08947917074	0.103980504
0.08968749642	0.1018375531
0.08989583701	0.1028085202
0.09010417014	0.1012657657
0.09031249583	0.1028823629
0.09052083641	0.1027617902
0.09072916955	0.1021345854
0.09093750268	0.1025038213
0.09114583582	0.1024972349
0.0913541615	0.1032984033
0.09156250209	0.1033147275
0.09177083522	0.1027656868
0.09197916836	0.09996312112
0.09218750149	0.1026951149
0.09239583462	0.1033318341
0.09260416776	0.1031256542
0.09281250089	0.1021517068
0.09302084148	0.1025383994
0.09322916716	0.1020529121
0.0934375003	0.1015480831
0.09364583343	0.1022627503
0.09385416657	0.09959249198
0.09406250715	0.1003888398
0.09427083284	0.1019514874
0.09447916597	0.09941840172
0.09468750656	0.1029413193
0.09489583224	0.1024909392
0.09510417283	0.1022668108
0.09531249851	0.1038644537
0.09552083164	0.1022391617
0.09572917223	0.1015428156
0.09593749791	0.1024793386
0.0961458385	0.103042677
0.09635417163	0.101976037
0.09656249732	0.1027347296
0.0967708379	0.1014978811
0.09697916359	0.1022859067
0.09718750417	0.1021437868
0.09739583731	0.09947738051
0.09760416299	0.1011095345
0.09781250358	0.1016956717
0.09802083671	0.1002667323
0.09822916985	0.09954462945
0.09843750298	0.1004333943
0.09864582866	0.09888743609
0.09885416925	0.1019819677
0.09906250238	0.1031695679
0.09927083552	0.1016861498
0.09947916865	0.1018472388
0.09968750179	0.1025865898
0.09989583492	0.1023961976
0.1001041681	0.1014324874
0.1003125012	0.101800248
0.1005208343	0.1016732305
0.1007291675	0.101271227
0.1009375006	0.1012413502
0.1011458337	0.1015148535
0.1013541743	0.1010975093
0.1015625	0.1029824018
0.1017708331	0.1023083478
0.1019791663	0.101640977
0.1021874994	0.1012024954
0.10239584	0.1017968729
0.1026041657	0.1011875272
0.1028124988	0.1033242792
0.1030208394	0.1013937742
0.1032291651	0.101543799
0.1034375057	0.1024748459
0.1036458313	0.1030735001
0.1038541645	0.1022393927
0.1040625051	0.1008458585
0.1042708308	0.09890459478
0.1044791713	0.09889851511
0.1046875045	0.1019657254
0.1048958302	0.1015594304
0.1051041707	0.1016369164
0.1053124964	0.101754725
0.105520837	0.1013877913
0.1057291701	0.1019551232
0.1059374958	0.1014786214
0.1061458364	0.102086544
0.1063541695	0.101026848
0.1065625027	0.1010342687
0.1067708358	0.1008152291
0.1069791615	0.1032812968
0.1071875021	0.1024402082
0.1073958352	0.1030787155
0.1076041684	0.1015040949
0.1078125015	0.1025205031
0.1080208346	0.1025792807
0.1082291678	0.1012889743
0.1084375009	0.100550063
0.1086458415	0.1019004881
0.1088541672	0.1028421447
0.1090625003	0.1013815477
0.1092708334	0.1025973409
0.1094791666	0.09934362024
0.1096875072	0.1010102928
0.1098958328	0.10090819
0.110104166	0.1017540768
0.1103125066	0.1024492532
0.1105208322	0.09894458205
0.1107291728	0.1026171446
0.1109374985	0.1016682908
0.1111458316	0.10164202
0.1113541722	0.1000026837
0.1115624979	0.1020589694
0.1117708385	0.1014398783
0.1119791716	0.1012178585
0.1121874973	0.1017281562
0.1123958379	0.1008216292
0.1126041636	0.1025390923
0.1128125042	0.1010586023
0.1130208373	0.1028297096
0.113229163	0.1005950943
0.1134375036	0.09829309583
0.1136458367	0.100033544
0.1138541698	0.1004559994
0.114062503	0.101281099
0.1142708287	0.1016821638
0.1144791692	0.09804273397
0.1146875024	0.1003844365
0.1148958355	0.1009579673
0.1151041687	0.1002228409
0.1153125018	0.1003200859
0.1155208349	0.1010806561
0.1157291681	0.1002417877
0.1159375012	0.09807939082
0.1161458343	0.09900859743
0.1163541675	0.09766244888
0.1165625006	0.09788797796
0.1167708337	0.1018461883
0.1169791743	0.1005521193
0.1171875	0.1000209972
0.1173958331	0.1015094295
0.1176041663	0.10113208
0.1178124994	0.1016949192
0.11802084	0.09918756038
0.1182291657	0.09762050956
0.1184374988	0.1015195325
0.1186458394	0.09805615991
0.1188541651	0.101097025
0.1190625057	0.1005837396
0.1192708313	0.1001173779
0.1194791645	0.1004515663
0.1196875051	0.1007456258
0.1198958308	0.0995427072
0.1201041713	0.1006793305
0.1203125045	0.1010433808
0.1205208302	0.09892715514
0.1207291707	0.09957692772
0.1209374964	0.1000513732
0.121145837	0.1010275036
0.1213541701	0.1006250232
0.1215624958	0.09960658848
0.1217708364	0.1002333462
0.1219791695	0.09975332022
0.1221875027	0.1002021432
0.1223958358	0.09976898879
0.1226041615	0.09995129704
0.1228125021	0.09984188527
0.1230208352	0.09946677089
0.1232291684	0.1009060666
0.1234375015	0.1009254381
0.1236458346	0.1003903076
0.1238541678	0.1000382081
0.1240625009	0.09977677464
0.1242708415	0.09897520393
0.1244791672	0.09875895828
0.1246875003	0.1007525772
0.1248958334	0.09881030768
0.125104174	0.09934499115
0.1253125072	0.1005491838
0.1255208403	0.100312449
0.1257291734	0.09865696728
0.1259375066	0.09659958631
0.1261458397	0.09659841657
0.1263541728	0.09708943218
0.126562506	0.09637730569
0.1267708391	0.09914527833
0.1269791722	0.09640814364
0.1271875054	0.09852316976
0.1273958385	0.1001923904
0.1276041716	0.09964650869
0.1278125048	0.09875970334
0.1280208379	0.09840266407
0.128229171	0.09774086624
0.1284375191	0.09865417331
0.1286458373	0.09933295101
0.1288541704	0.09856178612
0.1290625036	0.09887456149
0.1292708367	0.09589672089
0.1294791847	0.09711503983
0.129687503	0.0983935073
0.1298958361	0.09584710747
0.1301041842	0.09993943572
0.1303125024	0.0988797918
0.1305208504	0.1005317941
0.1307291687	0.09952125698
0.1309375018	0.09795991331
0.1311458498	0.09961205721
0.1313541681	0.09767885506
0.1315625161	0.0997460559
0.1317708492	0.09950299561
0.1319791675	0.09780470282
0.1321875155	0.09746697545
0.1323958337	0.09919813275
0.1326041818	0.098011069
0.1328125149	0.09845782816
0.1330208331	0.09581511468
0.1332291812	0.09673505276
0.1334375143	0.09829254448
0.1336458325	0.09813117981
0.1338541806	0.09773587435
0.1340625137	0.0984357819
0.1342708468	0.09797421843
0.13447918	0.09810346365
0.1346874982	0.09846477956
0.1348958462	0.0954246223
0.1351041794	0.09853745997
0.1353125125	0.09772553295
0.1355208457	0.0979866758
0.1357291639	0.09755193442
0.1359375119	0.09831237793
0.1361458451	0.09843341261
0.1363541782	0.09530661255
0.1365625113	0.09533692151
0.1367708445	0.09562686086
0.1369791776	0.09837730229
0.1371875107	0.09741695225
0.1373958439	0.09544319659
0.137604177	0.09914143384
0.1378125101	0.09935165942
0.1380208433	0.09796030074
0.1382291764	0.09795809537
0.1384375095	0.09728749096
0.1386458427	0.0976632908
0.1388541758	0.09913916141
0.1390625238	0.09863682836
0.1392708421	0.09789073467
0.1394791752	0.09747646749
0.1396875083	0.09710144252
0.1398958415	0.09620457143
0.1401041895	0.09940850735
0.1403125077	0.09881862253
0.1405208409	0.0951878354
0.140729174	0.0968464613
0.1409375072	0.09538637847
0.1411458552	0.09676329046
0.1413541734	0.09672644734
0.1415625066	0.09665539861
0.1417708397	0.09611215442
0.1419791728	0.09619358927
0.1421875209	0.09738054127
0.142395854	0.09749918431
0.1426041722	0.0979039371
0.1428125054	0.09472777694
0.1430208385	0.09482250363
0.1432291865	0.09791778028
0.1434375197	0.09495294839
0.1436458379	0.0981073305
0.143854171	0.09488620609
0.1440625042	0.09855578095
0.1442708522	0.09698463231
0.1444791853	0.09785334766
0.1446875036	0.09672810137
0.1448958367	0.0966578871
0.1451041698	0.09800159931
0.1453125179	0.09717130661
0.145520851	0.09484811127
0.1457291842	0.09722929448
0.1459375024	0.09533102065
0.1461458355	0.09473782033
0.1463541836	0.0967111811
0.1465625167	0.09705049545
0.1467708498	0.09670248628
0.1469791681	0.09728049487
0.1471875012	0.09712827951
0.1473958492	0.09653685987
0.1476041824	0.09535207599
0.1478125155	0.09657601267
0.1480208337	0.09641421586
0.1482291669	0.09706234187
0.1484375149	0.0986090824
0.148645848	0.09638413042
0.1488541812	0.09476448596
0.1490625143	0.09547416121
0.1492708325	0.09832438827
0.1494791806	0.0967862606
0.1496875137	0.09642446041
0.1498958468	0.09592673928
0.15010418	0.09432594478
0.1503124982	0.09441694617
0.1505208462	0.09413141757
0.1507291794	0.09462827444
0.1509375125	0.09752105176
0.1511458457	0.09763464332
0.1513541639	0.09552037716
0.1515625119	0.09652741998
0.1517708451	0.09713132679
0.1519791782	0.09747783095
0.1521875113	0.09430390596
0.1523958445	0.09412151575
0.1526041776	0.09424209595
0.1528125107	0.09570494294
0.1530208439	0.09454755485
0.153229177	0.09674841166
0.1534375101	0.09840500355
0.1536458433	0.09403140843
0.1538541764	0.09605237842
0.1540625095	0.09581743926
0.1542708427	0.09676374495
0.1544791758	0.09638024867
0.1546875238	0.09406679869
0.1548958421	0.09410453588
0.1551041752	0.09397059679
0.1553125083	0.09749241173
0.1555208415	0.09632573277
0.1557291895	0.09659502655
0.1559375077	0.09449873865
0.1561458409	0.09709144384
0.156354174	0.09700682759
0.1565625072	0.09634641558
0.1567708552	0.09660941362
0.1569791734	0.09684862942
0.1571875066	0.09397226572
0.1573958397	0.09540453553
0.1576041728	0.0962703526
0.1578125209	0.09384462982
0.158020854	0.09419366717
0.1582291722	0.0937012881
0.1584375054	0.0970858708
0.1586458385	0.09489306808
0.1588541865	0.09591825306
0.1590625197	0.09732920676
0.1592708379	0.09804169089
0.159479171	0.09400578588
0.1596875042	0.09457146376
0.1598958522	0.0937404111
0.1601041853	0.09355725348
0.1603125036	0.09661462158
0.1605208367	0.09692721814
0.1607291698	0.09606978297
0.1609375179	0.09704363346
0.161145851	0.09561088681
0.1613541842	0.09364527464
0.1615625024	0.09516534209
0.1617708355	0.09418556094
0.1619791836	0.09573391825
0.1621875167	0.0970730558
0.1623958498	0.0962401703
0.1626041681	0.09521088004
0.1628125012	0.09369656444
0.1630208492	0.09543561935
0.1632291824	0.09320878983
0.1634375155	0.09408846498
0.1636458337	0.09387450665
0.1638541669	0.09579765797
0.1640625149	0.09561727941
0.164270848	0.09738721699
0.1644791812	0.0966135487
0.1646875143	0.09741034359
0.1648958325	0.09560737759
0.1651041806	0.09333823621
0.1653125137	0.09307528287
0.1655208468	0.0969100073
0.16572918	0.0976863429
0.1659374982	0.09306700528
0.1661458462	0.09707402438
0.1663541794	0.0981927067
0.1665625125	0.09527434409
0.1667708457	0.09563915431
0.1669791639	0.09732515365
0.1671875119	0.09593336284
0.1673958451	0.09501167387
0.1676041782	0.09353272617
0.1678125113	0.09386001527
0.1680208445	0.0950280726
0.1682291776	0.0953502059
0.1684375107	0.09706398845
0.1686458439	0.09488624334
0.168854177	0.09307447821
0.1690625101	0.09535236657
0.1692708433	0.09493239224
0.1694791764	0.09536422789
0.1696875095	0.09545452148
0.1698958427	0.09311772138
0.1701041758	0.09299937636
0.1703125238	0.09295371175
0.1705208421	0.092835024
0.1707291752	0.09303615987
0.1709375083	0.09273678809
0.1711458415	0.0946578905
0.1713541895	0.0927586481
0.1715625077	0.09445079416
0.1717708409	0.09507024288
0.171979174	0.09468856454
0.1721875072	0.09439282119
0.1723958552	0.09416012466
0.1726041734	0.09431876987
0.1728125066	0.09427531809
0.1730208397	0.094872199
0.1732291728	0.09573098272
0.1734375209	0.09539815038
0.173645854	0.09447698295
0.1738541722	0.09529469162
0.1740625054	0.09538824856
0.1742708385	0.09239704907
0.1744791865	0.09614620358
0.1746875197	0.09483806044
0.1748958379	0.09436926991
0.175104171	0.09503489733
0.1753125042	0.09217733145
0.1755208522	0.09258003533
0.1757291853	0.09465585649
0.1759375036	0.09206417203
0.1761458367	0.09614659101
0.1763541698	0.09231790155
0.1765625179	0.09466642141
0.176770851	0.09560530633
0.1769791842	0.09635963291
0.1771875024	0.09568809718
0.1773958355	0.09449960291
0.1776041836	0.09373725951
0.1778125167	0.09235318005
0.1780208498	0.09193255007
0.1782291681	0.09198648483
0.1784375012	0.09415280074
0.1786458492	0.09537835419
0.1788541824	0.09419951588
0.1790625155	0.09431581199
0.1792708337	0.09456931055
0.1794791669	0.09527582675
0.1796875149	0.09384167194
0.179895848	0.09217064828
0.1801041812	0.09225742519
0.1803125143	0.09518361092
0.1805208325	0.09597603977
0.1807291806	0.09565457702
0.1809375137	0.0952796042
0.1811458468	0.0918475017
0.18135418	0.09184190631
0.1815624982	0.09164571017
0.1817708462	0.09158823639
0.1819791794	0.09487719089
0.1821875125	0.09397907555
0.1823958457	0.09606487304
0.1826041639	0.09474677593
0.1828125119	0.09154684097
0.1830208451	0.094416596
0.1832291782	0.09357125312
0.1834375113	0.09472178668
0.1836458445	0.09455981851
0.1838541776	0.09197407216
0.1840625107	0.09332112968
0.1842708439	0.09504595399
0.184479177	0.09477896988
0.1846875101	0.09325393289
0.1848958433	0.09341548383
0.1851041764	0.0914594382
0.1853125095	0.0919495672
0.1855208427	0.09135591984
0.1857291758	0.09267977625
0.1859375238	0.09274980426
0.1861458421	0.09300296754
0.1863541752	0.09355869889
0.1865625083	0.09139116108
0.1867708415	0.09117217362
0.1869791895	0.09531132132
0.1871875077	0.0941747874
0.1873958409	0.09155563265
0.187604174	0.09088436514
0.1878125072	0.0934015587
0.1880208552	0.09263344854
0.1882291734	0.09366807342
0.1884375066	0.09107172489
0.1886458397	0.09513375908
0.1888541728	0.09519063681
0.1890625209	0.09120883793
0.189270854	0.09370761365
0.1894791722	0.09136739373
0.1896875054	0.09098952264
0.1898958385	0.09100104868
0.1901041865	0.09349393845
0.1903125197	0.09386811405
0.1905208379	0.0925726071
0.190729171	0.09132158011
0.1909375042	0.09103319049
0.1911458522	0.0910390988
0.1913541853	0.09069893509
0.1915625036	0.09432192147
0.1917708367	0.09088535607
0.1919791698	0.09381750971
0.1921875179	0.09076927602
0.192395851	0.09244278073
0.1926041842	0.09240239859
0.1928125024	0.09087073803
0.1930208355	0.09081400186
0.1932291836	0.09071472287
0.1934375167	0.09078321606
0.1936458498	0.09074107558
0.1938541681	0.09294665605
0.1940625012	0.09058781713
0.1942708492	0.0939418599
0.1944791824	0.09220415354
0.1946875155	0.09064882249
0.1948958337	0.09051377326
0.1951041669	0.09047933668
0.1953125149	0.09090022743
0.195520848	0.09259010106
0.1957291812	0.09038759023
0.1959375143	0.09284993261
0.1961458325	0.09412141889
0.1963541806	0.09061218053
0.1965625137	0.09302807599
0.1967708468	0.09378901124
0.19697918	0.0927156359
0.1971874982	0.09357385337
0.1973958462	0.0903468281
0.1976041794	0.09034045041
0.1978125125	0.09022594988
0.1980208457	0.09475743026
0.1982291639	0.09218725562
0.1984375119	0.09297166765
0.1986458451	0.09402260184
0.1988541782	0.09427476674
0.1990625113	0.09296108782
0.1992708445	0.09412376583
0.1994791776	0.09229430556
0.1996875107	0.09310027212
0.1998958439	0.09177225083
0.200104177	0.09046062827
0.2003125101	0.09311403334
0.2005208433	0.09188978374
0.2007291764	0.09129165113
0.2009375095	0.0921664536
0.2011458427	0.08990626037
0.2013541758	0.09118121117
0.2015625238	0.08995414525
0.2017708421	0.09157659858
0.2019791752	0.0918353796
0.2021875083	0.09201582521
0.2023958415	0.09181520343
0.2026041895	0.09244127572
0.2028125077	0.09284820408
0.2030208409	0.0917718038
0.203229174	0.0922960341
0.2034375072	0.09277162701
0.2036458552	0.08972653002
0.2038541734	0.09295929223
0.2040625066	0.09232378751
0.2042708397	0.08956446499
0.2044791728	0.09094975889
0.2046875209	0.09143531322
0.204895854	0.08978318423
0.2051041722	0.09178610146
0.2053125054	0.09368602931
0.2055208385	0.09336063266
0.2057291865	0.09255328774
0.2059375197	0.09341169894
0.2061458379	0.09168813378
0.206354171	0.08958174288
0.2065625042	0.08931615949
0.2067708522	0.08939368278
0.2069791853	0.09336095303
0.2071875036	0.09367199242
0.2073958367	0.09132490307
0.2076041698	0.0916384533
0.2078125179	0.0911648944
0.208020851	0.09087347984
0.2082291842	0.09125941992
0.2084375024	0.08929110318
0.2086458355	0.0931096673
0.2088541836	0.08934636414
0.2090625167	0.09138716757
0.2092708498	0.09253656864
0.2094791681	0.08927806467
0.2096875012	0.09321649373
0.2098958492	0.08906739205
0.2101041824	0.09238542616
0.2103125155	0.09184468538
0.2105208337	0.09077482671
0.2107291669	0.09055398405
0.2109375149	0.08902671188
0.211145848	0.0930101797
0.2113541812	0.09272745997
0.2115625143	0.08903379738
0.2117708325	0.09154924005
0.2119791806	0.09158561379
0.2121875137	0.09162138402
0.2123958468	0.09209693968
0.21260418	0.09247698635
0.2128124982	0.09255764633
0.2130208462	0.09178325534
0.2132291794	0.0919411853
0.2134375125	0.0924366042
0.2136458457	0.08901076019
0.2138541639	0.08894544095
0.2140625119	0.09297407418
0.2142708451	0.09236621857
0.2144791782	0.0925559774
0.2146875113	0.09118552506
0.2148958445	0.09138736129
0.2151041776	0.09061657637
0.2153125107	0.08941744268
0.2155208439	0.08860957623
0.215729177	0.08876471221
0.2159375101	0.09142429382
0.2161458433	0.09078021348
0.2163541764	0.0885996744
0.2165625095	0.09253948182
0.2167708427	0.09004283696
0.2169791758	0.09046725929
0.2171875238	0.09061686695
0.2173958421	0.09192289412
0.2176041752	0.09021113813
0.2178125083	0.0886195451
0.2180208415	0.09206721187
0.2182291895	0.08904114366
0.2184375077	0.08953223377
0.2186458409	0.09270785004
0.218854174	0.08892212063
0.2190625072	0.09058022499
0.2192708552	0.09244585782
0.2194791734	0.08841632307
0.2196875066	0.0896441713
0.2198958397	0.09124916792
0.2201041728	0.08820327371
0.2203125209	0.09056083858
0.220520854	0.08830489963
0.2207291722	0.09101876616
0.2209375054	0.09165641665
0.2211458385	0.08851470053
0.2213541865	0.09124549478
0.2215625197	0.08827663958
0.2217708379	0.09021951258
0.221979171	0.0902948156
0.2221875042	0.09201300889
0.2223958522	0.08808536828
0.2226041853	0.09031568468
0.2228125036	0.09139831364
0.2230208367	0.09059313685
0.2232291698	0.09160913527
0.2234375179	0.09155096859
0.223645851	0.09122933447
0.2238541842	0.08782054484
0.2240625024	0.09223558754
0.2242708355	0.09116236866
0.2244791836	0.09195977449
0.2246875167	0.08966889232
0.2248958498	0.09048297256
0.2251041681	0.09027476609
0.2253125012	0.09084064513
0.2255208492	0.09191780537
0.2257291824	0.09011106938
0.2259375155	0.09214366227
0.2261458337	0.08767781407
0.2263541669	0.08996045589
0.2265625149	0.08985388279
0.226770848	0.09062805772
0.2269791812	0.08878131956
0.2271875143	0.08763280511
0.2273958325	0.08932890743
0.2276041806	0.0876082927
0.2278125137	0.08935854584
0.2280208468	0.09178808331
0.22822918	0.0901203379
0.2284374982	0.08762897551
0.2286458462	0.08793995529
0.2288541794	0.09178734571
0.2290625125	0.08983398974
0.2292708457	0.09085829556
0.2294791639	0.09043171257
0.2296875119	0.09015977383
0.2298958451	0.08757282048
0.2301041782	0.09135985374
0.2303125113	0.08758272976
0.2305208445	0.09122754633
0.2307291776	0.08757516742
0.2309375107	0.087445274
0.2311458439	0.08770541102
0.231354177	0.09068722278
0.2315625101	0.08724074066
0.2317708433	0.08942313492
0.2319791764	0.08947472274
0.2321875095	0.08751527965
0.2323958427	0.09052394331
0.2326041758	0.08748754114
0.2328125238	0.08756104112
0.2330208421	0.08958753198
0.2332291752	0.08974928409
0.2334375083	0.09159446508
0.2336458415	0.09050385654
0.2338541895	0.09101966023
0.2340625077	0.09077881277
0.2342708409	0.08731932193
0.234479174	0.09070381522
0.2346875072	0.08856377006
0.2348958552	0.08964951336
0.2351041734	0.08928420395
0.2353125066	0.08731574565
0.2355208397	0.08729561418
0.2357291728	0.08720216155
0.2359375209	0.09135467559
0.236145854	0.08733840287
0.2363541722	0.08922735602
0.2365625054	0.0876378119
0.2367708385	0.08971252292
0.2369791865	0.08890506625
0.2371875197	0.08962800354
0.2373958379	0.09143292159
0.237604171	0.08851695806
0.2378125042	0.08949358761
0.2380208522	0.08910088241
0.2382291853	0.08923533559
0.2384375036	0.08806904405
0.2386458367	0.08688092232
0.2388541698	0.09048999101
0.2390625179	0.08908613771
0.239270851	0.09028688073
0.2394791842	0.08984322101
0.2396875024	0.09104081988
0.2398958355	0.08698028326
0.2401041836	0.0888228938
0.2403125167	0.09003870189
0.2405208498	0.08977433294
0.2407291681	0.08892787248
0.2409375012	0.08988817036
0.2411458492	0.08934362978
0.2413541824	0.08682970703
0.2415625155	0.08674587309
0.2417708337	0.09059336036
0.2419791669	0.08944215626
0.2421875149	0.08851832151
0.242395848	0.08682603389
0.2426041812	0.08716274053
0.2428125143	0.08915154636
0.2430208325	0.08670515567
0.2432291806	0.08878227323
0.2434375137	0.08904139698
0.2436458468	0.09032253921
0.24385418	0.08863208443
0.2440624982	0.08869256824
0.2442708462	0.08808470517
0.2444791794	0.08813432604
0.2446875125	0.08658251166
0.2448958457	0.08696769178
0.2451041639	0.08836038411
0.2453125119	0.09056887031
0.2455208451	0.08742020279
0.2457291782	0.0882357806
0.2459375113	0.09022919834
0.2461458445	0.08652298898
0.2463541776	0.08664681762
0.2465625107	0.08906970918
0.2467708439	0.08911108971
0.246979177	0.09088978916
0.2471875101	0.08998847753
0.2473958433	0.09016875923
0.2476041764	0.08653590828
0.2478125095	0.0883910656
0.2480208427	0.08649929613
0.2482291758	0.08886148036
0.2484375238	0.08905111998
0.2486458421	0.08646605909
0.2488541752	0.08846903592
0.2490625083	0.08953462541
0.2492708415	0.08691065013
0.2494791895	0.08951703459
0.2496875077	0.08860453218
0.2498958409	0.08610133827
0.2501041591	0.0877398774
0.2503124774	0.08618267626
0.2505208254	0.08849661052
0.2507291734	0.09063632041
0.2509374917	0.08827225864
0.2511458397	0.08611834794
0.2513541579	0.08957722038
0.251562506	0.08607085049
0.2517708242	0.09065514058
0.2519791722	0.09033331275
0.2521874905	0.08610089123
0.2523958087	0.08866840601
0.2526041567	0.08624809235
0.2528125048	0.08945557475
0.253020823	0.08870498091
0.253229171	0.08614767343
0.2534374893	0.0872322917
0.2536458373	0.08844716847
0.2538541555	0.08879227191
0.2540625036	0.08948992938
0.2542708218	0.08990734071
0.2544791698	0.085997127
0.2546874881	0.08929090947
0.2548958361	0.09005599469
0.2551041543	0.08591402322
0.2553125024	0.08811080456
0.2555208206	0.0880273208
0.2557291687	0.08644726872
0.2559374869	0.08651196212
0.2561458349	0.08596936613
0.2563541532	0.09000045061
0.2565625012	0.08991784602
0.2567708492	0.088265948
0.2569791675	0.08798062801
0.2571874857	0.08589411527
0.2573958337	0.08961578459
0.257604152	0.088715747
0.2578125	0.08886948973
0.2580208182	0.08915917575
0.2582291663	0.08921349794
0.2584374845	0.08596983552
0.2586458325	0.08819521964
0.2588541806	0.08894531429
0.2590624988	0.08874613047
0.259270817	0.08889267594
0.2594791651	0.08740842342
0.2596874833	0.08930045366
0.2598958313	0.08848715574
0.2601041794	0.08829116821
0.2603124976	0.08880288154
0.2605208158	0.08811847866
0.2607291639	0.08806821704
0.2609375119	0.08803679794
0.2611458302	0.08577081561
0.2613541484	0.08581209928
0.2615624964	0.08555417508
0.2617708147	0.08886358142
0.2619791627	0.08782545477
0.2621875107	0.08688753098
0.262395829	0.08843488991
0.2626041472	0.0900426507
0.2628124952	0.08564578742
0.2630208433	0.08562876284
0.2632291615	0.08538297564
0.2634375095	0.08830159903
0.2636458278	0.08833345026
0.263854146	0.08543544263
0.264062494	0.08591248095
0.2642708421	0.0892727226
0.2644791603	0.08782856166
0.2646874785	0.08559474349
0.2648958266	0.08552769572
0.2651041746	0.08889591694
0.2653124928	0.08548855036
0.2655208409	0.08757399023
0.2657291591	0.08532535285
0.2659374774	0.08845811337
0.2661458254	0.08866627514
0.2663541734	0.08541993797
0.2665624917	0.08575637639
0.2667708397	0.08536104858
0.2669791579	0.08524142951
0.2671874762	0.08774089068
0.2673958242	0.08983166516
0.2676041722	0.08528984338
0.2678124905	0.08769831061
0.2680208385	0.08529353142
0.2682291567	0.08749900758
0.2684375048	0.08883013576
0.2686458528	0.08524917811
0.268854171	0.08528001606
0.2690625191	0.08733254671
0.2692708075	0.08897991478
0.2694791555	0.08754245192
0.2696875036	0.08811083436
0.2698958218	0.08775980026
0.2701041698	0.08820983768
0.2703124881	0.08768092096
0.2705208361	0.08901835978
0.2707291842	0.08759581298
0.2709375024	0.08944196254
0.2711458504	0.08911645412
0.2713541389	0.08503130823
0.2715624869	0.08978464454
0.2717708349	0.08821494132
0.2719791532	0.08704265207
0.2721875012	0.08516794443
0.2723958194	0.08822382241
0.2726041675	0.08631806076
0.2728125155	0.08819052577
0.2730208337	0.08856097609
0.2732291818	0.08726953715
0.2734375	0.08891017735
0.2736458182	0.08981113136
0.2738541663	0.08532856405
0.2740624845	0.08524051309
0.2742708325	0.08718545735
0.2744791508	0.08511611074
0.2746874988	0.08718691021
0.2748958468	0.08767709136
0.2751041651	0.08719225973
0.2753125131	0.08485619724
0.2755208313	0.08673644811
0.2757291794	0.08704695106
0.2759374976	0.08666034788
0.2761458158	0.08489639312
0.2763541639	0.08777038753
0.2765624821	0.08716292679
0.2767708302	0.08504727483
0.2769791782	0.08712809533
0.2771874964	0.087917611
0.2773958445	0.08909859508
0.2776041627	0.0866843611
0.2778125107	0.08808004856
0.2780208588	0.08496151865
0.2782291472	0.08817327023
0.2784374952	0.08829002082
0.2786458135	0.08848493546
0.2788541615	0.0872451365
0.2790625095	0.08455792069
0.2792708278	0.08727681637
0.2794791758	0.08916918933
0.279687494	0.08703094721
0.2798958421	0.08476783335
0.2801041901	0.08499743789
0.2803124785	0.08799473196
0.2805208266	0.08742225915
0.2807291448	0.08695912361
0.2809374928	0.08916085958
0.2811458409	0.08673341572
0.2813541591	0.08542872965
0.2815625072	0.08674277365
0.2817708254	0.08866583556
0.2819791734	0.08777403086
0.2821875215	0.0877758339
0.2823958397	0.08683751523
0.2826041579	0.08728697151
0.2828124762	0.08695817739
0.2830208242	0.08477532119
0.2832291722	0.08730779588
0.2834374905	0.08723095804
0.2836458385	0.08470790088
0.2838541567	0.08648732305
0.2840625048	0.08467876911
0.2842708528	0.08733773977
0.284479171	0.08470122516
0.2846875191	0.0867645815
0.2848958075	0.08835477382
0.2851041555	0.08872050792
0.2853125036	0.08794373274
0.2855208218	0.08688117564
0.2857291698	0.08451782167
0.2859374881	0.08555757999
0.2861458361	0.08758378029
0.2863541842	0.08706796169
0.2865625024	0.08613093942
0.2867708504	0.0864084512
0.2869791389	0.0873478055
0.2871874869	0.08447389305
0.2873958349	0.08432678878
0.2876041532	0.08442021906
0.2878125012	0.08458990604
0.2880208194	0.08896644413
0.2882291675	0.08721083403
0.2884375155	0.08619309962
0.2886458337	0.08761028945
0.2888541818	0.08639496565
0.2890625	0.08576624095
0.2892708182	0.08680277318
0.2894791663	0.08832181245
0.2896874845	0.08438201994
0.2898958325	0.08819743991
0.2901041508	0.08435225487
0.2903124988	0.08717235923
0.2905208468	0.08410995454
0.2907291651	0.08596140891
0.2909375131	0.08413314074
0.2911458313	0.08419764787
0.2913541794	0.08629655838
0.2915624976	0.0865258649
0.2917708158	0.0863359347
0.2919791639	0.08673035353
0.2921874821	0.08680260926
0.2923958302	0.08416163921
0.2926041782	0.08662179112
0.2928124964	0.08640453219
0.2930208445	0.08824434876
0.2932291627	0.08426047117
0.2934375107	0.0868249014
0.2936458588	0.08592055738
0.2938541472	0.08592938632
0.2940624952	0.08763790876
0.2942708135	0.08702544868
0.2944791615	0.08412421495
0.2946875095	0.08432088047
0.2948958278	0.08416032046
0.2951041758	0.08658396453
0.295312494	0.08698590845
0.2955208421	0.0854954198
0.2957291901	0.08406691253
0.2959374785	0.08414947987
0.2961458266	0.0856327638
0.2963541448	0.08566583693
0.2965624928	0.08630170673
0.2967708409	0.08716887981
0.2969791591	0.08412230015
0.2971875072	0.08613353223
0.2973958254	0.08849273622
0.2976041734	0.08571654558
0.2978125215	0.08592288941
0.2980208397	0.08671764284
0.2982291579	0.08766381443
0.2984374762	0.08619729429
0.2986458242	0.08705786616
0.2988541722	0.08702845126
0.2990624905	0.086228773
0.2992708385	0.08659701794
0.2994791567	0.08629854769
0.2996875048	0.08673632145
0.2998958528	0.08458043635
0.300104171	0.08703015745
0.3003125191	0.08716540039
0.3005208075	0.08534242958
0.3007291555	0.08560363203
0.3009375036	0.08402855694
0.3011458218	0.08717909455
0.3013541698	0.08621106297
0.3015624881	0.08827318251
0.3017708361	0.08650349826
0.3019791842	0.08726336062
0.3021875024	0.08606560528
0.3023958504	0.08405277878
0.3026041389	0.08730238676
0.3028124869	0.08679834753
0.3030208349	0.08383189887
0.3032291532	0.08707083762
0.3034375012	0.08642780781
0.3036458194	0.08691617846
0.3038541675	0.08742539585
0.3040625155	0.08655034751
0.3042708337	0.08745632321
0.3044791818	0.0875068903
0.3046875	0.08383861929
0.3048958182	0.08734302223
0.3051041663	0.08613567799
0.3053124845	0.08377030492
0.3055208325	0.08649224788
0.3057291508	0.08659432828
0.3059374988	0.0857219696
0.3061458468	0.08383589238
0.3063541651	0.08729133755
0.3065625131	0.08599993587
0.3067708313	0.08379174769
0.3069791794	0.08369402587
0.3071874976	0.08371254057
0.3073958158	0.08398584276
0.3076041639	0.0838708058
0.3078124821	0.08382166922
0.3080208302	0.08568491787
0.3082291782	0.08716312051
0.3084374964	0.08373706043
0.3086458445	0.0855916217
0.3088541627	0.08584421128
0.3090625107	0.08361569047
0.3092708588	0.08607659489
0.3094791472	0.08787352592
0.3096874952	0.08598905057
0.3098958135	0.08548291028
0.3101041615	0.08582613617
0.3103125095	0.08612526208
0.3105208278	0.0839087069
0.3107291758	0.08361562341
0.310937494	0.08565231413
0.3111458421	0.08497077227
0.3113541901	0.08422184736
0.3115624785	0.08785951883
0.3117708266	0.08575255424
0.3119791448	0.08346125484
0.3121874928	0.085845761
0.3123958409	0.08559451997
0.3126041591	0.08594983071
0.3128125072	0.08749029785
0.3130208254	0.08583563566
0.3132291734	0.08351624757
0.3134375215	0.0877340138
0.3136458397	0.0873580277
0.3138541579	0.08402080089
0.3140624762	0.08362585306
0.3142708242	0.08715258539
0.3144791722	0.08552794904
0.3146874905	0.08376757056
0.3148958385	0.08570235223
0.3151041567	0.08590156585
0.3153125048	0.0862314254
0.3155208528	0.0852221176
0.315729171	0.08377379179
0.3159375191	0.08624376357
0.3161458075	0.08567066491
0.3163541555	0.08685073256
0.3165625036	0.08492786437
0.3167708218	0.0874851346
0.3169791698	0.08557021618
0.3171874881	0.08585086465
0.3173958361	0.08603928983
0.3176041842	0.08355603367
0.3178125024	0.08354188502
0.3180208504	0.08566842228
0.3182291389	0.08593434095
0.3184374869	0.08355017006
0.3186458349	0.08619473875
0.3188541532	0.08358860761
0.3190625012	0.08567504585
0.3192708194	0.08696712554
0.3194791675	0.0869448632
0.3196875155	0.08564046025
0.3198958337	0.08565846086
0.3201041818	0.08549907804
0.3203125	0.08649256825
0.3205208182	0.08565802127
0.3207291663	0.08579459786
0.3209374845	0.08556517214
0.3211458325	0.08607719094
0.3213541508	0.08434285223
0.3215624988	0.08526395261
0.3217708468	0.0862191394
0.3219791651	0.0862449035
0.3221875131	0.08592670411
0.3223958313	0.08778812736
0.3226041794	0.08332192898
0.3228124976	0.08333588392
0.3230208158	0.08756750077
0.3232291639	0.08639505506
0.3234374821	0.08370883763
0.3236458302	0.08335733414
0.3238541782	0.08563897759
0.3240624964	0.08684371412
0.3242708445	0.08336529881
0.3244791627	0.08691156656
0.3246875107	0.08651512116
0.3248958588	0.08598330617
0.3251041472	0.08569847792
0.3253124952	0.08503773063
0.3255208135	0.08313662559
0.3257291615	0.083098948
0.3259375095	0.08321606368
0.3261458278	0.0864758566
0.3263541758	0.08342085034
0.326562494	0.08617649227
0.3267708421	0.08321221173
0.3269791901	0.08510631323
0.3271874785	0.08751999587
0.3273958266	0.08343217522
0.3276041448	0.0870160535
0.3278124928	0.08594118804
0.3280208409	0.08556586504
0.3282291591	0.08644047379
0.3284375072	0.08575148135
0.3286458254	0.08632365614
0.3288541734	0.08707779646
0.3290625215	0.08653704822
0.3292708397	0.08353918791
0.3294791579	0.08586774766
0.3296874762	0.08681882918
0.3298958242	0.08566404134
0.3301041722	0.08537185192
0.3303124905	0.08645999432
0.3305208385	0.08543147147
0.3307291567	0.08547152579
0.3309375048	0.08335883915
0.3311458528	0.08328106254
0.331354171	0.08338549733
0.3315625191	0.08702642471
0.3317708075	0.08335576952
0.3319791555	0.08324673027
0.3321875036	0.08572606742
0.3323958218	0.08744973689
0.3326041698	0.08531671762
0.3328124881	0.0852213949
0.3330208361	0.08599340916
0.3332291842	0.08332854509
0.3334375024	0.08570723981
0.3336458504	0.08624477684
0.3338541389	0.08353745937
0.3340624869	0.08591812849
0.3342708349	0.08669166267
0.3344791532	0.08537658304
0.3346875012	0.08526999503
0.3348958194	0.0830226019
0.3351041675	0.0832182914
0.3353125155	0.08744980395
0.3355208337	0.08326099813
0.3357291818	0.08530518413
0.3359375	0.08558582515
0.3361458182	0.08593304455
0.3363541663	0.08623221517
0.3365624845	0.08669330925
0.3367708325	0.08663585037
0.3369791508	0.08338032663
0.3371874988	0.08657518029
0.3373958468	0.08667826653
0.3376041651	0.08642932773
0.3378125131	0.08367619663
0.3380208313	0.08578914404
0.3382291794	0.08725386858
0.3384374976	0.08669498563
0.3386458158	0.08646912873
0.3388541639	0.0849891901
0.3390624821	0.0854004994
0.3392708302	0.08345002681
0.3394791782	0.08680280298
0.3396874964	0.08549195528
0.3398958445	0.08352356404
0.3401041627	0.08534079045
0.3403125107	0.08562195301
0.3405208588	0.08538581431
0.3407291472	0.08494401723
0.3409374952	0.08589106053
0.3411458135	0.08521685749
0.3413541615	0.08541637659
0.3415625095	0.08560255915
0.3417708278	0.08312766254
0.3419791758	0.08554083854
0.342187494	0.08326842636
0.3423958421	0.08323258907
0.3426041901	0.08537188917
0.3428124785	0.08389856666
0.3430208266	0.08328959346
0.3432291448	0.08505444974
0.3434374928	0.08549261093
0.3436458409	0.08302372694
0.3438541591	0.08560767025
0.3440625072	0.08659164608
0.3442708254	0.08291079104
0.3444791734	0.08615202457
0.3446875215	0.08293664455
0.3448958397	0.08341792971
0.3451041579	0.086067155
0.3453124762	0.08602499217
0.3455208242	0.08548615128
0.3457291722	0.08592326939
0.3459374905	0.08282122761
0.3461458385	0.08534283191
0.3463541567	0.08352939785
0.3465625048	0.0866278559
0.3467708528	0.08729112148
0.346979171	0.08289262652
0.3471875191	0.08283030987
0.3473958075	0.08508618921
0.3476041555	0.08537945151
0.3478125036	0.08525308222
0.3480208218	0.08546500653
0.3482291698	0.08630982041
0.3484374881	0.08452866971
0.3486458361	0.08463787287
0.3488541842	0.08297164738
0.3490625024	0.08645570278
0.3492708504	0.08519887179
0.3494791389	0.08658090234
0.3496874869	0.08287141472
0.3498958349	0.08360847086
0.3501041532	0.08293758333
0.3503125012	0.08289669454
0.3505208194	0.08527475595
0.3507291675	0.08276256174
0.3509375155	0.08508650959
0.3511458337	0.08575485647
0.3513541818	0.0825810954
0.3515625	0.08506723493
0.3517708182	0.08638997376
0.3519791663	0.08279175311
0.3521874845	0.08477891237
0.3523958325	0.08282285929
0.3526041508	0.08471287042
0.3528124988	0.08289193362
0.3530208468	0.08284243196
0.3532291651	0.08519206941
0.3534375131	0.08270183206
0.3536458313	0.08454700559
0.3538541794	0.08720529824
0.3540624976	0.08282016218
0.3542708158	0.08451166004
0.3544791639	0.08706448227
0.3546874821	0.08256093413
0.3548958302	0.08554355055
0.3551041782	0.08494864404
0.3553124964	0.08611092716
0.3555208445	0.08518573642
0.3557291627	0.08390886337
0.3559375107	0.08530925214
0.3561458588	0.08276362717
0.3563541472	0.08259521425
0.3565624952	0.08509863168
0.3567708135	0.08594128489
0.3569791615	0.08652608842
0.3571875095	0.0854062289
0.3573958278	0.08257928491
0.3576041758	0.08599647135
0.357812494	0.08673875779
0.3580208421	0.08504863083
0.3582291901	0.08591462672
0.3584374785	0.08328649402
0.3586458266	0.08488304168
0.3588541448	0.08242039382
0.3590624928	0.08251075447
0.3592708409	0.08283375949
0.3594791591	0.08257558942
0.3596875072	0.08377190679
0.3598958254	0.08233065158
0.3601041734	0.08559481055
0.3603125215	0.08323305845
0.3605208397	0.08490696549
0.3607291579	0.08540572971
0.3609374762	0.08499623835
0.3611458242	0.0824534148
0.3613541722	0.08468078077
0.3615624905	0.08234125376
0.3617708385	0.0858239904
0.3619791567	0.08224242181
0.3621875048	0.0822044462
0.3623958528	0.08617065102
0.362604171	0.08479234576
0.3628125191	0.08441191912
0.3630208075	0.08490051329
0.3632291555	0.0824514702
0.3634375036	0.08395549655
0.3636458218	0.08462349325
0.3638541698	0.08464155346
0.3640624881	0.08454750478
0.3642708361	0.08456555754
0.3644791842	0.0844630748
0.3646875024	0.08219872415
0.3648958504	0.08213538677
0.3651041389	0.08235004544
0.3653124869	0.0824983269
0.3655208349	0.08222984523
0.3657291532	0.08509737253
0.3659375012	0.08582061529
0.3661458194	0.0822173655
0.3663541675	0.08429165184
0.3665625155	0.08571023494
0.3667708337	0.0857680738
0.3669791818	0.08430620283
0.3671875	0.08443065733
0.3673958182	0.08422932774
0.3676041663	0.08568873256
0.3678124845	0.08233202249
0.3680208325	0.08581115305
0.3682291508	0.0844925344
0.3684374988	0.08528149873
0.3686458468	0.08534295857
0.3688541651	0.08457864076
0.3690625131	0.08386361599
0.3692708313	0.08217820525
0.3694791794	0.08227849007
0.3696874976	0.0849628076
0.3698958158	0.08623635024
0.3701041639	0.08510646969
0.3703124821	0.08200814575
0.3705208302	0.08514019847
0.3707291782	0.08574149013
0.3709374964	0.08449778706
0.3711458445	0.08198419958
0.3713541627	0.08397996426
0.3715625107	0.085787341
0.3717708588	0.08223357052
0.3719791472	0.08196818829
0.3721874952	0.0836751014
0.3723958135	0.08664182574
0.3726041615	0.08460450172
0.3728125095	0.08197987825
0.3730208278	0.08495059609
0.3732291758	0.08185834438
0.373437494	0.08282483369
0.3736458421	0.08432487398
0.3738541901	0.08219496906
0.3740624785	0.08487558365
0.3742708266	0.08190838993
0.3744791448	0.08539230376
0.3746874928	0.08480720222
0.3748958409	0.08420968801
0.3751041591	0.08556327969
0.3753125072	0.08345419914
0.3755208254	0.08632605523
0.3757291734	0.08235658705
0.3759375215	0.0840973556
0.3761458397	0.08490089327
0.3763541579	0.08209475875
0.3765624762	0.08200192451
0.3767708242	0.08521285653
0.3769791722	0.08407137543
0.3771874905	0.08177352697
0.3773958385	0.08178821206
0.3776041567	0.0848782286
0.3778125048	0.08491631597
0.3780208528	0.08454643935
0.378229171	0.08417527378
0.3784375191	0.08467335254
0.3786458075	0.08209932595
0.3788541555	0.08463478833
0.3790625036	0.08522016555
0.3792708218	0.08180040121
0.3794791698	0.08164270222
0.3796874881	0.08176874369
0.3798958361	0.08519817889
0.3801041842	0.08565168083
0.3803125024	0.08168228716
0.3805208504	0.0839041546
0.3807291389	0.0843917951
0.3809374869	0.08524038643
0.3811458349	0.08383090049
0.3813541532	0.08475802094
0.3815625012	0.08422303945
0.3817708194	0.08181949705
0.3819791675	0.08156242967
0.3821875155	0.08506109565
0.3823958337	0.08355804533
0.3826041818	0.08574006706
0.3828125	0.08413106948
0.3830208182	0.08149328083
0.3832291663	0.08180549741
0.3834374845	0.08413634449
0.3836458325	0.08373530209
0.3838541508	0.08587503433
0.3840624988	0.08473894745
0.3842708468	0.08501724154
0.3844791651	0.08166244626
0.3846875131	0.08205914497
0.3848958313	0.08158485591
0.3851041794	0.08159928769
0.3853124976	0.08442081511
0.3855208158	0.08486013114
0.3857291639	0.08528414369
0.3859374821	0.08158578724
0.3861458302	0.08419535309
0.3863541782	0.08436721563
0.3865624964	0.08139616996
0.3867708445	0.08140257001
0.3869791627	0.0836962834
0.3871875107	0.08598741144
0.3873958588	0.08145549148
0.3876041472	0.08497136831
0.3878124952	0.08483366668
0.3880208135	0.08534239233
0.3882291615	0.08136136085
0.3884375095	0.08538461477
0.3886458278	0.08506635576
0.3888541758	0.08150202781
0.389062494	0.0843681246
0.3892708421	0.08267784864
0.3894791901	0.08124823123
0.3896874785	0.08144400269
0.3898958266	0.08146093041
0.3901041448	0.08390584588
0.3903124928	0.08544628322
0.3905208409	0.08155261725
0.3907291591	0.08347593248
0.3909375072	0.08372227848
0.3911458254	0.08430604637
0.3913541734	0.08364346623
0.3915625215	0.08175633848
0.3917708397	0.08123203367
0.3919791579	0.08134693652
0.3921874762	0.08268433064
0.3923958242	0.08408183604
0.3926041722	0.08575899154
0.3928124905	0.08133547753
0.3930208385	0.08468345553
0.3932291567	0.08114667982
0.3934375048	0.08426245302
0.3936458528	0.08129992336
0.393854171	0.08115336299
0.3940625191	0.08120428771
0.3942708075	0.08107669652
0.3944791555	0.08142916858
0.3946875036	0.08115994185
0.3948958218	0.08297095448
0.3951041698	0.08373954147
0.3953124881	0.08554367721
0.3955208361	0.08294347674
0.3957291842	0.08254121244
0.3959375024	0.08224079758
0.3961458504	0.0813299492
0.3963541389	0.081168212
0.3965624869	0.08459229767
0.3967708349	0.08512970805
0.3969791532	0.08304701
0.3971875012	0.0846324265
0.3973958194	0.08116962016
0.3976041675	0.08481997997
0.3978125155	0.08486186713
0.3980208337	0.08110748976
0.3982291818	0.08127017319
0.3984375	0.08440472186
0.3986458182	0.0809225738
0.3988541663	0.08416739106
0.3990624845	0.08126580715
0.3992708325	0.08125207573
0.3994791508	0.08143141866
0.3996874988	0.08390214294
0.3998958468	0.08125238121
0.4001041651	0.08311662823
0.4003125131	0.08373527229
0.4005208313	0.08112833649
0.4007291794	0.0832773
0.4009374976	0.08084404469
0.4011458158	0.0834267512
0.4013541639	0.08405924588
0.4015624821	0.08116066456
0.4017708302	0.08355738223
0.4019791782	0.0832284838
0.4021874964	0.08140715957
0.4023958445	0.083230488
0.4026041627	0.08094340563
0.4028125107	0.08123961836
0.4030208588	0.08083780855
0.4032291472	0.08309593797
0.4034374952	0.08077495545
0.4036458135	0.08097293973
0.4038541615	0.08451319486
0.4040625095	0.08316715807
0.4042708278	0.08083328605
0.4044791758	0.08074455708
0.404687494	0.08089649677
0.4048958421	0.08156401664
0.4051041901	0.083222121
0.4053124785	0.08072681725
0.4055208266	0.08068071306
0.4057291448	0.08426534384
0.4059374928	0.08324516565
0.4061458409	0.08359707892
0.4063541591	0.08459622413
0.4065625072	0.08103511482
0.4067708254	0.08411375433
0.4069791734	0.08330132067
0.4071875215	0.08468700945
0.4073958397	0.08310596645
0.4076041579	0.08288485557
0.4078124762	0.08358556032
0.4080208242	0.0846850276
0.4082291722	0.08073043078
0.4084374905	0.08454033732
0.4086458385	0.08218183368
0.4088541567	0.08066599816
0.4090625048	0.08067821711
0.4092708528	0.08502592891
0.409479171	0.08451800793
0.4096875191	0.08104796708
0.4098958075	0.08438724279
0.4101041555	0.08342552185
0.4103125036	0.08322051913
0.4105208218	0.08327702433
0.4107291698	0.08246577531
0.4109374881	0.08350473642
0.4111458361	0.08046640456
0.4113541842	0.08280262351
0.4115625024	0.0805715695
0.4117708504	0.08064455539
0.4119791389	0.0847972855
0.4121874869	0.08055555075
0.4123958349	0.08210698515
0.4126041532	0.08049827814
0.4128125012	0.0809649229
0.4130208194	0.08312445879
0.4132291675	0.08277317882
0.4134375155	0.08468297869
0.4136458337	0.08476296067
0.4138541818	0.08051775396
0.4140625	0.08034448326
0.4142708182	0.08426537365
0.4144791663	0.08035491407
0.4146874845	0.08049339056
0.4148958325	0.08038142323
0.4151041508	0.08421333134
0.4153124988	0.08473558724
0.4155208468	0.08272194117
0.4157291651	0.08383607864
0.4159375131	0.08047369868
0.4161458313	0.08437375724
[truncated: 5,188 more rows]
[truncated: 1 more columns]
