# Supplementary material for: Arabidopsis eIF4E1 protects the translational machinery during TuMV infection and restricts virus accumulation
Source: PLoS Pathog. 2023 Nov 20;19(11):e1011417. doi: 10.1371/journal.ppat.1011417 (PMC10721207; doi:10.1371/journal.ppat.1011417)
Supplement: S1 Supporting Dataset — (ZIP) [file ppat.1011417.s010.zip › Fig 1/Fig 1c-d (Polysome profiles and quantification data + script)/f4e_TUMV3.csv]

f4e TuMV - 3
Time (min)	Abs
0.0001041666692	0.09068770707
0.000312499993	0.09036639333
0.0005208333605	0.09023917466
0.000729166728	0.09059581906
0.0009375000373	0.09042023122
0.001145833405	0.09059233963
0.001354166772	0.09034204483
0.001562500023	0.09087526798
0.001770833391	0.09051766247
0.001979166642	0.09037557244
0.002187500009	0.0909819603
0.002395833377	0.09041274339
0.002604166744	0.09033513069
0.002812500112	0.09091854095
0.003020833246	0.09013881534
0.003229166614	0.08973295987
0.003437499981	0.09051626176
0.003645833349	0.09082715213
0.003854166716	0.09042970091
0.004062499851	0.09083158523
0.004270833451	0.08986078948
0.004479167052	0.09081279486
0.004687500186	0.08995908499
0.004895833321	0.0910885483
0.005104166921	0.09115946293
0.005312500056	0.09090459347
0.005520833656	0.09019880742
0.005729166791	0.08785752207
0.005937499925	0.08957187831
0.006145833526	0.09109126031
0.00635416666	0.09119165689
0.006562500261	0.09150136262
0.006770833395	0.09162719548
0.00697916653	0.09141834825
0.00718750013	0.09061776102
0.007395833265	0.09065998346
0.007604166865	0.09040489793
0.0078125	0.09093517065
0.008020833135	0.0918469578
0.008229167201	0.09157915413
0.008437500335	0.09176317602
0.00864583347	0.09300120175
0.008854167536	0.09250767529
0.009062500671	0.09492627531
0.009270833805	0.09581847489
0.00947916694	0.09669546783
0.009687500075	0.09924263507
0.00989583414	0.1026462615
0.01010416728	0.1762020737
0.01031250041	0.3505432904
0.01052083354	0.2846792638
0.01072916668	0.1579875946
0.01093750075	0.1374899596
0.01114583388	0.164110288
0.01135416701	0.1944848448
0.01156250015	0.2200917006
0.01177083328	0.2188030332
0.01197916735	0.202928707
0.01218750048	0.189431712
0.01239583362	0.1753970683
0.01260416675	0.165994525
0.01281249989	0.1589351445
0.01302083395	0.154600054
0.01322916709	0.1570128351
0.01343750022	0.1532403827
0.01364583336	0.1495936811
0.01385416649	0.1460059881
0.01406250056	0.1408847272
0.01427083369	0.1369339079
0.01447916683	0.1344705224
0.01468749996	0.1363360584
0.0148958331	0.1338688135
0.01510416716	0.1347637028
0.0153125003	0.1339449137
0.01552083343	0.1358602196
0.01572916657	0.1333703548
0.0159374997	0.1370088756
0.0161458347	0.1325470656
0.01635416783	0.1335456371
0.01656250097	0.1331496537
0.0167708341	0.1299568415
0.01697916724	0.1287982464
0.01718750037	0.1306274235
0.01739583351	0.1324859858
0.0176041685	0.1312886775
0.01781249978	0.1312276125
0.01802083477	0.1330557168
0.01822916605	0.1320648193
0.01843750104	0.1314450204
0.01864583418	0.1352615207
0.01885416731	0.1360947341
0.01906250045	0.1372160316
0.01927083358	0.1393644512
0.01947916672	0.1362591088
0.01968750171	0.1365790218
0.01989583299	0.1383314133
0.02010416798	0.1376708746
0.02031249925	0.1392867118
0.02052083425	0.1360066682
0.02072916739	0.1364573687
0.02093750052	0.136618793
0.02114583366	0.1342955977
0.02135416679	0.1322029382
0.02156249993	0.1367039084
0.02177083492	0.1336938143
0.02197916619	0.1353815794
0.02218750119	0.1317529827
0.02239583246	0.1324398071
0.02260416746	0.1329906285
0.0228125006	0.1348810643
0.02302083373	0.1342976391
0.02322916687	0.1334307492
0.0234375	0.1369864494
0.02364583313	0.132937789
0.02385416813	0.1353096366
0.0240624994	0.1369915605
0.0242708344	0.1339549869
0.02447916567	0.1354338676
0.02468750067	0.1383208334
0.02489583381	0.1382891536
0.02510416694	0.1344615668
0.02531250007	0.1368939131
0.02552083321	0.136980176
0.02572916634	0.1366705
0.02593750134	0.1387592256
0.02614583261	0.1383531541
0.02635416761	0.1363455653
0.02656249888	0.1380825639
0.02677083388	0.1378804743
0.02697916701	0.1357109845
0.02718750015	0.1356850266
0.02739583328	0.1348154247
0.02760416642	0.1365337521
0.02781249955	0.1360504329
0.02802083455	0.1323046237
0.02822916582	0.1348186284
0.02843750082	0.1332886517
0.02864583209	0.1346666962
0.02885416709	0.1346744597
0.02906250022	0.1300854981
0.02927083336	0.1324934214
0.02947916649	0.1322719753
0.02968749963	0.1336483806
0.02989583276	0.1282100379
0.03010416776	0.1276970506
0.03031249903	0.1303906143
0.03052083403	0.1296876222
0.0307291653	0.1286402196
0.0309375003	0.1264523864
0.0311458353	0.1280645281
0.03135416657	0.1303769499
0.0315624997	0.1302499622
0.03177083284	0.1281537414
0.03197916597	0.1252887547
0.03218750283	0.1272877604
0.03239583224	0.1246830598
0.0326041691	0.129257068
0.03281249851	0.1277043819
0.03302083537	0.1286291778
0.0332291685	0.1263386905
0.03343750164	0.1269052625
0.03364583477	0.1240632907
0.03385416791	0.1267348975
0.03406250104	0.1262728423
0.03427083418	0.1259059161
0.03447916731	0.127873674
0.03468750045	0.1234561726
0.03489583358	0.1258482188
0.03510417044	0.1258821785
0.03531249985	0.1275004297
0.03552083299	0.1271410286
0.03572916612	0.1231196299
0.03593750298	0.125115484
0.03614583611	0.122658655
0.03635416552	0.1250325292
0.03656249866	0.127026394
0.03677083552	0.1247249693
0.03697916865	0.1261167973
0.03718750179	0.1247985289
0.0373958312	0.1244448349
0.03760416806	0.1219698489
0.03781250119	0.1261539757
0.03802083433	0.1262721419
0.03822916746	0.1238486841
0.0384375006	0.1236228272
0.03864583373	0.1243485585
0.03885416687	0.1251898408
0.0390625	0.121256426
0.03927083686	0.1232908964
0.03947916627	0.1211218461
0.0396874994	0.1235854924
0.03989583254	0.1236104071
0.0401041694	0.123442553
0.04031250253	0.1223746389
0.04052083194	0.1226305068
0.04072916508	0.1242128834
0.04093750194	0.1234954223
0.04114583507	0.1241940632
0.04135416821	0.1233379319
0.04156249762	0.1204446927
0.04177083448	0.1228808165
0.04197916761	0.1195027083
0.04218750075	0.1227618083
0.04239583388	0.118917726
0.04260416701	0.120783858
0.04281250015	0.1185266525
0.04302083328	0.1201149076
0.04322916642	0.1181030422
0.04343750328	0.1208625957
0.04364583269	0.1181960404
0.04385416582	0.1216443852
0.04406249896	0.1226532981
0.04427083582	0.1191249713
0.04447916895	0.1211741641
0.04468749836	0.1200362369
0.0448958315	0.1209231168
0.04510416836	0.1233520657
0.04531250149	0.1194740832
0.04552083462	0.1210695058
0.04572916403	0.1203853637
0.04593750089	0.1195554435
0.04614583403	0.1190723255
0.04635416716	0.1176763847
0.04656250402	0.1191467345
0.04677083343	0.1180937663
0.04697916657	0.1172385439
0.0471874997	0.1168062985
0.04739583656	0.1177080497
0.0476041697	0.1203399375
0.04781249911	0.1173891872
0.04802083224	0.1168924794
0.0482291691	0.1182821989
0.04843750224	0.119767502
0.04864583537	0.118105486
0.04885416478	0.117690973
0.04906250164	0.1178054139
0.04927083477	0.118758589
0.04947916791	0.1173439771
0.04968750104	0.117602393
0.04989583418	0.1194538027
0.05010416731	0.1171169356
0.05031250045	0.1191448644
0.05052083358	0.1165109128
0.05072917044	0.1172151119
0.05093749985	0.1165977791
0.05114583299	0.1152699664
0.05135416612	0.1139338538
0.05156250298	0.1160294041
0.05177083611	0.1161087751
0.05197916552	0.1131620109
0.05218749866	0.1153568253
0.05239583552	0.1137222424
0.05260416865	0.1151547134
0.05281250179	0.1152023301
0.0530208312	0.1125601381
0.05322916806	0.1148691848
0.05343750119	0.112538673
0.05364583433	0.1144556254
0.05385416746	0.1169405282
0.0540625006	0.1143084839
0.05427083373	0.1150727496
0.05447916687	0.1149059385
0.0546875	0.1146799028
0.05489583686	0.1136270985
0.05510416627	0.1164812595
0.0553124994	0.114775002
0.05552083254	0.1163259521
0.0557291694	0.1153723225
0.05593750253	0.1158777401
0.05614583194	0.1161333621
0.05635416508	0.1167070195
0.05656250194	0.1151287928
0.05677083507	0.1130028516
0.05697916821	0.1152077317
0.05718749762	0.1159093827
0.05739583448	0.115693152
0.05760416761	0.1126237437
0.05781250075	0.1168522313
0.05802083388	0.1154054105
0.05822916701	0.1156612635
0.05843750015	0.1145050898
0.05864583328	0.1151966602
0.05885416642	0.1141084731
0.05906250328	0.1152462438
0.05927083269	0.1151621714
0.05947916582	0.1120011061
0.05968749896	0.1148511767
0.05989583582	0.1148962304
0.06010416895	0.1141993105
0.06031249836	0.1134716049
0.0605208315	0.115093939
0.06072916836	0.1125475615
0.06093750149	0.1132547036
0.06114583462	0.1134370491
0.06135416403	0.1150722429
0.06156250089	0.1150647551
0.06177083403	0.1144323424
0.06197916716	0.1142910421
0.06218750402	0.1129314378
0.06239583343	0.1122828797
0.06260416657	0.1135656685
0.0628124997	0.1146557629
0.06302083284	0.1125628874
0.06322916597	0.1122677624
0.06343749911	0.109651342
0.06364583224	0.1132274866
0.06385416538	0.1119670346
0.06406249851	0.1118972674
0.0642708391	0.1119004786
0.06447916478	0.1129438579
0.06468749791	0.1124498248
0.06489583105	0.1104486063
0.06510417163	0.1089045629
0.06531250477	0.1112575382
0.06552083045	0.1121687517
0.06572916359	0.1086553633
0.06593750417	0.1107111722
0.06614583731	0.1116162091
0.06635417044	0.1122241169
0.06656249613	0.1109954864
0.06677083671	0.1105577499
0.06697916985	0.1106560305
0.06718750298	0.1099304631
0.06739582866	0.1097886488
0.06760416925	0.1103935614
0.06781250238	0.1107931137
0.06802083552	0.1100980714
0.06822916865	0.1117271855
0.06843750179	0.1091313511
0.06864583492	0.1113162711
0.06885416806	0.111204803
0.06906250119	0.109716922
0.06927083433	0.1072758138
0.06947916746	0.1086774692
0.0696875006	0.1105306372
0.06989583373	0.1115802005
0.07010417432	0.1093400046
0.0703125	0.1093633771
0.07052083313	0.1092326045
0.07072916627	0.1094014719
0.0709374994	0.1093677729
0.07114583999	0.1102090552
0.07135416567	0.1082529575
0.07156249881	0.1088735014
0.07177083939	0.107695587
0.07197916508	0.1088795513
0.07218750566	0.1106008589
0.07239583135	0.1088857353
0.07260416448	0.1079205126
0.07281250507	0.1056145802
0.07302083075	0.1080518588
0.07322917134	0.1074571237
0.07343750447	0.1079676077
0.07364583015	0.1093557179
0.07385417074	0.1090198755
0.07406249642	0.1091923937
0.07427083701	0.109608762
0.07447917014	0.1096140593
0.07468749583	0.1067280397
0.07489583641	0.1078583598
0.07510416955	0.1089082882
0.07531250268	0.1081399098
0.07552083582	0.1077322736
0.0757291615	0.1067612991
0.07593750209	0.1064857692
0.07614583522	0.1072255075
0.07635416836	0.1064178646
0.07656250149	0.10654971
0.07677083462	0.1065054163
0.07697916776	0.1076181084
0.07718750089	0.1071500033
0.07739584148	0.107109949
0.07760416716	0.1065589115
0.0778125003	0.1065877303
0.07802083343	0.1060497388
0.07822916657	0.1073650643
0.07843750715	0.1062343717
0.07864583284	0.1060916483
0.07885416597	0.1063588262
0.07906250656	0.1054324582
0.07927083224	0.1056063324
0.07947917283	0.1053230464
0.07968749851	0.1055256873
0.07989583164	0.1052699387
0.08010417223	0.1064093262
0.08031249791	0.1059305593
0.0805208385	0.102378726
0.08072917163	0.1053098887
0.08093749732	0.1021780074
0.0811458379	0.1048530266
0.08135416359	0.1044030637
0.08156250417	0.1039694175
0.08177083731	0.1021302566
0.08197916299	0.1045758352
0.08218750358	0.1054183021
0.08239583671	0.1022533774
0.08260416985	0.1037319079
0.08281250298	0.1041657031
0.08302082866	0.1055485606
0.08322916925	0.1015131846
0.08343750238	0.1034298018
0.08364583552	0.1049397737
0.08385416865	0.1042133495
0.08406250179	0.1038950384
0.08427083492	0.1058988795
0.08447916806	0.104032211
0.08468750119	0.1031255499
0.08489583433	0.1051451042
0.08510416746	0.1045423374
0.0853125006	0.1011972353
0.08552083373	0.1048158556
0.08572917432	0.104532823
0.0859375	0.1036472395
0.08614583313	0.1040810868
0.08635416627	0.103262648
0.0865624994	0.1051468477
0.08677083999	0.1050115004
0.08697916567	0.1036105677
0.08718749881	0.1017408222
0.08739583939	0.1031470224
0.08760416508	0.1023916081
0.08781250566	0.1040708572
0.08802083135	0.1032937765
0.08822916448	0.1035939381
0.08843750507	0.1022912785
0.08864583075	0.1020625383
0.08885417134	0.102198936
0.08906250447	0.1002230421
0.08927083015	0.1025942937
0.08947917074	0.1025144756
0.08968749642	0.1002431884
0.08989583701	0.1000544056
0.09010417014	0.1035262197
0.09031249583	0.1028213501
0.09052083641	0.1049242169
0.09072916955	0.1036090851
0.09093750268	0.1028746217
0.09114583582	0.1028771773
0.0913541615	0.1000001132
0.09156250209	0.1028221324
0.09177083522	0.1036136895
0.09197916836	0.1022789329
0.09218750149	0.09931173176
0.09239583462	0.1020509154
0.09260416776	0.1024072021
0.09281250089	0.1022999287
0.09302084148	0.09991969168
0.09322916716	0.1022289768
0.0934375003	0.09943523258
0.09364583343	0.1031481028
0.09385416657	0.09888073802
0.09406250715	0.1016537324
0.09427083284	0.1029135287
0.09447916597	0.1019017026
0.09468750656	0.09865359217
0.09489583224	0.1022530198
0.09510417283	0.1006877199
0.09531249851	0.1023350507
0.09552083164	0.1004202813
0.09572917223	0.1002098992
0.09593749791	0.1011806354
0.0961458385	0.102576822
0.09635417163	0.1009501219
0.09656249732	0.1027039737
0.0967708379	0.1028774753
0.09697916359	0.1006493047
0.09718750417	0.1011301503
0.09739583731	0.09915620089
0.09760416299	0.1000772193
0.09781250358	0.1002973542
0.09802083671	0.1008372009
0.09822916985	0.1007864624
0.09843750298	0.1010420695
0.09864582866	0.1011297926
0.09885416925	0.1008895487
0.09906250238	0.1002379432
0.09927083552	0.0984878391
0.09947916865	0.1005743742
0.09968750179	0.1030822918
0.09989583492	0.1007791162
0.1001041681	0.1008968279
0.1003125012	0.09987355769
0.1005208343	0.1002862304
0.1007291675	0.1000482813
0.1009375006	0.09920194
0.1011458337	0.1014891863
0.1013541743	0.09770034254
0.1015625	0.1000876501
0.1017708331	0.0996638909
0.1019791663	0.0992436707
0.1021874994	0.1003317237
0.10239584	0.1000587419
0.1026041657	0.1007798016
0.1028124988	0.09777279943
0.1030208394	0.09758408368
0.1032291651	0.0995972082
0.1034375057	0.09968857467
0.1036458313	0.09751029313
0.1038541645	0.09762763977
0.1040625051	0.09922780097
0.1042708308	0.09878872335
0.1044791713	0.0999526605
0.1046875045	0.09957051277
0.1048958302	0.1003974155
0.1051041707	0.100204654
0.1053124964	0.1000744849
0.105520837	0.09901096672
0.1057291701	0.09905795753
0.1059374958	0.1007337123
0.1061458364	0.1006432325
0.1063541695	0.0980527252
0.1065625027	0.09986306727
0.1067708358	0.09746354073
0.1069791615	0.09891860932
0.1071875021	0.09922025353
0.1073958352	0.09942774475
0.1076041684	0.098864384
0.1078125015	0.09766316414
0.1080208346	0.09952311218
0.1082291678	0.1009287313
0.1084375009	0.09931196272
0.1086458415	0.09717133641
0.1088541672	0.1004214212
0.1090625003	0.1011065915
0.1092708334	0.09962439537
0.1094791666	0.09680281579
0.1096875072	0.09769529104
0.1098958328	0.0998326391
0.110104166	0.1004486606
0.1103125066	0.09865121543
0.1105208322	0.09830305725
0.1107291728	0.09828673303
0.1109374985	0.09842260182
0.1111458316	0.100530453
0.1113541722	0.09882704169
0.1115624979	0.09928333014
0.1117708385	0.1006083786
0.1119791716	0.09998697788
0.1121874973	0.09884771705
0.1123958379	0.0984338969
0.1126041636	0.09692893922
0.1128125042	0.09810502827
0.1130208373	0.09615924954
0.113229163	0.09803164005
0.1134375036	0.0965853259
0.1136458367	0.09891463816
0.1138541698	0.09995155782
0.114062503	0.09793292731
0.1142708287	0.09834720939
0.1144791692	0.09831123799
0.1146875024	0.1000568792
0.1148958355	0.09765091538
0.1151041687	0.09789118916
0.1153125018	0.09859865904
0.1155208349	0.09771876037
0.1157291681	0.09844617546
0.1159375012	0.09786716104
0.1161458343	0.09740231186
0.1163541675	0.1003694311
0.1165625006	0.09816099703
0.1167708337	0.09653217345
0.1169791743	0.09905899316
0.1171875	0.09785042703
0.1173958331	0.09810888767
0.1176041663	0.09576686472
0.1178124994	0.09745693207
0.11802084	0.09763827175
0.1182291657	0.09946908057
0.1184374988	0.09542633593
0.1186458394	0.09805282205
0.1188541651	0.09558604658
0.1190625057	0.09857114404
0.1192708313	0.09762776643
0.1194791645	0.09714368731
0.1196875051	0.09780366719
0.1198958308	0.09708661586
0.1201041713	0.09790027142
0.1203125045	0.09515870363
0.1205208302	0.09507037699
0.1207291707	0.09698256105
0.1209374964	0.09536429495
0.121145837	0.09550986439
0.1213541701	0.09808244556
0.1215624958	0.09671577811
0.1217708364	0.09651086479
0.1219791695	0.09478132427
0.1221875027	0.09727502614
0.1223958358	0.09482637048
0.1226041615	0.09898638725
0.1228125021	0.09652913362
0.1230208352	0.09675180912
0.1232291684	0.0944499895
0.1234375015	0.09690683335
0.1236458346	0.09770235419
0.1238541678	0.09683604538
0.1240625009	0.09792206436
0.1242708415	0.0979455784
0.1244791672	0.09647352993
0.1246875003	0.09701550752
0.1248958334	0.09778920561
0.125104174	0.09684096277
0.1253125072	0.09789478779
0.1255208403	0.0981252715
0.1257291734	0.09653379023
0.1259375066	0.09628472477
0.1261458397	0.09791561216
0.1263541728	0.09530007094
0.126562506	0.09656046331
0.1267708391	0.09612750262
0.1269791722	0.09864280373
0.1271875054	0.0973219499
0.1273958385	0.09421434253
0.1276041716	0.09605118632
0.1278125048	0.09421581775
0.1280208379	0.09603513032
0.128229171	0.09770569205
0.1284375191	0.09756985307
0.1286458373	0.09597959369
0.1288541704	0.09427470714
0.1290625036	0.09624518454
0.1292708367	0.09666952491
0.1294791847	0.09645258635
0.129687503	0.09650944173
0.1298958361	0.09555650502
0.1301041842	0.0960932672
0.1303125024	0.09695889801
0.1305208504	0.09685043991
0.1307291687	0.0979077965
0.1309375018	0.09665736556
0.1311458498	0.09732004255
0.1313541681	0.09492717683
0.1315625161	0.09664575756
0.1317708492	0.09727414697
0.1319791675	0.09579665214
0.1321875155	0.09671667963
0.1323958337	0.09540259838
0.1326041818	0.09659644961
0.1328125149	0.0975825265
0.1330208331	0.09382933378
0.1332291812	0.09371481091
0.1334375143	0.09397390485
0.1336458325	0.09373144805
0.1338541806	0.0937532261
0.1340625137	0.09617879242
0.1342708468	0.09385786206
0.13447918	0.09591075778
0.1346874982	0.09393787384
0.1348958462	0.09367928654
0.1351041794	0.09360140562
0.1353125125	0.09528908134
0.1355208457	0.09646835923
0.1357291639	0.09399193525
0.1359375119	0.0974650979
0.1361458451	0.09531506151
0.1363541782	0.09653676301
0.1365625113	0.09431635588
0.1367708445	0.09340669215
0.1369791776	0.09504366666
0.1371875107	0.09511119872
0.1373958439	0.09536600113
0.137604177	0.09534133971
0.1378125101	0.09536568075
0.1380208433	0.09670503438
0.1382291764	0.09571801126
0.1384375095	0.09329651296
0.1386458427	0.09338409454
0.1388541758	0.09351410717
0.1390625238	0.09344170988
0.1392708421	0.09551018476
0.1394791752	0.09547819197
0.1396875083	0.09585878998
0.1398958415	0.09626120329
0.1401041895	0.09529339522
0.1403125077	0.093458049
0.1405208409	0.09556502104
0.140729174	0.09657303989
0.1409375072	0.09737069905
0.1411458552	0.09637828171
0.1413541734	0.09535001218
0.1415625066	0.09335020185
0.1417708397	0.09334304929
0.1419791728	0.0967034176
0.1421875209	0.09680473059
0.142395854	0.096113123
0.1426041722	0.09556488693
0.1428125054	0.0957243368
0.1430208385	0.09537925571
0.1432291865	0.09521000832
0.1434375197	0.09551698714
0.1436458379	0.09614400566
0.143854171	0.09560295194
0.1440625042	0.09514001012
0.1442708522	0.09552479535
0.1444791853	0.09582935274
0.1446875036	0.09610834718
0.1448958367	0.09319990873
0.1451041698	0.09617581964
0.1453125179	0.09674291313
0.145520851	0.09637734294
0.1457291842	0.09701961279
0.1459375024	0.09492363036
0.1461458355	0.09343773127
0.1463541836	0.09351676702
0.1465625167	0.09315685183
0.1467708498	0.09587931633
0.1469791681	0.09667728841
0.1471875012	0.09582344443
0.1473958492	0.0958917141
0.1476041824	0.09310405701
0.1478125155	0.09521842003
0.1480208337	0.09320789576
0.1482291669	0.09514329582
0.1484375149	0.09353952855
0.148645848	0.09561624378
0.1488541812	0.09550792724
0.1490625143	0.09376613796
0.1492708325	0.09317731857
0.1494791806	0.09727097303
0.1496875137	0.09304154664
0.1498958468	0.0952014327
0.15010418	0.09528366476
0.1503124982	0.09522870183
0.1505208462	0.09331987798
0.1507291794	0.09523095936
0.1509375125	0.09560756385
0.1511458457	0.09634211659
0.1513541639	0.09740759432
0.1515625119	0.09326699376
0.1517708451	0.0966168493
0.1519791782	0.09304337204
0.1521875113	0.09684361517
0.1523958445	0.09668097645
0.1526041776	0.09315232933
0.1528125107	0.09712209553
0.1530208439	0.09583516419
0.153229177	0.09459856898
0.1534375101	0.09547296166
0.1536458433	0.09535897523
0.1538541764	0.09318299592
0.1540625095	0.09573014081
0.1542708427	0.09316532314
0.1544791758	0.09549931437
0.1546875238	0.09322524816
0.1548958421	0.0958487466
0.1551041752	0.09479999542
0.1553125083	0.09313561767
0.1555208415	0.09328072518
0.1557291895	0.09531490505
0.1559375077	0.09314247966
0.1561458409	0.09320343286
0.156354174	0.09674689174
0.1565625072	0.09530961514
0.1567708552	0.0932636857
0.1569791734	0.09319676459
0.1571875066	0.09515689313
0.1573958397	0.09496425092
0.1576041728	0.09562312067
0.1578125209	0.09551021457
0.158020854	0.09300813079
0.1582291722	0.0968836695
0.1584375054	0.09319063276
0.1586458385	0.0931782797
0.1588541865	0.0930416733
0.1590625197	0.0931546092
0.1592708379	0.09342242032
0.159479171	0.09580553323
0.1596875042	0.09314072132
0.1598958522	0.09311897308
0.1601041853	0.09341564775
0.1603125036	0.09304106236
0.1605208367	0.09729782492
0.1607291698	0.09638503194
0.1609375179	0.0931616649
0.161145851	0.09437727928
0.1613541842	0.09297528863
0.1615625024	0.09305238724
0.1617708355	0.09335373342
0.1619791836	0.0926611647
0.1621875167	0.09334731847
0.1623958498	0.09289247543
0.1626041681	0.09285541624
0.1628125012	0.09287830442
0.1630208492	0.09290209413
0.1632291824	0.09472053498
0.1634375155	0.09315284342
0.1636458337	0.09495662153
0.1638541669	0.09297134727
0.1640625149	0.09684882313
0.164270848	0.09480337799
0.1644791812	0.09737399966
0.1646875143	0.09262736142
0.1648958325	0.0927619487
0.1651041806	0.09292767942
0.1653125137	0.09563379735
0.1655208468	0.09482266754
0.16572918	0.09317500889
0.1659374982	0.09510888159
0.1661458462	0.09280034155
0.1663541794	0.09528398514
0.1665625125	0.09290895611
0.1667708457	0.09286718071
0.1669791639	0.09713313729
0.1671875119	0.0929768607
0.1673958451	0.09286506474
0.1676041782	0.09448300302
0.1678125113	0.09511909634
0.1680208445	0.09445555508
0.1682291776	0.09524101764
0.1684375107	0.09467295557
0.1686458439	0.09481007606
0.168854177	0.09300550073
0.1690625101	0.09556815028
0.1692708433	0.09565579891
0.1694791764	0.0975112021
0.1696875095	0.0928312093
0.1698958427	0.09636642039
0.1701041758	0.09637957066
0.1703125238	0.09299007058
0.1705208421	0.09671787918
0.1707291752	0.09527805448
0.1709375083	0.09631145
0.1711458415	0.09305880219
0.1713541895	0.09274784476
0.1715625077	0.09661927819
0.1717708409	0.09670762718
0.171979174	0.09511300176
0.1721875072	0.09393067658
0.1723958552	0.09262687713
0.1726041734	0.09479497373
0.1728125066	0.09694776684
0.1730208397	0.09617552906
0.1732291728	0.09265892208
0.1734375209	0.09503223002
0.173645854	0.09721326828
0.1738541722	0.09558288753
0.1740625054	0.09601727873
0.1742708385	0.09270769358
0.1744791865	0.09263335168
0.1746875197	0.09550795704
0.1748958379	0.09289452434
0.175104171	0.0963896513
0.1753125042	0.09593513608
0.1755208522	0.09573505074
0.1757291853	0.09279749542
0.1759375036	0.09264747798
0.1761458367	0.0933804363
0.1763541698	0.09264533222
0.1765625179	0.09578432888
0.176770851	0.09283932298
0.1769791842	0.09263623506
0.1771875024	0.09439004958
0.1773958355	0.09439513832
0.1776041836	0.09253256023
0.1778125167	0.09428560734
0.1780208498	0.09667535126
0.1782291681	0.09706807137
0.1784375012	0.09430465102
0.1786458492	0.09269993752
0.1788541824	0.09297621995
0.1790625155	0.09558431059
0.1792708337	0.09330286831
0.1794791669	0.0924808681
0.1796875149	0.09268561006
0.179895848	0.09244739264
0.1801041812	0.09620195627
0.1803125143	0.09241498262
0.1805208325	0.09248063713
0.1807291806	0.09268853068
0.1809375137	0.09583170712
0.1811458468	0.09464198351
0.18135418	0.09583212435
0.1815624982	0.09500142932
0.1817708462	0.09456982464
0.1819791794	0.09384896606
0.1821875125	0.09441797435
0.1823958457	0.09262556583
0.1826041639	0.09301357716
0.1828125119	0.09399511665
0.1830208451	0.09245482832
0.1832291782	0.09437708557
0.1834375113	0.09224874526
0.1836458445	0.09246632457
0.1838541776	0.09416813403
0.1840625107	0.09427319467
0.1842708439	0.0964846462
0.184479177	0.09547244757
0.1846875101	0.09484241158
0.1848958433	0.09516263008
0.1851041764	0.09476123005
0.1853125095	0.09227691591
0.1855208427	0.09495230019
0.1857291758	0.09231722355
0.1859375238	0.09289622307
0.1861458421	0.09471847117
0.1863541752	0.09353991598
0.1865625083	0.0922049284
0.1867708415	0.09238629043
0.1869791895	0.09222275764
0.1871875077	0.09673547
0.1873958409	0.09264302999
0.187604174	0.09625448287
0.1878125072	0.09249310195
0.1880208552	0.09217176586
0.1882291734	0.09554988891
0.1884375066	0.09472163022
0.1886458397	0.09465119243
0.1888541728	0.09607456625
0.1890625209	0.09469182044
0.189270854	0.09426540881
0.1894791722	0.09447585791
0.1896875054	0.09533337504
0.1898958385	0.09767635912
0.1901041865	0.09228821844
0.1903125197	0.09222128242
0.1905208379	0.09571852535
0.190729171	0.09256699681
0.1909375042	0.09258083999
0.1911458522	0.09247391671
0.1913541853	0.09437226504
0.1915625036	0.09499466419
0.1917708367	0.0921093598
0.1919791698	0.09206116199
0.1921875179	0.09186138213
0.192395851	0.09488804638
0.1926041842	0.09216164798
0.1928125024	0.09707444906
0.1930208355	0.09635569155
0.1932291836	0.09207111597
0.1934375167	0.09408470243
0.1936458498	0.09630450606
0.1938541681	0.09457793832
0.1940625012	0.09317080677
0.1942708492	0.09593297541
0.1944791824	0.0920759812
0.1946875155	0.09590844065
0.1948958337	0.09619678557
0.1951041669	0.09375293553
0.1953125149	0.09395153821
0.195520848	0.09508574754
0.1957291812	0.09208734334
0.1959375143	0.09563540667
0.1961458325	0.09411675483
0.1963541806	0.09195552021
0.1965625137	0.09412772208
0.1967708468	0.09184190631
0.19697918	0.09362199157
0.1971874982	0.09525674582
0.1973958462	0.09198069572
0.1976041794	0.09184584022
0.1978125125	0.09345458448
0.1980208457	0.09473080188
0.1982291639	0.09174696356
0.1984375119	0.09433047473
0.1986458451	0.09176362306
0.1988541782	0.09559027851
0.1990625113	0.09348087758
0.1992708445	0.0961194858
0.1994791776	0.09352463484
0.1996875107	0.0936377272
0.1998958439	0.09398762882
0.200104177	0.09387939423
0.2003125101	0.09168218076
0.2005208433	0.09364562482
0.2007291764	0.09446636587
0.2009375095	0.09317744523
0.2011458427	0.09435231984
0.2013541758	0.09169436246
0.2015625238	0.0933547318
0.2017708421	0.09415266663
0.2019791752	0.09382602572
0.2021875083	0.09351779521
0.2023958415	0.09331676364
0.2026041895	0.0915357545
0.2028125077	0.09276470542
0.2030208409	0.09397284687
0.203229174	0.09413533658
0.2034375072	0.09385802597
0.2036458552	0.0940419808
0.2038541734	0.09417031705
0.2040625066	0.09403464943
0.2042708397	0.09134720266
0.2044791728	0.09149353951
0.2046875209	0.09429255873
0.204895854	0.09380440414
0.2051041722	0.09486382455
0.2053125054	0.09451682121
0.2055208385	0.09490031749
0.2057291865	0.09487283975
0.2059375197	0.09492244571
0.2061458379	0.0957037136
0.206354171	0.09395966679
0.2065625042	0.0940059498
0.2067708522	0.09446700662
0.2069791853	0.09359588474
0.2071875036	0.09374634922
0.2073958367	0.09350482374
0.2076041698	0.09521455318
0.2078125179	0.09161054343
0.208020851	0.09504295886
0.2082291842	0.09144582599
0.2084375024	0.09374304116
0.2086458355	0.09236266464
0.2088541836	0.09375441819
0.2090625167	0.09372846037
0.2092708498	0.09542752802
0.2094791681	0.09467282146
0.2096875012	0.09529633075
0.2098958492	0.09500413388
0.2101041824	0.09125131369
0.2103125155	0.09128203988
0.2105208337	0.09554440528
0.2107291669	0.09458897263
0.2109375149	0.09503319114
0.211145848	0.09123840928
0.2113541812	0.0948112011
0.2115625143	0.095120579
0.2117708325	0.09547445178
0.2119791806	0.09115588665
0.2121875137	0.09239637852
0.2123958468	0.09389812499
0.21260418	0.0910942331
0.2128124982	0.09382647276
0.2130208462	0.09103172272
0.2132291794	0.09353750944
0.2134375125	0.09112597257
0.2136458457	0.0932674408
0.2138541639	0.093399629
0.2140625119	0.09355793148
0.2142708451	0.09111105651
0.2144791782	0.09313230962
0.2146875113	0.09478631616
0.2148958445	0.09382627904
0.2151041776	0.09104264528
0.2153125107	0.09523025155
0.2155208439	0.09163704515
0.215729177	0.09147813171
0.2159375101	0.09296509624
0.2161458433	0.0931308344
0.2163541764	0.09347146749
0.2165625095	0.09426672757
0.2167708427	0.0939316079
0.2169791758	0.09464321285
0.2171875238	0.09474223107
0.2173958421	0.09313635528
0.2176041752	0.09077083319
0.2178125083	0.09082523733
0.2180208415	0.09096383303
0.2182291895	0.0911706388
0.2184375077	0.09493365139
0.2186458409	0.09360940009
0.218854174	0.09511548281
0.2190625072	0.09470823407
0.2192708552	0.0907388106
0.2194791734	0.09287432581
0.2196875066	0.09318132699
0.2198958397	0.09103156626
0.2201041728	0.09069293737
0.2203125209	0.09314706922
0.220520854	0.09180592746
0.2207291722	0.09267333895
0.2209375054	0.0929902643
0.2211458385	0.09092234075
0.2213541865	0.09475131333
0.2215625197	0.09356296808
0.2217708379	0.09439922124
0.221979171	0.09068250656
0.2221875042	0.0909101814
0.2223958522	0.09360005707
0.2226041853	0.09524998069
0.2228125036	0.09327556193
0.2230208367	0.09454938769
0.2232291698	0.09319104999
0.2234375179	0.09273038059
0.223645851	0.09235462546
0.2238541842	0.094496198
0.2240625024	0.09415903687
0.2242708355	0.09410209209
0.2244791836	0.09367684275
0.2246875167	0.09257686883
0.2248958498	0.09271486849
0.2251041681	0.0941619575
0.2253125012	0.09341397882
0.2255208492	0.09331285208
0.2257291824	0.09060946852
0.2259375155	0.09363929927
0.2261458337	0.09372714162
0.2263541669	0.0904559046
0.2265625149	0.09064002335
0.226770848	0.0936293155
0.2269791812	0.09363040328
0.2271875143	0.0944821015
0.2273958325	0.09325813502
0.2276041806	0.09474773705
0.2278125137	0.09209728986
0.2280208468	0.09322592616
0.22822918	0.09023184329
0.2284374982	0.09031043202
0.2286458462	0.09032244235
0.2288541794	0.09239634871
0.2290625125	0.0931782499
0.2292708457	0.09371709079
0.2294791639	0.0947381109
0.2296875119	0.09340977669
0.2298958451	0.09356541187
0.2301041782	0.09407814592
0.2303125113	0.09229981154
0.2305208445	0.09430223703
0.2307291776	0.09327937663
0.2309375107	0.09336438775
0.2311458439	0.09314318746
0.231354177	0.09257952869
0.2315625101	0.09309314936
0.2317708433	0.09335469455
0.2319791764	0.0918687731
0.2321875095	0.09457314014
0.2323958427	0.09011801332
0.2326041758	0.09010151029
0.2328125238	0.09010348469
0.2330208421	0.09199097008
0.2332291752	0.09029468894
0.2334375083	0.09011600912
0.2336458415	0.09386194497
0.2338541895	0.09198517352
0.2340625077	0.09295579791
0.2342708409	0.09228108078
0.234479174	0.09028413892
0.2346875072	0.09019651264
0.2348958552	0.09005389363
0.2351041734	0.09252013266
0.2353125066	0.09196348488
0.2355208397	0.09366878122
0.2357291728	0.09236451983
0.2359375209	0.09020262957
0.236145854	0.09370215237
0.2363541722	0.09339164197
0.2365625054	0.09242055565
0.2367708385	0.09204046428
0.2369791865	0.09233819693
0.2371875197	0.09237044305
0.2373958379	0.09404397756
0.237604171	0.09305950254
0.2378125042	0.08998160064
0.2380208522	0.0899817273
0.2382291853	0.08963299543
0.2384375036	0.09100548178
0.2386458367	0.08983268589
0.2388541698	0.0927226916
0.2390625179	0.08972337842
0.239270851	0.09222505987
0.2394791842	0.0915549323
0.2396875024	0.08990196139
0.2398958355	0.0933489874
0.2401041836	0.0930306688
0.2403125167	0.08956217021
0.2405208498	0.09225933999
0.2407291681	0.09144237638
0.2409375012	0.09279707819
0.2411458492	0.09059202671
0.2413541824	0.08991441131
0.2415625155	0.09387061745
0.2417708337	0.09152901173
0.2419791669	0.09138873219
0.2421875149	0.09391255677
0.242395848	0.09219238162
0.2426041812	0.09172534943
0.2428125143	0.08949826658
0.2430208325	0.09339603782
0.2432291806	0.09204852581
0.2434375137	0.09135886282
0.2436458468	0.09234786779
0.24385418	0.09344643354
0.2440624982	0.09292338043
0.2442708462	0.09376642853
0.2444791794	0.08938913792
0.2446875125	0.09154732525
0.2448958457	0.08956214041
0.2451041639	0.08954340219
0.2453125119	0.09127724916
0.2455208451	0.09328592569
0.2457291782	0.0915741995
0.2459375113	0.09276232868
0.2461458445	0.09077128023
0.2463541776	0.09372961521
0.2465625107	0.09164871275
0.2467708439	0.09141010791
0.246979177	0.08940818906
0.2471875101	0.09355102479
0.2473958433	0.09279765189
0.2476041764	0.09112414718
0.2478125095	0.09230201691
0.2480208427	0.09092505276
0.2482291758	0.08942653984
0.2484375238	0.08949603885
0.2486458421	0.09144110233
0.2488541752	0.09253467619
0.2490625083	0.09148992598
0.2492708415	0.09349336475
0.2494791895	0.08937279135
0.2496875077	0.09330999106
0.2498958409	0.08948881924
0.2501041591	0.091467686
0.2503124774	0.08958084881
0.2505208254	0.09135397524
0.2507291734	0.09153057635
0.2509374917	0.09138981998
0.2511458397	0.0889852494
0.2513541579	0.09114027768
0.251562506	0.09152533114
0.2517708242	0.08892120421
0.2519791722	0.08891437203
0.2521874905	0.0890840441
0.2523958087	0.09061639011
0.2526041567	0.09170408547
0.2528125048	0.09305982292
0.253020823	0.08913838863
0.253229171	0.09295704961
0.2534374893	0.09315252304
0.2536458373	0.08887513727
0.2538541555	0.09256043285
0.2540625036	0.09298288822
0.2542708218	0.0888184756
0.2544791698	0.09095971286
0.2546874881	0.09283364564
0.2548958361	0.09266606718
0.2551041543	0.09203921258
0.2553125024	0.0887908116
0.2555208206	0.09093124419
0.2557291687	0.08873870224
0.2559374869	0.09145218879
0.2561458349	0.09081802517
0.2563541532	0.08895172924
0.2565625012	0.09318357706
0.2567708492	0.08871380985
0.2569791675	0.09125814587
0.2571874857	0.08912370354
0.2573958337	0.08912824839
0.257604152	0.09154118598
0.2578125	0.09263216704
0.2580208182	0.08900994062
0.2582291663	0.09067217261
0.2584374845	0.0916069001
0.2586458325	0.08859341592
0.2588541806	0.09288378805
0.2590624988	0.09135914594
0.259270817	0.09271150082
0.2594791651	0.0910820365
0.2596874833	0.09140729159
0.2598958313	0.09280698001
0.2601041794	0.091501683
0.2603124976	0.09025020152
0.2605208158	0.09131778032
0.2607291639	0.09253445268
0.2609375119	0.09100688994
0.2611458302	0.0924379155
0.2613541484	0.09084744006
0.2615624964	0.09129484743
0.2617708147	0.08882612735
0.2619791627	0.09042985737
0.2621875107	0.09055177867
0.262395829	0.09014945477
0.2626041472	0.09040678293
0.2628124952	0.09057693928
0.2630208433	0.09163563699
0.2632291615	0.08845961094
0.2634375095	0.0928639397
0.2636458278	0.08854269236
0.263854146	0.09068199247
0.264062494	0.09082440287
0.2642708421	0.09256117046
0.2644791603	0.08854050189
0.2646874785	0.09159891307
0.2648958266	0.09183992445
0.2651041746	0.09048020095
0.2653124928	0.09296686202
0.2655208409	0.0895800218
0.2657291591	0.09171332419
0.2659374774	0.09068509191
0.2661458254	0.09180893004
0.2663541734	0.09144946933
0.2665624917	0.08832961321
0.2667708397	0.09144381434
0.2669791579	0.09114458412
0.2671874762	0.09130797535
0.2673958242	0.09273035079
0.2676041722	0.09195248038
0.2678124905	0.09049662203
0.2680208385	0.08829513192
0.2682291567	0.09147487581
0.2684375048	0.09072939306
0.2686458528	0.09148452431
0.268854171	0.09191770852
0.2690625191	0.09124767035
0.2692708075	0.08873394132
0.2694791555	0.09135279059
0.2696875036	0.09115374833
0.2698958218	0.08952037245
0.2701041698	0.0901825279
0.2703124881	0.09022996575
0.2705208361	0.09178590775
0.2707291842	0.08818782866
0.2709375024	0.09170414507
0.2711458504	0.08812025189
0.2713541389	0.08806574345
0.2715624869	0.09061377496
0.2717708349	0.09133847803
0.2719791532	0.09175607562
0.2721875012	0.09171933681
0.2723958194	0.0908215344
0.2726041675	0.09199858457
0.2728125155	0.08770746738
0.2730208337	0.09185802191
0.2732291818	0.09202200174
0.2734375	0.08941855282
0.2736458182	0.08777032048
0.2738541663	0.08995644003
0.2740624845	0.0876281783
0.2742708325	0.08788560331
0.2744791508	0.09037169069
0.2746874988	0.09033410996
0.2748958468	0.09113688767
0.2751041651	0.08981794119
0.2753125131	0.0911789462
0.2755208313	0.08971630782
0.2757291794	0.09010724723
0.2759374976	0.08999930322
0.2761458158	0.08958132565
0.2763541639	0.08978098631
0.2765624821	0.08755603433
0.2767708302	0.09075581282
0.2769791782	0.0877963677
0.2771874964	0.09064152092
0.2773958445	0.09005685151
0.2776041627	0.09016875923
0.2778125107	0.09010090679
0.2780208588	0.08989196271
0.2782291472	0.08977553993
0.2784374952	0.08806280047
0.2786458135	0.08754567802
0.2788541615	0.08945401758
0.2790625095	0.08762989193
0.2792708278	0.09006574005
0.2794791758	0.08753047884
0.279687494	0.08773905039
0.2798958421	0.09163458645
0.2801041901	0.09201518446
0.2803124785	0.08756395429
0.2805208266	0.08771513402
0.2807291448	0.09101330489
0.2809374928	0.08984729648
0.2811458409	0.08987900615
0.2813541591	0.09081649035
0.2815625072	0.08745926619
0.2817708254	0.09136090428
0.2819791734	0.08980374783
0.2821875215	0.08999630809
0.2823958397	0.08936487138
0.2826041579	0.09005369991
0.2828124762	0.0893240422
0.2830208242	0.08935170621
0.2832291722	0.08957318217
0.2834374905	0.08981600404
0.2836458385	0.09036190063
0.2838541567	0.09085915238
0.2840625048	0.08725959808
0.2842708528	0.08937498182
0.284479171	0.08970097452
0.2846875191	0.08988581598
0.2848958075	0.09073421359
0.2851041555	0.08742232621
0.2853125036	0.08720599115
0.2855208218	0.09134474397
0.2857291698	0.08754488826
0.2859374881	0.09082201123
0.2861458361	0.09107351303
0.2863541842	0.08731846511
0.2865625024	0.08878922462
0.2867708504	0.0891699791
0.2869791389	0.0899065733
0.2871874869	0.08901794255
0.2873958349	0.0893554315
0.2876041532	0.08773125708
0.2878125012	0.08919579536
0.2880208194	0.08739680797
0.2882291675	0.09010574967
0.2884375155	0.08738550544
0.2886458337	0.0873369202
0.2888541818	0.08730757982
0.2890625	0.08718185127
0.2892708182	0.08921273798
0.2894791663	0.08976430446
0.2896874845	0.08710626513
0.2898958325	0.0889557302
0.2901041508	0.08701696992
0.2903124988	0.08915074915
0.2905208468	0.08972382545
0.2907291651	0.08999353647
0.2909375131	0.08977598697
0.2911458313	0.09046553075
0.2913541794	0.0871104449
0.2915624976	0.0900401026
0.2917708158	0.08847344667
0.2919791639	0.09019806981
0.2921874821	0.08697256446
0.2923958302	0.08742105961
0.2926041782	0.0869891718
0.2928124964	0.08716596663
0.2930208445	0.0899451673
0.2932291627	0.08880516887
0.2934375107	0.08863075078
0.2936458588	0.08681826293
0.2938541472	0.08899974078
0.2940624952	0.08853948861
0.2942708135	0.08918873221
0.2944791615	0.09078723192
0.2946875095	0.0896807611
0.2948958278	0.08920952678
0.2951041758	0.08942968398
0.295312494	0.09018421173
0.2955208421	0.08889489621
0.2957291901	0.08943703026
0.2959374785	0.08920421451
0.2961458266	0.09015767276
0.2963541448	0.08951114863
0.2965624928	0.08856570721
0.2967708409	0.08853374422
0.2969791591	0.08692377061
0.2971875072	0.08863462508
0.2973958254	0.08912573755
0.2976041734	0.08852948993
0.2978125215	0.08861916512
0.2980208397	0.08669852465
0.2982291579	0.08662634343
0.2984374762	0.08849613369
0.2986458242	0.08897180855
0.2988541722	0.08703752607
0.2990624905	0.08667051792
0.2992708385	0.09022247791
0.2994791567	0.08936560154
0.2996875048	0.08900234103
0.2998958528	0.08881082386
0.300104171	0.08816917986
0.3003125191	0.09138221294
0.3005208075	0.08879437298
0.3007291555	0.08885788918
0.3009375036	0.08870983869
0.3011458218	0.0889743492
0.3013541698	0.08664217591
0.3015624881	0.08936970681
0.3017708361	0.08630783111
0.3019791842	0.08878770471
0.3021875024	0.09033586085
0.3023958504	0.08922141045
0.3026041389	0.08874406666
0.3028124869	0.08954314888
0.3030208349	0.08840731531
0.3032291532	0.0864738673
0.3034375012	0.08645977825
0.3036458194	0.0888722837
0.3038541675	0.08634319901
0.3040625155	0.08812516928
0.3042708337	0.08992558718
0.3044791818	0.08999567479
0.3046875	0.08853072673
0.3048958182	0.08960194141
0.3051041663	0.08938207477
0.3053124845	0.08830083907
0.3055208325	0.08865091205
0.3057291508	0.08924093097
0.3059374988	0.08852666616
0.3061458468	0.08636824042
0.3063541651	0.08664985001
0.3065625131	0.08629987389
0.3067708313	0.08627521247
0.3069791794	0.09023334086
0.3071874976	0.08658696711
0.3073958158	0.08827339858
0.3076041639	0.08620022982
0.3078124821	0.0899843052
0.3080208302	0.0860459134
0.3082291782	0.08616875857
0.3084374964	0.08635276556
0.3086458445	0.08686631918
0.3088541627	0.08605721593
0.3090625107	0.08849114925
0.3092708588	0.08885049075
0.3094791472	0.08600593358
0.3096874952	0.08798126131
0.3098958135	0.08606462926
0.3101041615	0.08599782735
0.3103125095	0.08792486787
0.3105208278	0.088765122
0.3107291758	0.08819876611
0.310937494	0.08954467624
0.3111458421	0.08592090011
0.3113541901	0.08782117814
0.3115624785	0.0890044421
0.3117708266	0.08590298146
0.3119791448	0.08576904982
0.3121874928	0.08588014543
0.3123958409	0.08985022455
0.3126041591	0.08866773546
0.3128125072	0.08803635836
0.3130208254	0.08752028644
0.3132291734	0.08866643906
0.3134375215	0.08841109276
0.3136458397	0.08968254179
0.3138541579	0.08923021704
0.3140624762	0.0880387947
0.3142708242	0.08811416477
0.3144791722	0.08626656234
0.3146874905	0.08803527802
0.3148958385	0.08780898154
0.3151041567	0.08899853379
0.3153125048	0.08779022098
0.3155208528	0.08576479554
0.315729171	0.08797901124
0.3159375191	0.08874054253
0.3161458075	0.08557809889
0.3163541555	0.08550748974
0.3165625036	0.0874800384
0.3167708218	0.08805956692
0.3169791698	0.08752788603
0.3171874881	0.08907508105
0.3173958361	0.08579321206
0.3176041842	0.08772558719
0.3178125024	0.08944965899
0.3180208504	0.08549977094
0.3182291389	0.08798538148
0.3184374869	0.08767446131
0.3186458349	0.08529579639
0.3188541532	0.08783981204
0.3190625012	0.08803416789
0.3192708194	0.08593799919
0.3194791675	0.08860319853
0.3196875155	0.08588702232
0.3198958337	0.0855846256
0.3201041818	0.08574070036
0.3203125	0.08781515807
0.3205208182	0.08855701238
0.3207291663	0.08560748398
0.3209374845	0.08553097397
0.3211458325	0.08556558192
0.3213541508	0.08837301284
0.3215624988	0.08556864411
0.3217708468	0.08605103195
0.3219791651	0.088206321
0.3221875131	0.08657919616
0.3223958313	0.08920825273
0.3226041794	0.08778112382
0.3228124976	0.08962374181
0.3230208158	0.08799314499
0.3232291639	0.0881613791
0.3234374821	0.08796335012
0.3236458302	0.08522611856
0.3238541782	0.08826997876
0.3240624964	0.08844805509
0.3242708445	0.08851308376
0.3244791627	0.08502806723
0.3246875107	0.08670433611
0.3248958588	0.08811042458
0.3251041472	0.08723564446
0.3253124952	0.08475936949
0.3255208135	0.08514432609
0.3257291615	0.08784019202
0.3259375095	0.0891790688
0.3261458278	0.08779161423
0.3263541758	0.08785486221
0.326562494	0.08698198944
0.3267708421	0.0879451856
0.3269791901	0.08842463791
0.3271874785	0.08792033792
0.3273958266	0.08528666198
0.3276041448	0.08835918456
0.3278124928	0.08491133898
0.3280208409	0.08686151356
0.3282291591	0.08477507532
0.3284375072	0.08824951947
0.3286458254	0.08654696494
0.3288541734	0.08624581993
0.3290625215	0.08747386187
0.3292708397	0.08470211178
0.3294791579	0.0875762105
0.3296874762	0.08828694373
0.3298958242	0.08611828834
0.3301041722	0.08742783219
0.3303124905	0.08890042454
0.3305208385	0.08489573002
0.3307291567	0.08800040931
0.3309375048	0.08474688232
0.3311458528	0.08474398404
0.331354171	0.08912195265
0.3315625191	0.08863957971
0.3317708075	0.08664444834
0.3319791555	0.08693594486
0.3321875036	0.08461488038
0.3323958218	0.08852685988
0.3326041698	0.08980852365
0.3328124881	0.08454464376
0.3330208361	0.08490825444
0.3332291842	0.086416848
0.3334375024	0.08809900284
0.3336458504	0.0891930908
0.3338541389	0.08704189211
0.3340624869	0.08858992904
0.3342708349	0.08797051758
0.3344791532	0.08825868368
0.3346875012	0.08707340062
0.3348958194	0.08728232235
0.3351041675	0.08732574433
0.3353125155	0.08730529994
0.3355208337	0.0869467631
0.3357291818	0.0846541971
0.3359375	0.08675257117
0.3361458182	0.08606232703
0.3363541663	0.08692085743
0.3365624845	0.0844264105
0.3367708325	0.08720979095
0.3369791508	0.08833770454
0.3371874988	0.08716966957
0.3373958468	0.08657705039
0.3376041651	0.08447703719
0.3378125131	0.08599068969
0.3380208313	0.08418024331
0.3382291794	0.08414664865
0.3384374976	0.08664760739
0.3386458158	0.084212102
0.3388541639	0.08429246396
0.3390624821	0.08424638957
0.3392708302	0.08425085247
0.3394791782	0.08430315554
0.3396874964	0.08667715639
0.3398958445	0.08421619236
0.3401041627	0.08807316422
0.3403125107	0.08427675068
0.3405208588	0.08785622567
0.3407291472	0.0858611539
0.3409374952	0.08457858115
0.3411458135	0.08663746715
0.3413541615	0.08818906546
0.3415625095	0.08407099545
0.3417708278	0.08767788112
0.3419791758	0.08441653848
0.342187494	0.08484616131
0.3423958421	0.08797378093
0.3426041901	0.0870090276
0.3428124785	0.08783791214
0.3430208266	0.08803121746
0.3432291448	0.08414099365
0.3434374928	0.0843751356
0.3436458409	0.08771697432
0.3438541591	0.08911016583
0.3440625072	0.08467656374
0.3442708254	0.08803886175
0.3444791734	0.08427061886
0.3446875215	0.08733624965
0.3448958397	0.08425396681
0.3451041579	0.08731868863
0.3453124762	0.08646227419
0.3455208242	0.08788750321
0.3457291722	0.08655612916
0.3459374905	0.08486331254
0.3461458385	0.0875878036
0.3463541567	0.08812072873
0.3465625048	0.08398602903
0.3467708528	0.08395902067
0.346979171	0.08403386921
0.3471875191	0.08669583499
0.3473958075	0.08393781632
0.3476041555	0.0840542838
0.3478125036	0.0875280425
0.3480208218	0.08686742187
0.3482291698	0.08797580749
0.3484374881	0.08588253707
0.3486458361	0.08728301525
0.3488541842	0.0870096311
0.3490625024	0.08712720871
0.3492708504	0.08365350217
0.3494791389	0.08578339964
0.3496874869	0.08385397494
0.3498958349	0.08396881819
0.3501041532	0.08375429362
0.3503125012	0.08367823809
0.3505208194	0.08373093605
0.3507291675	0.08379133791
0.3509375155	0.08590389788
0.3511458337	0.08372984082
0.3513541818	0.08379545063
0.3515625	0.08576842397
0.3517708182	0.08372446895
0.3519791663	0.08358791471
0.3521874845	0.08367940038
0.3523958325	0.08681563288
0.3526041508	0.08391715586
0.3528124988	0.08772333711
0.3530208468	0.0836732164
0.3532291651	0.08599770069
0.3534375131	0.08669545501
0.3536458313	0.08624891192
0.3538541794	0.08563531935
0.3540624976	0.08613463491
0.3542708158	0.08662476391
0.3544791639	0.08516696841
0.3546874821	0.08492663503
0.3548958302	0.08357021958
0.3551041782	0.08715581149
0.3553124964	0.08343302459
0.3555208445	0.08456650376
0.3557291627	0.08774827421
0.3559375107	0.0838400051
0.3561458588	0.08365435153
0.3563541472	0.08410571516
0.3565624952	0.08633369207
0.3567708135	0.08485437185
0.3569791615	0.08351493627
0.3571875095	0.08391266316
0.3573958278	0.08345638961
0.3576041758	0.08767806739
0.357812494	0.08505035937
0.3580208421	0.08521156758
0.3582291901	0.0874619633
0.3584374785	0.0853907913
0.3586458266	0.08579267561
0.3588541448	0.08352462947
0.3590624928	0.08728735149
0.3592708409	0.08361079544
0.3594791591	0.08444049954
0.3596875072	0.08638368547
0.3598958254	0.08434404433
0.3601041734	0.08347009867
0.3603125215	0.08626586944
0.3605208397	0.08459286392
0.3607291579	0.08368049562
0.3609374762	0.08674672246
0.3611458242	0.086783804
0.3613541722	0.08778917789
0.3615624905	0.0837046653
0.3617708385	0.08554975688
0.3619791567	0.0854235962
0.3621875048	0.08571445942
0.3623958528	0.08349366486
0.362604171	0.08582547307
0.3628125191	0.08772014081
0.3630208075	0.08325300366
0.3632291555	0.08343549818
0.3634375036	0.0852400437
0.3636458218	0.08575766534
0.3638541698	0.08758697659
0.3640624881	0.08694233
0.3642708361	0.08330803365
0.3644791842	0.08326112479
0.3646875024	0.08613848686
0.3648958504	0.08644729853
0.3651041389	0.08550673723
0.3653124869	0.08599659055
0.3655208349	0.08656498045
0.3657291532	0.08480550349
0.3659375012	0.08561290056
0.3661458194	0.08556687832
0.3663541675	0.08696503937
0.3665625155	0.08647361398
0.3667708337	0.08633353561
0.3669791818	0.0835731402
0.3671875	0.08356692642
0.3673958182	0.08663196862
0.3676041663	0.08321907371
0.3678124845	0.08308014274
0.3680208325	0.08721601963
0.3682291508	0.08332318068
0.3684374988	0.08722323924
0.3686458468	0.08313649893
0.3688541651	0.08308766037
0.3690625131	0.08692778647
0.3692708313	0.08686103672
0.3694791794	0.08296725899
0.3696874976	0.08304134011
0.3698958158	0.08737113327
0.3701041639	0.08310367912
0.3703124821	0.08580201119
0.3705208302	0.08281302452
0.3707291782	0.08755331486
0.3709374964	0.08748048544
0.3711458445	0.0861781314
0.3713541627	0.08530184627
0.3715625107	0.08589373529
0.3717708588	0.0829025209
0.3719791472	0.08362143487
0.3721874952	0.08455231786
0.3723958135	0.08523276448
0.3726041615	0.0865971446
0.3728125095	0.0828364864
0.3730208278	0.08483549207
0.3732291758	0.08705356717
0.373437494	0.08615231514
0.3736458421	0.08672962338
0.3738541901	0.08465564251
0.3740624785	0.08666053414
0.3742708266	0.08499337733
0.3744791448	0.08507529646
0.3746874928	0.08498289436
0.3748958409	0.08494911343
0.3751041591	0.08319907635
0.3753125072	0.08298233151
0.3755208254	0.08571774513
0.3757291734	0.08293059468
0.3759375215	0.08271715045
0.3761458397	0.08566451818
0.3763541579	0.08412456512
0.3765624762	0.08564177901
0.3767708242	0.08259023726
0.3769791722	0.08625809848
0.3771874905	0.08286408335
0.3773958385	0.08537251502
0.3776041567	0.08617355675
0.3778125048	0.08299499005
0.3780208528	0.08631882071
0.378229171	0.08419189602
0.3784375191	0.0868851319
0.3786458075	0.08255495876
0.3788541555	0.08595327288
0.3790625036	0.08442389965
0.3792708218	0.08533335477
0.3794791698	0.08256582171
0.3796874881	0.08274593204
0.3798958361	0.08246164769
0.3801041842	0.08746813238
0.3803125024	0.08495465666
0.3805208504	0.0856275633
0.3807291389	0.08316007257
0.3809374869	0.08278730512
0.3811458349	0.086017102
0.3813541532	0.0907663703
0.3815625012	0.08480723202
0.3817708194	0.08666717261
0.3819791675	0.08523849398
0.3821875155	0.08698452264
0.3823958337	0.08374189585
0.3826041818	0.08500499278
0.3828125	0.08456062526
0.3830208182	0.08245112747
0.3832291663	0.08438085765
0.3834374845	0.08252089471
0.3836458325	0.08654222637
0.3838541508	0.08728080243
0.3840624988	0.08242521435
0.3842708468	0.08468332887
0.3844791651	0.08238258958
0.3846875131	0.0823193863
0.3848958313	0.08223056793
0.3851041794	0.08297152072
0.3853124976	0.08432006091
0.3855208158	0.08369829506
0.3857291639	0.0824354142
0.3859374821	0.08325340599
0.3861458302	0.08414897323
0.3863541782	0.08682645112
0.3865624964	0.08629930764
0.3867708445	0.08636379242
0.3869791627	0.08244661987
0.3871875107	0.08231888711
0.3873958588	0.0850565657
0.3876041472	0.08220779151
0.3878124952	0.0821415782
0.3880208135	0.08510489762
0.3882291615	0.08222299814
0.3884375095	0.0841287747
0.3886458278	0.08425289392
0.3888541758	0.08226150274
0.389062494	0.08217100799
0.3892708421	0.08223826438
0.3894791901	0.08588345349
0.3896874785	0.08225290477
0.3898958266	0.08544855565
0.3901041448	0.08524690568
0.3903124928	0.08441456407
0.3905208409	0.08579661697
0.3907291591	0.08212484419
0.3909375072	0.08205379546
0.3911458254	0.08204326034
0.3913541734	0.08207609504
0.3915625215	0.0820940733
0.3917708397	0.08278417587
0.3919791579	0.08527872711
0.3921874762	0.08632327616
0.3923958242	0.08208957314
0.3926041722	0.08465309441
0.3928124905	0.08216916025
0.3930208385	0.0841056481
0.3932291567	0.08204460144
0.3934375048	0.08425430954
0.3936458528	0.08207433671
0.393854171	0.08528502285
0.3940625191	0.08632409573
0.3942708075	0.08186056465
0.3944791555	0.08190429211
0.3946875036	0.08635788411
0.3948958218	0.08535443246
0.3951041698	0.08446442336
0.3953124881	0.0843218267
0.3955208361	0.08272494376
0.3957291842	0.08200023323
0.3959375024	0.08215149492
0.3961458504	0.0818406567
0.3963541389	0.08365692943
0.3965624869	0.08308243006
0.3967708349	0.08499708772
0.3969791532	0.08633742481
0.3971875012	0.08189947903
0.3973958194	0.08564256877
0.3976041675	0.08624474704
0.3978125155	0.08192645758
0.3980208337	0.08524687588
0.3982291818	0.08185156435
0.3984375	0.08195849508
0.3986458182	0.08406556398
0.3988541663	0.08458773047
0.3990624845	0.08221789449
0.3992708325	0.08585228771
0.3994791508	0.0861639604
0.3996874988	0.08550809324
0.3998958468	0.0842076093
0.4001041651	0.084394373
0.4003125131	0.08525808901
0.4005208313	0.08200082928
0.4007291794	0.08403785527
0.4009374976	0.08398248255
0.4011458158	0.08176130801
0.4013541639	0.08155871183
0.4015624821	0.08536561579
0.4017708302	0.08157820255
0.4019791782	0.0839228034
0.4021874964	0.08162868023
0.4023958445	0.08174496144
0.4026041627	0.08167185634
0.4028125107	0.08402020484
0.4030208588	0.08175499737
0.4032291472	0.08168575913
0.4034374952	0.0814846307
0.4036458135	0.08516255766
0.4038541615	0.08155171573
0.4040625095	0.08171634376
0.4042708278	0.08548627794
0.4044791758	0.0846825093
0.404687494	0.08547972143
0.4048958421	0.08456753939
0.4051041901	0.08610477298
0.4053124785	0.08553459495
0.4055208266	0.08157860488
0.4057291448	0.08428259939
0.4059374928	0.08378901333
0.4061458409	0.08162939548
0.4063541591	0.08140154183
0.4065625072	0.0845560655
0.4067708254	0.08278799057
0.4069791734	0.08377432078
0.4071875215	0.08396872133
0.4073958397	0.08546462655
0.4076041579	0.08507703245
0.4078124762	0.08348456025
0.4080208242	0.08147054911
0.4082291722	0.08376867324
0.4084374905	0.08325388283
0.4086458385	0.08491832763
0.4088541567	0.08333478868
0.4090625048	0.08466847986
0.4092708528	0.08339308947
0.409479171	0.08350335807
0.4096875191	0.08525578678
0.4098958075	0.08374860883
0.4101041555	0.08467300981
0.4103125036	0.08413492888
0.4105208218	0.08351182938
0.4107291698	0.08378691226
0.4109374881	0.08423230797
0.4111458361	0.08310220391
0.4113541842	0.08274267614
0.4115625024	0.08390842378
0.4117708504	0.08467785269
0.4119791389	0.08355475217
0.4121874869	0.08122126758
0.4123958349	0.08449162543
0.4126041532	0.08446260542
0.4128125012	0.08556778729
0.4130208194	0.08473756909
0.4132291675	0.08430925012
0.4134375155	0.08117002249
0.4136458337	0.08202262223
0.4138541818	0.08099015802
0.4140625	0.08344851434
0.4142708182	0.08490938693
0.4144791663	0.08501182497
0.4146874845	0.08377322555
0.4148958325	0.08127027005
0.4151041508	0.08337784559
0.4153124988	0.08440160751
0.4155208468	0.08100444824
0.4157291651	0.0827376619
0.4159375131	0.08544036001
0.4161458313	0.08364277333
[truncated: 4,567 more rows]
[truncated: 1 more columns]
