# Supplementary material for: Arabidopsis eIF4E1 protects the translational machinery during TuMV infection and restricts virus accumulation
Source: PLoS Pathog. 2023 Nov 20;19(11):e1011417. doi: 10.1371/journal.ppat.1011417 (PMC10721207; doi:10.1371/journal.ppat.1011417)
Supplement: S1 Supporting Dataset — (ZIP) [file ppat.1011417.s010.zip › Fig 1/Fig 1f (puromycin data)/Fig 1f.xlsx]

## Sheet: Tabelle1
Line = plant genotype (col0 = WT, f4e = eif4e1KO)
Treatment = mock or TuMV inoculation 14 dpi
Repeat = Experimental repeat (#1, 2 or 3)
puro = ImageJ-quantified puromycin lane surface value after normalization to actin lane surface value
Line	Treatment	Repeat	puro
col0	TuMV	1	1.08642
col0	TuMV	1	0.959024
col0	TuMV	1	0.881126
col0	TuMV	1	1.07343
col0	TuMV	2	1.04279
col0	TuMV	2	0.749921
col0	TuMV	2	1.10711
col0	TuMV	2	1.2515
col0	TuMV	2	0.848671
col0	TuMV	3	0.709591
col0	TuMV	3	1.00313
col0	TuMV	3	1.21942
col0	TuMV	3	1.06786
f4e	TuMV	1	0.752945
f4e	TuMV	1	0.645531
f4e	TuMV	1	0.644578
f4e	TuMV	1	0.524393
f4e	TuMV	2	0.644058
f4e	TuMV	2	0.77638
f4e	TuMV	2	0.948551
f4e	TuMV	2	0.754763
f4e	TuMV	2	0.639788
f4e	TuMV	3	0.671934
f4e	TuMV	3	1.01457
f4e	TuMV	3	0.89772
f4e	TuMV	3	0.700084
