# Supplementary material for: Arabidopsis eIF4E1 protects the translational machinery during TuMV infection and restricts virus accumulation
Source: PLoS Pathog. 2023 Nov 20;19(11):e1011417. doi: 10.1371/journal.ppat.1011417 (PMC10721207; doi:10.1371/journal.ppat.1011417)
Supplement: S1 Supporting Dataset — (ZIP) [file ppat.1011417.s010.zip › Fig 1/Fig 1g (qELISA data)/Fig 1g.xlsx]

## Sheet: Tabelle1
Line = plant genotype (col0 = WT, f4e = eif4e1KO)
relconc = relative TuMV CP concentration
genotype	relconc
col0	5.12633
col0	0.131515
col0	1.79151
col0	7.04776
col0	5.95279
col0	0.438922
col0	1.85617
col0	0.0760424
col0	4.66827
col0	4.54758
col0	1.37647
col0	1.04872
col0	0.271748
col0	1.2956
col0	0.943722
col0	1.19444
f4e	25.9808
f4e	2.31304
f4e	5.33182
f4e	21.7295
f4e	5.39502
f4e	9.82442
f4e	46.0321
f4e	7.06717
f4e	55.0833
f4e	5.28725
f4e	2.75839
f4e	20.7577
f4e	19.6231
f4e	17.0885
f4e	17.1761
f4e	8.46112
