# Supplementary material for: Arabidopsis eIF4E1 protects the translational machinery during TuMV infection and restricts virus accumulation
Source: PLoS Pathog. 2023 Nov 20;19(11):e1011417. doi: 10.1371/journal.ppat.1011417 (PMC10721207; doi:10.1371/journal.ppat.1011417)
Supplement: S1 Supporting Dataset — (ZIP) [file ppat.1011417.s010.zip › Fig 2/Fig 2a-d (MS quantification data + script)/Volcano plots_vf.xlsx]

## Sheet: mock
accession	protein_name	gene_name	fold_change	adj_p_value		enriched_in_Col-Mock_Cap_Vs_negative_control	enriched_in_KO-Mock_Cap_Vs_negative_control	Col-Mock_Vs_KO-Mock
IF4E1_ARATH	Eukaryotic translation initiation factor 4E-1	EIF4E1	10.2709	4.26062e-10	9.37053	+
IF4G_ARATH	Eukaryotic translation initiation factor 4G	EIF4G	8.99159	1.78418e-09	8.74856	+
IF4G1_ARATH	Eukaryotic translation initiation factor isoform 4G-1	EIF(ISO)4G1	-1.29332	0.0878089	1.05646	+	+
IF4G2_ARATH	Eukaryotic translation initiation factor isoform 4G-2	EIF(ISO)4G2	-1.3936	0.059997	1.22187	+	+
IF4E4_ARATH	Eukaryotic translation initiation factor isoform 4E	EIF(ISO)4E	-0.911014	0.226732	0.644487	+	+
Q56YP1_ARATH	Chorismate synthase	At4g01290	2.30209	0.00276865	2.55773	+
F4JU03_ARATH	Glutathione S-transferase family protein	At4g19880	-4.77844	3.25428e-08	7.48755		+
CKL6_ARATH	Casein kinase 1-like protein 6	CKL6	-5.03428	3.477e-07	6.45879		+
CP29A_ARATH	29 kDa ribonucleoprotein, chloroplastic	CP29A	-1.81009	0.00187552	2.72688		+
O64490_ARATH	Eukaryotic translation initiation factor 2 gamma subunit	EIF2	-1.8569	0.00770624	2.11316		+
UGDH4_ARATH	UDP-glucose 6-dehydrogenase 4	UGD4	1.09826	0.131025	0.882645	+	+
XTH32_ARATH	Probable xyloglucan endotransglucosylase/hydrolase protein 32	XTH32	-0.636606	0.422051	0.374635	+	+
A8MS54_ARATH	RNA-binding (RRM/RBD/RNP motifs) family protein	At4g09040	-0.336652	0.554264	0.256283	+	+
HC173_ARATH	Protein HIGH CHLOROPHYLL FLUORESCENCE PHENOTYPE 173, chloroplastic	HCF173	-0.391516	0.509454	0.292895	+	+
Y4967_ARATH	Uncharacterized oxidoreductase At4g09670	At4g09670	-0.476611	0.479551	0.319165	+	+
Q9LJX6_ARATH	AT3G20230 protein	At3g20230	-0.852582	0.0984729	1.00668	+	+
GACP3_ARATH	Gamma-tubulin complex component 3	GCP3	0.16189	0.78435	0.10549	+	+
OTU3_ARATH	OVARIAN TUMOR DOMAIN-containing deubiquitinating enzyme 3	OTU3	-0.395617	0.645759	0.189929	+	+
F4ILE0_ARATH	Splicing factor, CC1-like protein	At2g16940	0.075183	0.857392	0.0668208	+	+
ISE2_ARATH	DExH-box ATP-dependent RNA helicase DExH15 chloroplastic	ISE2	-0.309102	0.603619	0.219237	+	+
CSP1_ARATH	Cold shock protein 1	CSP1	-0.773346	0.215997	0.665552	+	+
GACP2_ARATH	Gamma-tubulin complex component 2	GCP2	-0.457661	0.610528	0.214295	+	+
O82299_ARATH	Putative chloroplast RNA binding protein	At2g35410	-0.528916	0.299404	0.523743	+	+
F4K1G7_ARATH	P-loop containing nucleoside triphosphate hydrolases superfamily protein	MEE13.8	-0.729718	0.482684	0.316337	+	+
RH3_ARATH	DEAD-box ATP-dependent RNA helicase 3, chloroplastic	RH3	-0.66373	0.275291	0.560209	+	+
PSRP2_ARATH	30S ribosomal protein 2, chloroplastic	PSRP2	-0.320719	0.502203	0.29912	+	+
TBG1_ARATH	Tubulin gamma-1 chain	TUBG1	-0.56254	0.482597	0.316416	+	+
RK4_ARATH	50S ribosomal protein L4, chloroplastic	RPL4	-0.428387	0.366439	0.435998	+	+
OLA1_ARATH	Obg-like ATPase 1	YchF1	-0.436467	0.298881	0.524501	+	+
RK16_ARATH	50S ribosomal protein L16, chloroplastic	rpl16	-0.0524151	0.886947	0.0521023	+	+
GACP4_ARATH	Gamma-tubulin complex component 4	GCP4	-0.482901	0.670038	0.173901	+	+
UGDH2_ARATH	UDP-glucose 6-dehydrogenase 2	UGD2	0.0539044	0.942985	0.0254952	+	+
RK20_ARATH	50S ribosomal protein L20, chloroplastic	rpl20	0.298425	0.510874	0.291686	+	+
PLDA1_ARATH	Phospholipase D alpha 1	PLDALPHA1	-0.23634	0.682233	0.166067	+	+
UGDH3_ARATH	UDP-glucose 6-dehydrogenase 3	UGD3	0.219579	0.74882	0.125623	+	+
RK22_ARATH	50S ribosomal protein L22, chloroplastic	rpl22	-0.231001	0.693995	0.158644	+	+
VSP2_ARATH	Vegetative storage protein 2	VSP2	0.783654	0.418735	0.378061	+	+
XTH4_ARATH	Xyloglucan endotransglucosylase/hydrolase protein 4	XTH4	-0.49305	0.531387	0.274589	+	+
RK191_ARATH	50S ribosomal protein L19-1, chloroplastic	At4g17560	-0.427917	0.428431	0.368119	+	+
RR2_ARATH	30S ribosomal protein S2, chloroplastic	rps2	-0.490785	0.307535	0.512105	+	+
ISPE_ARATH	4-diphosphocytidyl-2-C-methyl-D-erythritol kinase, chloroplastic	ISPE	-0.527975	0.452331	0.344544	+	+
RK3A_ARATH	50S ribosomal protein L3-1, chloroplastic	RPL3A	-0.346911	0.525537	0.279397	+	+
RK1_ARATH	50S ribosomal protein L1, chloroplastic	RPL1	0.106859	0.831567	0.0801028	+	+
NRL1_ARATH	Nitrilase 1	NIT1	-0.699188	0.344272	0.463099	+	+
VSP1_ARATH	Vegetative storage protein 1	VSP1	1.97786	0.0184528	1.73394	+	+	MS-based quantitative comparison of wild-type and eif4e1KO translation initiation machinery. Volcano plots displaying the differential abundance of proteins purified using m7GTP pull-down from wild-type and eif4e1KO lysates and analysed by MS-based label-free quantitative proteomics. The volcano plots represent the -log10 (limma p-value) on y axis plotted against the log2(Fold Change wild-type vs…
RR12_ARATH	30S ribosomal protein S12, chloroplastic	rps12-A	-0.517735	0.32704	0.485399	+	+
RK13_ARATH	50S ribosomal protein L13, chloroplastic	RPL13	-0.343085	0.525593	0.27935	+	+
RK2_ARATH	50S ribosomal protein L2, chloroplastic	rpl2-A	-0.645586	0.28479	0.545476	+	+
NILP1_ARATH	N-carbamoylputrescine amidase	CPA	-1.12573	0.177443	0.75094	+	+
RS61_ARATH	40S ribosomal protein S6-1	RPS6A	-0.608566	0.189167	0.723154	+	+
NCBP2_ARATH	Nuclear cap-binding protein subunit 2	CBP20	-1.28843	0.140327	0.852859	+	+
RS113_ARATH	40S ribosomal protein S11-3	RPS11C	-0.715106	0.311528	0.506503	+	+
RL371_ARATH	60S ribosomal protein L37-1	RPL37A	-0.233086	0.561124	0.250941	+	+
LRP1A_ARATH	La-related protein 1A	LARP1A	-0.342898	0.616699	0.209927	+	+
NCBP1_ARATH	Nuclear cap-binding protein subunit 1	ABH1	-0.77683	0.291814	0.534894	+	+
RS111_ARATH	40S ribosomal protein S11-1	RPS11A	-0.975318	0.160943	0.793328	+	+
RS41_ARATH	40S ribosomal protein S4-1	RPS4A	-0.49255	0.330442	0.480905	+	+
RS62_ARATH	40S ribosomal protein S6-2	RPS6B	-0.613712	0.241908	0.616349	+	+
RL72_ARATH	60S ribosomal protein L7-2	RPL7B	-0.180116	0.678596	0.168389	+	+
RS81_ARATH	40S ribosomal protein S8-1	RPS8A	-0.692248	0.248696	0.604331	+	+
NB5R2_ARATH	NADH-cytochrome b5 reductase-like protein	CBR2	0.158146	0.769549	0.113764	+	+
RL31_ARATH	60S ribosomal protein L3-1	ARP1	-0.438792	0.40393	0.393694	+	+
RL62_ARATH	60S ribosomal protein L6-2	RPL6B	-0.332686	0.425756	0.37084	+	+
RL171_ARATH	60S ribosomal protein L17-1	RPL17A	0.340914	0.521714	0.282567	+	+
R27A2_ARATH	60S ribosomal protein L27a-2	RPL27AB	-0.521412	0.258966	0.586757	+	+
DJ1D_ARATH	Protein DJ-1 homolog D	DJ1D	0.134295	0.859937	0.0655335	+	+
RL131_ARATH	60S ribosomal protein L13-1	RPL13B	-0.473684	0.335918	0.473766	+	+
RL4B_ARATH	60S ribosomal protein L4-2	RPL4D	-0.552473	0.294889	0.530342	+	+
RL74_ARATH	60S ribosomal protein L7-4	RPL7D	-0.48638	0.268414	0.571195	+	+
R13A2_ARATH	60S ribosomal protein L13a-2	RPL13AB	-0.369986	0.442426	0.354159	+	+
RL4A_ARATH	60S ribosomal protein L4-1	RPL4A	-0.391778	0.418544	0.378259	+	+
RL73_ARATH	60S ribosomal protein L7-3	RPL7C	-0.0165579	0.969221	0.0135773	+	+
NIC1_ARATH	Nicotinamidase 1	NIC1	-0.513682	0.498134	0.302654	+	+
R13A1_ARATH	60S ribosomal protein L13a-1	RPL13AA	0.0889447	0.839592	0.0759317	+	+
RL103_ARATH	60S ribosomal protein L10-3	RPL10C	0.398135	0.431695	0.364823	+	+
RL61_ARATH	60S ribosomal protein L6-1	RPL6A	-0.126636	0.787375	0.103818	+	+
RL83_ARATH	60S ribosomal protein L8-3	RPL8C	-0.396829	0.565553	0.247527	+	+
RL7A2_ARATH	60S ribosomal protein L7a-2	RPL7AB	-0.137988	0.776105	0.11008	+	+
RL7A1_ARATH	60S ribosomal protein L7a-1	RPL7AA	-0.31298	0.521642	0.282628	+	+
RL273_ARATH	60S ribosomal protein L27-3	RPL27C	-0.400659	0.416774	0.3801	+	+
RS33_ARATH	40S ribosomal protein S3-3	RPS3C	0.0807391	0.867012	0.0619749	+	+
RL51_ARATH	60S ribosomal protein L5-1	ATL5	-0.210771	0.654528	0.184071	+	+
RL52_ARATH	60S ribosomal protein L5-2	RPL5B	-0.00795061	0.985401	0.00638714	+	+
RL182_ARATH	60S ribosomal protein L18-2	RPL18B	-0.163064	0.687458	0.162754	+	+
RL81_ARATH	60S ribosomal protein L8-1	RPL8A	-0.163278	0.767876	0.114709	+	+
RICE2_ARATH	Protein RISC-INTERACTING CLEARING 3'-5' EXORIBONUCLEASE 2	RICE2	0.532462	0.57101	0.243356	+	+
BADH1_ARATH	Betaine aldehyde dehydrogenase 1, chloroplastic	ALDH10A8	-0.270385	0.634752	0.197396	+	+
RL101_ARATH	60S ribosomal protein L10-1	RPL10A	0.0856438	0.864552	0.0632091	+	+
SBT41_ARATH	Subtilisin-like protease SBT4.1	SBT4.1	-0.265318	0.710411	0.148491	+	+
RS21_ARATH	40S ribosomal protein S2-1	RPS2A	0.518351	0.279133	0.554188	+	+
RK15_ARATH	50S ribosomal protein L15, chloroplastic	RPL15	-0.640634	0.281566	0.550419	+	+
RR4_ARATH	30S ribosomal protein S4, chloroplastic	rps4	-0.713998	0.202793	0.692947	+	+
O65449_ARATH	At4g22010	sks4	-0.711574	0.314345	0.502593	+	+
RNS2_ARATH	Ribonuclease 2	RNS2	-0.645893	0.31831	0.49715	+	+
YIPL5_ARATH	Protein yippee-like At4g27740	At4g27740	0.223448	0.749874	0.125012	+	+
RK192_ARATH	50S ribosomal protein L19-2, chloroplastic	At5g47190	-0.548808	0.390073	0.408854	+	+
RK17_ARATH	50S ribosomal protein L17, chloroplastic	RPL17	-0.364699	0.5139	0.289121	+	+
AB2E_ARATH	ABC transporter E family member 2	ABCE2	-0.954123	0.18812	0.725564	+	+
RS91_ARATH	40S ribosomal protein S9-1	RPS9B	-0.745522	0.184925	0.733005	+	+
RS132_ARATH	40S ribosomal protein S13-2	RPS13B	-0.245461	0.622839	0.205624	+	+
RL342_ARATH	60S ribosomal protein L34-2	RPL34B	-0.459907	0.350054	0.455865	+	+
RL363_ARATH	60S ribosomal protein L36-3	RPL36C	-0.615737	0.233111	0.632437	+	+
RL242_ARATH	60S ribosomal protein L24-2	RPL24B	-0.197539	0.660681	0.180008	+	+
RL362_ARATH	60S ribosomal protein L36-2	RPL36B	-0.395865	0.496347	0.304214	+	+
RL183_ARATH	60S ribosomal protein L18-3	RPL18C	-0.341258	0.478662	0.319971	+	+
RL261_ARATH	60S ribosomal protein L26-1	RPL26A	-0.548367	0.341196	0.466997	+	+
RR11_ARATH	30S ribosomal protein S11, chloroplastic	rps11	0.114696	0.810694	0.0911429	+	+
RS32_ARATH	40S ribosomal protein S3-2	RPS3B	-0.190763	0.72326	0.140706	+	+
RS232_ARATH	40S ribosomal protein S23-2	RPS23B	-0.323975	0.600402	0.221558	+	+
R10A2_ARATH	60S ribosomal protein L10a-2	RPL10AB	-0.259213	0.661065	0.179756	+	+
RL322_ARATH	60S ribosomal protein L32-2	RPL32B	-0.159402	0.743977	0.128441	+	+
RS3A1_ARATH	40S ribosomal protein S3a-1	RPS3AA	-0.185286	0.714746	0.145848	+	+
R37A2_ARATH	60S ribosomal protein L37a-2	RPL37AC	0.14331	0.811909	0.0904929	+	+
RK24_ARATH	50S ribosomal protein L24, chloroplastic	RPL24	0.187611	0.68412	0.164868	+	+
Q9SUP5_ARATH	Pectin lyase-like superfamily protein	F9D16.290	-0.234658	0.724555	0.139928	+	+
Y5957_ARATH	Uncharacterized protein At5g39570	At5g39570	-0.00799704	0.984713	0.00669026	+	+
RR7_ARATH	30S ribosomal protein S7, chloroplastic	rps7-A	0.00586602	0.990474	0.00415707	+	+
PABP8_ARATH	Polyadenylate-binding protein 8	PAB8	-0.131679	0.729399	0.137035	+	+
WTF1_ARATH	Protein WHAT'S THIS FACTOR 1 homolog, chloroplastic	At4g01037	-0.488665	0.513062	0.28983	+	+
MTP12_ARATH	Metal tolerance protein 12	MTP12	0.0186638	0.983412	0.0072646	+	+
CKL3_ARATH	Casein kinase 1-like protein 3	CKL3	-0.719853	0.444515	0.352114	+	+
RL133_ARATH	60S ribosomal protein L13-3	RPL13D	-0.507968	0.342132	0.465806	+	+
RNJ_ARATH	Ribonuclease J	RNJ	-0.745625	0.1741	0.759201	+	+
EXOL2_ARATH	Protein EXORDIUM-like 2	EXL2	-0.653601	0.400454	0.397447	+	+
Q9M2T6_ARATH	Beta-1, 3-glucanase-like protein	T22E16.90	-0.206277	0.74958	0.125182	+	+
BBE16_ARATH	Berberine bridge enzyme-like 16	At2g34810	0.390734	0.42484	0.371774	+	+
EPN2_ARATH	Clathrin interactor EPSIN 2	EPSIN2	-0.165972	0.745823	0.127364	+	+
Q9FHG3_ARATH	16S rRNA processing protein RimM family	At5g46420	0.639741	0.55666	0.25441	+	+
F4I3C3_ARATH	ARP protein (REF)	NQR	-0.387084	0.602342	0.220157	+	+
RR19_ARATH	30S ribosomal protein S19, chloroplastic	rps19	0.134281	0.852876	0.0691142	+	+
R18A3_ARATH	60S ribosomal protein L18a-3	RPL18AC	1.36538	0.0692874	1.15935	+	+
SRP19_ARATH	Signal recognition particle 19 kDa protein	SRP19	-0.40516	0.669754	0.174085	+	+
RL212_ARATH	60S ribosomal protein L21-2	RPL21E	-0.862287	0.172916	0.762166	+	+
BBE26_ARATH	Berberine bridge enzyme-like 26	At5g44400	-0.653354	0.336995	0.472376	+	+
R18A2_ARATH	60S ribosomal protein L18a-2	RPL18AB	-0.33926	0.488529	0.311109	+	+
LPR2_ARATH	Multicopper oxidase LPR2	LPR2	-0.290982	0.563783	0.248888	+	+
CKL2_ARATH	Casein kinase 1-like protein 2	CKL2	-0.505855	0.610175	0.214545	+	+
COB22_ARATH	Coatomer subunit beta'-2	At1g52360	0.302843	0.713344	0.146701	+	+
Q9LK47_ARATH	AT3g23700/MYM9_3	At3g23700	0.054941	0.897337	0.0470446	+
RS112_ARATH	40S ribosomal protein S11-2	RPS11B	-1.49277	1	0	+
TPPII_ARATH	Tripeptidyl-peptidase 2	TPP2	1.29474	0.010077	1.99667	+
CP31B_ARATH	RNA-binding protein CP31B, chloroplastic	CP31B	-0.588487	0.495198	0.305221	+
SBT16_ARATH	Subtilisin-like protease SBT1.6	SBT1.6	0.287033	0.653492	0.18476	+
RL262_ARATH	60S ribosomal protein L26-2	RPL26B	-0.302233	0.58449	0.233223	+
UGDH1_ARATH	UDP-glucose 6-dehydrogenase 1	UGD1	0.595114	0.454243	0.342712	+
ENDO4_ARATH	Endonuclease 4	ENDO4	0.386485	0.489323	0.310404	+
RL352_ARATH	60S ribosomal protein L35-2	RPL35B	1.29724	0.0422599	1.37407	+
R27A3_ARATH	60S ribosomal protein L27a-3	RPL27AC	1.48515	0.046549	1.33209	+
RS242_ARATH	40S ribosomal protein S24-2	RPS24B	0.930229	0.194601	0.710855	+
RL142_ARATH	60S ribosomal protein L14-2	RPL14B	0.168815	0.675914	0.170109	+
R15A4_ARATH	40S ribosomal protein S15a-4	RPS15AD	0.44161	0.332217	0.478578	+
PX11A_ARATH	Peroxisomal membrane protein 11A	PEX11A	0.44786	0.45334	0.343576	+
RK18_ARATH	50S ribosomal protein L18, chloroplastic	RPL18	0.526879	0.179841	0.745111	+
PDI22_ARATH	Protein disulfide-isomerase like 2-2	PDIL2-2	1.22927	0.0296899	1.52739	+
SBT13_ARATH	Subtilisin-like protease SBT1.3	SBT1.3	0.705205	0.197947	0.703451	+
XTH7_ARATH	Probable xyloglucan endotransglucosylase/hydrolase protein 7	XTH7	0.717712	0.427948	0.368609	+
TSN2_ARATH	Ribonuclease TUDOR 2	TSN2	0.612688	0.20662	0.684827	+
COPG_ARATH	Coatomer subunit gamma	At4g34450	0.532816	0.237264	0.624768	+
RK23_ARATH	50S ribosomal protein L23, chloroplastic	rpl23-A	0.52786	0.357517	0.446703	+
RS162_ARATH	40S ribosomal protein S16-2	RPS16B	0.998259	0.0538614	1.26872	+
RL311_ARATH	60S ribosomal protein L31-1	RPL31A	0.0666272	0.88739	0.0518856	+
RS281_ARATH	40S ribosomal protein S28-1	RPS28A	2.27027	0.0572258	1.24241	+
SFGH_ARATH	S-formylglutathione hydrolase	SFGH	0.447801	0.398115	0.399992	+
RLA32_ARATH	60S acidic ribosomal protein P3-2	RPP3B	0.542584	0.263597	0.579059	+
Q9SR09_ARATH	AT3g04650/F7O18_13	At3g04650	-0.888387	0.0451284	1.34555		+
SVR1_ARATH	Putative ribosomal large subunit pseudouridine synthase SVR1, chloroplastic	SVR1	-1.38286	0.0285762	1.544		+
CP33_ARATH	RNA-binding protein CP33, chloroplastic	CP33	-0.424104	0.26888	0.570442		+
CP31A_ARATH	31 kDa ribonucleoprotein, chloroplastic	CP31A	-0.602328	0.269025	0.570208		+
AGO1_ARATH	Protein argonaute 1	AGO1	-1.60787	0.0132721	1.87706		+
RR13_ARATH	30S ribosomal protein S13, chloroplastic	RPS13	-0.407539	0.324662	0.488568		+
INV1_ARATH	Beta-fructofuranosidase, insoluble isoenzyme CWINV1	CWINV1	-0.683567	0.14852	0.828216		+
BPG2_ARATH	GTP-binding protein BRASSINAZOLE INSENSITIVE PALE GREEN 2, chloroplastic	BPG2	-0.862008	0.286561	0.542783		+
RL272_ARATH	60S ribosomal protein L27-2	RPL27B	-0.462507	0.355667	0.448957		+
R23A1_ARATH	60S ribosomal protein L23a-1	RPL23AA	-0.155885	0.74791	0.126151		+
RS131_ARATH	40S ribosomal protein S13-1	RPS13A	-0.027301	0.962295	0.0166919		+
AGO2_ARATH	Protein argonaute 2	AGO2	-0.685275	0.328041	0.484072		+
RR9_ARATH	30S ribosomal protein S9, chloroplastic	RPS9	-0.74351	0.194252	0.711635		+
F4IWV2_ARATH	2-oxoglutarate dehydrogenase, E1 component	At3g55410	-0.809055	0.118656	0.925712		+
IF4E5_ARATH	Eukaryotic translation initiation factor NCBP	NCBP	-1.41206	0.0946033	1.02409		+
RL351_ARATH	60S ribosomal protein L35-1	RPL35A	-1.08944	0.0563057	1.24945		+
F4I3J0_ARATH	Obg-like ATPase 1	At1g56050	-0.865528	0.225145	0.647538		+
F4HQH8_ARATH	RNA-binding (RRM/RBD/RNP motifs) family protein	At1g01080	0.279108	0.710488	0.148443		+
RR17_ARATH	30S ribosomal protein S17, chloroplastic	RPS17	-0.540826	0.384381	0.415238		+
RK27_ARATH	50S ribosomal protein L27, chloroplastic	RPL27	-0.418754	0.410121	0.387088		+
RK29_ARATH	50S ribosomal protein L29, chloroplastic	RPL29	-0.392509	0.471578	0.326447		+
Q9FXD4_ARATH	Signal recognition particle subunit SRP72	At1g67680	-1.0141	0.105832	0.975382		+
RK28_ARATH	50S ribosomal protein L28, chloroplastic	RPL28	-0.613504	0.303374	0.518022		+
CLPT1_ARATH	ATP-dependent Clp protease ATP-binding subunit CLPT1, chloroplastic	CLPT1	-1.1336	0.101906	0.991801		+
CKL5_ARATH	Casein kinase 1-like protein 5	CKL5	-0.596748	0.402928	0.394772		+
R35A2_ARATH	60S ribosomal protein L35a-2	RPL35AB	-0.0786375	0.879717	0.0556569		+
RS241_ARATH	40S ribosomal protein S24-1	RPS24A	-1.07997	0.117847	0.928681		+
RL151_ARATH	60S ribosomal protein L15-1	RPL15A	-0.55173	0.359695	0.444066		+
RS31_ARATH	40S ribosomal protein S3-1	RPS3A	-0.414609	0.472621	0.325487		+

## Sheet: TuMV
accession	protein_name	gene_name	fold_change	adj_p_value		enriched in Col-TuMV Cap Vs negative control	enriched in KO-TuMV Cap Vs negative control	Col-TuMV Vs KO-TuMV
IF4G1_ARATH	Eukaryotic translation initiation factor isoform 4G-1	EIF(ISO)4G1	1.31014	0.0842356	1.0745	+	+
IF4G2_ARATH	Eukaryotic translation initiation factor isoform 4G-2	EIF(ISO)4G2	-0.0504112	0.941281	0.0262809	+	+
IF4E4_ARATH	Eukaryotic translation initiation factor isoform 4E	EIF(ISO)4E	-1.34651	0.0842913	1.07422	+	+
IF4E1_ARATH	Eukaryotic translation initiation factor 4E-1	EIF4E1	10.0717	5.32963e-10	9.2733	+
IF4G_ARATH	Eukaryotic translation initiation factor 4G	EIF4G	4.29854	5.21359e-06	5.28286	+
A8MS54_ARATH	RNA-binding (RRM/RBD/RNP motifs) family protein	At4g09040	3.19629	9.3479e-05	4.02929	+
HC173_ARATH	Protein HIGH CHLOROPHYLL FLUORESCENCE PHENOTYPE 173, chloroplastic	HCF173	2.24804	0.00215205	2.66715	+
Y4967_ARATH	Uncharacterized oxidoreductase At4g09670	At4g09670	2.50909	0.00240672	2.61857	+
Q56YP1_ARATH	Chorismate synthase	At4g01290	5.83887	6.70604e-07	6.17353	+
Q9LK47_ARATH	AT3g23700/MYM9_3	At3g23700	2.35289	0.000115009	3.93927	+
Q9AST9_ARATH	At1g73110/F3N23_39	At1g73110	3.09455	5.44017e-07	6.26439	+
Q8RXQ4_ARATH	Transducin family protein / WD-40 repeat family protein	At1g71840	3.74058	1.92672e-06	5.71518	+
RS23_ARATH	40S ribosomal protein S2-3	RPS2C	1.26293	0.00952221	2.02126	+
NRL1_ARATH	Nitrilase 1	NIT1	-2.27513	0.00769747	2.11365	+	+
IF4E3_ARATH	Eukaryotic translation initiation factor 4E-3	EIF4E3	-4.80561	1.41345e-07	6.84972		+
AB1E_ARATH	ABC transporter E family member 1	ABCE1	-4.17241	1.57727e-06	5.80209		+
SCP35_ARATH	Serine carboxypeptidase-like 35	SCPL35	-1.24658	0.0049565	2.30482		+
F4JLY4_ARATH	Cytochrome P450, family 706, subfamily A, polypeptide 1	CYP706A1	-2.44493	2.99731e-05	4.52327		+
IFRH_ARATH	Isoflavone reductase homolog P3	At1g75280	-3.77459	0.000300506	3.52215		+
NRL2_ARATH	Nitrilase 2	NIT2	-4.31095	0.00188885	2.7238		+
DJ1A_ARATH	Protein DJ-1 homolog A	DJ1A	-1.54616	0.00986223	2.00602		+
RNS2_ARATH	Ribonuclease 2	RNS2	-2.12091	0.00518159	2.28554		+
ENDO4_ARATH	Endonuclease 4	ENDO4	-1.73905	0.00762429	2.1178		+
NRL3_ARATH	Nitrilase 3	NIT3	-3.84257	0.00679526	2.16779		+
UGDH4_ARATH	UDP-glucose 6-dehydrogenase 4	UGD4	-1.80356	0.020857	1.68075	+	+
XTH32_ARATH	Probable xyloglucan endotransglucosylase/hydrolase protein 32	XTH32	0.368704	0.638803	0.194633	+	+
NATAL_ARATH	Probable acetyltransferase NATA1-like	At2g39020	-0.431312	0.193145	0.714117	+	+
UGDH2_ARATH	UDP-glucose 6-dehydrogenase 2	UGD2	-1.03142	0.18787	0.726142	+	+
RK20_ARATH	50S ribosomal protein L20, chloroplastic	rpl20	0.821033	0.0871992	1.05949	+	+
PLDA1_ARATH	Phospholipase D alpha 1	PLDALPHA1	0.879589	0.144679	0.839594	+	+
UGDH3_ARATH	UDP-glucose 6-dehydrogenase 3	UGD3	-1.29806	0.076957	1.11375	+	+
RK22_ARATH	50S ribosomal protein L22, chloroplastic	rpl22	0.496493	0.403412	0.394251	+	+
VSP2_ARATH	Vegetative storage protein 2	VSP2	0.140312	0.883279	0.0539023	+	+
XTH4_ARATH	Xyloglucan endotransglucosylase/hydrolase protein 4	XTH4	-0.508952	0.518463	0.285283	+	+
RK191_ARATH	50S ribosomal protein L19-1, chloroplastic	At4g17560	0.28143	0.599682	0.222079	+	+
RR2_ARATH	30S ribosomal protein S2, chloroplastic	rps2	0.0818779	0.861801	0.064593	+	+
ISPE_ARATH	4-diphosphocytidyl-2-C-methyl-D-erythritol kinase, chloroplastic	ISPE	0.103884	0.881041	0.0550038	+	+
RK3A_ARATH	50S ribosomal protein L3-1, chloroplastic	RPL3A	0.127533	0.814074	0.0893361	+	+
RK1_ARATH	50S ribosomal protein L1, chloroplastic	RPL1	0.340874	0.501311	0.299892	+	+
VSP1_ARATH	Vegetative storage protein 1	VSP1	0.196191	0.791103	0.101767	+	+
RR12_ARATH	30S ribosomal protein S12, chloroplastic	rps12-A	0.286453	0.582168	0.234952	+	+
RK13_ARATH	50S ribosomal protein L13, chloroplastic	RPL13	0.188601	0.725521	0.13935	+	+
RK2_ARATH	50S ribosomal protein L2, chloroplastic	rpl2-A	-0.0447898	0.939339	0.0271777	+	+
NILP1_ARATH	N-carbamoylputrescine amidase	CPA	-2.08761	0.0210524	1.6767	+	+
RS61_ARATH	40S ribosomal protein S6-1	RPS6A	-0.134503	0.763466	0.11721	+	+
NCBP2_ARATH	Nuclear cap-binding protein subunit 2	CBP20	-1.22393	0.159448	0.797381	+	+
RS113_ARATH	40S ribosomal protein S11-3	RPS11C	-0.0640215	0.926174	0.0333076	+	+
RL371_ARATH	60S ribosomal protein L37-1	RPL37A	-0.135728	0.733795	0.134425	+	+
LRP1A_ARATH	La-related protein 1A	LARP1A	-1.67322	0.027778	1.5563	+	+
NCBP1_ARATH	Nuclear cap-binding protein subunit 1	ABH1	-1.29687	0.0907022	1.04238	+	+
RS111_ARATH	40S ribosomal protein S11-1	RPS11A	0.0551207	0.934044	0.0296326	+	+
RS41_ARATH	40S ribosomal protein S4-1	RPS4A	-0.111408	0.822341	0.0849479	+	+
RS62_ARATH	40S ribosomal protein S6-2	RPS6B	0.00956473	0.985001	0.00656337	+	+
RL72_ARATH	60S ribosomal protein L7-2	RPL7B	0.0120548	0.977791	0.00975378	+	+
RS81_ARATH	40S ribosomal protein S8-1	RPS8A	0.0319065	0.956335	0.0193901	+	+
NB5R2_ARATH	NADH-cytochrome b5 reductase-like protein	CBR2	-0.748907	0.181571	0.740953	+	+
RL31_ARATH	60S ribosomal protein L3-1	ARP1	-0.497587	0.345966	0.460967	+	+
RL62_ARATH	60S ribosomal protein L6-2	RPL6B	0.00694399	0.98655	0.00588108	+	+
RL171_ARATH	60S ribosomal protein L17-1	RPL17A	0.242116	0.647633	0.188671	+	+
R27A2_ARATH	60S ribosomal protein L27a-2	RPL27AB	-0.100337	0.823383	0.0843982	+	+
DJ1D_ARATH	Protein DJ-1 homolog D	DJ1D	0.480283	0.531271	0.274684	+	+
RL131_ARATH	60S ribosomal protein L13-1	RPL13B	-0.221229	0.647958	0.188453	+	+
RL4B_ARATH	60S ribosomal protein L4-2	RPL4D	-0.0863865	0.866818	0.0620722	+	+
RL74_ARATH	60S ribosomal protein L7-4	RPL7D	0.357394	0.410406	0.386786	+	+
R13A2_ARATH	60S ribosomal protein L13a-2	RPL13AB	-0.307524	0.521548	0.282706	+	+
RL4A_ARATH	60S ribosomal protein L4-1	RPL4A	-0.220159	0.646189	0.189641	+	+
RL73_ARATH	60S ribosomal protein L7-3	RPL7C	0.217684	0.613933	0.211879	+	+
NIC1_ARATH	Nicotinamidase 1	NIC1	-1.05912	0.175564	0.755565	+	+
R13A1_ARATH	60S ribosomal protein L13a-1	RPL13AA	-0.224068	0.611805	0.213387	+	+
RL103_ARATH	60S ribosomal protein L10-3	RPL10C	-0.518683	0.310086	0.508518	+	+
RL61_ARATH	60S ribosomal protein L6-1	RPL6A	-0.299159	0.526994	0.278195	+	+
RL83_ARATH	60S ribosomal protein L8-3	RPL8C	-0.600604	0.388804	0.410269	+	+
RL7A2_ARATH	60S ribosomal protein L7a-2	RPL7AB	-0.060994	0.899819	0.0458451	+	+
RL7A1_ARATH	60S ribosomal protein L7a-1	RPL7AA	-0.170113	0.725952	0.139092	+	+
RL273_ARATH	60S ribosomal protein L27-3	RPL27C	-0.270663	0.580354	0.236307	+	+
RS33_ARATH	40S ribosomal protein S3-3	RPS3C	-0.0101714	0.983159	0.00737618	+	+
RL51_ARATH	60S ribosomal protein L5-1	ATL5	-0.0793524	0.865713	0.0626262	+	+
RL52_ARATH	60S ribosomal protein L5-2	RPL5B	0.0123531	0.977319	0.00996387	+	+
RL182_ARATH	60S ribosomal protein L18-2	RPL18B	-0.034072	0.93278	0.0302208	+	+
RL81_ARATH	60S ribosomal protein L8-1	RPL8A	-0.300242	0.588988	0.229893	+	+
RICE2_ARATH	Protein RISC-INTERACTING CLEARING 3'-5' EXORIBONUCLEASE 2	RICE2	0.318898	0.733212	0.13477	+	+
BADH1_ARATH	Betaine aldehyde dehydrogenase 1, chloroplastic	ALDH10A8	0.340187	0.551186	0.258702	+	+
RL101_ARATH	60S ribosomal protein L10-1	RPL10A	0.227615	0.651543	0.186057	+	+
RL262_ARATH	60S ribosomal protein L26-2	RPL26B	-0.121242	0.825421	0.0833246	+	+
RL272_ARATH	60S ribosomal protein L27-2	RPL27B	0.233434	0.636416	0.196259	+	+
R23A1_ARATH	60S ribosomal protein L23a-1	RPL23AA	-0.321887	0.510001	0.292429	+	+
RS131_ARATH	40S ribosomal protein S13-1	RPS13A	-0.00300283	0.995851	0.0018056	+	+
RR18_ARATH	30S ribosomal protein S18, chloroplastic	rps18	0.802882	0.154261	0.811744	+	+
A0A1P8AR50_ARATH	Tetratricopeptide repeat (TPR)-like superfamily protein	At1g01320	-0.0956906	0.799675	0.0970865	+	+
RK32_ARATH	50S ribosomal protein L32, chloroplastic	rpl32	0.11009	0.86032	0.0653398	+	+
RL191_ARATH	60S ribosomal protein L19-1	RPL19A	0.148409	0.757946	0.120362	+	+
RICE1_ARATH	Protein RISC-INTERACTING CLEARING 3'-5' EXORIBONUCLEASE 1	RICE1	-0.921817	0.187015	0.728124	+	+
RL141_ARATH	60S ribosomal protein L14-1	RPL14A	-0.0172303	0.966938	0.0146015	+	+
RS112_ARATH	40S ribosomal protein S11-2	RPS11B	-0.340427	0.47291	0.325221	+
GSTUR_ARATH	Glutathione S-transferase U27	GSTU27	-0.0305576	0.919791	0.0363108	+
Q9FJW0_ARATH	RuvB-like helicase	At5g67630	-0.227252	0.498298	0.302511	+
Y3148_ARATH	Probable leucine-rich repeat receptor-like serine/threonine-protein kinase At3g14840	LRR-RLK	0.501573	0.207856	0.682238	+
A0A1I9LSB9_ARATH	Alba DNA/RNA-binding protein	At3g07030	0.478449	0.55593	0.25498	+
P2C76_ARATH	Probable protein phosphatase 2C 76	At5g53140	0.800694	0.167794	0.775224	+
SBT41_ARATH	Subtilisin-like protease SBT4.1	SBT4.1	1.57455	0.0437564	1.35896	+
RS21_ARATH	40S ribosomal protein S2-1	RPS2A	1.07648	0.0366472	1.43596	+
AGO2_ARATH	Protein argonaute 2	AGO2	1.03007	0.151468	0.819678	+
IF2C_ARATH	Translation initiation factor IF-2, chloroplastic	At1g17220	0.712183	0.128182	0.892173	+
PAP8_ARATH	Probable plastid-lipid-associated protein 8, chloroplastic	PAP8	1.1842	0.0703731	1.15259	+
Q94F50_ARATH	AT5g48790/K24G6_12	At5g48790	0.448275	0.161659	0.791401	+
AP4E_ARATH	AP-4 complex subunit epsilon	At1g31730	0.325655	0.509359	0.292976	+
PEAM2_ARATH	Phosphomethylethanolamine N-methyltransferase	NMT2	1.45281	0.0648015	1.18842	+
DAPAT_ARATH	LL-diaminopimelate aminotransferase, chloroplastic	DAP	1.37797	0.0818708	1.08687	+
PABP4_ARATH	Polyadenylate-binding protein 4	PAB4	1.12697	0.234913	0.629094	+
TENAE_ARATH	Bifunctional TENA-E protein	TENA_E	0.156606	0.839186	0.0761419	+
ESD4_ARATH	Ubiquitin-like-specific protease ESD4	ESD4	-1.25346	0.02616	1.58236		+
F26_ARATH	6-phosphofructo-2-kinase/fructose-2,6-bisphosphatase	FKFBP	-1.29388	0.0358131	1.44596		+
BCB1_ARATH	Blue copper protein	BCB	-0.565923	0.0663415	1.17821		+
Q84TI2_ARATH	Phosphoribosylaminoimidazole carboxylase like protein	At2g37690	-1.07789	0.0278871	1.5546		+
SYMC_ARATH	Methionine--tRNA ligase, cytoplasmic	At4g13780	-0.971739	0.0160045	1.79576		+
RK15_ARATH	50S ribosomal protein L15, chloroplastic	RPL15	0.2875	0.621903	0.206277		+
RR4_ARATH	30S ribosomal protein S4, chloroplastic	rps4	0.237541	0.661811	0.179266		+
O65449_ARATH	At4g22010	sks4	-0.64666	0.358713	0.445253		+
YIPL5_ARATH	Protein yippee-like At4g27740	At4g27740	-1.29078	0.084255	1.0744		+
RK192_ARATH	50S ribosomal protein L19-2, chloroplastic	At5g47190	0.2176	0.729739	0.136832		+
RK17_ARATH	50S ribosomal protein L17, chloroplastic	RPL17	-0.196622	0.723135	0.140781		+
AB2E_ARATH	ABC transporter E family member 2	ABCE2	-1.62992	0.0346714	1.46003		+
RS91_ARATH	40S ribosomal protein S9-1	RPS9B	-0.158086	0.770465	0.113247		+
RS132_ARATH	40S ribosomal protein S13-2	RPS13B	-0.103832	0.834482	0.0785831		+
RL342_ARATH	60S ribosomal protein L34-2	RPL34B	0.0413541	0.931745	0.0307027		+
RL363_ARATH	60S ribosomal protein L36-3	RPL36C	-0.563541	0.272789	0.564173		+
RL242_ARATH	60S ribosomal protein L24-2	RPL24B	-0.141997	0.751857	0.123865		+
RL362_ARATH	60S ribosomal protein L36-2	RPL36B	0.130863	0.820487	0.0859284		+
RL183_ARATH	60S ribosomal protein L18-3	RPL18C	-0.146972	0.758185	0.120225		+
RL261_ARATH	60S ribosomal protein L26-1	RPL26A	-0.236007	0.677171	0.169302		+
RR11_ARATH	30S ribosomal protein S11, chloroplastic	rps11	0.172881	0.718498	0.143575		+
RS32_ARATH	40S ribosomal protein S3-2	RPS3B	0.0215135	0.968058	0.0140984		+
RS232_ARATH	40S ribosomal protein S23-2	RPS23B	-0.0357575	0.953621	0.0206242		+
R10A2_ARATH	60S ribosomal protein L10a-2	RPL10AB	-0.51878	0.386095	0.413305		+
RL322_ARATH	60S ribosomal protein L32-2	RPL32B	0.0362231	0.940707	0.0265456		+
RS3A1_ARATH	40S ribosomal protein S3a-1	RPS3AA	-0.0907472	0.85762	0.0667049		+
R37A2_ARATH	60S ribosomal protein L37a-2	RPL37AC	0.0482636	0.936055	0.0286988		+
UGDH1_ARATH	UDP-glucose 6-dehydrogenase 1	UGD1	-0.469933	0.55274	0.257479		+
RL352_ARATH	60S ribosomal protein L35-2	RPL35B	-0.247553	0.671769	0.17278		+
R27A3_ARATH	60S ribosomal protein L27a-3	RPL27AC	-0.32451	0.636059	0.196503		+
RS242_ARATH	40S ribosomal protein S24-2	RPS24B	0.0583197	0.932737	0.0302406		+
RL142_ARATH	60S ribosomal protein L14-2	RPL14B	-0.115049	0.775272	0.110546		+
R15A4_ARATH	40S ribosomal protein S15a-4	RPS15AD	-0.115405	0.796147	0.0990067		+
RR9_ARATH	30S ribosomal protein S9, chloroplastic	RPS9	0.181503	0.742768	0.129147		+
F4IWV2_ARATH	2-oxoglutarate dehydrogenase, E1 component	At3g55410	-0.917642	0.0809179	1.09196		+
IF4E5_ARATH	Eukaryotic translation initiation factor NCBP	NCBP	-0.658243	0.413714	0.3833		+
RL351_ARATH	60S ribosomal protein L35-1	RPL35A	-0.254377	0.630317	0.200441		+
NDUV2_ARATH	NADH dehydrogenase [ubiquinone] flavoprotein 2, mitochondrial	At4g02580	-0.148692	0.888121	0.051528		+
UBP12_ARATH	Ubiquitin carboxyl-terminal hydrolase 12	UBP12	-1.78525	0.0169903	1.7698		+
CARB_ARATH	Carbamoyl-phosphate synthase large chain, chloroplastic	CARB	0.470264	0.433792	0.362719		+
SYPC_ARATH	Proline--tRNA ligase, cytoplasmic	At3g62120	-0.319607	0.37606	0.424743		+
Q7Y231_ARATH	Alpha-1,6-mannosyl-glycoprotein 2-beta-N-acetylglucosaminyltransferase	At1g45150	-0.946999	0.0872991	1.05899		+
ANXD4_ARATH	Annexin D4	ANN4	-0.922062	0.0492528	1.30757		+
F4K6N2_ARATH	Amidase family protein	At5g07360	-1.60626	0.0288174	1.54035		+
A0A1I9LNS9_ARATH	Ribosomal protein L13 family protein	At3g01790	0.283502	0.665186	0.177057		+
GGT2_ARATH	Glutamate--glyoxylate aminotransferase 2	GGAT2	0.589152	0.10415	0.982339		+
RR8_ARATH	30S ribosomal protein S8, chloroplastic	rps8	0.265271	0.535093	0.271571		+
CML12_ARATH	Calmodulin-like protein 12	CML12	-0.940479	0.0982607	1.00762		+
RS161_ARATH	40S ribosomal protein S16-1	RPS16A	-0.121272	0.823138	0.0845275		+
RS262_ARATH	40S ribosomal protein S26-2	RPS26B	-0.298019	0.512368	0.290418		+
RL343_ARATH	60S ribosomal protein L34-3	RPL34C	-0.524408	0.315314	0.501256		+
G3PC1_ARATH	Glyceraldehyde-3-phosphate dehydrogenase GAPC1, cytosolic	GAPC1	-0.00575142	0.990278	0.00424295		+
Q9LFM3_ARATH	Acyl-CoA N-acyltransferases (NAT) superfamily protein	At5g11340	-0.954483	0.129501	0.887727		+
TRPE_ARATH	Anthranilate synthase alpha subunit 1, chloroplastic	ASA1	-0.655196	0.536595	0.270353		+
R10A1_ARATH	60S ribosomal protein L10a-1	RPL10AA	-0.0347213	0.945688	0.024252		+
RL321_ARATH	60S ribosomal protein L32-1	RPL32A	-0.385499	0.503708	0.297821		+
PFKA7_ARATH	ATP-dependent 6-phosphofructokinase 7	PFK7	0.0511352	0.922331	0.0351131		+
RL111_ARATH	60S ribosomal protein L11-1	RPL11A	-0.0637807	0.887358	0.0519013		+
EIF3C_ARATH	Eukaryotic translation initiation factor 3 subunit C	TIF3C1	-0.641904	0.346886	0.459813		+
RL281_ARATH	60S ribosomal protein L28-1	RPL28A	-0.247726	0.612304	0.213033		+
RL282_ARATH	60S ribosomal protein L28-2	RPL28C	0.0348647	0.934452	0.0294429		+
R15A1_ARATH	40S ribosomal protein S15a-1	RPS15AA	-0.289189	0.536701	0.270268		+
O64767_ARATH	AICARFT/IMPCHase bienzyme family protein	At2g35040	-0.0135692	0.986802	0.00577004		+
RL303_ARATH	60S ribosomal protein L30-3	RPL30C	-0.109756	0.837993	0.0767595		+

## Sheet: WT
accession	protein_name	gene_name	fold_change	adj_p_value		enriched in Col-Mock Cap Vs negative control	enriched in Col-TuMV Cap Vs negative control	Col-Mock Vs Col-TuMV
IF4E1_ARATH	Eukaryotic translation initiation factor 4E-1	EIF4E1	0.860963	0.14602	0.835586	+	+
IF4G_ARATH	Eukaryotic translation initiation factor 4G	EIF4G	1.65255	0.0110631	1.95612	+	+
IF4G1_ARATH	Eukaryotic translation initiation factor isoform 4G-1	EIF(ISO)4G1	1.68485	0.0323593	1.49	+	+
IF4G2_ARATH	Eukaryotic translation initiation factor isoform 4G-2	EIF(ISO)4G2	1.73663	0.023838	1.62273	+	+
IF4E4_ARATH	Eukaryotic translation initiation factor isoform 4E	EIF(ISO)4E	0.915421	0.224631	0.648531	+	+
UGDH4_ARATH	UDP-glucose 6-dehydrogenase 4	UGD4	4.24176	4.46594e-05	4.35009	+	+
XTH32_ARATH	Probable xyloglucan endotransglucosylase/hydrolase protein 32	XTH32	2.49444	0.00697956	2.15617	+	+
Q56YP1_ARATH	Chorismate synthase	At4g01290	2.20866	0.00365202	2.43747	+	+
Q9LK47_ARATH	AT3g23700/MYM9_3	At3g23700	1.47392	0.00419711	2.37705	+	+
UGDH2_ARATH	UDP-glucose 6-dehydrogenase 2	UGD2	2.79576	0.0026557	2.57582	+	+
UGDH3_ARATH	UDP-glucose 6-dehydrogenase 3	UGD3	2.57919	0.0023793	2.62355	+	+
VSP2_ARATH	Vegetative storage protein 2	VSP2	2.98984	0.00782825	2.10634	+	+
GACP3_ARATH	Gamma-tubulin complex component 3	GCP3	2.08736	0.00367429	2.43483	+
OTU3_ARATH	OVARIAN TUMOR DOMAIN-containing deubiquitinating enzyme 3	OTU3	4.17787	0.000335741	3.474	+
F4ILE0_ARATH	Splicing factor, CC1-like protein	At2g16940	2.28175	0.000128705	3.8904	+
ISE2_ARATH	DExH-box ATP-dependent RNA helicase DExH15 chloroplastic	ISE2	1.97707	0.00527131	2.27808	+
CSP1_ARATH	Cold shock protein 1	CSP1	2.16854	0.00331846	2.47906	+
RH3_ARATH	DEAD-box ATP-dependent RNA helicase 3, chloroplastic	RH3	1.91966	0.00637114	2.19578	+
UGDH1_ARATH	UDP-glucose 6-dehydrogenase 1	UGD1	3.13112	0.00160227	2.79526	+
PX11A_ARATH	Peroxisomal membrane protein 11A	PEX11A	2.13249	0.00316355	2.49983	+
SBT13_ARATH	Subtilisin-like protease SBT1.3	SBT1.3	1.94438	0.00279157	2.55415	+
XTH7_ARATH	Probable xyloglucan endotransglucosylase/hydrolase protein 7	XTH7	2.72548	0.00905947	2.0429	+
GSTUR_ARATH	Glutathione S-transferase U27	GSTU27	-5.56352	3.85498e-10	9.41398		+
Q9FJW0_ARATH	RuvB-like helicase	At5g67630	-3.74156	9.11885e-08	7.04006		+
Y3148_ARATH	Probable leucine-rich repeat receptor-like serine/threonine-protein kinase At3g14840	LRR-RLK	-4.18943	1.30551e-07	6.88422		+
A0A1I9LSB9_ARATH	Alba DNA/RNA-binding protein	At3g07030	-4.80601	5.83563e-05	4.23391		+
A8MS54_ARATH	RNA-binding (RRM/RBD/RNP motifs) family protein	At4g09040	1.46634	0.0213886	1.66982	+	+
HC173_ARATH	Protein HIGH CHLOROPHYLL FLUORESCENCE PHENOTYPE 173, chloroplastic	HCF173	1.20037	0.0594077	1.22616	+	+
Y4967_ARATH	Uncharacterized oxidoreductase At4g09670	At4g09670	0.629753	0.35403	0.45096	+	+
RS112_ARATH	40S ribosomal protein S11-2	RPS11B	0.792427	0.110419	0.956957	+	+
RK20_ARATH	50S ribosomal protein L20, chloroplastic	rpl20	0.763856	0.108696	0.963785	+	+
PLDA1_ARATH	Phospholipase D alpha 1	PLDALPHA1	0.970707	0.110801	0.955457	+	+
RK22_ARATH	50S ribosomal protein L22, chloroplastic	rpl22	1.21399	0.0560042	1.25178	+	+
XTH4_ARATH	Xyloglucan endotransglucosylase/hydrolase protein 4	XTH4	2.12363	0.0169659	1.77042	+	+
RK191_ARATH	50S ribosomal protein L19-1, chloroplastic	At4g17560	0.959879	0.091115	1.04041	+	+
RR2_ARATH	30S ribosomal protein S2, chloroplastic	rps2	0.74042	0.134034	0.872785	+	+
ISPE_ARATH	4-diphosphocytidyl-2-C-methyl-D-erythritol kinase, chloroplastic	ISPE	1.38677	0.0642223	1.19231	+	+
RK3A_ARATH	50S ribosomal protein L3-1, chloroplastic	RPL3A	0.966002	0.0939388	1.02715	+	+
RK1_ARATH	50S ribosomal protein L1, chloroplastic	RPL1	0.941211	0.0799901	1.09696	+	+
NRL1_ARATH	Nitrilase 1	NIT1	0.477988	0.513574	0.289397	+	+
VSP1_ARATH	Vegetative storage protein 1	VSP1	1.90924	0.0219618	1.65833	+	+
RR12_ARATH	30S ribosomal protein S12, chloroplastic	rps12-A	0.59844	0.260511	0.584175	+	+
RK13_ARATH	50S ribosomal protein L13, chloroplastic	RPL13	0.805532	0.150966	0.821122	+	+
RK2_ARATH	50S ribosomal protein L2, chloroplastic	rpl2-A	0.785903	0.198009	0.703316	+	+
NILP1_ARATH	N-carbamoylputrescine amidase	CPA	0.380173	0.636974	0.195878	+	+
RS61_ARATH	40S ribosomal protein S6-1	RPS6A	0.395834	0.382877	0.416941	+	+
NCBP2_ARATH	Nuclear cap-binding protein subunit 2	CBP20	1.06474	0.216307	0.664929	+	+
RS113_ARATH	40S ribosomal protein S11-3	RPS11C	0.90989	0.203803	0.69079	+	+
RL371_ARATH	60S ribosomal protein L37-1	RPL37A	0.550586	0.18359	0.736152	+	+
LRP1A_ARATH	La-related protein 1A	LARP1A	1.1331	0.115559	0.937196	+	+
NCBP1_ARATH	Nuclear cap-binding protein subunit 1	ABH1	0.986419	0.186902	0.728386	+	+
RS111_ARATH	40S ribosomal protein S11-1	RPS11A	0.3927	0.558373	0.253075	+	+
RS41_ARATH	40S ribosomal protein S4-1	RPS4A	0.484485	0.338104	0.470949	+	+
RS62_ARATH	40S ribosomal protein S6-2	RPS6B	0.347282	0.499187	0.301737	+	+
RL72_ARATH	60S ribosomal protein L7-2	RPL7B	0.506833	0.255375	0.592821	+	+
RS81_ARATH	40S ribosomal protein S8-1	RPS8A	0.409309	0.487045	0.312431	+	+
NB5R2_ARATH	NADH-cytochrome b5 reductase-like protein	CBR2	1.04136	0.0722445	1.14119	+	+
RL31_ARATH	60S ribosomal protein L3-1	ARP1	0.573145	0.280629	0.551868	+	+
RL62_ARATH	60S ribosomal protein L6-2	RPL6B	0.269668	0.516558	0.286881	+	+
RL171_ARATH	60S ribosomal protein L17-1	RPL17A	0.699281	0.200945	0.696922	+	+
R27A2_ARATH	60S ribosomal protein L27a-2	RPL27AB	0.216195	0.631921	0.199337	+	+
DJ1D_ARATH	Protein DJ-1 homolog D	DJ1D	0.876355	0.26243	0.580987	+	+
RL131_ARATH	60S ribosomal protein L13-1	RPL13B	0.374855	0.442955	0.35364	+	+
RL4B_ARATH	60S ribosomal protein L4-2	RPL4D	0.299566	0.563499	0.249107	+	+
RL74_ARATH	60S ribosomal protein L7-4	RPL7D	-0.157489	0.713534	0.146585	+	+
R13A2_ARATH	60S ribosomal protein L13a-2	RPL13AB	0.433539	0.370352	0.431386	+	+
RL4A_ARATH	60S ribosomal protein L4-1	RPL4A	0.378632	0.4339	0.36261	+	+
RL73_ARATH	60S ribosomal protein L7-3	RPL7C	0.322719	0.457489	0.339619	+	+
NIC1_ARATH	Nicotinamidase 1	NIC1	0.71825	0.348038	0.458373	+	+
R13A1_ARATH	60S ribosomal protein L13a-1	RPL13AA	0.576806	0.204865	0.688532	+	+
RL103_ARATH	60S ribosomal protein L10-3	RPL10C	0.178904	0.720965	0.142086	+	+
RL61_ARATH	60S ribosomal protein L6-1	RPL6A	0.516184	0.283063	0.548116	+	+
RL83_ARATH	60S ribosomal protein L8-3	RPL8C	0.6828	0.329458	0.4822	+	+
RL7A2_ARATH	60S ribosomal protein L7a-2	RPL7AB	0.423225	0.389951	0.40899	+	+
RL7A1_ARATH	60S ribosomal protein L7a-1	RPL7AA	0.299397	0.539565	0.267956	+	+
RL273_ARATH	60S ribosomal protein L27-3	RPL27C	0.221947	0.649577	0.187369	+	+
RS33_ARATH	40S ribosomal protein S3-3	RPS3C	0.462892	0.34619	0.460685	+	+
RL51_ARATH	60S ribosomal protein L5-1	ATL5	0.243907	0.605111	0.218165	+	+
RL52_ARATH	60S ribosomal protein L5-2	RPL5B	0.28688	0.51306	0.289832	+	+
RL182_ARATH	60S ribosomal protein L18-2	RPL18B	0.165909	0.682338	0.166	+	+
RL81_ARATH	60S ribosomal protein L8-1	RPL8A	0.344163	0.536502	0.270429	+	+
RICE2_ARATH	Protein RISC-INTERACTING CLEARING 3'-5' EXORIBONUCLEASE 2	RICE2	-0.337091	0.718702	0.143451	+	+
BADH1_ARATH	Betaine aldehyde dehydrogenase 1, chloroplastic	ALDH10A8	-0.322159	0.572176	0.24247	+	+
RL101_ARATH	60S ribosomal protein L10-1	RPL10A	0.120116	0.81103	0.0909628	+	+
SBT41_ARATH	Subtilisin-like protease SBT4.1	SBT4.1	1.10296	0.140215	0.853205	+	+
RS21_ARATH	40S ribosomal protein S2-1	RPS2A	0.181895	0.697676	0.156346	+	+
RL262_ARATH	60S ribosomal protein L26-2	RPL26B	0.653329	0.247996	0.605555	+	+
Q9LJX6_ARATH	AT3G20230 protein	At3g20230	0.780374	0.12696	0.896334	+
GACP2_ARATH	Gamma-tubulin complex component 2	GCP2	2.26111	0.0241578	1.61694	+
O82299_ARATH	Putative chloroplast RNA binding protein	At2g35410	1.38452	0.015078	1.82166	+
F4K1G7_ARATH	P-loop containing nucleoside triphosphate hydrolases superfamily protein	MEE13.8	2.01429	0.0689594	1.16141	+
PSRP2_ARATH	30S ribosomal protein 2, chloroplastic	PSRP2	1.03162	0.0462527	1.33486	+
TBG1_ARATH	Tubulin gamma-1 chain	TUBG1	1.86363	0.0337278	1.47201	+
RK4_ARATH	50S ribosomal protein L4, chloroplastic	RPL4	1.09858	0.0333105	1.47742	+
OLA1_ARATH	Obg-like ATPase 1	YchF1	0.328663	0.429416	0.367121	+
RK16_ARATH	50S ribosomal protein L16, chloroplastic	rpl16	0.84386	0.0377958	1.42256	+
GACP4_ARATH	Gamma-tubulin complex component 4	GCP4	3.11823	0.0156386	1.8058	+
TPPII_ARATH	Tripeptidyl-peptidase 2	TPP2	-0.649578	0.151121	0.820674	+
CP31B_ARATH	RNA-binding protein CP31B, chloroplastic	CP31B	0.686775	0.427717	0.368844	+
SBT16_ARATH	Subtilisin-like protease SBT1.6	SBT1.6	1.18518	0.0819052	1.08669	+
RK15_ARATH	50S ribosomal protein L15, chloroplastic	RPL15	0.972423	0.112869	0.947424	+
RR4_ARATH	30S ribosomal protein S4, chloroplastic	rps4	0.702362	0.209749	0.678299	+
O65449_ARATH	At4g22010	sks4	1.57427	0.0387501	1.41173	+
RNS2_ARATH	Ribonuclease 2	RNS2	0.736099	0.258394	0.587718	+
YIPL5_ARATH	Protein yippee-like At4g27740	At4g27740	-0.733047	0.305743	0.514643	+
RK192_ARATH	50S ribosomal protein L19-2, chloroplastic	At5g47190	0.961781	0.14429	0.840763	+
RK17_ARATH	50S ribosomal protein L17, chloroplastic	RPL17	0.99325	0.0921442	1.03553	+
AB2E_ARATH	ABC transporter E family member 2	ABCE2	0.364959	0.603005	0.219679	+
RS91_ARATH	40S ribosomal protein S9-1	RPS9B	0.442321	0.4201	0.376648	+
RS132_ARATH	40S ribosomal protein S13-2	RPS13B	0.665731	0.196276	0.707133	+
RL342_ARATH	60S ribosomal protein L34-2	RPL34B	0.386982	0.429151	0.36739	+
RL363_ARATH	60S ribosomal protein L36-3	RPL36C	0.321154	0.524688	0.280099	+
RL242_ARATH	60S ribosomal protein L24-2	RPL24B	0.435734	0.340543	0.467828	+
RL362_ARATH	60S ribosomal protein L36-2	RPL36B	0.353041	0.543248	0.265002	+
RL183_ARATH	60S ribosomal protein L18-3	RPL18C	0.320646	0.505082	0.296638	+
RL261_ARATH	60S ribosomal protein L26-1	RPL26A	0.293552	0.605315	0.218019	+
RR11_ARATH	30S ribosomal protein S11, chloroplastic	rps11	0.433842	0.372711	0.428628	+
RS32_ARATH	40S ribosomal protein S3-2	RPS3B	0.398398	0.463648	0.333811	+
RS232_ARATH	40S ribosomal protein S23-2	RPS23B	0.391513	0.527849	0.27749	+
R10A2_ARATH	60S ribosomal protein L10a-2	RPL10AB	0.497227	0.40552	0.391988	+
RL322_ARATH	60S ribosomal protein L32-2	RPL32B	0.297681	0.544241	0.264209	+
RS3A1_ARATH	40S ribosomal protein S3a-1	RPS3AA	0.311466	0.5411	0.266723	+
R37A2_ARATH	60S ribosomal protein L37a-2	RPL37AC	0.405396	0.504505	0.297135	+
RK24_ARATH	50S ribosomal protein L24, chloroplastic	RPL24	1.10574	0.0304479	1.51644	+
Q9SUP5_ARATH	Pectin lyase-like superfamily protein	F9D16.290	1.12064	0.110869	0.955189	+
Y5957_ARATH	Uncharacterized protein At5g39570	At5g39570	0.682515	0.121158	0.916647	+
RR7_ARATH	30S ribosomal protein S7, chloroplastic	rps7-A	0.938187	0.0752767	1.12334	+
PABP8_ARATH	Polyadenylate-binding protein 8	PAB8	0.350108	0.365134	0.437547	+
WTF1_ARATH	Protein WHAT'S THIS FACTOR 1 homolog, chloroplastic	At4g01037	1.06627	0.167313	0.776471	+
MTP12_ARATH	Metal tolerance protein 12	MTP12	2.11579	0.0333809	1.4765	+
CKL3_ARATH	Casein kinase 1-like protein 3	CKL3	2.20509	0.0324386	1.48894	+
RL133_ARATH	60S ribosomal protein L13-3	RPL13D	0.80667	0.1424	0.846489	+
RNJ_ARATH	Ribonuclease J	RNJ	0.624253	0.249608	0.602742	+
EXOL2_ARATH	Protein EXORDIUM-like 2	EXL2	0.881885	0.262411	0.581018	+
Q9M2T6_ARATH	Beta-1, 3-glucanase-like protein	T22E16.90	1.53891	0.0315984	1.50034	+
BBE16_ARATH	Berberine bridge enzyme-like 16	At2g34810	0.586273	0.238951	0.621691	+
EPN2_ARATH	Clathrin interactor EPSIN 2	EPSIN2	1.01298	0.0660544	1.1801	+
Q9FHG3_ARATH	16S rRNA processing protein RimM family	At5g46420	2.7379	0.0239725	1.62029	+
F4I3C3_ARATH	ARP protein (REF)	NQR	1.19271	0.125368	0.901813	+
RR19_ARATH	30S ribosomal protein S19, chloroplastic	rps19	1.35841	0.0796797	1.09865	+
R18A3_ARATH	60S ribosomal protein L18a-3	RPL18AC	1.35384	0.0713589	1.14655	+
SRP19_ARATH	Signal recognition particle 19 kDa protein	SRP19	-0.134611	0.886922	0.0521147	+
RL212_ARATH	60S ribosomal protein L21-2	RPL21E	0.230128	0.705523	0.151489	+
BBE26_ARATH	Berberine bridge enzyme-like 26	At5g44400	0.587117	0.386447	0.41291	+
R18A2_ARATH	60S ribosomal protein L18a-2	RPL18AB	0.350177	0.474946	0.323356	+
LPR2_ARATH	Multicopper oxidase LPR2	LPR2	-0.441262	0.38579	0.413649	+
CKL2_ARATH	Casein kinase 1-like protein 2	CKL2	0.98321	0.329136	0.482625	+
COB22_ARATH	Coatomer subunit beta'-2	At1g52360	0.768338	0.358827	0.445115	+
ENDO4_ARATH	Endonuclease 4	ENDO4	0.908794	0.119593	0.922294	+
RL352_ARATH	60S ribosomal protein L35-2	RPL35B	0.271571	0.642316	0.192251	+
R27A3_ARATH	60S ribosomal protein L27a-3	RPL27AC	0.668305	0.337233	0.47207	+
RS242_ARATH	40S ribosomal protein S24-2	RPS24B	0.56495	0.420183	0.376561	+
RL142_ARATH	60S ribosomal protein L14-2	RPL14B	0.391864	0.339721	0.468877	+
R15A4_ARATH	40S ribosomal protein S15a-4	RPS15AD	0.308611	0.493508	0.306706	+
RK18_ARATH	50S ribosomal protein L18, chloroplastic	RPL18	0.869808	0.0367876	1.4343	+
PDI22_ARATH	Protein disulfide-isomerase like 2-2	PDIL2-2	1.35665	0.0185737	1.7311	+
TSN2_ARATH	Ribonuclease TUDOR 2	TSN2	-0.488916	0.307568	0.512058	+
COPG_ARATH	Coatomer subunit gamma	At4g34450	0.352645	0.426253	0.370333	+
RK23_ARATH	50S ribosomal protein L23, chloroplastic	rpl23-A	1.0475	0.0821218	1.08554	+
RS162_ARATH	40S ribosomal protein S16-2	RPS16B	0.639006	0.196023	0.707693	+
RL311_ARATH	60S ribosomal protein L31-1	RPL31A	0.68933	0.160635	0.794161	+
RS281_ARATH	40S ribosomal protein S28-1	RPS28A	0.17669	0.872527	0.0592212	+
SFGH_ARATH	S-formylglutathione hydrolase	SFGH	0.117597	0.821843	0.0852109	+
RLA32_ARATH	60S acidic ribosomal protein P3-2	RPP3B	0.381012	0.426114	0.370474	+
NATAL_ARATH	Probable acetyltransferase NATA1-like	At2g39020	-0.00195882	0.995104	0.00213161		+
Q9AST9_ARATH	At1g73110/F3N23_39	At1g73110	0.496537	0.144393	0.840454		+
Q8RXQ4_ARATH	Transducin family protein / WD-40 repeat family protein	At1g71840	-1.32896	1	0		+
P2C76_ARATH	Probable protein phosphatase 2C 76	At5g53140	-0.281175	0.615314	0.210903		+
RS23_ARATH	40S ribosomal protein S2-3	RPS2C	0.483506	0.260025	0.584985		+
RL272_ARATH	60S ribosomal protein L27-2	RPL27B	0.162989	0.740727	0.130342		+
R23A1_ARATH	60S ribosomal protein L23a-1	RPL23AA	0.425918	0.386651	0.412681		+
RS131_ARATH	40S ribosomal protein S13-1	RPS13A	0.494205	0.399501	0.398482		+
AGO2_ARATH	Protein argonaute 2	AGO2	0.759641	0.2805	0.552067		+
RR18_ARATH	30S ribosomal protein S18, chloroplastic	rps18	0.674024	0.225812	0.646253		+
A0A1P8AR50_ARATH	Tetratricopeptide repeat (TPR)-like superfamily protein	At1g01320	-0.00239457	0.994926	0.00220919		+
RK32_ARATH	50S ribosomal protein L32, chloroplastic	rpl32	0.836545	0.197209	0.705074		+
RL191_ARATH	60S ribosomal protein L19-1	RPL19A	0.445551	0.362642	0.440522		+
RICE1_ARATH	Protein RISC-INTERACTING CLEARING 3'-5' EXORIBONUCLEASE 1	RICE1	-0.0100266	0.988098	0.00519999		+
RL141_ARATH	60S ribosomal protein L14-1	RPL14A	0.149188	0.720424	0.142412		+
IF2C_ARATH	Translation initiation factor IF-2, chloroplastic	At1g17220	0.613356	0.184608	0.733748		+
PAP8_ARATH	Probable plastid-lipid-associated protein 8, chloroplastic	PAP8	1.14952	0.0778697	1.10863		+
Q94F50_ARATH	AT5g48790/K24G6_12	At5g48790	0.164789	0.593325	0.226707		+
AP4E_ARATH	AP-4 complex subunit epsilon	At1g31730	0.192119	0.695285	0.157837		+
PEAM2_ARATH	Phosphomethylethanolamine N-methyltransferase	NMT2	0.216009	0.767339	0.115013		+
DAPAT_ARATH	LL-diaminopimelate aminotransferase, chloroplastic	DAP	-0.348684	0.639135	0.194408		+
PABP4_ARATH	Polyadenylate-binding protein 4	PAB4	-0.123258	0.893415	0.0489466		+
TENAE_ARATH	Bifunctional TENA-E protein	TENA_E	-0.636822	0.415654	0.381268		+

## Sheet: KO
accession	protein_name	gene_name	fold_change	adj_p_value		enriched in KO-Mock Cap Vs negative control	enriched in KO-TuMV Cap Vs negative control	KO-Mock Vs KO-TuMV
IF4G1_ARATH	Eukaryotic translation initiation factor isoform 4G-1	EIF(ISO)4G1	4.28831	5.15486e-05	4.28778	+	+
IF4G2_ARATH	Eukaryotic translation initiation factor isoform 4G-2	EIF(ISO)4G2	3.07981	0.000641159	3.19303	+	+
XTH32_ARATH	Probable xyloglucan endotransglucosylase/hydrolase protein 32	XTH32	3.49975	0.000668402	3.17496	+	+
PLDA1_ARATH	Phospholipase D alpha 1	PLDALPHA1	2.08664	0.0030878	2.51035	+	+
RK22_ARATH	50S ribosomal protein L22, chloroplastic	rpl22	1.94149	0.0054996	2.25967	+	+
RK191_ARATH	50S ribosomal protein L19-1, chloroplastic	At4g17560	1.66923	0.00779754	2.10804	+	+
RK15_ARATH	50S ribosomal protein L15, chloroplastic	RPL15	1.90056	0.00593254	2.22676	+	+
RR4_ARATH	30S ribosomal protein S4, chloroplastic	rps4	1.6539	0.00895565	2.0479	+	+
RR9_ARATH	30S ribosomal protein S9, chloroplastic	RPS9	1.96293	0.00351735	2.45378	+	+
A8MS54_ARATH	RNA-binding (RRM/RBD/RNP motifs) family protein	At4g09040	4.99928	1.19574e-06	5.92236	+
HC173_ARATH	Protein HIGH CHLOROPHYLL FLUORESCENCE PHENOTYPE 173, chloroplastic	HCF173	3.83992	2.48358e-05	4.60492	+
Y4967_ARATH	Uncharacterized oxidoreductase At4g09670	At4g09670	3.61546	0.000136131	3.86604	+
Q9LJX6_ARATH	AT3G20230 protein	At3g20230	5.59748	7.04922e-08	7.15186	+
GACP3_ARATH	Gamma-tubulin complex component 3	GCP3	5.73399	4.51191e-07	6.34564	+
OTU3_ARATH	OVARIAN TUMOR DOMAIN-containing deubiquitinating enzyme 3	OTU3	8.26531	4.82162e-07	6.31681	+
F4ILE0_ARATH	Splicing factor, CC1-like protein	At2g16940	2.79183	2.01376e-05	4.69599	+
ISE2_ARATH	DExH-box ATP-dependent RNA helicase DExH15 chloroplastic	ISE2	4.72762	3.42966e-06	5.46475	+
CSP1_ARATH	Cold shock protein 1	CSP1	4.63453	5.16516e-06	5.28692	+
GACP2_ARATH	Gamma-tubulin complex component 2	GCP2	6.44882	9.4571e-06	5.02424	+
O82299_ARATH	Putative chloroplast RNA binding protein	At2g35410	3.12614	3.59489e-05	4.44431	+
F4K1G7_ARATH	P-loop containing nucleoside triphosphate hydrolases superfamily protein	MEE13.8	6.13947	5.74794e-05	4.24049	+
RH3_ARATH	DEAD-box ATP-dependent RNA helicase 3, chloroplastic	RH3	2.78839	0.000449673	3.3471	+
PSRP2_ARATH	30S ribosomal protein 2, chloroplastic	PSRP2	2.24069	0.00042764	3.36892	+
TBG1_ARATH	Tubulin gamma-1 chain	TUBG1	4.16559	0.000178505	3.74835	+
RK4_ARATH	50S ribosomal protein L4, chloroplastic	RPL4	2.03265	0.000816213	3.0882	+
OLA1_ARATH	Obg-like ATPase 1	YchF1	1.76738	0.000899834	3.04584	+
RK16_ARATH	50S ribosomal protein L16, chloroplastic	rpl16	1.21422	0.00574308	2.24086	+
GACP4_ARATH	Gamma-tubulin complex component 4	GCP4	5.16798	0.000560167	3.25168	+
Q9SR09_ARATH	AT3g04650/F7O18_13	At3g04650	4.39289	1.37373e-07	6.8621	+
CKL6_ARATH	Casein kinase 1-like protein 6	CKL6	4.90707	4.5666e-07	6.34041	+
SVR1_ARATH	Putative ribosomal large subunit pseudouridine synthase SVR1, chloroplastic	SVR1	5.38287	5.67607e-07	6.24595	+
CP33_ARATH	RNA-binding protein CP33, chloroplastic	CP33	2.49534	1.99578e-05	4.69989	+
CP31A_ARATH	31 kDa ribonucleoprotein, chloroplastic	CP31A	3.07665	7.47638e-05	4.12631	+
CP29A_ARATH	29 kDa ribonucleoprotein, chloroplastic	CP29A	1.91881	0.00122789	2.91084	+
AGO1_ARATH	Protein argonaute 1	AGO1	2.68259	0.000413626	3.38339	+
RR13_ARATH	30S ribosomal protein S13, chloroplastic	RPS13	1.84104	0.000592789	3.2271	+
BPG2_ARATH	GTP-binding protein BRASSINAZOLE INSENSITIVE PALE GREEN 2, chloroplastic	BPG2	4.24182	0.000146442	3.83433	+
SBT41_ARATH	Subtilisin-like protease SBT4.1	SBT4.1	2.94282	0.0012344	2.90854	+
Q9SUP5_ARATH	Pectin lyase-like superfamily protein	F9D16.290	2.52046	0.00226982	2.64401	+
Y5957_ARATH	Uncharacterized protein At5g39570	At5g39570	1.2771	0.00893038	2.04913	+
RR7_ARATH	30S ribosomal protein S7, chloroplastic	rps7-A	1.48746	0.00948996	2.02274	+
WTF1_ARATH	Protein WHAT'S THIS FACTOR 1 homolog, chloroplastic	At4g01037	2.61402	0.00368988	2.43299	+
AGO2_ARATH	Protein argonaute 2	AGO2	2.47499	0.00320521	2.49414	+
F4I3J0_ARATH	Obg-like ATPase 1	At1g56050	3.13904	0.000593608	3.2265	+
F4HQH8_ARATH	RNA-binding (RRM/RBD/RNP motifs) family protein	At1g01080	2.46629	0.0057957	2.23689	+
RR17_ARATH	30S ribosomal protein S17, chloroplastic	RPS17	1.95585	0.00687846	2.16251	+
RR18_ARATH	30S ribosomal protein S18, chloroplastic	rps18	1.92231	0.00344746	2.4625		+
YIPL5_ARATH	Protein yippee-like At4g27740	At4g27740	-2.24727	0.00669009	2.17457	+	+
INV1_ARATH	Beta-fructofuranosidase, insoluble isoenzyme CWINV1	CWINV1	-1.68678	0.00253629	2.5958	+
IF4E3_ARATH	Eukaryotic translation initiation factor 4E-3	EIF4E3	-4.27433	4.96548e-07	6.30404		+
NATAL_ARATH	Probable acetyltransferase NATA1-like	At2g39020	-1.13669	0.00349636	2.45638		+
AB1E_ARATH	ABC transporter E family member 1	ABCE1	-3.64113	6.30042e-06	5.20063		+
SCP35_ARATH	Serine carboxypeptidase-like 35	SCPL35	-2.01251	0.000131029	3.88263		+
F4JLY4_ARATH	Cytochrome P450, family 706, subfamily A, polypeptide 1	CYP706A1	-1.91365	0.000267232	3.57311		+
IFRH_ARATH	Isoflavone reductase homolog P3	At1g75280	-5.44873	1.05984e-05	4.97476		+
F26_ARATH	6-phosphofructo-2-kinase/fructose-2,6-bisphosphatase	FKFBP	-3.8771	1.37084e-05	4.86301		+
BCB1_ARATH	Blue copper protein	BCB	-1.0244	0.00334356	2.47579		+
NRL2_ARATH	Nitrilase 2	NIT2	-7.75763	1.25828e-05	4.90022		+
SYMC_ARATH	Methionine--tRNA ligase, cytoplasmic	At4g13780	-1.63787	0.00050745	3.29461		+
DJ1A_ARATH	Protein DJ-1 homolog A	DJ1A	-2.58437	0.000261005	3.58335		+
NDUV2_ARATH	NADH dehydrogenase [ubiquinone] flavoprotein 2, mitochondrial	At4g02580	-3.78234	0.00337417	2.47183		+
UBP12_ARATH	Ubiquitin carboxyl-terminal hydrolase 12	UBP12	-2.56735	0.00184292	2.73449		+
NRL3_ARATH	Nitrilase 3	NIT3	-4.21641	0.00379384	2.42092		+
UGDH4_ARATH	UDP-glucose 6-dehydrogenase 4	UGD4	1.33994	0.0715169	1.14559	+	+
IF4E4_ARATH	Eukaryotic translation initiation factor isoform 4E	EIF(ISO)4E	0.479924	0.514624	0.28851	+	+
UGDH2_ARATH	UDP-glucose 6-dehydrogenase 2	UGD2	1.71044	0.0392331	1.40635	+	+
RK20_ARATH	50S ribosomal protein L20, chloroplastic	rpl20	1.28646	0.0129798	1.88673	+	+
UGDH3_ARATH	UDP-glucose 6-dehydrogenase 3	UGD3	1.06155	0.139463	0.85554	+	+
VSP2_ARATH	Vegetative storage protein 2	VSP2	2.3465	0.0277533	1.55668	+	+
XTH4_ARATH	Xyloglucan endotransglucosylase/hydrolase protein 4	XTH4	2.10773	0.017628	1.7538	+	+
RR2_ARATH	30S ribosomal protein S2, chloroplastic	rps2	1.31308	0.0147463	1.83132	+	+
ISPE_ARATH	4-diphosphocytidyl-2-C-methyl-D-erythritol kinase, chloroplastic	ISPE	2.01863	0.0118581	1.92598	+	+
RK3A_ARATH	50S ribosomal protein L3-1, chloroplastic	RPL3A	1.44045	0.0189796	1.72171	+	+
RK1_ARATH	50S ribosomal protein L1, chloroplastic	RPL1	1.17523	0.0343559	1.464	+	+
NRL1_ARATH	Nitrilase 1	NIT1	-1.09795	0.148212	0.829116	+	+
VSP1_ARATH	Vegetative storage protein 1	VSP1	0.127573	0.863132	0.063923	+	+
RR12_ARATH	30S ribosomal protein S12, chloroplastic	rps12-A	1.40263	0.017189	1.76475	+	+
RK13_ARATH	50S ribosomal protein L13, chloroplastic	RPL13	1.33722	0.0257753	1.5888	+	+
RK2_ARATH	50S ribosomal protein L2, chloroplastic	rpl2-A	1.3867	0.0334216	1.47597	+	+
NILP1_ARATH	N-carbamoylputrescine amidase	CPA	-0.581711	0.473078	0.325067	+	+
RS61_ARATH	40S ribosomal protein S6-1	RPS6A	0.869898	0.0700428	1.15464	+	+
NCBP2_ARATH	Nuclear cap-binding protein subunit 2	CBP20	1.12924	0.191516	0.717795	+	+
RS113_ARATH	40S ribosomal protein S11-3	RPS11C	1.56097	0.0399579	1.3984	+	+
RL371_ARATH	60S ribosomal protein L37-1	RPL37A	0.647943	0.122738	0.911021	+	+
LRP1A_ARATH	La-related protein 1A	LARP1A	-0.197224	0.772619	0.112035	+	+
NCBP1_ARATH	Nuclear cap-binding protein subunit 1	ABH1	0.466376	0.520391	0.28367	+	+
RS111_ARATH	40S ribosomal protein S11-1	RPS11A	1.42314	0.0500169	1.30088	+	+
RS41_ARATH	40S ribosomal protein S4-1	RPS4A	0.865627	0.100154	0.999333	+	+
RS62_ARATH	40S ribosomal protein S6-2	RPS6B	0.970558	0.0755352	1.12185	+	+
RL72_ARATH	60S ribosomal protein L7-2	RPL7B	0.699004	0.125546	0.901197	+	+
RS81_ARATH	40S ribosomal protein S8-1	RPS8A	1.13346	0.0706602	1.15082	+	+
NB5R2_ARATH	NADH-cytochrome b5 reductase-like protein	CBR2	0.13431	0.803407	0.0950644	+	+
RL31_ARATH	60S ribosomal protein L3-1	ARP1	0.51435	0.330588	0.480712	+	+
RL62_ARATH	60S ribosomal protein L6-2	RPL6B	0.609297	0.157126	0.803753	+	+
RL171_ARATH	60S ribosomal protein L17-1	RPL17A	0.600483	0.26776	0.572255	+	+
R27A2_ARATH	60S ribosomal protein L27a-2	RPL27AB	0.637271	0.173252	0.761323	+	+
DJ1D_ARATH	Protein DJ-1 homolog D	DJ1D	1.22234	0.127046	0.896038	+	+
RL131_ARATH	60S ribosomal protein L13-1	RPL13B	0.62731	0.209137	0.679569	+	+
RL4B_ARATH	60S ribosomal protein L4-2	RPL4D	0.765653	0.15507	0.809473	+	+
RL74_ARATH	60S ribosomal protein L7-4	RPL7D	0.686285	0.127619	0.894083	+	+
R13A2_ARATH	60S ribosomal protein L13a-2	RPL13AB	0.496002	0.307967	0.511496	+	+
RL4A_ARATH	60S ribosomal protein L4-1	RPL4A	0.550251	0.262266	0.581258	+	+
RL73_ARATH	60S ribosomal protein L7-3	RPL7C	0.556961	0.210025	0.67773	+	+
NIC1_ARATH	Nicotinamidase 1	NIC1	0.172812	0.818134	0.0871756	+	+
R13A1_ARATH	60S ribosomal protein L13a-1	RPL13AA	0.263794	0.551049	0.25881	+	+
RL103_ARATH	60S ribosomal protein L10-3	RPL10C	-0.737914	0.157619	0.802392	+	+
RL61_ARATH	60S ribosomal protein L6-1	RPL6A	0.34366	0.468636	0.329164	+	+
RL83_ARATH	60S ribosomal protein L8-3	RPL8C	0.479025	0.48933	0.310398	+	+
RL7A2_ARATH	60S ribosomal protein L7a-2	RPL7AB	0.500219	0.312595	0.505018	+	+
RL7A1_ARATH	60S ribosomal protein L7a-1	RPL7AA	0.442264	0.369378	0.432529	+	+
RL273_ARATH	60S ribosomal protein L27-3	RPL27C	0.351943	0.474223	0.324017	+	+
RS33_ARATH	40S ribosomal protein S3-3	RPS3C	0.371982	0.445965	0.350699	+	+
RL51_ARATH	60S ribosomal protein L5-1	ATL5	0.375325	0.429857	0.366676	+	+
RL52_ARATH	60S ribosomal protein L5-2	RPL5B	0.307183	0.484287	0.314897	+	+
RL182_ARATH	60S ribosomal protein L18-2	RPL18B	0.2949	0.470397	0.327535	+	+
RL81_ARATH	60S ribosomal protein L8-1	RPL8A	0.207198	0.708319	0.149771	+	+
RICE2_ARATH	Protein RISC-INTERACTING CLEARING 3'-5' EXORIBONUCLEASE 2	RICE2	-0.550655	0.558117	0.253274	+	+
BADH1_ARATH	Betaine aldehyde dehydrogenase 1, chloroplastic	ALDH10A8	0.288413	0.612589	0.21283	+	+
RL101_ARATH	60S ribosomal protein L10-1	RPL10A	0.262088	0.603575	0.219269	+	+
O65449_ARATH	At4g22010	sks4	1.63919	0.0325773	1.48709	+	+
RNS2_ARATH	Ribonuclease 2	RNS2	-0.738921	0.256671	0.590623	+	+
RK192_ARATH	50S ribosomal protein L19-2, chloroplastic	At5g47190	1.72819	0.0159795	1.79644	+	+
RK17_ARATH	50S ribosomal protein L17, chloroplastic	RPL17	1.16133	0.0536662	1.2703	+	+
AB2E_ARATH	ABC transporter E family member 2	ABCE2	-0.310838	0.657276	0.182252	+	+
RS91_ARATH	40S ribosomal protein S9-1	RPS9B	1.02976	0.0760152	1.1191	+	+
RS132_ARATH	40S ribosomal protein S13-2	RPS13B	0.80736	0.123006	0.910075	+	+
RL342_ARATH	60S ribosomal protein L34-2	RPL34B	0.888243	0.0851163	1.06999	+	+
RL363_ARATH	60S ribosomal protein L36-3	RPL36C	0.373349	0.460964	0.336333	+	+
RL242_ARATH	60S ribosomal protein L24-2	RPL24B	0.491276	0.285074	0.545043	+	+
RL362_ARATH	60S ribosomal protein L36-2	RPL36B	0.879769	0.145182	0.838087	+	+
RL183_ARATH	60S ribosomal protein L18-3	RPL18C	0.514932	0.291596	0.535218	+	+
RL261_ARATH	60S ribosomal protein L26-1	RPL26A	0.605912	0.294992	0.530189	+	+
RR11_ARATH	30S ribosomal protein S11, chloroplastic	rps11	0.492026	0.314376	0.50255	+	+
RS32_ARATH	40S ribosomal protein S3-2	RPS3B	0.610675	0.268586	0.570916	+	+
RS232_ARATH	40S ribosomal protein S23-2	RPS23B	0.679731	0.281195	0.550992	+	+
R10A2_ARATH	60S ribosomal protein L10a-2	RPL10AB	0.237659	0.687496	0.16273	+	+
RL322_ARATH	60S ribosomal protein L32-2	RPL32B	0.493306	0.321526	0.492784	+	+
RS3A1_ARATH	40S ribosomal protein S3a-1	RPS3AA	0.406005	0.428248	0.368305	+	+
R37A2_ARATH	60S ribosomal protein L37a-2	RPL37AC	0.31035	0.607953	0.21613	+	+
RL272_ARATH	60S ribosomal protein L27-2	RPL27B	0.85893	0.0999116	1.00038	+	+
R23A1_ARATH	60S ribosomal protein L23a-1	RPL23AA	0.259916	0.593516	0.226568	+	+
RS131_ARATH	40S ribosomal protein S13-1	RPS13A	0.518503	0.377462	0.423127	+	+
F4IWV2_ARATH	2-oxoglutarate dehydrogenase, E1 component	At3g55410	-0.841405	0.106029	0.974577	+	+
IF4E5_ARATH	Eukaryotic translation initiation factor NCBP	NCBP	1.65659	0.0547133	1.26191	+	+
RL351_ARATH	60S ribosomal protein L35-1	RPL35A	0.666385	0.220306	0.656973	+	+
F4JU03_ARATH	Glutathione S-transferase family protein	At4g19880	-0.266406	0.494832	0.305542	+
RS21_ARATH	40S ribosomal protein S2-1	RPS2A	0.740023	0.131723	0.880339	+
RK24_ARATH	50S ribosomal protein L24, chloroplastic	RPL24	1.32208	0.0125923	1.8999	+
PABP8_ARATH	Polyadenylate-binding protein 8	PAB8	1.08086	0.0133383	1.8749	+
MTP12_ARATH	Metal tolerance protein 12	MTP12	-1.10303	0.233735	0.631277	+
CKL3_ARATH	Casein kinase 1-like protein 3	CKL3	2.43034	0.0206364	1.68537	+
RL133_ARATH	60S ribosomal protein L13-3	RPL13D	1.3257	0.0242303	1.61564	+
RNJ_ARATH	Ribonuclease J	RNJ	1.33158	0.0242367	1.61553	+
EXOL2_ARATH	Protein EXORDIUM-like 2	EXL2	2.24829	0.0112411	1.94919	+
Q9M2T6_ARATH	Beta-1, 3-glucanase-like protein	T22E16.90	0.754908	0.255251	0.593033	+
BBE16_ARATH	Berberine bridge enzyme-like 16	At2g34810	-0.954013	0.0668768	1.17472	+
EPN2_ARATH	Clathrin interactor EPSIN 2	EPSIN2	0.315709	0.53992	0.267671	+
Q9FHG3_ARATH	16S rRNA processing protein RimM family	At5g46420	0.118681	0.912529	0.0397535	+
F4I3C3_ARATH	ARP protein (REF)	NQR	1.33669	0.0896939	1.04724	+
RR19_ARATH	30S ribosomal protein S19, chloroplastic	rps19	0.950466	0.204931	0.688393	+
R18A3_ARATH	60S ribosomal protein L18a-3	RPL18AC	-0.383153	0.585491	0.23248	+
SRP19_ARATH	Signal recognition particle 19 kDa protein	SRP19	1.89348	0.0639418	1.19421	+
RL212_ARATH	60S ribosomal protein L21-2	RPL21E	0.968104	0.129751	0.886888	+
BBE26_ARATH	Berberine bridge enzyme-like 26	At5g44400	0.197381	0.767646	0.114839	+
R18A2_ARATH	60S ribosomal protein L18a-2	RPL18AB	0.708742	0.161519	0.791776	+
LPR2_ARATH	Multicopper oxidase LPR2	LPR2	-0.426621	0.401253	0.396582	+
CKL2_ARATH	Casein kinase 1-like protein 2	CKL2	0.771244	0.440375	0.356178	+
COB22_ARATH	Coatomer subunit beta'-2	At1g52360	0.578463	0.486224	0.313163	+
O64490_ARATH	Eukaryotic translation initiation factor 2 gamma subunit	EIF2	-0.551754	0.359984	0.443717	+
RK27_ARATH	50S ribosomal protein L27, chloroplastic	RPL27	1.4394	0.0126762	1.89701	+
RK29_ARATH	50S ribosomal protein L29, chloroplastic	RPL29	1.54456	0.0128806	1.89007	+
Q9FXD4_ARATH	Signal recognition particle subunit SRP72	At1g67680	1.25345	0.0516624	1.28683	+
RK28_ARATH	50S ribosomal protein L28, chloroplastic	RPL28	1.50021	0.0221785	1.65407	+
CLPT1_ARATH	ATP-dependent Clp protease ATP-binding subunit CLPT1, chloroplastic	CLPT1	0.803925	0.232775	0.633064	+
CKL5_ARATH	Casein kinase 1-like protein 5	CKL5	0.645791	0.366618	0.435786	+
R35A2_ARATH	60S ribosomal protein L35a-2	RPL35AB	1.1059	0.0507306	1.29473	+
RS241_ARATH	40S ribosomal protein S24-1	RPS24A	1.27321	0.070419	1.15231	+
RL151_ARATH	60S ribosomal protein L15-1	RPL15A	0.400373	0.502584	0.298792	+
RS31_ARATH	40S ribosomal protein S3-1	RPS3A	0.588781	0.31314	0.504262	+
ESD4_ARATH	Ubiquitin-like-specific protease ESD4	ESD4	0.158319	0.753838	0.122722		+
Q84TI2_ARATH	Phosphoribosylaminoimidazole carboxylase like protein	At2g37690	-0.295001	0.506008	0.295843		+
RL262_ARATH	60S ribosomal protein L26-2	RPL26B	0.83432	0.147053	0.832525		+
UGDH1_ARATH	UDP-glucose 6-dehydrogenase 1	UGD1	2.06607	0.0200451	1.69799		+
ENDO4_ARATH	Endonuclease 4	ENDO4	-1.21674	0.0446106	1.35056		+
RL352_ARATH	60S ribosomal protein L35-2	RPL35B	-1.27322	0.0455799	1.34123		+
R27A3_ARATH	60S ribosomal protein L27a-3	RPL27AC	-1.14136	0.113712	0.944193		+
RS242_ARATH	40S ribosomal protein S24-2	RPS24B	-0.30696	0.6582	0.181642		+
RL142_ARATH	60S ribosomal protein L14-2	RPL14B	0.108	0.78866	0.10311		+
R15A4_ARATH	40S ribosomal protein S15a-4	RPS15AD	-0.248404	0.580167	0.236447		+
A0A1P8AR50_ARATH	Tetratricopeptide repeat (TPR)-like superfamily protein	At1g01320	0.830853	0.0440549	1.35601		+
RK32_ARATH	50S ribosomal protein L32, chloroplastic	rpl32	1.09678	0.0988239	1.00514		+
RL191_ARATH	60S ribosomal protein L19-1	RPL19A	0.676833	0.176271	0.753818		+
RICE1_ARATH	Protein RISC-INTERACTING CLEARING 3'-5' EXORIBONUCLEASE 1	RICE1	-0.855411	0.218454	0.66064		+
RL141_ARATH	60S ribosomal protein L14-1	RPL14A	-0.137397	0.74159	0.129836		+
CARB_ARATH	Carbamoyl-phosphate synthase large chain, chloroplastic	CARB	0.959422	0.124625	0.904396		+
SYPC_ARATH	Proline--tRNA ligase, cytoplasmic	At3g62120	-0.818416	0.0366737	1.43564		+
Q7Y231_ARATH	Alpha-1,6-mannosyl-glycoprotein 2-beta-N-acetylglucosaminyltransferase	At1g45150	0.538637	0.310132	0.508453		+
ANXD4_ARATH	Annexin D4	ANN4	-0.0307113	0.943039	0.0254705		+
F4K6N2_ARATH	Amidase family protein	At5g07360	-1.76949	0.0181321	1.74155		+
A0A1I9LNS9_ARATH	Ribosomal protein L13 family protein	At3g01790	1.68944	0.0216389	1.66476		+
GGT2_ARATH	Glutamate--glyoxylate aminotransferase 2	GGAT2	0.639738	0.0804696	1.09437		+
RR8_ARATH	30S ribosomal protein S8, chloroplastic	rps8	0.418423	0.333787	0.476531		+
CML12_ARATH	Calmodulin-like protein 12	CML12	-0.0303241	0.954811	0.0200824		+
RS161_ARATH	40S ribosomal protein S16-1	RPS16A	0.932059	0.104895	0.979247		+
RS262_ARATH	40S ribosomal protein S26-2	RPS26B	0.603843	0.196577	0.706467		+
RL343_ARATH	60S ribosomal protein L34-3	RPL34C	0.418616	0.419139	0.377641		+
G3PC1_ARATH	Glyceraldehyde-3-phosphate dehydrogenase GAPC1, cytosolic	GAPC1	0.803948	0.107896	0.966993		+
Q9LFM3_ARATH	Acyl-CoA N-acyltransferases (NAT) superfamily protein	At5g11340	0.155633	0.795005	0.0996301		+
TRPE_ARATH	Anthranilate synthase alpha subunit 1, chloroplastic	ASA1	-1.91425	0.0880325	1.05536		+
R10A1_ARATH	60S ribosomal protein L10a-1	RPL10AA	0.726467	0.171495	0.765749		+
RL321_ARATH	60S ribosomal protein L32-1	RPL32A	0.593508	0.309539	0.509285		+
PFKA7_ARATH	ATP-dependent 6-phosphofructokinase 7	PFK7	-0.686214	0.20654	0.684996		+
RL111_ARATH	60S ribosomal protein L11-1	RPL11A	0.312823	0.491552	0.308431		+
EIF3C_ARATH	Eukaryotic translation initiation factor 3 subunit C	TIF3C1	-0.643946	0.345412	0.461662		+
RL281_ARATH	60S ribosomal protein L28-1	RPL28A	0.034848	0.942852	0.0255566		+
RL282_ARATH	60S ribosomal protein L28-2	RPL28C	0.248128	0.561185	0.250894		+
R15A1_ARATH	40S ribosomal protein S15a-1	RPS15AA	-0.00553097	0.990493	0.00414865		+
O64767_ARATH	AICARFT/IMPCHase bienzyme family protein	At2g35040	-0.192476	0.814702	0.0890014		+
RL303_ARATH	60S ribosomal protein L30-3	RPL30C	0.0291124	0.956713	0.0192184		+
