# Supplementary material for: Arabidopsis eIF4E1 protects the translational machinery during TuMV infection and restricts virus accumulation
Source: PLoS Pathog. 2023 Nov 20;19(11):e1011417. doi: 10.1371/journal.ppat.1011417 (PMC10721207; doi:10.1371/journal.ppat.1011417)
Supplement: S1 Supporting Dataset — (ZIP) [file ppat.1011417.s010.zip › Fig 3/Fig 3a-d (peptides data)/Fig 3a-d.xlsx]

## Sheet: Best PSM from protein sets
sequence	modifications	psm_score	missed_cleavages	accession	start	end	gene name	description	Basic SC_ZAFIROV2_colTuMV_cap1	Basic SC_ZAFIROV2_colTuMV_cap2	Basic SC_ZAFIROV2_colTuMV_cap3	Basic SC_ZAFIROV2_colTuMV_01	Basic SC_ZAFIROV2_colTuMV_02	Basic SC_ZAFIROV2_KOTuMV_cap1	Basic SC_ZAFIROV2_KOTuMV_cap2	Basic SC_ZAFIROV2_KOTuMV_cap3	Basic SC_ZAFIROV2_KOTuMV_01	Basic SC_ZAFIROV2_KOTuMV_02	Basic SC_ZAFIROV2_colMock_cap1	Basic SC_ZAFIROV2_colMock_cap2	Basic SC_ZAFIROV2_colMock_cap3	Basic SC_ZAFIROV2_colMock_01	Basic SC_ZAFIROV2_colMock_02	Basic SC_ZAFIROV2_KOMock_cap1	Basic SC_ZAFIROV2_KOMock_cap2	Basic SC_ZAFIROV2_KOMock_cap3	Basic SC_ZAFIROV2_KOMock_01	Basic SC_ZAFIROV2_KOMock_02
EQLLELK		34.38	0	IF4G1_ARATH	75	81	EIF(ISO)4G1	sp|Q93ZT6|IF4G1_ARATH Eukaryotic translation initiation factor isoform 4G-1 OS=Arabidopsis thaliana OX=3702 GN=EIF(ISO)4G1 PE=1 SV=1	1	1	2			2	1	1			1	1	1			1	1	1
EQLLELKETTQLSDEILR		77.4	1	IF4G1_ARATH	75	92	EIF(ISO)4G1	sp|Q93ZT6|IF4G1_ARATH Eukaryotic translation initiation factor isoform 4G-1 OS=Arabidopsis thaliana OX=3702 GN=EIF(ISO)4G1 PE=1 SV=1	1	1	1			1	2	1				1	1
ETTQLSDEILR		86.23	0	IF4G1_ARATH	82	92	EIF(ISO)4G1	sp|Q93ZT6|IF4G1_ARATH Eukaryotic translation initiation factor isoform 4G-1 OS=Arabidopsis thaliana OX=3702 GN=EIF(ISO)4G1 PE=1 SV=1	1	1	1			1	1	1			1	1	1			1	1	1
VQRETAAELFGEEGTWAR		77.68	1	IF4G1_ARATH	93	110	EIF(ISO)4G1	sp|Q93ZT6|IF4G1_ARATH Eukaryotic translation initiation factor isoform 4G-1 OS=Arabidopsis thaliana OX=3702 GN=EIF(ISO)4G1 PE=1 SV=1		1				1		1			1						1	1
ETAAELFGEEGTWAR		98.89	0	IF4G1_ARATH	96	110	EIF(ISO)4G1	sp|Q93ZT6|IF4G1_ARATH Eukaryotic translation initiation factor isoform 4G-1 OS=Arabidopsis thaliana OX=3702 GN=EIF(ISO)4G1 PE=1 SV=1	2	3	2			2	1	1			3	1	3			4		1
GESVVSNLVPVQSASR		80.41	0	IF4G1_ARATH	111	126	EIF(ISO)4G1	sp|Q93ZT6|IF4G1_ARATH Eukaryotic translation initiation factor isoform 4G-1 OS=Arabidopsis thaliana OX=3702 GN=EIF(ISO)4G1 PE=1 SV=1	2	2	2		1	1	1	1			2	2	2		1	2	2	2
STQPPPSGEERSWDNLR		31.95	1	IF4G1_ARATH	139	155	EIF(ISO)4G1	sp|Q93ZT6|IF4G1_ARATH Eukaryotic translation initiation factor isoform 4G-1 OS=Arabidopsis thaliana OX=3702 GN=EIF(ISO)4G1 PE=1 SV=1																	1	1
STQPPPSGEERSWDNLREAK		27.72	2	IF4G1_ARATH	139	158	EIF(ISO)4G1	sp|Q93ZT6|IF4G1_ARATH Eukaryotic translation initiation factor isoform 4G-1 OS=Arabidopsis thaliana OX=3702 GN=EIF(ISO)4G1 PE=1 SV=1																	1
SWDNLREAKDSR		40.16	2	IF4G1_ARATH	150	161	EIF(ISO)4G1	sp|Q93ZT6|IF4G1_ARATH Eukaryotic translation initiation factor isoform 4G-1 OS=Arabidopsis thaliana OX=3702 GN=EIF(ISO)4G1 PE=1 SV=1																	1	1
DSRYVEASQYNRQDQPNSQFSR		58.97	2	IF4G1_ARATH	159	180	EIF(ISO)4G1	sp|Q93ZT6|IF4G1_ARATH Eukaryotic translation initiation factor isoform 4G-1 OS=Arabidopsis thaliana OX=3702 GN=EIF(ISO)4G1 PE=1 SV=1																	1
YVEASQYNRQDQPNSQFSR		72.41	1	IF4G1_ARATH	162	180	EIF(ISO)4G1	sp|Q93ZT6|IF4G1_ARATH Eukaryotic translation initiation factor isoform 4G-1 OS=Arabidopsis thaliana OX=3702 GN=EIF(ISO)4G1 PE=1 SV=1		2	1								2		2			1	2	2
ANISSNQGGGPAPVLVK		140.53	0	IF4G1_ARATH	181	197	EIF(ISO)4G1	sp|Q93ZT6|IF4G1_ARATH Eukaryotic translation initiation factor isoform 4G-1 OS=Arabidopsis thaliana OX=3702 GN=EIF(ISO)4G1 PE=1 SV=1	1	1	1			1					1		1				2	1
ANISSNQGGGPAPVLVKAEVPWSAR		84.25	1	IF4G1_ARATH	181	205	EIF(ISO)4G1	sp|Q93ZT6|IF4G1_ARATH Eukaryotic translation initiation factor isoform 4G-1 OS=Arabidopsis thaliana OX=3702 GN=EIF(ISO)4G1 PE=1 SV=1		1									1	1	1			1
ANISSNQGGGPAPVLVKAEVPWSARR		85.91	2	IF4G1_ARATH	181	206	EIF(ISO)4G1	sp|Q93ZT6|IF4G1_ARATH Eukaryotic translation initiation factor isoform 4G-1 OS=Arabidopsis thaliana OX=3702 GN=EIF(ISO)4G1 PE=1 SV=1		1															1	1
AEVPWSAR		32.59	0	IF4G1_ARATH	198	205	EIF(ISO)4G1	sp|Q93ZT6|IF4G1_ARATH Eukaryotic translation initiation factor isoform 4G-1 OS=Arabidopsis thaliana OX=3702 GN=EIF(ISO)4G1 PE=1 SV=1											1					1	1	1
RGNLSENDRVLK		47	2	IF4G1_ARATH	206	217	EIF(ISO)4G1	sp|Q93ZT6|IF4G1_ARATH Eukaryotic translation initiation factor isoform 4G-1 OS=Arabidopsis thaliana OX=3702 GN=EIF(ISO)4G1 PE=1 SV=1											1		1				1	1
GNLSENDRVLK		45.01	1	IF4G1_ARATH	207	217	EIF(ISO)4G1	sp|Q93ZT6|IF4G1_ARATH Eukaryotic translation initiation factor isoform 4G-1 OS=Arabidopsis thaliana OX=3702 GN=EIF(ISO)4G1 PE=1 SV=1		2									1	1					2
LTPEKYDLLK		43.32	1	IF4G1_ARATH	226	235	EIF(ISO)4G1	sp|Q93ZT6|IF4G1_ARATH Eukaryotic translation initiation factor isoform 4G-1 OS=Arabidopsis thaliana OX=3702 GN=EIF(ISO)4G1 PE=1 SV=1	2	1	2									2	1			1	2	1
GQLIESGITSADILK		87.31	0	IF4G1_ARATH	236	250	EIF(ISO)4G1	sp|Q93ZT6|IF4G1_ARATH Eukaryotic translation initiation factor isoform 4G-1 OS=Arabidopsis thaliana OX=3702 GN=EIF(ISO)4G1 PE=1 SV=1	1	1	1								1	1	1			1
GVITLIFDK		61.81	0	IF4G1_ARATH	251	259	EIF(ISO)4G1	sp|Q93ZT6|IF4G1_ARATH Eukaryotic translation initiation factor isoform 4G-1 OS=Arabidopsis thaliana OX=3702 GN=EIF(ISO)4G1 PE=1 SV=1	1	1	1				1					1	1			1	1	1
AVLEPTFCPMYAK	Carbamidomethyl (C8)	64.05	0	IF4G1_ARATH	260	272	EIF(ISO)4G1	sp|Q93ZT6|IF4G1_ARATH Eukaryotic translation initiation factor isoform 4G-1 OS=Arabidopsis thaliana OX=3702 GN=EIF(ISO)4G1 PE=1 SV=1		1									1	1	1			1	1	1
AVLEPTFCPMYAK	Carbamidomethyl (C8); Oxidation (M10)	61.74	0	IF4G1_ARATH	260	272	EIF(ISO)4G1	sp|Q93ZT6|IF4G1_ARATH Eukaryotic translation initiation factor isoform 4G-1 OS=Arabidopsis thaliana OX=3702 GN=EIF(ISO)4G1 PE=1 SV=1	1	1										1	1			1	1	1
LCSDINDQLPTFPPAEPGDKEITFKR	Carbamidomethyl (C2)	47.07	2	IF4G1_ARATH	273	298	EIF(ISO)4G1	sp|Q93ZT6|IF4G1_ARATH Eukaryotic translation initiation factor isoform 4G-1 OS=Arabidopsis thaliana OX=3702 GN=EIF(ISO)4G1 PE=1 SV=1												1	2
VLLNICQEAFEGASQLR	Carbamidomethyl (C6)	94.26	0	IF4G1_ARATH	299	315	EIF(ISO)4G1	sp|Q93ZT6|IF4G1_ARATH Eukaryotic translation initiation factor isoform 4G-1 OS=Arabidopsis thaliana OX=3702 GN=EIF(ISO)4G1 PE=1 SV=1													1
VLLNICQEAFEGASQLREELR	Carbamidomethyl (C6)	36.44	1	IF4G1_ARATH	299	319	EIF(ISO)4G1	sp|Q93ZT6|IF4G1_ARATH Eukaryotic translation initiation factor isoform 4G-1 OS=Arabidopsis thaliana OX=3702 GN=EIF(ISO)4G1 PE=1 SV=1	1
LIGELLK		44.44	0	IF4G1_ARATH	347	353	EIF(ISO)4G1	sp|Q93ZT6|IF4G1_ARATH Eukaryotic translation initiation factor isoform 4G-1 OS=Arabidopsis thaliana OX=3702 GN=EIF(ISO)4G1 PE=1 SV=1													1
LIGELLKQK		29.97	1	IF4G1_ARATH	347	355	EIF(ISO)4G1	sp|Q93ZT6|IF4G1_ARATH Eukaryotic translation initiation factor isoform 4G-1 OS=Arabidopsis thaliana OX=3702 GN=EIF(ISO)4G1 PE=1 SV=1		1															1	1
IVHHIVQELLGADEK		91.64	0	IF4G1_ARATH	361	375	EIF(ISO)4G1	sp|Q93ZT6|IF4G1_ARATH Eukaryotic translation initiation factor isoform 4G-1 OS=Arabidopsis thaliana OX=3702 GN=EIF(ISO)4G1 PE=1 SV=1													1
VCPAEENVEAICHFFK	Carbamidomethyl (C2); Carbamidomethyl (C12)	78.64	0	IF4G1_ARATH	376	391	EIF(ISO)4G1	sp|Q93ZT6|IF4G1_ARATH Eukaryotic translation initiation factor isoform 4G-1 OS=Arabidopsis thaliana OX=3702 GN=EIF(ISO)4G1 PE=1 SV=1													1
TIGKQLDGNVK		76.71	1	IF4G1_ARATH	392	402	EIF(ISO)4G1	sp|Q93ZT6|IF4G1_ARATH Eukaryotic translation initiation factor isoform 4G-1 OS=Arabidopsis thaliana OX=3702 GN=EIF(ISO)4G1 PE=1 SV=1											1						1	1
RINDVYFK		37.61	1	IF4G1_ARATH	405	412	EIF(ISO)4G1	sp|Q93ZT6|IF4G1_ARATH Eukaryotic translation initiation factor isoform 4G-1 OS=Arabidopsis thaliana OX=3702 GN=EIF(ISO)4G1 PE=1 SV=1																1	1	1
RINDVYFKR		34.55	2	IF4G1_ARATH	405	413	EIF(ISO)4G1	sp|Q93ZT6|IF4G1_ARATH Eukaryotic translation initiation factor isoform 4G-1 OS=Arabidopsis thaliana OX=3702 GN=EIF(ISO)4G1 PE=1 SV=1												1	2			1	1
INDVYFK		34.79	0	IF4G1_ARATH	406	412	EIF(ISO)4G1	sp|Q93ZT6|IF4G1_ARATH Eukaryotic translation initiation factor isoform 4G-1 OS=Arabidopsis thaliana OX=3702 GN=EIF(ISO)4G1 PE=1 SV=1	1	1	1								1		1			1	1	1
INDVYFKR		50.88	1	IF4G1_ARATH	406	413	EIF(ISO)4G1	sp|Q93ZT6|IF4G1_ARATH Eukaryotic translation initiation factor isoform 4G-1 OS=Arabidopsis thaliana OX=3702 GN=EIF(ISO)4G1 PE=1 SV=1												2	1			1	2	2
RLQALSKNPQLELR		26.23	2	IF4G1_ARATH	413	426	EIF(ISO)4G1	sp|Q93ZT6|IF4G1_ARATH Eukaryotic translation initiation factor isoform 4G-1 OS=Arabidopsis thaliana OX=3702 GN=EIF(ISO)4G1 PE=1 SV=1																	1
LQALSKNPQLELR		62.34	1	IF4G1_ARATH	414	426	EIF(ISO)4G1	sp|Q93ZT6|IF4G1_ARATH Eukaryotic translation initiation factor isoform 4G-1 OS=Arabidopsis thaliana OX=3702 GN=EIF(ISO)4G1 PE=1 SV=1		2									1	1	2			1	1
NPQLELR		44.21	0	IF4G1_ARATH	420	426	EIF(ISO)4G1	sp|Q93ZT6|IF4G1_ARATH Eukaryotic translation initiation factor isoform 4G-1 OS=Arabidopsis thaliana OX=3702 GN=EIF(ISO)4G1 PE=1 SV=1		1	1									1	1			1	1	1
LRFMVQNIIDMR	Oxidation (M4); Oxidation (M11)	41.5	1	IF4G1_ARATH	427	438	EIF(ISO)4G1	sp|Q93ZT6|IF4G1_ARATH Eukaryotic translation initiation factor isoform 4G-1 OS=Arabidopsis thaliana OX=3702 GN=EIF(ISO)4G1 PE=1 SV=1		1									1		1			1	1
FMVQNIIDMR		69.71	0	IF4G1_ARATH	429	438	EIF(ISO)4G1	sp|Q93ZT6|IF4G1_ARATH Eukaryotic translation initiation factor isoform 4G-1 OS=Arabidopsis thaliana OX=3702 GN=EIF(ISO)4G1 PE=1 SV=1												1	1			1
FMVQNIIDMR	Oxidation (M9)	48.78	0	IF4G1_ARATH	429	438	EIF(ISO)4G1	sp|Q93ZT6|IF4G1_ARATH Eukaryotic translation initiation factor isoform 4G-1 OS=Arabidopsis thaliana OX=3702 GN=EIF(ISO)4G1 PE=1 SV=1	1	1	1								1	1	1			1	1	1
FMVQNIIDMR	Oxidation (M2)	73.24	0	IF4G1_ARATH	429	438	EIF(ISO)4G1	sp|Q93ZT6|IF4G1_ARATH Eukaryotic translation initiation factor isoform 4G-1 OS=Arabidopsis thaliana OX=3702 GN=EIF(ISO)4G1 PE=1 SV=1	2	2	2								2	1	2			2	1	1
FMVQNIIDMR	Oxidation (M2); Oxidation (M9)	81.57	0	IF4G1_ARATH	429	438	EIF(ISO)4G1	sp|Q93ZT6|IF4G1_ARATH Eukaryotic translation initiation factor isoform 4G-1 OS=Arabidopsis thaliana OX=3702 GN=EIF(ISO)4G1 PE=1 SV=1	1	1	2								1	2	4			2	2	3
SNGWVPR		37.76	0	IF4G1_ARATH	439	445	EIF(ISO)4G1	sp|Q93ZT6|IF4G1_ARATH Eukaryotic translation initiation factor isoform 4G-1 OS=Arabidopsis thaliana OX=3702 GN=EIF(ISO)4G1 PE=1 SV=1											1		1				1
TITEIHTEAEK		60.34	0	IF4G1_ARATH	453	463	EIF(ISO)4G1	sp|Q93ZT6|IF4G1_ARATH Eukaryotic translation initiation factor isoform 4G-1 OS=Arabidopsis thaliana OX=3702 GN=EIF(ISO)4G1 PE=1 SV=1											1	1	1			1	1	1
TITEIHTEAEKNLGLRPGATANMR		47.88	2	IF4G1_ARATH	453	476	EIF(ISO)4G1	sp|Q93ZT6|IF4G1_ARATH Eukaryotic translation initiation factor isoform 4G-1 OS=Arabidopsis thaliana OX=3702 GN=EIF(ISO)4G1 PE=1 SV=1		1										1	2
TITEIHTEAEKNLGLRPGATANMR	Oxidation (M23)	39.48	2	IF4G1_ARATH	453	476	EIF(ISO)4G1	sp|Q93ZT6|IF4G1_ARATH Eukaryotic translation initiation factor isoform 4G-1 OS=Arabidopsis thaliana OX=3702 GN=EIF(ISO)4G1 PE=1 SV=1												2				2		1
NLGLRPGATANMR		32.7	1	IF4G1_ARATH	464	476	EIF(ISO)4G1	sp|Q93ZT6|IF4G1_ARATH Eukaryotic translation initiation factor isoform 4G-1 OS=Arabidopsis thaliana OX=3702 GN=EIF(ISO)4G1 PE=1 SV=1																1	1
NLGLRPGATANMR	Oxidation (M12)	28.88	1	IF4G1_ARATH	464	476	EIF(ISO)4G1	sp|Q93ZT6|IF4G1_ARATH Eukaryotic translation initiation factor isoform 4G-1 OS=Arabidopsis thaliana OX=3702 GN=EIF(ISO)4G1 PE=1 SV=1											1	1	1
RGMVSSGGPVSPGPVYPGGR		27.26	1	IF4G1_ARATH	477	496	EIF(ISO)4G1	sp|Q93ZT6|IF4G1_ARATH Eukaryotic translation initiation factor isoform 4G-1 OS=Arabidopsis thaliana OX=3702 GN=EIF(ISO)4G1 PE=1 SV=1																		1
RGMVSSGGPVSPGPVYPGGR	Oxidation (M3)	50	1	IF4G1_ARATH	477	496	EIF(ISO)4G1	sp|Q93ZT6|IF4G1_ARATH Eukaryotic translation initiation factor isoform 4G-1 OS=Arabidopsis thaliana OX=3702 GN=EIF(ISO)4G1 PE=1 SV=1																1	1
GMVSSGGPVSPGPVYPGGR		81.12	0	IF4G1_ARATH	478	496	EIF(ISO)4G1	sp|Q93ZT6|IF4G1_ARATH Eukaryotic translation initiation factor isoform 4G-1 OS=Arabidopsis thaliana OX=3702 GN=EIF(ISO)4G1 PE=1 SV=1													1					2
GMVSSGGPVSPGPVYPGGR	Oxidation (M2)	95.2	0	IF4G1_ARATH	478	496	EIF(ISO)4G1	sp|Q93ZT6|IF4G1_ARATH Eukaryotic translation initiation factor isoform 4G-1 OS=Arabidopsis thaliana OX=3702 GN=EIF(ISO)4G1 PE=1 SV=1													1				2	1
GMVSSGGPVSPGPVYPGGRPGAGGLMPGMPGTR	Oxidation (M2)	46.43	1	IF4G1_ARATH	478	510	EIF(ISO)4G1	sp|Q93ZT6|IF4G1_ARATH Eukaryotic translation initiation factor isoform 4G-1 OS=Arabidopsis thaliana OX=3702 GN=EIF(ISO)4G1 PE=1 SV=1											1		1			1		1
GMVSSGGPVSPGPVYPGGRPGAGGLMPGMPGTR	Oxidation (M26)	37.05	1	IF4G1_ARATH	478	510	EIF(ISO)4G1	sp|Q93ZT6|IF4G1_ARATH Eukaryotic translation initiation factor isoform 4G-1 OS=Arabidopsis thaliana OX=3702 GN=EIF(ISO)4G1 PE=1 SV=1													3
GMVSSGGPVSPGPVYPGGRPGAGGLMPGMPGTR	Oxidation (M26); Oxidation (M29)	51.63	1	IF4G1_ARATH	478	510	EIF(ISO)4G1	sp|Q93ZT6|IF4G1_ARATH Eukaryotic translation initiation factor isoform 4G-1 OS=Arabidopsis thaliana OX=3702 GN=EIF(ISO)4G1 PE=1 SV=1													1
GMVSSGGPVSPGPVYPGGRPGAGGLMPGMPGTR	Oxidation (M2); Oxidation (M26)	43.09	1	IF4G1_ARATH	478	510	EIF(ISO)4G1	sp|Q93ZT6|IF4G1_ARATH Eukaryotic translation initiation factor isoform 4G-1 OS=Arabidopsis thaliana OX=3702 GN=EIF(ISO)4G1 PE=1 SV=1																		1
GMVSSGGPVSPGPVYPGGRPGAGGLMPGMPGTR	Oxidation (M2); Oxidation (M29)	66.69	1	IF4G1_ARATH	478	510	EIF(ISO)4G1	sp|Q93ZT6|IF4G1_ARATH Eukaryotic translation initiation factor isoform 4G-1 OS=Arabidopsis thaliana OX=3702 GN=EIF(ISO)4G1 PE=1 SV=1													1			2
GMVSSGGPVSPGPVYPGGRPGAGGLMPGMPGTR	Oxidation (M2); Oxidation (M26); Oxidation (M29)	30.99	1	IF4G1_ARATH	478	510	EIF(ISO)4G1	sp|Q93ZT6|IF4G1_ARATH Eukaryotic translation initiation factor isoform 4G-1 OS=Arabidopsis thaliana OX=3702 GN=EIF(ISO)4G1 PE=1 SV=1													1			1
PGAGGLMPGMPGTR		43.9	0	IF4G1_ARATH	497	510	EIF(ISO)4G1	sp|Q93ZT6|IF4G1_ARATH Eukaryotic translation initiation factor isoform 4G-1 OS=Arabidopsis thaliana OX=3702 GN=EIF(ISO)4G1 PE=1 SV=1																1
PGAGGLMPGMPGTR	Oxidation (M7); Oxidation (M10)	25.46	0	IF4G1_ARATH	497	510	EIF(ISO)4G1	sp|Q93ZT6|IF4G1_ARATH Eukaryotic translation initiation factor isoform 4G-1 OS=Arabidopsis thaliana OX=3702 GN=EIF(ISO)4G1 PE=1 SV=1																	1
RMPGMPGVDNDNWEVPR		84.93	1	IF4G1_ARATH	511	527	EIF(ISO)4G1	sp|Q93ZT6|IF4G1_ARATH Eukaryotic translation initiation factor isoform 4G-1 OS=Arabidopsis thaliana OX=3702 GN=EIF(ISO)4G1 PE=1 SV=1												1	1			1		1
RMPGMPGVDNDNWEVPR	Oxidation (M5)	53.08	1	IF4G1_ARATH	511	527	EIF(ISO)4G1	sp|Q93ZT6|IF4G1_ARATH Eukaryotic translation initiation factor isoform 4G-1 OS=Arabidopsis thaliana OX=3702 GN=EIF(ISO)4G1 PE=1 SV=1																	1	1
RMPGMPGVDNDNWEVPR	Oxidation (M2)	107.05	1	IF4G1_ARATH	511	527	EIF(ISO)4G1	sp|Q93ZT6|IF4G1_ARATH Eukaryotic translation initiation factor isoform 4G-1 OS=Arabidopsis thaliana OX=3702 GN=EIF(ISO)4G1 PE=1 SV=1											1	1	2			1	1	3
RMPGMPGVDNDNWEVPR	Oxidation (M2); Oxidation (M5)	95.78	1	IF4G1_ARATH	511	527	EIF(ISO)4G1	sp|Q93ZT6|IF4G1_ARATH Eukaryotic translation initiation factor isoform 4G-1 OS=Arabidopsis thaliana OX=3702 GN=EIF(ISO)4G1 PE=1 SV=1		1									1	2	1			1	1	3
MPGMPGVDNDNWEVPR		57.19	0	IF4G1_ARATH	512	527	EIF(ISO)4G1	sp|Q93ZT6|IF4G1_ARATH Eukaryotic translation initiation factor isoform 4G-1 OS=Arabidopsis thaliana OX=3702 GN=EIF(ISO)4G1 PE=1 SV=1													1			1
MPGMPGVDNDNWEVPR	Oxidation (M4)	92.33	0	IF4G1_ARATH	512	527	EIF(ISO)4G1	sp|Q93ZT6|IF4G1_ARATH Eukaryotic translation initiation factor isoform 4G-1 OS=Arabidopsis thaliana OX=3702 GN=EIF(ISO)4G1 PE=1 SV=1												1	1				1
MPGMPGVDNDNWEVPR	Oxidation (M1); Oxidation (M4)	79.42	0	IF4G1_ARATH	512	527	EIF(ISO)4G1	sp|Q93ZT6|IF4G1_ARATH Eukaryotic translation initiation factor isoform 4G-1 OS=Arabidopsis thaliana OX=3702 GN=EIF(ISO)4G1 PE=1 SV=1													1			1	2
RDGPGPLHSPAVSK		47.74	1	IF4G1_ARATH	534	547	EIF(ISO)4G1	sp|Q93ZT6|IF4G1_ARATH Eukaryotic translation initiation factor isoform 4G-1 OS=Arabidopsis thaliana OX=3702 GN=EIF(ISO)4G1 PE=1 SV=1																	1	1
LLPQGSSGIMSGK		39.42	0	IF4G1_ARATH	555	567	EIF(ISO)4G1	sp|Q93ZT6|IF4G1_ARATH Eukaryotic translation initiation factor isoform 4G-1 OS=Arabidopsis thaliana OX=3702 GN=EIF(ISO)4G1 PE=1 SV=1													1				1	1
LLPQGSSGIMSGK	Oxidation (M10)	48.27	0	IF4G1_ARATH	555	567	EIF(ISO)4G1	sp|Q93ZT6|IF4G1_ARATH Eukaryotic translation initiation factor isoform 4G-1 OS=Arabidopsis thaliana OX=3702 GN=EIF(ISO)4G1 PE=1 SV=1																		1
LSEEVLQR		65.39	0	IF4G1_ARATH	612	619	EIF(ISO)4G1	sp|Q93ZT6|IF4G1_ARATH Eukaryotic translation initiation factor isoform 4G-1 OS=Arabidopsis thaliana OX=3702 GN=EIF(ISO)4G1 PE=1 SV=1											1					1	1
SLLEEYFNVR		31.09	0	IF4G1_ARATH	623	632	EIF(ISO)4G1	sp|Q93ZT6|IF4G1_ARATH Eukaryotic translation initiation factor isoform 4G-1 OS=Arabidopsis thaliana OX=3702 GN=EIF(ISO)4G1 PE=1 SV=1	1
APNNFGEIVGK		70.91	0	IF4G1_ARATH	711	721	EIF(ISO)4G1	sp|Q93ZT6|IF4G1_ARATH Eukaryotic translation initiation factor isoform 4G-1 OS=Arabidopsis thaliana OX=3702 GN=EIF(ISO)4G1 PE=1 SV=1																1	1	1
LILAGGVDFK		45.28	0	IF4G1_ARATH	722	731	EIF(ISO)4G1	sp|Q93ZT6|IF4G1_ARATH Eukaryotic translation initiation factor isoform 4G-1 OS=Arabidopsis thaliana OX=3702 GN=EIF(ISO)4G1 PE=1 SV=1													1			1	1	1
IVESSEQGKSLLASQAADIEACR	Carbamidomethyl (C22)	51.82	1	IF4G1_ARATH	756	778	EIF(ISO)4G1	sp|Q93ZT6|IF4G1_ARATH Eukaryotic translation initiation factor isoform 4G-1 OS=Arabidopsis thaliana OX=3702 GN=EIF(ISO)4G1 PE=1 SV=1																		1
SLLASQAADIEACR	Carbamidomethyl (C13)	66.81	0	IF4G1_ARATH	765	778	EIF(ISO)4G1	sp|Q93ZT6|IF4G1_ARATH Eukaryotic translation initiation factor isoform 4G-1 OS=Arabidopsis thaliana OX=3702 GN=EIF(ISO)4G1 PE=1 SV=1																1	1	1
NLVSVGYK		43.98	0	14310_ARATH	44	51	GRF10	sp|P48347|14310_ARATH 14-3-3-like protein GF14 epsilon OS=Arabidopsis thaliana OX=3702 GN=GRF10 PE=1 SV=1		1	1		1	1		1	1	1		1				1
ILSSIEQKEESKGNDENVK		50.08	2	14310_ARATH	63	81	GRF10	sp|P48347|14310_ARATH 14-3-3-like protein GF14 epsilon OS=Arabidopsis thaliana OX=3702 GN=GRF10 PE=1 SV=1	1		1
VCNDILSVIDK	Carbamidomethyl (C2)	58.38	0	14310_ARATH	97	107	GRF10	sp|P48347|14310_ARATH 14-3-3-like protein GF14 epsilon OS=Arabidopsis thaliana OX=3702 GN=GRF10 PE=1 SV=1	1		1
HLIPSSNAVESTVFFYK		33.22	0	14310_ARATH	108	124	GRF10	sp|P48347|14310_ARATH 14-3-3-like protein GF14 epsilon OS=Arabidopsis thaliana OX=3702 GN=GRF10 PE=1 SV=1					1
YLAEFSSGAER		70.76	0	14310_ARATH	132	142	GRF10	sp|P48347|14310_ARATH 14-3-3-like protein GF14 epsilon OS=Arabidopsis thaliana OX=3702 GN=GRF10 PE=1 SV=1		1	1	2	2	1	1			1	1	1	1	1			1
YLAEFSSGAERK		65.2	1	14310_ARATH	132	143	GRF10	sp|P48347|14310_ARATH 14-3-3-like protein GF14 epsilon OS=Arabidopsis thaliana OX=3702 GN=GRF10 PE=1 SV=1	2	1	2	1	1		1		1	1	1	1								1
KEAADQSLEAYK		39.13	1	14310_ARATH	143	154	GRF10	sp|P48347|14310_ARATH 14-3-3-like protein GF14 epsilon OS=Arabidopsis thaliana OX=3702 GN=GRF10 PE=1 SV=1								1	1
EAADQSLEAYK		87.2	0	14310_ARATH	144	154	GRF10	sp|P48347|14310_ARATH 14-3-3-like protein GF14 epsilon OS=Arabidopsis thaliana OX=3702 GN=GRF10 PE=1 SV=1	1	1	1		2	1	1	1	1	1		1	1	1						1
AAVAAAENGLAPTHPVR		44.38	0	14310_ARATH	155	171	GRF10	sp|P48347|14310_ARATH 14-3-3-like protein GF14 epsilon OS=Arabidopsis thaliana OX=3702 GN=GRF10 PE=1 SV=1	1		1		1		1	1		1	1					1
DSTLIMQLLR	Oxidation (M6)	54.71	0	14310_ARATH	217	226	GRF10	sp|P48347|14310_ARATH 14-3-3-like protein GF14 epsilon OS=Arabidopsis thaliana OX=3702 GN=GRF10 PE=1 SV=1	2		1		1		1	1			2	1	1			1
DNLTLWTSDLNEEGDER		80.48	0	14310_ARATH	227	243	GRF10	sp|P48347|14310_ARATH 14-3-3-like protein GF14 epsilon OS=Arabidopsis thaliana OX=3702 GN=GRF10 PE=1 SV=1	1		1	1	1						1	1	1
DNLTLWTSDLNEEGDERTK		39.53	1	14310_ARATH	227	245	GRF10	sp|P48347|14310_ARATH 14-3-3-like protein GF14 epsilon OS=Arabidopsis thaliana OX=3702 GN=GRF10 PE=1 SV=1														1
DNLTLWTSDLNEEGDERTKGADEPQDEN		33.96	2	14310_ARATH	227	254	GRF10	sp|P48347|14310_ARATH 14-3-3-like protein GF14 epsilon OS=Arabidopsis thaliana OX=3702 GN=GRF10 PE=1 SV=1			1		1
ATPGASSARDEFVYMAK	Acetyl (Protein N-term)	37.43	1	14331_ARATH	2	18	GRF1	sp|P42643|14331_ARATH 14-3-3-like protein GF14 chi OS=Arabidopsis thaliana OX=3702 GN=GRF1 PE=1 SV=3		1	1		1									1
ATPGASSARDEFVYMAK	Acetyl (Protein N-term); Oxidation (M15)	70.26	1	14331_ARATH	2	18	GRF1	sp|P42643|14331_ARATH 14-3-3-like protein GF14 chi OS=Arabidopsis thaliana OX=3702 GN=GRF1 PE=1 SV=3	1	1	1		1	1	1	1	2	1	1		1	1			1
LAEQAERYEEMVEFMEK		51.25	1	14331_ARATH	19	35	GRF1	sp|P42643|14331_ARATH 14-3-3-like protein GF14 chi OS=Arabidopsis thaliana OX=3702 GN=GRF1 PE=1 SV=3	2		1									1		1
LAEQAERYEEMVEFMEK	Oxidation (M11)	34.05	1	14331_ARATH	19	35	GRF1	sp|P42643|14331_ARATH 14-3-3-like protein GF14 chi OS=Arabidopsis thaliana OX=3702 GN=GRF1 PE=1 SV=3											1
LAEQAERYEEMVEFMEK	Oxidation (M11); Oxidation (M15)	50.03	1	14331_ARATH	19	35	GRF1	sp|P42643|14331_ARATH 14-3-3-like protein GF14 chi OS=Arabidopsis thaliana OX=3702 GN=GRF1 PE=1 SV=3														1
AVDKDELTVEER		68.07	1	14331_ARATH	39	50	GRF1	sp|P42643|14331_ARATH 14-3-3-like protein GF14 chi OS=Arabidopsis thaliana OX=3702 GN=GRF1 PE=1 SV=3	2	2	1	1	2	2	2	1	2	1	1	1	2	1	1		2	1	1	2
NLLSVAYK		39.55	0	14331_ARATH	51	58	GRF1	sp|P42643|14331_ARATH 14-3-3-like protein GF14 chi OS=Arabidopsis thaliana OX=3702 GN=GRF1 PE=1 SV=3					1	1					1		1	1			1			1
NLLSVAYKNVIGAR		68.62	1	14331_ARATH	51	64	GRF1	sp|P42643|14331_ARATH 14-3-3-like protein GF14 chi OS=Arabidopsis thaliana OX=3702 GN=GRF1 PE=1 SV=3	1	1	2	1	1	1	1	1	1	1	2	1	2	2
NLLSVAYKNVIGARR		37.23	2	14331_ARATH	51	65	GRF1	sp|P42643|14331_ARATH 14-3-3-like protein GF14 chi OS=Arabidopsis thaliana OX=3702 GN=GRF1 PE=1 SV=3			1											1
IISSIEQK		56.97	0	14331_ARATH	70	77	GRF1	sp|P42643|14331_ARATH 14-3-3-like protein GF14 chi OS=Arabidopsis thaliana OX=3702 GN=GRF1 PE=1 SV=3			1									1
IISSIEQKEESR		91.57	1	14331_ARATH	70	81	GRF1	sp|P42643|14331_ARATH 14-3-3-like protein GF14 chi OS=Arabidopsis thaliana OX=3702 GN=GRF1 PE=1 SV=3		1	2		2		1		1	1	1			1
IISSIEQKEESRGNDDHVSLIR		46.53	2	14331_ARATH	70	91	GRF1	sp|P42643|14331_ARATH 14-3-3-like protein GF14 chi OS=Arabidopsis thaliana OX=3702 GN=GRF1 PE=1 SV=3	1													1
SKIETELSDICDGILK	Carbamidomethyl (C11)	55.39	1	14331_ARATH	95	110	GRF1	sp|P42643|14331_ARATH 14-3-3-like protein GF14 chi OS=Arabidopsis thaliana OX=3702 GN=GRF1 PE=1 SV=3	1		1		1									1
IETELSDICDGILK	Carbamidomethyl (C9)	71.16	0	14331_ARATH	97	110	GRF1	sp|P42643|14331_ARATH 14-3-3-like protein GF14 chi OS=Arabidopsis thaliana OX=3702 GN=GRF1 PE=1 SV=3	1		1				1	1			1			1		1
LLDTILVPAAASGDSK		60.95	0	14331_ARATH	111	126	GRF1	sp|P42643|14331_ARATH 14-3-3-like protein GF14 chi OS=Arabidopsis thaliana OX=3702 GN=GRF1 PE=1 SV=3	1	1	1		2	1	1		1	1	1	1	1	1		1				1
LLDTILVPAAASGDSKVFYLK		43.02	1	14331_ARATH	111	131	GRF1	sp|P42643|14331_ARATH 14-3-3-like protein GF14 chi OS=Arabidopsis thaliana OX=3702 GN=GRF1 PE=1 SV=3					1
DAAEHTLTAYK		25.35	0	14331_ARATH	151	161	GRF1	sp|P42643|14331_ARATH 14-3-3-like protein GF14 chi OS=Arabidopsis thaliana OX=3702 GN=GRF1 PE=1 SV=3					1
AAQDIANSELAPTHPIR		123.67	0	14331_ARATH	162	178	GRF1	sp|P42643|14331_ARATH 14-3-3-like protein GF14 chi OS=Arabidopsis thaliana OX=3702 GN=GRF1 PE=1 SV=3	1		1		2	1	1	1		1	2	1
QAFDEAIAELDTLGEESYK		28.9	0	14331_ARATH	205	223	GRF1	sp|P42643|14331_ARATH 14-3-3-like protein GF14 chi OS=Arabidopsis thaliana OX=3702 GN=GRF1 PE=1 SV=3			1
DSTLIMQLLR	Oxidation (M6)	54.71	0	14331_ARATH	224	233	GRF1	sp|P42643|14331_ARATH 14-3-3-like protein GF14 chi OS=Arabidopsis thaliana OX=3702 GN=GRF1 PE=1 SV=3	2		1		1		1	1			2	1	1			1
ASGREEFVYMAK	Acetyl (Protein N-term)	43.05	1	14332_ARATH	2	13	GRF2	sp|Q01525|14332_ARATH 14-3-3-like protein GF14 omega OS=Arabidopsis thaliana OX=3702 GN=GRF2 PE=2 SV=2	1			1			1			1	2	1
ASGREEFVYMAK	Acetyl (Protein N-term); Oxidation (M10)	35.59	1	14332_ARATH	2	13	GRF2	sp|Q01525|14332_ARATH 14-3-3-like protein GF14 omega OS=Arabidopsis thaliana OX=3702 GN=GRF2 PE=2 SV=2	1		1	1	1	1	1	1	1	1			1		1		1
LAEQAERYEEMVEFMEK		51.25	1	14332_ARATH	14	30	GRF2	sp|Q01525|14332_ARATH 14-3-3-like protein GF14 omega OS=Arabidopsis thaliana OX=3702 GN=GRF2 PE=2 SV=2	2		1									1		1
LAEQAERYEEMVEFMEK	Oxidation (M11)	34.05	1	14332_ARATH	14	30	GRF2	sp|Q01525|14332_ARATH 14-3-3-like protein GF14 omega OS=Arabidopsis thaliana OX=3702 GN=GRF2 PE=2 SV=2											1
LAEQAERYEEMVEFMEK	Oxidation (M11); Oxidation (M15)	50.03	1	14332_ARATH	14	30	GRF2	sp|Q01525|14332_ARATH 14-3-3-like protein GF14 omega OS=Arabidopsis thaliana OX=3702 GN=GRF2 PE=2 SV=2														1
VSAAVDGDELTVEER		119.32	0	14332_ARATH	31	45	GRF2	sp|Q01525|14332_ARATH 14-3-3-like protein GF14 omega OS=Arabidopsis thaliana OX=3702 GN=GRF2 PE=2 SV=2	1	2	2		1				1		1	2	1
NLLSVAYK		39.55	0	14332_ARATH	46	53	GRF2	sp|Q01525|14332_ARATH 14-3-3-like protein GF14 omega OS=Arabidopsis thaliana OX=3702 GN=GRF2 PE=2 SV=2					1	1					1		1	1			1			1
NLLSVAYKNVIGAR		68.62	1	14332_ARATH	46	59	GRF2	sp|Q01525|14332_ARATH 14-3-3-like protein GF14 omega OS=Arabidopsis thaliana OX=3702 GN=GRF2 PE=2 SV=2	1	1	2	1	1	1	1	1	1	1	2	1	2	2
NLLSVAYKNVIGARR		37.23	2	14332_ARATH	46	60	GRF2	sp|Q01525|14332_ARATH 14-3-3-like protein GF14 omega OS=Arabidopsis thaliana OX=3702 GN=GRF2 PE=2 SV=2			1											1
IISSIEQK		56.97	0	14332_ARATH	65	72	GRF2	sp|Q01525|14332_ARATH 14-3-3-like protein GF14 omega OS=Arabidopsis thaliana OX=3702 GN=GRF2 PE=2 SV=2			1									1
IISSIEQKEESR		91.57	1	14332_ARATH	65	76	GRF2	sp|Q01525|14332_ARATH 14-3-3-like protein GF14 omega OS=Arabidopsis thaliana OX=3702 GN=GRF2 PE=2 SV=2		1	2		2		1		1	1	1			1
SKIETELSGICDGILK	Carbamidomethyl (C11)	70.29	1	14332_ARATH	90	105	GRF2	sp|Q01525|14332_ARATH 14-3-3-like protein GF14 omega OS=Arabidopsis thaliana OX=3702 GN=GRF2 PE=2 SV=2	1
LIPAAASGDSK		46.76	0	14332_ARATH	111	121	GRF2	sp|Q01525|14332_ARATH 14-3-3-like protein GF14 omega OS=Arabidopsis thaliana OX=3702 GN=GRF2 PE=2 SV=2	1		1
LIPAAASGDSKVFYLK		37.15	1	14332_ARATH	111	126	GRF2	sp|Q01525|14332_ARATH 14-3-3-like protein GF14 omega OS=Arabidopsis thaliana OX=3702 GN=GRF2 PE=2 SV=2		1
SAQDIANAELAPTHPIR		65.71	0	14332_ARATH	157	173	GRF2	sp|Q01525|14332_ARATH 14-3-3-like protein GF14 omega OS=Arabidopsis thaliana OX=3702 GN=GRF2 PE=2 SV=2		1	1		1		1			1	1			1		1
QAFDEAIAELDTLGEESYK		28.9	0	14332_ARATH	200	218	GRF2	sp|Q01525|14332_ARATH 14-3-3-like protein GF14 omega OS=Arabidopsis thaliana OX=3702 GN=GRF2 PE=2 SV=2			1
DSTLIMQLLR	Oxidation (M6)	54.71	0	14332_ARATH	219	228	GRF2	sp|Q01525|14332_ARATH 14-3-3-like protein GF14 omega OS=Arabidopsis thaliana OX=3702 GN=GRF2 PE=2 SV=2	2		1		1		1	1			2	1	1			1
STREENVYMAK	Acetyl (Protein N-term)	40.21	1	14333_ARATH	2	12	GRF3	sp|P42644|14333_ARATH 14-3-3-like protein GF14 psi OS=Arabidopsis thaliana OX=3702 GN=GRF3 PE=1 SV=2		1	1		1	1		1	1	1	1					1	1			1
STREENVYMAK	Acetyl (Protein N-term); Oxidation (M9)	64.96	1	14333_ARATH	2	12	GRF3	sp|P42644|14333_ARATH 14-3-3-like protein GF14 psi OS=Arabidopsis thaliana OX=3702 GN=GRF3 PE=1 SV=2	1	1	1	1	1	1	1	1	1	1	1					1	1
LAEQAERYEEMVEFMEK		51.25	1	14333_ARATH	13	29	GRF3	sp|P42644|14333_ARATH 14-3-3-like protein GF14 psi OS=Arabidopsis thaliana OX=3702 GN=GRF3 PE=1 SV=2	2		1									1		1
LAEQAERYEEMVEFMEK	Oxidation (M11)	34.05	1	14333_ARATH	13	29	GRF3	sp|P42644|14333_ARATH 14-3-3-like protein GF14 psi OS=Arabidopsis thaliana OX=3702 GN=GRF3 PE=1 SV=2											1
LAEQAERYEEMVEFMEK	Oxidation (M11); Oxidation (M15)	50.03	1	14333_ARATH	13	29	GRF3	sp|P42644|14333_ARATH 14-3-3-like protein GF14 psi OS=Arabidopsis thaliana OX=3702 GN=GRF3 PE=1 SV=2														1
TVDVEELSVEER		88.1	0	14333_ARATH	33	44	GRF3	sp|P42644|14333_ARATH 14-3-3-like protein GF14 psi OS=Arabidopsis thaliana OX=3702 GN=GRF3 PE=1 SV=2	1	1	1		1	2	1	1		1	1	1	1	1		1	1
NLLSVAYK		39.55	0	14333_ARATH	45	52	GRF3	sp|P42644|14333_ARATH 14-3-3-like protein GF14 psi OS=Arabidopsis thaliana OX=3702 GN=GRF3 PE=1 SV=2					1	1					1		1	1			1			1
NLLSVAYKNVIGAR		68.62	1	14333_ARATH	45	58	GRF3	sp|P42644|14333_ARATH 14-3-3-like protein GF14 psi OS=Arabidopsis thaliana OX=3702 GN=GRF3 PE=1 SV=2	1	1	2	1	1	1	1	1	1	1	2	1	2	2
NLLSVAYKNVIGARR		37.23	2	14333_ARATH	45	59	GRF3	sp|P42644|14333_ARATH 14-3-3-like protein GF14 psi OS=Arabidopsis thaliana OX=3702 GN=GRF3 PE=1 SV=2			1											1
IISSIEQK		56.97	0	14333_ARATH	64	71	GRF3	sp|P42644|14333_ARATH 14-3-3-like protein GF14 psi OS=Arabidopsis thaliana OX=3702 GN=GRF3 PE=1 SV=2			1									1
IISSIEQKEESK		41.93	1	14333_ARATH	64	75	GRF3	sp|P42644|14333_ARATH 14-3-3-like protein GF14 psi OS=Arabidopsis thaliana OX=3702 GN=GRF3 PE=1 SV=2	1													2
KEAAESTLVAYK		80.04	1	14333_ARATH	144	155	GRF3	sp|P42644|14333_ARATH 14-3-3-like protein GF14 psi OS=Arabidopsis thaliana OX=3702 GN=GRF3 PE=1 SV=2	2	1	1	1	2	2	1	2	2	1	2	2	1	2		2			1	1
EAAESTLVAYK		73.12	0	14333_ARATH	145	155	GRF3	sp|P42644|14333_ARATH 14-3-3-like protein GF14 psi OS=Arabidopsis thaliana OX=3702 GN=GRF3 PE=1 SV=2	1		1	1	1		1	1		1	1	1		1	1	1	1
SASDIATAELAPTHPIR		68.44	0	14333_ARATH	156	172	GRF3	sp|P42644|14333_ARATH 14-3-3-like protein GF14 psi OS=Arabidopsis thaliana OX=3702 GN=GRF3 PE=1 SV=2	1		2		2	1	1	1	1	1	1			1		1				1
DSTLIMQLLR	Oxidation (M6)	54.71	0	14333_ARATH	218	227	GRF3	sp|P42644|14333_ARATH 14-3-3-like protein GF14 psi OS=Arabidopsis thaliana OX=3702 GN=GRF3 PE=1 SV=2	2		1		1		1	1			2	1	1			1
DNLTLWTSDMTDEAGDEIKEASKPDGAE	Oxidation (M10)	26.68	2	14333_ARATH	228	255	GRF3	sp|P42644|14333_ARATH 14-3-3-like protein GF14 psi OS=Arabidopsis thaliana OX=3702 GN=GRF3 PE=1 SV=2												1
AAPPASSSAREEFVYLAK	Acetyl (Protein N-term)	50.6	1	14334_ARATH	2	19	GRF4	sp|P46077|14334_ARATH 14-3-3-like protein GF14 phi OS=Arabidopsis thaliana OX=3702 GN=GRF4 PE=1 SV=2	1					1		1	1			1	1	1		1				1
EEFVYLAK		37.48	0	14334_ARATH	12	19	GRF4	sp|P46077|14334_ARATH 14-3-3-like protein GF14 phi OS=Arabidopsis thaliana OX=3702 GN=GRF4 PE=1 SV=2			1		1									1
LAEQAERYEEMVEFMEK		51.25	1	14334_ARATH	20	36	GRF4	sp|P46077|14334_ARATH 14-3-3-like protein GF14 phi OS=Arabidopsis thaliana OX=3702 GN=GRF4 PE=1 SV=2	2		1									1		1
LAEQAERYEEMVEFMEK	Oxidation (M11)	34.05	1	14334_ARATH	20	36	GRF4	sp|P46077|14334_ARATH 14-3-3-like protein GF14 phi OS=Arabidopsis thaliana OX=3702 GN=GRF4 PE=1 SV=2											1
LAEQAERYEEMVEFMEK	Oxidation (M11); Oxidation (M15)	50.03	1	14334_ARATH	20	36	GRF4	sp|P46077|14334_ARATH 14-3-3-like protein GF14 phi OS=Arabidopsis thaliana OX=3702 GN=GRF4 PE=1 SV=2														1
VAEAVDKDELTVEER		94.87	1	14334_ARATH	37	51	GRF4	sp|P46077|14334_ARATH 14-3-3-like protein GF14 phi OS=Arabidopsis thaliana OX=3702 GN=GRF4 PE=1 SV=2	1		1				1		1			1		1
NLLSVAYK		39.55	0	14334_ARATH	52	59	GRF4	sp|P46077|14334_ARATH 14-3-3-like protein GF14 phi OS=Arabidopsis thaliana OX=3702 GN=GRF4 PE=1 SV=2					1	1					1		1	1			1			1
NLLSVAYKNVIGAR		68.62	1	14334_ARATH	52	65	GRF4	sp|P46077|14334_ARATH 14-3-3-like protein GF14 phi OS=Arabidopsis thaliana OX=3702 GN=GRF4 PE=1 SV=2	1	1	2	1	1	1	1	1	1	1	2	1	2	2
NLLSVAYKNVIGARR		37.23	2	14334_ARATH	52	66	GRF4	sp|P46077|14334_ARATH 14-3-3-like protein GF14 phi OS=Arabidopsis thaliana OX=3702 GN=GRF4 PE=1 SV=2			1											1
IISSIEQK		56.97	0	14334_ARATH	71	78	GRF4	sp|P46077|14334_ARATH 14-3-3-like protein GF14 phi OS=Arabidopsis thaliana OX=3702 GN=GRF4 PE=1 SV=2			1									1
IISSIEQKEESR		91.57	1	14334_ARATH	71	82	GRF4	sp|P46077|14334_ARATH 14-3-3-like protein GF14 phi OS=Arabidopsis thaliana OX=3702 GN=GRF4 PE=1 SV=2		1	2		2		1		1	1	1			1
IISSIEQKEESRGNDDHVTTIR		32.05	2	14334_ARATH	71	92	GRF4	sp|P46077|14334_ARATH 14-3-3-like protein GF14 phi OS=Arabidopsis thaliana OX=3702 GN=GRF4 PE=1 SV=2			1		1
DAAEHTLTAYK		25.35	0	14334_ARATH	152	162	GRF4	sp|P46077|14334_ARATH 14-3-3-like protein GF14 phi OS=Arabidopsis thaliana OX=3702 GN=GRF4 PE=1 SV=2					1
AAQDIANAELAPTHPIR		78.24	0	14334_ARATH	163	179	GRF4	sp|P46077|14334_ARATH 14-3-3-like protein GF14 phi OS=Arabidopsis thaliana OX=3702 GN=GRF4 PE=1 SV=2	1		1		1	1	1		1		1	1		2		1
QAFDEAIAELDTLGEESYK		28.9	0	14334_ARATH	206	224	GRF4	sp|P46077|14334_ARATH 14-3-3-like protein GF14 phi OS=Arabidopsis thaliana OX=3702 GN=GRF4 PE=1 SV=2			1
DSTLIMQLLR	Oxidation (M6)	54.71	0	14334_ARATH	225	234	GRF4	sp|P46077|14334_ARATH 14-3-3-like protein GF14 phi OS=Arabidopsis thaliana OX=3702 GN=GRF4 PE=1 SV=2	2		1		1		1	1			2	1	1			1
SSDSSREENVYLAK	Acetyl (Protein N-term)	88.6	1	14335_ARATH	2	15	GRF5	sp|P42645|14335_ARATH 14-3-3-like protein GF14 upsilon OS=Arabidopsis thaliana OX=3702 GN=GRF5 PE=1 SV=2	1	1			1	1	1	1	1		1	1		2		1	1	2	1	2
LAEQAERYEEMVEFMEK		51.25	1	14335_ARATH	16	32	GRF5	sp|P42645|14335_ARATH 14-3-3-like protein GF14 upsilon OS=Arabidopsis thaliana OX=3702 GN=GRF5 PE=1 SV=2	2		1									1		1
LAEQAERYEEMVEFMEK	Oxidation (M11)	34.05	1	14335_ARATH	16	32	GRF5	sp|P42645|14335_ARATH 14-3-3-like protein GF14 upsilon OS=Arabidopsis thaliana OX=3702 GN=GRF5 PE=1 SV=2											1
LAEQAERYEEMVEFMEK	Oxidation (M11); Oxidation (M15)	50.03	1	14335_ARATH	16	32	GRF5	sp|P42645|14335_ARATH 14-3-3-like protein GF14 upsilon OS=Arabidopsis thaliana OX=3702 GN=GRF5 PE=1 SV=2														1
TVETEELTVEER		80.93	0	14335_ARATH	36	47	GRF5	sp|P42645|14335_ARATH 14-3-3-like protein GF14 upsilon OS=Arabidopsis thaliana OX=3702 GN=GRF5 PE=1 SV=2	1	1	1		1		1			2	1	1	1			1	1		1
NLLSVAYK		39.55	0	14335_ARATH	48	55	GRF5	sp|P42645|14335_ARATH 14-3-3-like protein GF14 upsilon OS=Arabidopsis thaliana OX=3702 GN=GRF5 PE=1 SV=2					1	1					1		1	1			1			1
NLLSVAYKNVIGAR		68.62	1	14335_ARATH	48	61	GRF5	sp|P42645|14335_ARATH 14-3-3-like protein GF14 upsilon OS=Arabidopsis thaliana OX=3702 GN=GRF5 PE=1 SV=2	1	1	2	1	1	1	1	1	1	1	2	1	2	2
NLLSVAYKNVIGARR		37.23	2	14335_ARATH	48	62	GRF5	sp|P42645|14335_ARATH 14-3-3-like protein GF14 upsilon OS=Arabidopsis thaliana OX=3702 GN=GRF5 PE=1 SV=2			1											1
IISSIEQK		56.97	0	14335_ARATH	67	74	GRF5	sp|P42645|14335_ARATH 14-3-3-like protein GF14 upsilon OS=Arabidopsis thaliana OX=3702 GN=GRF5 PE=1 SV=2			1									1
IISSIEQKEDSR		39.08	1	14335_ARATH	67	78	GRF5	sp|P42645|14335_ARATH 14-3-3-like protein GF14 upsilon OS=Arabidopsis thaliana OX=3702 GN=GRF5 PE=1 SV=2					1			1	1
KEAAESTLVAYK		80.04	1	14335_ARATH	147	158	GRF5	sp|P42645|14335_ARATH 14-3-3-like protein GF14 upsilon OS=Arabidopsis thaliana OX=3702 GN=GRF5 PE=1 SV=2	2	1	1	1	2	2	1	2	2	1	2	2	1	2		2			1	1
EAAESTLVAYK		73.12	0	14335_ARATH	148	158	GRF5	sp|P42645|14335_ARATH 14-3-3-like protein GF14 upsilon OS=Arabidopsis thaliana OX=3702 GN=GRF5 PE=1 SV=2	1		1	1	1		1	1		1	1	1		1	1	1	1
SAQDIALADLAPTHPIR		59.35	0	14335_ARATH	159	175	GRF5	sp|P42645|14335_ARATH 14-3-3-like protein GF14 upsilon OS=Arabidopsis thaliana OX=3702 GN=GRF5 PE=1 SV=2		1			1				1	1	1			1						1
DSTLIMQLLR	Oxidation (M6)	54.71	0	14335_ARATH	221	230	GRF5	sp|P42645|14335_ARATH 14-3-3-like protein GF14 upsilon OS=Arabidopsis thaliana OX=3702 GN=GRF5 PE=1 SV=2	2		1		1		1	1			2	1	1			1
DNLTLWTSDLNDEAGDDIKEAPK		45.32	1	14335_ARATH	231	253	GRF5	sp|P42645|14335_ARATH 14-3-3-like protein GF14 upsilon OS=Arabidopsis thaliana OX=3702 GN=GRF5 PE=1 SV=2	1
EVQKVDEQAQPPPSQ		63.44	1	14335_ARATH	254	268	GRF5	sp|P42645|14335_ARATH 14-3-3-like protein GF14 upsilon OS=Arabidopsis thaliana OX=3702 GN=GRF5 PE=1 SV=2	1	1	1		1		1	1	1		1	1		1		1
AATLGRDQYVYMAK	Acetyl (Protein N-term)	59.67	1	14336_ARATH	2	15	GRF6	sp|P48349|14336_ARATH 14-3-3-like protein GF14 lambda OS=Arabidopsis thaliana OX=3702 GN=GRF6 PE=1 SV=1	1	1	1	1	1	1	1	1	1	1	1	1		1		1	2	1		1
AATLGRDQYVYMAK	Acetyl (Protein N-term); Oxidation (M12)	63.93	1	14336_ARATH	2	15	GRF6	sp|P48349|14336_ARATH 14-3-3-like protein GF14 lambda OS=Arabidopsis thaliana OX=3702 GN=GRF6 PE=1 SV=1	1	1	1	1	1	1		1	1			1	1	1		1	1	1		1
NLLSVAYK		39.55	0	14336_ARATH	49	56	GRF6	sp|P48349|14336_ARATH 14-3-3-like protein GF14 lambda OS=Arabidopsis thaliana OX=3702 GN=GRF6 PE=1 SV=1					1	1					1		1	1			1			1
NLLSVAYKNVIGSLR		65.04	1	14336_ARATH	49	63	GRF6	sp|P48349|14336_ARATH 14-3-3-like protein GF14 lambda OS=Arabidopsis thaliana OX=3702 GN=GRF6 PE=1 SV=1					2									1
IVSSIEQKEESR		118.5	1	14336_ARATH	68	79	GRF6	sp|P48349|14336_ARATH 14-3-3-like protein GF14 lambda OS=Arabidopsis thaliana OX=3702 GN=GRF6 PE=1 SV=1	2	2	2	2	1	2	2	2	2	1	2	2	2	2	1	1	1	2	1	2
KNDEHVSLVKDYR		49.01	2	14336_ARATH	80	92	GRF6	sp|P48349|14336_ARATH 14-3-3-like protein GF14 lambda OS=Arabidopsis thaliana OX=3702 GN=GRF6 PE=1 SV=1	2		1				1	1		1	1
SKVESELSSVCSGILK	Carbamidomethyl (C11)	75.31	1	14336_ARATH	93	108	GRF6	sp|P48349|14336_ARATH 14-3-3-like protein GF14 lambda OS=Arabidopsis thaliana OX=3702 GN=GRF6 PE=1 SV=1	2	1	1		1		1	1			1	1	1	2		2
VESELSSVCSGILK	Carbamidomethyl (C9)	52.87	0	14336_ARATH	95	108	GRF6	sp|P48349|14336_ARATH 14-3-3-like protein GF14 lambda OS=Arabidopsis thaliana OX=3702 GN=GRF6 PE=1 SV=1			1								1					1
LLDSHLIPSAGASESK		59.78	0	14336_ARATH	109	124	GRF6	sp|P48349|14336_ARATH 14-3-3-like protein GF14 lambda OS=Arabidopsis thaliana OX=3702 GN=GRF6 PE=1 SV=1			1		1									1		1
KTAAEDTMLAYK		58.89	1	14336_ARATH	148	159	GRF6	sp|P48349|14336_ARATH 14-3-3-like protein GF14 lambda OS=Arabidopsis thaliana OX=3702 GN=GRF6 PE=1 SV=1	1		2		1									2
KTAAEDTMLAYK	Oxidation (M8)	32.89	1	14336_ARATH	148	159	GRF6	sp|P48349|14336_ARATH 14-3-3-like protein GF14 lambda OS=Arabidopsis thaliana OX=3702 GN=GRF6 PE=1 SV=1														1
TAAEDTMLAYK		53.84	0	14336_ARATH	149	159	GRF6	sp|P48349|14336_ARATH 14-3-3-like protein GF14 lambda OS=Arabidopsis thaliana OX=3702 GN=GRF6 PE=1 SV=1	2		1		1		2	1		1	1			1
TAAEDTMLAYK	Oxidation (M7)	76.8	0	14336_ARATH	149	159	GRF6	sp|P48349|14336_ARATH 14-3-3-like protein GF14 lambda OS=Arabidopsis thaliana OX=3702 GN=GRF6 PE=1 SV=1	2	2	1	1	2	2	2	2	4	1	2	2	2	1		1	1			1
AAQDIAAADMAPTHPIR		67.83	0	14336_ARATH	160	176	GRF6	sp|P48349|14336_ARATH 14-3-3-like protein GF14 lambda OS=Arabidopsis thaliana OX=3702 GN=GRF6 PE=1 SV=1	2						1		1			1		1		1
AAQDIAAADMAPTHPIR	Oxidation (M10)	69.71	0	14336_ARATH	160	176	GRF6	sp|P48349|14336_ARATH 14-3-3-like protein GF14 lambda OS=Arabidopsis thaliana OX=3702 GN=GRF6 PE=1 SV=1	1		1	1	1	1	1	1	1	1	1			1		1				1
DSTLIMQLLR	Oxidation (M6)	54.71	0	14336_ARATH	222	231	GRF6	sp|P48349|14336_ARATH 14-3-3-like protein GF14 lambda OS=Arabidopsis thaliana OX=3702 GN=GRF6 PE=1 SV=1	2		1		1		1	1			2	1	1			1
SSSREENVYLAK	Acetyl (Protein N-term)	53.79	1	14337_ARATH	2	13	GRF7	sp|Q96300|14337_ARATH 14-3-3-like protein GF14 nu OS=Arabidopsis thaliana OX=3702 GN=GRF7 PE=1 SV=1	1	1	1		1	1	1	1	1		1	1		1		1
LAEQAERYEEMVEFMEK		51.25	1	14337_ARATH	14	30	GRF7	sp|Q96300|14337_ARATH 14-3-3-like protein GF14 nu OS=Arabidopsis thaliana OX=3702 GN=GRF7 PE=1 SV=1	2		1									1		1
LAEQAERYEEMVEFMEK	Oxidation (M11)	34.05	1	14337_ARATH	14	30	GRF7	sp|Q96300|14337_ARATH 14-3-3-like protein GF14 nu OS=Arabidopsis thaliana OX=3702 GN=GRF7 PE=1 SV=1											1
LAEQAERYEEMVEFMEK	Oxidation (M11); Oxidation (M15)	50.03	1	14337_ARATH	14	30	GRF7	sp|Q96300|14337_ARATH 14-3-3-like protein GF14 nu OS=Arabidopsis thaliana OX=3702 GN=GRF7 PE=1 SV=1														1
TVDTDELTVEER		80.26	0	14337_ARATH	34	45	GRF7	sp|Q96300|14337_ARATH 14-3-3-like protein GF14 nu OS=Arabidopsis thaliana OX=3702 GN=GRF7 PE=1 SV=1	1	1	1	1		1	1	1	1	1	1	1	1	1		1		1
NLLSVAYK		39.55	0	14337_ARATH	46	53	GRF7	sp|Q96300|14337_ARATH 14-3-3-like protein GF14 nu OS=Arabidopsis thaliana OX=3702 GN=GRF7 PE=1 SV=1					1	1					1		1	1			1			1
NLLSVAYKNVIGAR		68.62	1	14337_ARATH	46	59	GRF7	sp|Q96300|14337_ARATH 14-3-3-like protein GF14 nu OS=Arabidopsis thaliana OX=3702 GN=GRF7 PE=1 SV=1	1	1	2	1	1	1	1	1	1	1	2	1	2	2
NLLSVAYKNVIGARR		37.23	2	14337_ARATH	46	60	GRF7	sp|Q96300|14337_ARATH 14-3-3-like protein GF14 nu OS=Arabidopsis thaliana OX=3702 GN=GRF7 PE=1 SV=1			1											1
IISSIEQK		56.97	0	14337_ARATH	65	72	GRF7	sp|Q96300|14337_ARATH 14-3-3-like protein GF14 nu OS=Arabidopsis thaliana OX=3702 GN=GRF7 PE=1 SV=1			1									1
IISSIEQKEESR		91.57	1	14337_ARATH	65	76	GRF7	sp|Q96300|14337_ARATH 14-3-3-like protein GF14 nu OS=Arabidopsis thaliana OX=3702 GN=GRF7 PE=1 SV=1		1	2		2		1		1	1	1			1
KEAAESTLVAYK		80.04	1	14337_ARATH	145	156	GRF7	sp|Q96300|14337_ARATH 14-3-3-like protein GF14 nu OS=Arabidopsis thaliana OX=3702 GN=GRF7 PE=1 SV=1	2	1	1	1	2	2	1	2	2	1	2	2	1	2		2			1	1
EAAESTLVAYK		73.12	0	14337_ARATH	146	156	GRF7	sp|Q96300|14337_ARATH 14-3-3-like protein GF14 nu OS=Arabidopsis thaliana OX=3702 GN=GRF7 PE=1 SV=1	1		1	1	1		1	1		1	1	1		1	1	1	1
SAQDIALADLAPTHPIR		59.35	0	14337_ARATH	157	173	GRF7	sp|Q96300|14337_ARATH 14-3-3-like protein GF14 nu OS=Arabidopsis thaliana OX=3702 GN=GRF7 PE=1 SV=1		1			1				1	1	1			1						1
DSTLIMQLLR	Oxidation (M6)	54.71	0	14337_ARATH	219	228	GRF7	sp|Q96300|14337_ARATH 14-3-3-like protein GF14 nu OS=Arabidopsis thaliana OX=3702 GN=GRF7 PE=1 SV=1	2		1		1		1	1			2	1	1			1
ATTLSRDQYVYMAK	Acetyl (Protein N-term)	68.84	1	14338_ARATH	2	15	GRF8	sp|P48348|14338_ARATH 14-3-3-like protein GF14 kappa OS=Arabidopsis thaliana OX=3702 GN=GRF8 PE=1 SV=2					1				1	1	1
ATTLSRDQYVYMAK	Acetyl (Protein N-term); Oxidation (M12)	52.45	1	14338_ARATH	2	15	GRF8	sp|P48348|14338_ARATH 14-3-3-like protein GF14 kappa OS=Arabidopsis thaliana OX=3702 GN=GRF8 PE=1 SV=2		1	1						2		1	1				1				1
NLLSVAYK		39.55	0	14338_ARATH	49	56	GRF8	sp|P48348|14338_ARATH 14-3-3-like protein GF14 kappa OS=Arabidopsis thaliana OX=3702 GN=GRF8 PE=1 SV=2					1	1					1		1	1			1			1
NLLSVAYKNVIGSLR		65.04	1	14338_ARATH	49	63	GRF8	sp|P48348|14338_ARATH 14-3-3-like protein GF14 kappa OS=Arabidopsis thaliana OX=3702 GN=GRF8 PE=1 SV=2					2									1
IVSSIEQKEESR		118.5	1	14338_ARATH	68	79	GRF8	sp|P48348|14338_ARATH 14-3-3-like protein GF14 kappa OS=Arabidopsis thaliana OX=3702 GN=GRF8 PE=1 SV=2	2	2	2	2	1	2	2	2	2	1	2	2	2	2	1	1	1	2	1	2
KNEEHVSLVKDYR		37.56	2	14338_ARATH	80	92	GRF8	sp|P48348|14338_ARATH 14-3-3-like protein GF14 kappa OS=Arabidopsis thaliana OX=3702 GN=GRF8 PE=1 SV=2					1
SKVETELSSICSGILR	Carbamidomethyl (C11)	48.49	1	14338_ARATH	93	108	GRF8	sp|P48348|14338_ARATH 14-3-3-like protein GF14 kappa OS=Arabidopsis thaliana OX=3702 GN=GRF8 PE=1 SV=2	1										1	1		1
VETELSSICSGILR	Carbamidomethyl (C9)	28.76	0	14338_ARATH	95	108	GRF8	sp|P48348|14338_ARATH 14-3-3-like protein GF14 kappa OS=Arabidopsis thaliana OX=3702 GN=GRF8 PE=1 SV=2					1
AAQDVAVADLAPTHPIR		45.22	0	14338_ARATH	160	176	GRF8	sp|P48348|14338_ARATH 14-3-3-like protein GF14 kappa OS=Arabidopsis thaliana OX=3702 GN=GRF8 PE=1 SV=2	1		1
DSTLIMQLLR	Oxidation (M6)	54.71	0	14338_ARATH	222	231	GRF8	sp|P48348|14338_ARATH 14-3-3-like protein GF14 kappa OS=Arabidopsis thaliana OX=3702 GN=GRF8 PE=1 SV=2	2		1		1		1	1			2	1	1			1
ERDTFVYLAK		28.98	1	14339_ARATH	6	15	GRF9	sp|Q96299|14339_ARATH 14-3-3-like protein GF14 mu OS=Arabidopsis thaliana OX=3702 GN=GRF9 PE=1 SV=2														1
DTFVYLAK		33.72	0	14339_ARATH	8	15	GRF9	sp|Q96299|14339_ARATH 14-3-3-like protein GF14 mu OS=Arabidopsis thaliana OX=3702 GN=GRF9 PE=1 SV=2	1						1	1	1				1			1		1		1
LNVDLTVEER		43.92	0	14339_ARATH	36	45	GRF9	sp|Q96299|14339_ARATH 14-3-3-like protein GF14 mu OS=Arabidopsis thaliana OX=3702 GN=GRF9 PE=1 SV=2					1									1
NLLSVGYK		37.33	0	14339_ARATH	46	53	GRF9	sp|Q96299|14339_ARATH 14-3-3-like protein GF14 mu OS=Arabidopsis thaliana OX=3702 GN=GRF9 PE=1 SV=2	1				1	1	1				1			1		1				1
IFSSIEQK		48.75	0	14339_ARATH	65	72	GRF9	sp|Q96299|14339_ARATH 14-3-3-like protein GF14 mu OS=Arabidopsis thaliana OX=3702 GN=GRF9 PE=1 SV=2			1	1				1	1		1	1	1	1		1	1	1		1
IFSSIEQKEAVK		45.63	1	14339_ARATH	65	76	GRF9	sp|Q96299|14339_ARATH 14-3-3-like protein GF14 mu OS=Arabidopsis thaliana OX=3702 GN=GRF9 PE=1 SV=2					1															1
EAADQSLKAYEIATTAAEAK		67.86	1	14339_ARATH	146	165	GRF9	sp|Q96299|14339_ARATH 14-3-3-like protein GF14 mu OS=Arabidopsis thaliana OX=3702 GN=GRF9 PE=1 SV=2											1	1		1						1
AYEIATTAAEAK		102.04	0	14339_ARATH	154	165	GRF9	sp|Q96299|14339_ARATH 14-3-3-like protein GF14 mu OS=Arabidopsis thaliana OX=3702 GN=GRF9 PE=1 SV=2	1		1	1	1	1	1	1		1	1	1	1	1		1
DSTLIMQLLR	Oxidation (M6)	54.71	0	14339_ARATH	219	228	GRF9	sp|Q96299|14339_ARATH 14-3-3-like protein GF14 mu OS=Arabidopsis thaliana OX=3702 GN=GRF9 PE=1 SV=2	2		1		1		1	1			2	1	1			1
IILPIVFPALEK		43	0	2A5D_ARATH	400	411	B'DELTA	sp|Q9ZQY6|2A5D_ARATH Serine/threonine protein phosphatase 2A 55 kDa regulatory subunit B' delta isoform OS=Arabidopsis thaliana OX=3702 GN=B'DELTA PE=1 SV=1	1
VILPIIFPALER		27.03	0	2A5N_ARATH	433	444	B'ETA	sp|Q9LU89|2A5N_ARATH Serine/threonine protein phosphatase 2A 59 kDa regulatory subunit B' eta isoform OS=Arabidopsis thaliana OX=3702 GN=B'ETA PE=1 SV=1	1		1
IGSQMKENDLVESFVPLVK	Oxidation (M5)	34.23	1	2AAA_ARATH	113	131	PP2AA1	sp|Q38845|2AAA_ARATH Serine/threonine-protein phosphatase 2A 65 kDa regulatory subunit A alpha isoform OS=Arabidopsis thaliana OX=3702 GN=PP2AA1 PE=1 SV=1												1		1
LLAVEGCAALGK	Carbamidomethyl (C7)	50.93	0	2AAA_ARATH	220	231	PP2AA1	sp|Q38845|2AAA_ARATH Serine/threonine-protein phosphatase 2A 65 kDa regulatory subunit A alpha isoform OS=Arabidopsis thaliana OX=3702 GN=PP2AA1 PE=1 SV=1	1		1					1		1				1
LLEPQDCVAR	Carbamidomethyl (C7)	34.01	0	2AAA_ARATH	232	241	PP2AA1	sp|Q38845|2AAA_ARATH Serine/threonine-protein phosphatase 2A 65 kDa regulatory subunit A alpha isoform OS=Arabidopsis thaliana OX=3702 GN=PP2AA1 PE=1 SV=1		1			1
ILPVIVNFSQDK		68.21	0	2AAA_ARATH	242	253	PP2AA1	sp|Q38845|2AAA_ARATH Serine/threonine-protein phosphatase 2A 65 kDa regulatory subunit A alpha isoform OS=Arabidopsis thaliana OX=3702 GN=PP2AA1 PE=1 SV=1	1	1	1		1	1	1	1	1	2	1	1		1		1
TDLVPAYVR		37.2	0	2AAA_ARATH	279	287	PP2AA1	sp|Q38845|2AAA_ARATH Serine/threonine-protein phosphatase 2A 65 kDa regulatory subunit A alpha isoform OS=Arabidopsis thaliana OX=3702 GN=PP2AA1 PE=1 SV=1			1											1
LLRDNEAEVR		62.28	1	2AAA_ARATH	288	297	PP2AA1	sp|Q38845|2AAA_ARATH Serine/threonine-protein phosphatase 2A 65 kDa regulatory subunit A alpha isoform OS=Arabidopsis thaliana OX=3702 GN=PP2AA1 PE=1 SV=1	1		1								2			1
LAAGEWFTAR		29.64	0	2AAB_ARATH	133	142	PP2AA2	sp|Q38950|2AAB_ARATH Serine/threonine-protein phosphatase 2A 65 kDa regulatory subunit A beta isoform OS=Arabidopsis thaliana OX=3702 GN=PP2AA2 PE=1 SV=2										1
LLAVEGCAALGK	Carbamidomethyl (C7)	50.93	0	2AAB_ARATH	220	231	PP2AA2	sp|Q38950|2AAB_ARATH Serine/threonine-protein phosphatase 2A 65 kDa regulatory subunit A beta isoform OS=Arabidopsis thaliana OX=3702 GN=PP2AA2 PE=1 SV=2	1		1					1		1				1
LLRDNEAEVR		62.28	1	2AAB_ARATH	288	297	PP2AA2	sp|Q38950|2AAB_ARATH Serine/threonine-protein phosphatase 2A 65 kDa regulatory subunit A beta isoform OS=Arabidopsis thaliana OX=3702 GN=PP2AA2 PE=1 SV=2	1		1								2			1
AVSLLAPVMGSEITCSK	Carbamidomethyl (C15)	38.23	0	2AAB_ARATH	498	514	PP2AA2	sp|Q38950|2AAB_ARATH Serine/threonine-protein phosphatase 2A 65 kDa regulatory subunit A beta isoform OS=Arabidopsis thaliana OX=3702 GN=PP2AA2 PE=1 SV=2	1
AVSLLAPVMGSEITCSK	Oxidation (M9); Carbamidomethyl (C15)	63.74	0	2AAB_ARATH	498	514	PP2AA2	sp|Q38950|2AAB_ARATH Serine/threonine-protein phosphatase 2A 65 kDa regulatory subunit A beta isoform OS=Arabidopsis thaliana OX=3702 GN=PP2AA2 PE=1 SV=2			1			1	1							1		1
VLQSLIPIVDQSVVEK		32.32	0	2AAB_ARATH	537	552	PP2AA2	sp|Q38950|2AAB_ARATH Serine/threonine-protein phosphatase 2A 65 kDa regulatory subunit A beta isoform OS=Arabidopsis thaliana OX=3702 GN=PP2AA2 PE=1 SV=2	1													1
TIRPGLVELSEDPDVDVR		67.4	1	2AAB_ARATH	553	570	PP2AA2	sp|Q38950|2AAB_ARATH Serine/threonine-protein phosphatase 2A 65 kDa regulatory subunit A beta isoform OS=Arabidopsis thaliana OX=3702 GN=PP2AA2 PE=1 SV=2	1		1											1		1
VFGVAPGSTETATLEASR		42.03	0	2ABA_ARATH	425	442	PP2AB1	sp|Q38821|2ABA_ARATH Serine/threonine protein phosphatase 2A 55 kDa regulatory subunit B alpha isoform OS=Arabidopsis thaliana OX=3702 GN=PP2AB1 PE=1 SV=2														1
IGWIGTGVMGR		33.42	0	3HID1_ARATH	40	50	At4g29120	sp|Q9SZE1|3HID1_ARATH Probable 3-hydroxyisobutyrate dehydrogenase-like 1, mitochondrial OS=Arabidopsis thaliana OX=3702 GN=At4g29120 PE=1 SV=1			1													1
AGYTVTVFNR		25.57	0	3HID1_ARATH	59	68	At4g29120	sp|Q9SZE1|3HID1_ARATH Probable 3-hydroxyisobutyrate dehydrogenase-like 1, mitochondrial OS=Arabidopsis thaliana OX=3702 GN=At4g29120 PE=1 SV=1											1
FLEAISTGAAGSK		71.7	0	3HID1_ARATH	238	250	At4g29120	sp|Q9SZE1|3HID1_ARATH Probable 3-hydroxyisobutyrate dehydrogenase-like 1, mitochondrial OS=Arabidopsis thaliana OX=3702 GN=At4g29120 PE=1 SV=1	1						2	1				1				1
DLGICLNECQR	Carbamidomethyl (C5); Carbamidomethyl (C9)	49.69	0	3HID1_ARATH	276	286	At4g29120	sp|Q9SZE1|3HID1_ARATH Probable 3-hydroxyisobutyrate dehydrogenase-like 1, mitochondrial OS=Arabidopsis thaliana OX=3702 GN=At4g29120 PE=1 SV=1	1													1
GATATAANPFFTPAEIAK		27.01	0	4CL1_ARATH	114	131	4CL1	sp|Q42524|4CL1_ARATH 4-coumarate--CoA ligase 1 OS=Arabidopsis thaliana OX=3702 GN=4CL1 PE=1 SV=1			1
MDSDTLSGLLENVAK	Acetyl (Protein N-term); Oxidation (M1)	55.59	0	4CLLA_ARATH	1	15	AAE3	sp|Q9SMT7|4CLLA_ARATH Oxalate--CoA ligase OS=Arabidopsis thaliana OX=3702 GN=AAE3 PE=1 SV=1	1		1		1				1			2		1
GVPLTQLNLASSVK		67.15	0	4CLLA_ARATH	179	192	AAE3	sp|Q9SMT7|4CLLA_ARATH Oxalate--CoA ligase OS=Arabidopsis thaliana OX=3702 GN=AAE3 PE=1 SV=1			1
YGEEINCAVIPR	Carbamidomethyl (C7)	62.1	0	4CLLA_ARATH	449	460	AAE3	sp|Q9SMT7|4CLLA_ARATH Oxalate--CoA ligase OS=Arabidopsis thaliana OX=3702 GN=AAE3 PE=1 SV=1									1
EGTTVTEEDIK		50.94	0	4CLLA_ARATH	461	471	AAE3	sp|Q9SMT7|4CLLA_ARATH Oxalate--CoA ligase OS=Arabidopsis thaliana OX=3702 GN=AAE3 PE=1 SV=1	1		1						1					1		1
RVFITDNLPK		29.86	1	4CLLA_ARATH	486	495	AAE3	sp|Q9SMT7|4CLLA_ARATH Oxalate--CoA ligase OS=Arabidopsis thaliana OX=3702 GN=AAE3 PE=1 SV=1							1			1
VFITDNLPK		25.6	0	4CLLA_ARATH	487	495	AAE3	sp|Q9SMT7|4CLLA_ARATH Oxalate--CoA ligase OS=Arabidopsis thaliana OX=3702 GN=AAE3 PE=1 SV=1									1
GFPISVYNR		35.95	0	6PGD1_ARATH	29	37	PGD1	sp|Q9SH69|6PGD1_ARATH 6-phosphogluconate dehydrogenase, decarboxylating 1, chloroplastic OS=Arabidopsis thaliana OX=3702 GN=PGD1 PE=1 SV=1	1		1				2		1					1
AAVEGNLPVSGQYSPR		76.2	0	6PGD1_ARATH	49	64	PGD1	sp|Q9SH69|6PGD1_ARATH 6-phosphogluconate dehydrogenase, decarboxylating 1, chloroplastic OS=Arabidopsis thaliana OX=3702 GN=PGD1 PE=1 SV=1	1					1		1								1
VAAQVEDGPCVTYIGEGGSGNFVK	Carbamidomethyl (C10)	71.81	0	6PGD1_ARATH	165	188	PGD1	sp|Q9SH69|6PGD1_ARATH 6-phosphogluconate dehydrogenase, decarboxylating 1, chloroplastic OS=Arabidopsis thaliana OX=3702 GN=PGD1 PE=1 SV=1	1		2				1	1			1			1
YLSGLKDERENAAK		36.56	2	6PGD1_ARATH	294	307	PGD1	sp|Q9SH69|6PGD1_ARATH 6-phosphogluconate dehydrogenase, decarboxylating 1, chloroplastic OS=Arabidopsis thaliana OX=3702 GN=PGD1 PE=1 SV=1	1		1				1				1			1
EAGLKEEIGSASSGIDKK		29.45	2	6PGD1_ARATH	311	328	PGD1	sp|Q9SH69|6PGD1_ARATH 6-phosphogluconate dehydrogenase, decarboxylating 1, chloroplastic OS=Arabidopsis thaliana OX=3702 GN=PGD1 PE=1 SV=1																1
SWNLNFGELAR		27.88	0	6PGD1_ARATH	361	371	PGD1	sp|Q9SH69|6PGD1_ARATH 6-phosphogluconate dehydrogenase, decarboxylating 1, chloroplastic OS=Arabidopsis thaliana OX=3702 GN=PGD1 PE=1 SV=1	1
NPDLASLVVDPEFAK		47.6	0	6PGD1_ARATH	394	408	PGD1	sp|Q9SH69|6PGD1_ARATH 6-phosphogluconate dehydrogenase, decarboxylating 1, chloroplastic OS=Arabidopsis thaliana OX=3702 GN=PGD1 PE=1 SV=1	1
LPANLVQAQR		78.32	0	6PGD1_ARATH	449	458	PGD1	sp|Q9SH69|6PGD1_ARATH 6-phosphogluconate dehydrogenase, decarboxylating 1, chloroplastic OS=Arabidopsis thaliana OX=3702 GN=PGD1 PE=1 SV=1						1			1		1			1		1
DLFGAHTYER		39.31	0	6PGD1_ARATH	459	468	PGD1	sp|Q9SH69|6PGD1_ARATH 6-phosphogluconate dehydrogenase, decarboxylating 1, chloroplastic OS=Arabidopsis thaliana OX=3702 GN=PGD1 PE=1 SV=1										1				1
GFPISVYNR		35.95	0	6PGD2_ARATH	28	36	PGD2	sp|Q9FWA3|6PGD2_ARATH 6-phosphogluconate dehydrogenase, decarboxylating 2 OS=Arabidopsis thaliana OX=3702 GN=PGD2 PE=1 SV=1	1		1				2		1					1
VIIMLVK		52.1	0	6PGD2_ARATH	74	80	PGD2	sp|Q9FWA3|6PGD2_ARATH 6-phosphogluconate dehydrogenase, decarboxylating 2 OS=Arabidopsis thaliana OX=3702 GN=PGD2 PE=1 SV=1	1		1				1		1					1
DSGPCVTYIGK	Carbamidomethyl (C5)	64.29	0	6PGD2_ARATH	170	180	PGD2	sp|Q9FWA3|6PGD2_ARATH 6-phosphogluconate dehydrogenase, decarboxylating 2 OS=Arabidopsis thaliana OX=3702 GN=PGD2 PE=1 SV=1	1		1				1				1			1
AGGFGDILTDQKVDKK		27.51	2	6PGD2_ARATH	311	326	PGD2	sp|Q9FWA3|6PGD2_ARATH 6-phosphogluconate dehydrogenase, decarboxylating 2 OS=Arabidopsis thaliana OX=3702 GN=PGD2 PE=1 SV=1	1
NAELANLLVDPEFAK		92.8	0	6PGD2_ARATH	392	406	PGD2	sp|Q9FWA3|6PGD2_ARATH 6-phosphogluconate dehydrogenase, decarboxylating 2 OS=Arabidopsis thaliana OX=3702 GN=PGD2 PE=1 SV=1	1		1			1	1	1			1	1		1
LPANLVQAQR		78.32	0	6PGD2_ARATH	447	456	PGD2	sp|Q9FWA3|6PGD2_ARATH 6-phosphogluconate dehydrogenase, decarboxylating 2 OS=Arabidopsis thaliana OX=3702 GN=PGD2 PE=1 SV=1						1			1		1			1		1
GFPISVYNR		35.95	0	6PGD3_ARATH	29	37	PGD3	sp|Q9FFR3|6PGD3_ARATH 6-phosphogluconate dehydrogenase, decarboxylating 3, chloroplastic OS=Arabidopsis thaliana OX=3702 GN=PGD3 PE=1 SV=1	1		1				2		1					1
VAAQVEDGPCVTYIGEGGSGNFVK	Carbamidomethyl (C10)	71.81	0	6PGD3_ARATH	165	188	PGD3	sp|Q9FFR3|6PGD3_ARATH 6-phosphogluconate dehydrogenase, decarboxylating 3, chloroplastic OS=Arabidopsis thaliana OX=3702 GN=PGD3 PE=1 SV=1	1		2				1	1			1			1
YLSGLKDERENAAK		36.56	2	6PGD3_ARATH	294	307	PGD3	sp|Q9FFR3|6PGD3_ARATH 6-phosphogluconate dehydrogenase, decarboxylating 3, chloroplastic OS=Arabidopsis thaliana OX=3702 GN=PGD3 PE=1 SV=1	1		1				1				1			1
VLEEAGLKEDIGSASR		75.54	1	6PGD3_ARATH	308	323	PGD3	sp|Q9FFR3|6PGD3_ARATH 6-phosphogluconate dehydrogenase, decarboxylating 3, chloroplastic OS=Arabidopsis thaliana OX=3702 GN=PGD3 PE=1 SV=1	1		1				1	1	1		1					1
NPNLASLVVDPDFAK		70.79	0	6PGD3_ARATH	394	408	PGD3	sp|Q9FFR3|6PGD3_ARATH 6-phosphogluconate dehydrogenase, decarboxylating 3, chloroplastic OS=Arabidopsis thaliana OX=3702 GN=PGD3 PE=1 SV=1	1		1			1	1	1	1			1		1
LPANLVQAQR		78.32	0	6PGD3_ARATH	449	458	PGD3	sp|Q9FFR3|6PGD3_ARATH 6-phosphogluconate dehydrogenase, decarboxylating 3, chloroplastic OS=Arabidopsis thaliana OX=3702 GN=PGD3 PE=1 SV=1						1			1		1			1		1
DLFGAHTYER		39.31	0	6PGD3_ARATH	459	468	PGD3	sp|Q9FFR3|6PGD3_ARATH 6-phosphogluconate dehydrogenase, decarboxylating 3, chloroplastic OS=Arabidopsis thaliana OX=3702 GN=PGD3 PE=1 SV=1										1				1
LVESPYVDSIDWAR		42.14	0	6PGL3_ARATH	130	143	PGL3	sp|Q84WW2|6PGL3_ARATH 6-phosphogluconolactonase 3, chloroplastic OS=Arabidopsis thaliana OX=3702 GN=PGL3 PE=1 SV=1							1
AVLNAIDYLFK		25.59	0	A0A178UXH8_ARATH	359	369	At4g37550	tr|A0A178UXH8|A0A178UXH8_ARATH Acetamidase/Formamidase family protein OS=Arabidopsis thaliana OX=3702 GN=At4g37550 PE=4 SV=1			1
MDRTEEIEESPAGPSSGSAK	Acetyl (Protein N-term); Oxidation (M1)	71.12	1	A0A178V207_ARATH	1	20	At4g33625	tr|A0A178V207|A0A178V207_ARATH Vacuole protein OS=Arabidopsis thaliana OX=3702 GN=At4g33625 PE=4 SV=1	2	1							1					1
QGDVAGSVAEFDR		39.73	0	A0A178VBR3_ARATH	82	94	At3g05625	tr|A0A178VBR3|A0A178VBR3_ARATH Tetratricopeptide repeat (TPR)-like superfamily protein OS=Arabidopsis thaliana OX=3702 GN=At3g05625 PE=1 SV=1			1											1
QLLSLIR		29.89	0	A0A178VMN8_ARATH	9	15	At3g28370	tr|A0A178VMN8|A0A178VMN8_ARATH Spindle assembly checkpoint component OS=Arabidopsis thaliana OX=3702 GN=At3g28370 PE=4 SV=1				1
LAEILEECPGQYYR	Carbamidomethyl (C8)	44.7	0	A0A178W0K0_ARATH	152	165	At2g37020	tr|A0A178W0K0|A0A178W0K0_ARATH Translin family protein OS=Arabidopsis thaliana OX=3702 GN=At2g37020 PE=4 SV=1			1				1							1
SSASSSSSSSFVSESSLVR		108.87	0	A0A1I9LLJ3_ARATH	39	57	At3g43610	tr|A0A1I9LLJ3|A0A1I9LLJ3_ARATH Spc97 / Spc98 family of spindle pole body (SBP) component OS=Arabidopsis thaliana OX=3702 GN=At3g43610 PE=4 SV=1													1				1
LSSTDALGQILR		28.51	0	A0A1I9LLJ3_ARATH	99	110	At3g43610	tr|A0A1I9LLJ3|A0A1I9LLJ3_ARATH Spc97 / Spc98 family of spindle pole body (SBP) component OS=Arabidopsis thaliana OX=3702 GN=At3g43610 PE=4 SV=1											1
QPYSLLYWTR		32.48	0	A0A1I9LLZ4_ARATH	38	47	At3g07670	tr|A0A1I9LLZ4|A0A1I9LLZ4_ARATH Rubisco methyltransferase family protein OS=Arabidopsis thaliana OX=3702 GN=At3g07670 PE=4 SV=1											1
RVVDPSSIVSVAPVGGENVAAVAPGMK	Oxidation (M26)	43.5	1	A0A1I9LM89_ARATH	305	331	HON4	tr|A0A1I9LM89|A0A1I9LM89_ARATH Winged-helix DNA-binding transcription factor family protein OS=Arabidopsis thaliana OX=3702 GN=HON4 PE=1 SV=1						1										1
GGGIGGGIGKGGGIGGGIGK		53.6	1	A0A1I9LMI7_ARATH	167	186	At3g23450	tr|A0A1I9LMI7|A0A1I9LMI7_ARATH Transmembrane protein OS=Arabidopsis thaliana OX=3702 GN=At3g23450 PE=4 SV=1																		1
GGGIGGGIGKGGGIGGGIGK		53.6	1	A0A1I9LMI7_ARATH	177	196	At3g23450	tr|A0A1I9LMI7|A0A1I9LMI7_ARATH Transmembrane protein OS=Arabidopsis thaliana OX=3702 GN=At3g23450 PE=4 SV=1																		1
GGGIGGGIGKGGGIGGGIGK		53.6	1	A0A1I9LMI7_ARATH	237	256	At3g23450	tr|A0A1I9LMI7|A0A1I9LMI7_ARATH Transmembrane protein OS=Arabidopsis thaliana OX=3702 GN=At3g23450 PE=4 SV=1																		1
GGGIGGGIGKGGGIGGGIGK		53.6	1	A0A1I9LMI7_ARATH	247	266	At3g23450	tr|A0A1I9LMI7|A0A1I9LMI7_ARATH Transmembrane protein OS=Arabidopsis thaliana OX=3702 GN=At3g23450 PE=4 SV=1																		1
GGGIGGGIGKGGGIGGGIGK		53.6	1	A0A1I9LMI7_ARATH	257	276	At3g23450	tr|A0A1I9LMI7|A0A1I9LMI7_ARATH Transmembrane protein OS=Arabidopsis thaliana OX=3702 GN=At3g23450 PE=4 SV=1																		1
GGGIGGGIGKGGGIGGGIGK		53.6	1	A0A1I9LMI7_ARATH	267	286	At3g23450	tr|A0A1I9LMI7|A0A1I9LMI7_ARATH Transmembrane protein OS=Arabidopsis thaliana OX=3702 GN=At3g23450 PE=4 SV=1																		1
GGGIGGGIGKGGGIGGGIGK		53.6	1	A0A1I9LMI7_ARATH	277	296	At3g23450	tr|A0A1I9LMI7|A0A1I9LMI7_ARATH Transmembrane protein OS=Arabidopsis thaliana OX=3702 GN=At3g23450 PE=4 SV=1																		1
GGGIGGGIGKGGGIGGGIGK		53.6	1	A0A1I9LMI7_ARATH	287	306	At3g23450	tr|A0A1I9LMI7|A0A1I9LMI7_ARATH Transmembrane protein OS=Arabidopsis thaliana OX=3702 GN=At3g23450 PE=4 SV=1																		1
QLLEALR		25.75	0	A0A1I9LMK3_ARATH	182	188	TRM5	tr|A0A1I9LMK3|A0A1I9LMK3_ARATH Zinc finger CCCH domain protein OS=Arabidopsis thaliana OX=3702 GN=TRM5 PE=4 SV=1				1
VFVSPFLR		40.9	0	A0A1I9LN21_ARATH	101	108	At3g60450	tr|A0A1I9LN21|A0A1I9LN21_ARATH Phosphoglycerate mutase family protein OS=Arabidopsis thaliana OX=3702 GN=At3g60450 PE=4 SV=1	1		1				1	1	1	1
ATQAAAAASFK	Acetyl (Protein N-term)	27.72	0	A0A1I9LNS9_ARATH	2	12	At3g01790	tr|A0A1I9LNS9|A0A1I9LNS9_ARATH Ribosomal protein L13 family protein OS=Arabidopsis thaliana OX=3702 GN=At3g01790 PE=1 SV=1	1
LASQISTVLQAK		28.32	0	A0A1I9LNS9_ARATH	45	56	At3g01790	tr|A0A1I9LNS9|A0A1I9LNS9_ARATH Ribosomal protein L13 family protein OS=Arabidopsis thaliana OX=3702 GN=At3g01790 PE=1 SV=1		1
NSQQVEEVVVVQPR		68.79	0	A0A1I9LP45_ARATH	95	108	At3g28460	tr|A0A1I9LP45|A0A1I9LP45_ARATH Methyltransferase OS=Arabidopsis thaliana OX=3702 GN=At3g28460 PE=4 SV=1											1		1					1
APPPGLYSGTSTLALVAR		62.58	0	A0A1I9LP52_ARATH	2	19	At3g01130	tr|A0A1I9LP52|A0A1I9LP52_ARATH ATP synthase E chain OS=Arabidopsis thaliana OX=3702 GN=At3g01130 PE=1 SV=1	1		2		1	2	1	1	2	2
ASAFGLGLIYGNIK		34.83	0	A0A1I9LP52_ARATH	20	33	At3g01130	tr|A0A1I9LP52|A0A1I9LP52_ARATH ATP synthase E chain OS=Arabidopsis thaliana OX=3702 GN=At3g01130 PE=1 SV=1									1
GTEAYDEAIEALK	Acetyl (Protein N-term)	34.42	0	A0A1I9LQB3_ARATH	2	14	CA1	tr|A0A1I9LQB3|A0A1I9LQB3_ARATH Carbonic anhydrase OS=Arabidopsis thaliana OX=3702 GN=CA1 PE=1 SV=1														1
GTEAYDEAIEALKK	Acetyl (Protein N-term)	92.18	1	A0A1I9LQB3_ARATH	2	15	CA1	tr|A0A1I9LQB3|A0A1I9LQB3_ARATH Carbonic anhydrase OS=Arabidopsis thaliana OX=3702 GN=CA1 PE=1 SV=1	1		1		1		1	1	1	1	1	1	1	1
TVAAAKVEQITAALQTGTSSDKK		59.99	2	A0A1I9LQB3_ARATH	25	47	CA1	tr|A0A1I9LQB3|A0A1I9LQB3_ARATH Carbonic anhydrase OS=Arabidopsis thaliana OX=3702 GN=CA1 PE=1 SV=1											1			1
VEQITAALQTGTSSDK		96.89	0	A0A1I9LQB3_ARATH	31	46	CA1	tr|A0A1I9LQB3|A0A1I9LQB3_ARATH Carbonic anhydrase OS=Arabidopsis thaliana OX=3702 GN=CA1 PE=1 SV=1											1	1		1		1
VEQITAALQTGTSSDKK		97.58	1	A0A1I9LQB3_ARATH	31	47	CA1	tr|A0A1I9LQB3|A0A1I9LQB3_ARATH Carbonic anhydrase OS=Arabidopsis thaliana OX=3702 GN=CA1 PE=1 SV=1	2		1								1			1		1
KAFDPVETIKQGFIK		35.74	2	A0A1I9LQB3_ARATH	47	61	CA1	tr|A0A1I9LQB3|A0A1I9LQB3_ARATH Carbonic anhydrase OS=Arabidopsis thaliana OX=3702 GN=CA1 PE=1 SV=1																				1
AFDPVETIK		48.16	0	A0A1I9LQB3_ARATH	48	56	CA1	tr|A0A1I9LQB3|A0A1I9LQB3_ARATH Carbonic anhydrase OS=Arabidopsis thaliana OX=3702 GN=CA1 PE=1 SV=1	1	1	1	1	1		1	1	1	1			1		1		1	1		1
AFDPVETIKQGFIK		75.31	1	A0A1I9LQB3_ARATH	48	61	CA1	tr|A0A1I9LQB3|A0A1I9LQB3_ARATH Carbonic anhydrase OS=Arabidopsis thaliana OX=3702 GN=CA1 PE=1 SV=1		1		1	1	1		1		1	1	2		1
EKYETNPALYGELAK		109.31	1	A0A1I9LQB3_ARATH	65	79	CA1	tr|A0A1I9LQB3|A0A1I9LQB3_ARATH Carbonic anhydrase OS=Arabidopsis thaliana OX=3702 GN=CA1 PE=1 SV=1	1	2		1		1	1	1			1	2	1	4	1	1		1	2	2
EKYETNPALYGELAKGQSPK		83.5	2	A0A1I9LQB3_ARATH	65	84	CA1	tr|A0A1I9LQB3|A0A1I9LQB3_ARATH Carbonic anhydrase OS=Arabidopsis thaliana OX=3702 GN=CA1 PE=1 SV=1			1		1			1	1	2		1	1	1
YETNPALYGELAK		105.99	0	A0A1I9LQB3_ARATH	67	79	CA1	tr|A0A1I9LQB3|A0A1I9LQB3_ARATH Carbonic anhydrase OS=Arabidopsis thaliana OX=3702 GN=CA1 PE=1 SV=1	1	1	1	1	1	1	1	1	1	1	1	1	1	1	1	2	1	1	1	1
YETNPALYGELAKGQSPK		77.5	1	A0A1I9LQB3_ARATH	67	84	CA1	tr|A0A1I9LQB3|A0A1I9LQB3_ARATH Carbonic anhydrase OS=Arabidopsis thaliana OX=3702 GN=CA1 PE=1 SV=1		1	1								1	1						1
YMVFACSDSR	Carbamidomethyl (C6)	73.78	0	A0A1I9LQB3_ARATH	85	94	CA1	tr|A0A1I9LQB3|A0A1I9LQB3_ARATH Carbonic anhydrase OS=Arabidopsis thaliana OX=3702 GN=CA1 PE=1 SV=1	2	1	1	1	1	1	1	1	1	1	2	1	1	2		1	1	1	1	1
YMVFACSDSR	Oxidation (M2); Carbamidomethyl (C6)	58.69	0	A0A1I9LQB3_ARATH	85	94	CA1	tr|A0A1I9LQB3|A0A1I9LQB3_ARATH Carbonic anhydrase OS=Arabidopsis thaliana OX=3702 GN=CA1 PE=1 SV=1	1	1		1	1	1	1	1	1	2	5	2	1	4	1	3	1	2	1	1
VCPSHVLDFQPGDAFVVR	Carbamidomethyl (C2)	119.65	0	A0A1I9LQB3_ARATH	95	112	CA1	tr|A0A1I9LQB3|A0A1I9LQB3_ARATH Carbonic anhydrase OS=Arabidopsis thaliana OX=3702 GN=CA1 PE=1 SV=1	2	1	4	1	2	2	2	1	3	2	3	1		4		2		1
NIANMVPPFDK		54.33	0	A0A1I9LQB3_ARATH	113	123	CA1	tr|A0A1I9LQB3|A0A1I9LQB3_ARATH Carbonic anhydrase OS=Arabidopsis thaliana OX=3702 GN=CA1 PE=1 SV=1	1		1		1	1	1				1	1		1		1		1		1
NIANMVPPFDK	Oxidation (M5)	62.61	0	A0A1I9LQB3_ARATH	113	123	CA1	tr|A0A1I9LQB3|A0A1I9LQB3_ARATH Carbonic anhydrase OS=Arabidopsis thaliana OX=3702 GN=CA1 PE=1 SV=1	1	1	3		2	2	2	1	2	2	3	2	2	4		2	2	1		2
NIANMVPPFDKVK		52.64	1	A0A1I9LQB3_ARATH	113	125	CA1	tr|A0A1I9LQB3|A0A1I9LQB3_ARATH Carbonic anhydrase OS=Arabidopsis thaliana OX=3702 GN=CA1 PE=1 SV=1	2	2	2		2	2	1		1		2	2		3		1		1		1
NIANMVPPFDKVK	Oxidation (M5)	98.24	1	A0A1I9LQB3_ARATH	113	125	CA1	tr|A0A1I9LQB3|A0A1I9LQB3_ARATH Carbonic anhydrase OS=Arabidopsis thaliana OX=3702 GN=CA1 PE=1 SV=1	3	3	3	2	3	2	3	3	4	3	4	4	2	4	2	3	3	2	2	2
VENIVVIGHSACGGIK	Carbamidomethyl (C12)	75.36	0	A0A1I9LQB3_ARATH	142	157	CA1	tr|A0A1I9LQB3|A0A1I9LQB3_ARATH Carbonic anhydrase OS=Arabidopsis thaliana OX=3702 GN=CA1 PE=1 SV=1		1	1	1			2	1	1		2	2	1	1		1			1	1
GLMSFPLDGNNSTDFIEDWVK		92.97	0	A0A1I9LQB3_ARATH	158	178	CA1	tr|A0A1I9LQB3|A0A1I9LQB3_ARATH Carbonic anhydrase OS=Arabidopsis thaliana OX=3702 GN=CA1 PE=1 SV=1	2
GLMSFPLDGNNSTDFIEDWVK	Oxidation (M3)	91.92	0	A0A1I9LQB3_ARATH	158	178	CA1	tr|A0A1I9LQB3|A0A1I9LQB3_ARATH Carbonic anhydrase OS=Arabidopsis thaliana OX=3702 GN=CA1 PE=1 SV=1	1		1											1
SKVISELGDSAFEDQCGR	Carbamidomethyl (C16)	153.2	1	A0A1I9LQB3_ARATH	185	202	CA1	tr|A0A1I9LQB3|A0A1I9LQB3_ARATH Carbonic anhydrase OS=Arabidopsis thaliana OX=3702 GN=CA1 PE=1 SV=1	1	2	2		2		1		2	1	2	2	1	2		2		1		1
SKVISELGDSAFEDQCGRCER	Carbamidomethyl (C16); Carbamidomethyl (C19)	92.25	2	A0A1I9LQB3_ARATH	185	205	CA1	tr|A0A1I9LQB3|A0A1I9LQB3_ARATH Carbonic anhydrase OS=Arabidopsis thaliana OX=3702 GN=CA1 PE=1 SV=1	1	2	3		1	1	1	1	2	1	2	1	2	2	1	1			1	1
VISELGDSAFEDQCGR	Carbamidomethyl (C14)	121.81	0	A0A1I9LQB3_ARATH	187	202	CA1	tr|A0A1I9LQB3|A0A1I9LQB3_ARATH Carbonic anhydrase OS=Arabidopsis thaliana OX=3702 GN=CA1 PE=1 SV=1	3	1	3	1	2	2	1	1	4	1	1	4	3	8	2	3	2	2		1
VISELGDSAFEDQCGRCER	Carbamidomethyl (C14); Carbamidomethyl (C17)	101.61	1	A0A1I9LQB3_ARATH	187	205	CA1	tr|A0A1I9LQB3|A0A1I9LQB3_ARATH Carbonic anhydrase OS=Arabidopsis thaliana OX=3702 GN=CA1 PE=1 SV=1	1	1	2	1	1	1	1		1	1	3	2	2		1	1	1	1	1	1
EAVNVSLANLLTYPFVR		107.21	0	A0A1I9LQB3_ARATH	206	222	CA1	tr|A0A1I9LQB3|A0A1I9LQB3_ARATH Carbonic anhydrase OS=Arabidopsis thaliana OX=3702 GN=CA1 PE=1 SV=1	1	1	2	1	1	1	1	1				1		1
GTLALKGGYYDFVK		46.15	1	A0A1I9LQB3_ARATH	228	241	CA1	tr|A0A1I9LQB3|A0A1I9LQB3_ARATH Carbonic anhydrase OS=Arabidopsis thaliana OX=3702 GN=CA1 PE=1 SV=1			1		1						1	1		1		1
GGYYDFVK		48.39	0	A0A1I9LQB3_ARATH	234	241	CA1	tr|A0A1I9LQB3|A0A1I9LQB3_ARATH Carbonic anhydrase OS=Arabidopsis thaliana OX=3702 GN=CA1 PE=1 SV=1	1		1	2			1		1		1	1		1
VVPINQDSDTKPKEETEGDAAAPADVIEK		29.74	2	A0A1I9LR13_ARATH	350	378	At3g05900	tr|A0A1I9LR13|A0A1I9LR13_ARATH Neurofilament protein-like protein OS=Arabidopsis thaliana OX=3702 GN=At3g05900 PE=1 SV=1														1
AVPTNQDLDTEPKKETEEDVSSPADIIEK		38.98	2	A0A1I9LR13_ARATH	408	436	At3g05900	tr|A0A1I9LR13|A0A1I9LR13_ARATH Neurofilament protein-like protein OS=Arabidopsis thaliana OX=3702 GN=At3g05900 PE=1 SV=1			1											1
VAEVVETAPVAK		64.02	0	A0A1I9LR13_ARATH	573	584	At3g05900	tr|A0A1I9LR13|A0A1I9LR13_ARATH Neurofilament protein-like protein OS=Arabidopsis thaliana OX=3702 GN=At3g05900 PE=1 SV=1														1
EIDEAKQQPEVTTK		48.62	1	A0A1I9LR13_ARATH	585	598	At3g05900	tr|A0A1I9LR13|A0A1I9LR13_ARATH Neurofilament protein-like protein OS=Arabidopsis thaliana OX=3702 GN=At3g05900 PE=1 SV=1			1											1
YGIGAFAVYPLISK		26.82	0	A0A1I9LR72_ARATH	110	123	At3g27930	tr|A0A1I9LR72|A0A1I9LR72_ARATH Beta-galactosidase OS=Arabidopsis thaliana OX=3702 GN=At3g27930 PE=4 SV=1							1
SELFSVTENFLNPR		58.05	0	A0A1I9LRA3_ARATH	205	218	At3g20370	tr|A0A1I9LRA3|A0A1I9LRA3_ARATH TRAF-like family protein OS=Arabidopsis thaliana OX=3702 GN=At3g20370 PE=4 SV=1						1		1
NSYLSEVFSIGGR		68.83	0	A0A1I9LRA3_ARATH	232	244	At3g20370	tr|A0A1I9LRA3|A0A1I9LRA3_ARATH TRAF-like family protein OS=Arabidopsis thaliana OX=3702 GN=At3g20370 PE=4 SV=1							1	1
SWNIQINPSGLGTGEGK		76.91	0	A0A1I9LRA3_ARATH	245	261	At3g20370	tr|A0A1I9LRA3|A0A1I9LRA3_ARATH TRAF-like family protein OS=Arabidopsis thaliana OX=3702 GN=At3g20370 PE=4 SV=1						1	1	1
FTQETREEAAAATK		79.17	1	A0A1I9LRJ3_ARATH	150	163	GHS1	tr|A0A1I9LRJ3|A0A1I9LRJ3_ARATH Ribosomal protein S21 family protein OS=Arabidopsis thaliana OX=3702 GN=GHS1 PE=3 SV=1	1	2	1	2	2	1	2	1	1	1	1	2	2	3	1	2	1	1		2
FTQETREEAAAATKSK		46.07	2	A0A1I9LRJ3_ARATH	150	165	GHS1	tr|A0A1I9LRJ3|A0A1I9LRJ3_ARATH Ribosomal protein S21 family protein OS=Arabidopsis thaliana OX=3702 GN=GHS1 PE=3 SV=1																	2	2		1
VVNFVFER		38.78	0	A0A1I9LRK5_ARATH	161	168	At3g51140	tr|A0A1I9LRK5|A0A1I9LRK5_ARATH DnaJ (DUF3353) OS=Arabidopsis thaliana OX=3702 GN=At3g51140 PE=1 SV=1					1				1										1
SPNFIALLK		28.74	0	A0A1I9LS84_ARATH	320	328	At3g15160	tr|A0A1I9LS84|A0A1I9LS84_ARATH AP-5 complex subunit zeta-1 OS=Arabidopsis thaliana OX=3702 GN=At3g15160 PE=4 SV=1														1
VAKPKPESPINENEIR		53.54	2	A0A1I9LSB9_ARATH	7	22	At3g07030	tr|A0A1I9LSB9|A0A1I9LSB9_ARATH Alba DNA/RNA-binding protein OS=Arabidopsis thaliana OX=3702 GN=At3g07030 PE=4 SV=1	1	1	1		1	1
NYISYATSLLQEK		47.11	0	A0A1I9LSB9_ARATH	31	43	At3g07030	tr|A0A1I9LSB9|A0A1I9LSB9_ARATH Alba DNA/RNA-binding protein OS=Arabidopsis thaliana OX=3702 GN=At3g07030 PE=4 SV=1			1
FQVTGFSIGGR		34.65	0	A0A1I9LSH2_ARATH	327	337	At3g62360	tr|A0A1I9LSH2|A0A1I9LSH2_ARATH Carbohydrate-binding-like fold OS=Arabidopsis thaliana OX=3702 GN=At3g62360 PE=4 SV=1	1						1
SSTTTISDGSSDASVSDGKK		87.33	1	A0A1I9LT30_ARATH	62	81	At3g56130	tr|A0A1I9LT30|A0A1I9LT30_ARATH Biotin/lipoyl attachment domain-containing protein OS=Arabidopsis thaliana OX=3702 GN=At3g56130 PE=4 SV=1	1											1		1
IGAATNPIPVADISPTVAPPIPSEPMNK	Oxidation (M26)	31.13	0	A0A1I9LT30_ARATH	123	150	At3g56130	tr|A0A1I9LT30|A0A1I9LT30_ARATH Biotin/lipoyl attachment domain-containing protein OS=Arabidopsis thaliana OX=3702 GN=At3g56130 PE=4 SV=1			1
VLCPLFIKDICK	Carbamidomethyl (C3); Carbamidomethyl (C11)	53.91	1	A0A1P8AMD7_ARATH	313	324	emb1427	tr|A0A1P8AMD7|A0A1P8AMD7_ARATH Gamma-tubulin complex component OS=Arabidopsis thaliana OX=3702 GN=emb1427 PE=3 SV=1													1
LSTAVFAGLAR		39.01	0	A0A1P8AN09_ARATH	136	146	At1g70820	tr|A0A1P8AN09|A0A1P8AN09_ARATH Phosphoglucomutase, putative / glucose phosphomutase OS=Arabidopsis thaliana OX=3702 GN=At1g70820 PE=4 SV=1											1			1
VFYGVLK		26.63	0	A0A1P8APV1_ARATH	82	88	At1g48210	tr|A0A1P8APV1|A0A1P8APV1_ARATH Protein kinase superfamily protein OS=Arabidopsis thaliana OX=3702 GN=At1g48210 PE=3 SV=1									1
SSNVLLFDDDVAK		72.63	0	A0A1P8APV1_ARATH	201	213	At1g48210	tr|A0A1P8APV1|A0A1P8APV1_ARATH Protein kinase superfamily protein OS=Arabidopsis thaliana OX=3702 GN=At1g48210 PE=3 SV=1	1	1				1		1	1	1	1	2		1		1
LTIEEATFR		26.52	0	A0A1P8APZ6_ARATH	708	716	At1g21630	tr|A0A1P8APZ6|A0A1P8APZ6_ARATH Calcium-binding EF hand family protein OS=Arabidopsis thaliana OX=3702 GN=At1g21630 PE=1 SV=1	1
AFDNAYSDLLK		36.73	0	A0A1P8AR50_ARATH	255	265	At1g01320	tr|A0A1P8AR50|A0A1P8AR50_ARATH Tetratricopeptide repeat (TPR)-like superfamily protein OS=Arabidopsis thaliana OX=3702 GN=At1g01320 PE=1 SV=1								1								1
LVADFGSLELSPVDGR		131.95	0	A0A1P8AR50_ARATH	689	704	At1g01320	tr|A0A1P8AR50|A0A1P8AR50_ARATH Tetratricopeptide repeat (TPR)-like superfamily protein OS=Arabidopsis thaliana OX=3702 GN=At1g01320 PE=1 SV=1	1		1		1	1		1		1	1	1	1	1		1
SYGDLAVFYYR		43.41	0	A0A1P8AR50_ARATH	958	968	At1g01320	tr|A0A1P8AR50|A0A1P8AR50_ARATH Tetratricopeptide repeat (TPR)-like superfamily protein OS=Arabidopsis thaliana OX=3702 GN=At1g01320 PE=1 SV=1												1	1	1
TQDAAAWLEYFESK		26.1	0	A0A1P8AR50_ARATH	1081	1094	At1g01320	tr|A0A1P8AR50|A0A1P8AR50_ARATH Tetratricopeptide repeat (TPR)-like superfamily protein OS=Arabidopsis thaliana OX=3702 GN=At1g01320 PE=1 SV=1	1
AILDFFGK		45.98	0	A0A1P8ARB4_ARATH	114	121	At1g71480	tr|A0A1P8ARB4|A0A1P8ARB4_ARATH Nuclear transport factor 2 (NTF2) family protein OS=Arabidopsis thaliana OX=3702 GN=At1g71480 PE=4 SV=1			1								1			1
FKEISAAYEVLSDEQKR		27.32	2	A0A1P8ART2_ARATH	116	132	DJA7	tr|A0A1P8ART2|A0A1P8ART2_ARATH Molecular chaperone Hsp40/DnaJ family protein OS=Arabidopsis thaliana OX=3702 GN=DJA7 PE=3 SV=1														1
ALYDQYGEAGVK		66.17	0	A0A1P8ART2_ARATH	133	144	DJA7	tr|A0A1P8ART2|A0A1P8ART2_ARATH Molecular chaperone Hsp40/DnaJ family protein OS=Arabidopsis thaliana OX=3702 GN=DJA7 PE=3 SV=1	1		1			1	1	1	1	1	1	1	1	1		1
AKPQQPSTLSTAPSGSENK		25.69	1	A0A1P8ART2_ARATH	442	460	DJA7	tr|A0A1P8ART2|A0A1P8ART2_ARATH Molecular chaperone Hsp40/DnaJ family protein OS=Arabidopsis thaliana OX=3702 GN=DJA7 PE=3 SV=1																1
EIDYLEPLVEK		28.39	0	A0A1P8ATH2_ARATH	339	349	PRP39	tr|A0A1P8ATH2|A0A1P8ATH2_ARATH Tetratricopeptide repeat (TPR)-like superfamily protein OS=Arabidopsis thaliana OX=3702 GN=PRP39 PE=1 SV=1														1
VADFDILR		27.49	0	A0A1P8AUF8_ARATH	227	234	At1g23180	tr|A0A1P8AUF8|A0A1P8AUF8_ARATH ARM repeat superfamily protein OS=Arabidopsis thaliana OX=3702 GN=At1g23180 PE=4 SV=1														1
LSGTEDGLTVEDYEAK		40.21	0	A0A1P8AVD8_ARATH	1229	1244	At1g18270	tr|A0A1P8AVD8|A0A1P8AVD8_ARATH Ketose-bisphosphate aldolase class-II family protein OS=Arabidopsis thaliana OX=3702 GN=At1g18270 PE=4 SV=1	1
VVLEILK		27.01	0	A0A1P8AVQ1_ARATH	213	219	At1g72340	tr|A0A1P8AVQ1|A0A1P8AVQ1_ARATH NagB/RpiA/CoA transferase-like superfamily protein OS=Arabidopsis thaliana OX=3702 GN=At1g72340 PE=1 SV=1	1
GVGAVISPTEGFLSIVK		35.05	0	A0A1P8AVW7_ARATH	166	182	At1g72640	tr|A0A1P8AVW7|A0A1P8AVW7_ARATH NAD(P)-binding Rossmann-fold superfamily protein OS=Arabidopsis thaliana OX=3702 GN=At1g72640 PE=1 SV=1	1		1				1							1
KLAEQDENAAISSNVPYTIIR		41.38	1	A0A1P8AVW7_ARATH	215	235	At1g72640	tr|A0A1P8AVW7|A0A1P8AVW7_ARATH NAD(P)-binding Rossmann-fold superfamily protein OS=Arabidopsis thaliana OX=3702 GN=At1g72640 PE=1 SV=1														1
INVGSIEYK		41.54	0	A0A1P8AVY3_ARATH	161	169	TLL1	tr|A0A1P8AVY3|A0A1P8AVY3_ARATH Triacylglycerol lipase-like 1 OS=Arabidopsis thaliana OX=3702 GN=TLL1 PE=4 SV=1						1	1	1		1
SMLSIMASK		32.24	0	A0A1P8AVY3_ARATH	170	178	TLL1	tr|A0A1P8AVY3|A0A1P8AVY3_ARATH Triacylglycerol lipase-like 1 OS=Arabidopsis thaliana OX=3702 GN=TLL1 PE=4 SV=1									1	1				1
ISYESKPYITSVVK		32.65	1	A0A1P8AVY3_ARATH	179	192	TLL1	tr|A0A1P8AVY3|A0A1P8AVY3_ARATH Triacylglycerol lipase-like 1 OS=Arabidopsis thaliana OX=3702 GN=TLL1 PE=4 SV=1	1					1				2
LTQAFVFK		54.29	0	A0A1P8AVY3_ARATH	214	221	TLL1	tr|A0A1P8AVY3|A0A1P8AVY3_ARATH Triacylglycerol lipase-like 1 OS=Arabidopsis thaliana OX=3702 GN=TLL1 PE=4 SV=1		1	1		1		1	1		1	1	1	1		1	1
VGDEDFGEFMK		41.25	0	A0A1P8AVY3_ARATH	351	361	TLL1	tr|A0A1P8AVY3|A0A1P8AVY3_ARATH Triacylglycerol lipase-like 1 OS=Arabidopsis thaliana OX=3702 GN=TLL1 PE=4 SV=1						1	1		1	1
VGDEDFGEFMK	Oxidation (M10)	39.52	0	A0A1P8AVY3_ARATH	351	361	TLL1	tr|A0A1P8AVY3|A0A1P8AVY3_ARATH Triacylglycerol lipase-like 1 OS=Arabidopsis thaliana OX=3702 GN=TLL1 PE=4 SV=1									1		1
FVYNNDVVPR		75.34	0	A0A1P8AVY3_ARATH	374	383	TLL1	tr|A0A1P8AVY3|A0A1P8AVY3_ARATH Triacylglycerol lipase-like 1 OS=Arabidopsis thaliana OX=3702 GN=TLL1 PE=4 SV=1	1		1			1			1	1	1			1			1			1
VPFDDKYLFSYK		54.21	1	A0A1P8AVY3_ARATH	384	395	TLL1	tr|A0A1P8AVY3|A0A1P8AVY3_ARATH Triacylglycerol lipase-like 1 OS=Arabidopsis thaliana OX=3702 GN=TLL1 PE=4 SV=1			1			1	2			1	1	1		1		1
IEGGEFLFLPR		62.88	0	A0A1P8AW60_ARATH	287	297	At1g04850	tr|A0A1P8AW60|A0A1P8AW60_ARATH Ubiquitin-associated (UBA)/TS-N domain-containing protein OS=Arabidopsis thaliana OX=3702 GN=At1g04850 PE=4 SV=1														1
ISEPLIQILR		59.43	0	A0A1P8AW92_ARATH	16	25	At1g33490	tr|A0A1P8AW92|A0A1P8AW92_ARATH E3 ubiquitin-protein ligase OS=Arabidopsis thaliana OX=3702 GN=At1g33490 PE=4 SV=1	1
MQDLPFLLR	Oxidation (M1)	25.8	0	A0A1P8AWL5_ARATH	65	73	At1g72175	tr|A0A1P8AWL5|A0A1P8AWL5_ARATH E3 ubiquitin-protein ligase RNF170-like protein (DUF 1232) OS=Arabidopsis thaliana OX=3702 GN=At1g72175 PE=4 SV=1	1
DPSGILSSWK		71.46	0	A0A1P8AWX3_ARATH	82	91	At1g33590	tr|A0A1P8AWX3|A0A1P8AWX3_ARATH Leucine-rich repeat (LRR) family protein OS=Arabidopsis thaliana OX=3702 GN=At1g33590 PE=4 SV=1	1	1	1			1	1	1	1	1
DPSGILSSWKK		44.63	1	A0A1P8AWX3_ARATH	82	92	At1g33590	tr|A0A1P8AWX3|A0A1P8AWX3_ARATH Leucine-rich repeat (LRR) family protein OS=Arabidopsis thaliana OX=3702 GN=At1g33590 PE=4 SV=1		1	1		1		1		1	1		1		1		1
YVYIENNR		31.27	0	A0A1P8AWX3_ARATH	167	174	At1g33590	tr|A0A1P8AWX3|A0A1P8AWX3_ARATH Leucine-rich repeat (LRR) family protein OS=Arabidopsis thaliana OX=3702 GN=At1g33590 PE=4 SV=1	1						1							1
LSGTLPANIGALSQLEAFSLEGNR		43.21	0	A0A1P8AWX3_ARATH	175	198	At1g33590	tr|A0A1P8AWX3|A0A1P8AWX3_ARATH Leucine-rich repeat (LRR) family protein OS=Arabidopsis thaliana OX=3702 GN=At1g33590 PE=4 SV=1	1
LGNNLLTGTIPLGVANLK		60.58	0	A0A1P8AWX3_ARATH	218	235	At1g33590	tr|A0A1P8AWX3|A0A1P8AWX3_ARATH Leucine-rich repeat (LRR) family protein OS=Arabidopsis thaliana OX=3702 GN=At1g33590 PE=4 SV=1	1		1								1	1		1
LMSYLNLGGNR		55.58	0	A0A1P8AWX3_ARATH	236	246	At1g33590	tr|A0A1P8AWX3|A0A1P8AWX3_ARATH Leucine-rich repeat (LRR) family protein OS=Arabidopsis thaliana OX=3702 GN=At1g33590 PE=4 SV=1	1		1			1	1	1	1	1				1
LTGTIPDIFK		57.12	0	A0A1P8AWX3_ARATH	247	256	At1g33590	tr|A0A1P8AWX3|A0A1P8AWX3_ARATH Leucine-rich repeat (LRR) family protein OS=Arabidopsis thaliana OX=3702 GN=At1g33590 PE=4 SV=1	1	1			1	1	1	2	1	1		1				1
LSGTIPNFLSNFK		41.76	0	A0A1P8AWX3_ARATH	296	308	At1g33590	tr|A0A1P8AWX3|A0A1P8AWX3_ARATH Leucine-rich repeat (LRR) family protein OS=Arabidopsis thaliana OX=3702 GN=At1g33590 PE=4 SV=1	1		1		1		1							1
ALDTLDLSK		48.31	0	A0A1P8AWX3_ARATH	309	317	At1g33590	tr|A0A1P8AWX3|A0A1P8AWX3_ARATH Leucine-rich repeat (LRR) family protein OS=Arabidopsis thaliana OX=3702 GN=At1g33590 PE=4 SV=1		1	1		1	2	1	1			1	1	1	1		1
GIESLDLSYNQFHLNTIPK		27.02	0	A0A1P8AWX3_ARATH	355	373	At1g33590	tr|A0A1P8AWX3|A0A1P8AWX3_ARATH Leucine-rich repeat (LRR) family protein OS=Arabidopsis thaliana OX=3702 GN=At1g33590 PE=4 SV=1	1
WVTSSPIIFSLK		81.31	0	A0A1P8AWX3_ARATH	374	385	At1g33590	tr|A0A1P8AWX3|A0A1P8AWX3_ARATH Leucine-rich repeat (LRR) family protein OS=Arabidopsis thaliana OX=3702 GN=At1g33590 PE=4 SV=1	1		1		1	1	1	1	1	1	1		1	1
TLTTLDISR		43.33	0	A0A1P8AWX3_ARATH	452	460	At1g33590	tr|A0A1P8AWX3|A0A1P8AWX3_ARATH Leucine-rich repeat (LRR) family protein OS=Arabidopsis thaliana OX=3702 GN=At1g33590 PE=4 SV=1											1			1	1	1		1		1
VPAMVAGLK		27.28	0	A0A1P8AWX3_ARATH	467	475	At1g33590	tr|A0A1P8AWX3|A0A1P8AWX3_ARATH Leucine-rich repeat (LRR) family protein OS=Arabidopsis thaliana OX=3702 GN=At1g33590 PE=4 SV=1																1
VPAMVAGLK	Oxidation (M4)	34.8	0	A0A1P8AWX3_ARATH	467	475	At1g33590	tr|A0A1P8AWX3|A0A1P8AWX3_ARATH Leucine-rich repeat (LRR) family protein OS=Arabidopsis thaliana OX=3702 GN=At1g33590 PE=4 SV=1			1		1					1	1
ISDGEIEFAQR		28.46	0	A0A1P8AX63_ARATH	119	129	At2g03780	tr|A0A1P8AX63|A0A1P8AX63_ARATH Translin family protein OS=Arabidopsis thaliana OX=3702 GN=At2g03780 PE=4 SV=1											1
SLLPSGPPVFR		26.94	0	A0A1P8AXX8_ARATH	206	216	At2g34310	tr|A0A1P8AXX8|A0A1P8AXX8_ARATH Uncharacterized protein OS=Arabidopsis thaliana OX=3702 GN=At2g34310 PE=1 SV=1			1									1
TVLFYQLR		27.96	0	A0A1P8AY88_ARATH	79	86	MSF3.15	tr|A0A1P8AY88|A0A1P8AY88_ARATH P-loop containing nucleoside triphosphate hydrolases superfamily protein OS=Arabidopsis thaliana OX=3702 GN=MSF3.15 PE=4 SV=1	1		1											1
GAPFGNVVSFSDGLPEK		29.08	0	A0A1P8AZ49_ARATH	67	83	At2g04690	tr|A0A1P8AZ49|A0A1P8AZ49_ARATH Pyridoxamine 5'-phosphate oxidase family protein OS=Arabidopsis thaliana OX=3702 GN=At2g04690 PE=4 SV=1			1
ASLAISESPLGTCTR	Carbamidomethyl (C13)	30.86	0	A0A1P8AZ49_ARATH	108	122	At2g04690	tr|A0A1P8AZ49|A0A1P8AZ49_ARATH Pyridoxamine 5'-phosphate oxidase family protein OS=Arabidopsis thaliana OX=3702 GN=At2g04690 PE=4 SV=1									1	1
ISQLEPGFK		48.22	0	A0A1P8AZM5_ARATH	37	45	At2g32520	tr|A0A1P8AZM5|A0A1P8AZM5_ARATH Alpha/beta-Hydrolases superfamily protein OS=Arabidopsis thaliana OX=3702 GN=At2g32520 PE=4 SV=1	1		1
SKHELPFETR		31.62	1	A0A1P8AZZ1_ARATH	40	49	At2g24280	tr|A0A1P8AZZ1|A0A1P8AZZ1_ARATH Alpha/beta-Hydrolases superfamily protein OS=Arabidopsis thaliana OX=3702 GN=At2g24280 PE=4 SV=1					1	1	1			1						1
FYGESTPFGK		56.4	0	A0A1P8AZZ1_ARATH	123	132	At2g24280	tr|A0A1P8AZZ1|A0A1P8AZZ1_ARATH Alpha/beta-Hydrolases superfamily protein OS=Arabidopsis thaliana OX=3702 GN=At2g24280 PE=4 SV=1	1							1	1	1
SWEELEAVSTMK	Oxidation (M11)	37.81	0	A0A1P8AZZ1_ARATH	238	249	At2g24280	tr|A0A1P8AZZ1|A0A1P8AZZ1_ARATH Alpha/beta-Hydrolases superfamily protein OS=Arabidopsis thaliana OX=3702 GN=At2g24280 PE=4 SV=1			1
IIDGFPR		31.27	0	A0A1P8AZZ1_ARATH	308	314	At2g24280	tr|A0A1P8AZZ1|A0A1P8AZZ1_ARATH Alpha/beta-Hydrolases superfamily protein OS=Arabidopsis thaliana OX=3702 GN=At2g24280 PE=4 SV=1								1
GGFALPTFTHR		52.62	0	A0A1P8B068_ARATH	80	90	At2g28790	tr|A0A1P8B068|A0A1P8B068_ARATH Pathogenesis-related thaumatin superfamily protein OS=Arabidopsis thaliana OX=3702 GN=At2g28790 PE=4 SV=1	2	1	1	2	3	2	2	1	1	3	1	1		1		1		1		1
SFNVPTTHWSGR		66.03	0	A0A1P8B068_ARATH	91	102	At2g28790	tr|A0A1P8B068|A0A1P8B068_ARATH Pathogenesis-related thaumatin superfamily protein OS=Arabidopsis thaliana OX=3702 GN=At2g28790 PE=4 SV=1	1		1		1	2	2	2	2	1	1	1		1	1	1	1	1	1	1
FSCLTGDCGNR	Carbamidomethyl (C3); Carbamidomethyl (C8)	74.34	0	A0A1P8B068_ARATH	116	126	At2g28790	tr|A0A1P8B068|A0A1P8B068_ARATH Pathogenesis-related thaumatin superfamily protein OS=Arabidopsis thaliana OX=3702 GN=At2g28790 PE=4 SV=1	1	1	1			1	1	1	1	1	1	1		1		1			1	1
SGCEAFHTDELCCR	Carbamidomethyl (C3); Carbamidomethyl (C12); Carbamidomethyl (C13)	78.32	0	A0A1P8B068_ARATH	210	223	At2g28790	tr|A0A1P8B068|A0A1P8B068_ARATH Pathogenesis-related thaumatin superfamily protein OS=Arabidopsis thaliana OX=3702 GN=At2g28790 PE=4 SV=1	1	1	1		1	1	1	2	2	2	1					1
ASSHSLFFK		42.27	0	A0A1P8B068_ARATH	234	242	At2g28790	tr|A0A1P8B068|A0A1P8B068_ARATH Pathogenesis-related thaumatin superfamily protein OS=Arabidopsis thaliana OX=3702 GN=At2g28790 PE=4 SV=1							1			1
HACPSSFTFAHDSPSLMHDCASPR	Carbamidomethyl (C3); Carbamidomethyl (C20)	86.58	0	A0A1P8B068_ARATH	243	266	At2g28790	tr|A0A1P8B068|A0A1P8B068_ARATH Pathogenesis-related thaumatin superfamily protein OS=Arabidopsis thaliana OX=3702 GN=At2g28790 PE=4 SV=1		1	1			1	2	1
HACPSSFTFAHDSPSLMHDCASPR	Carbamidomethyl (C3); Oxidation (M17); Carbamidomethyl (C20)	58.75	0	A0A1P8B068_ARATH	243	266	At2g28790	tr|A0A1P8B068|A0A1P8B068_ARATH Pathogenesis-related thaumatin superfamily protein OS=Arabidopsis thaliana OX=3702 GN=At2g28790 PE=4 SV=1	1	1	1			1			1
ELKVIFCH	Carbamidomethyl (C7)	40.73	1	A0A1P8B068_ARATH	267	274	At2g28790	tr|A0A1P8B068|A0A1P8B068_ARATH Pathogenesis-related thaumatin superfamily protein OS=Arabidopsis thaliana OX=3702 GN=At2g28790 PE=4 SV=1						1				1
IAFYSIYYNTR		49.86	0	A0A1P8B0S6_ARATH	265	275	At2g34510	tr|A0A1P8B0S6|A0A1P8B0S6_ARATH Uncharacterized protein OS=Arabidopsis thaliana OX=3702 GN=At2g34510 PE=4 SV=1			1
AFGILAGLASDR		68.03	0	A0A1P8B299_ARATH	64	75	At2g16660	tr|A0A1P8B299|A0A1P8B299_ARATH Major facilitator superfamily protein OS=Arabidopsis thaliana OX=3702 GN=At2g16660 PE=4 SV=1	1						1	1		1
SLNYGEQDDLEGR		43.95	0	A0A1P8B299_ARATH	266	278	At2g16660	tr|A0A1P8B299|A0A1P8B299_ARATH Major facilitator superfamily protein OS=Arabidopsis thaliana OX=3702 GN=At2g16660 PE=4 SV=1							1
VLVSTNLYDVR		54.96	0	A0A1P8B4G8_ARATH	35	45	At4g14930	tr|A0A1P8B4G8|A0A1P8B4G8_ARATH Survival protein SurE-like phosphatase/nucleotidase OS=Arabidopsis thaliana OX=3702 GN=At4g14930 PE=1 SV=1			1											1
AILDVLEK		41.51	0	A0A1P8B4Q9_ARATH	110	117	At4g18740	tr|A0A1P8B4Q9|A0A1P8B4Q9_ARATH Rho termination factor OS=Arabidopsis thaliana OX=3702 GN=At4g18740 PE=4 SV=1															1				1	1
LYTEDWIGLK		47.28	0	A0A1P8B5G7_ARATH	191	200	At4g17480	tr|A0A1P8B5G7|A0A1P8B5G7_ARATH Alpha/beta-Hydrolases superfamily protein OS=Arabidopsis thaliana OX=3702 GN=At4g17480 PE=4 SV=1	1										1
EVDLGGQSATVPATK		30.49	0	A0A1P8B5P4_ARATH	605	619	EMB140	tr|A0A1P8B5P4|A0A1P8B5P4_ARATH EMBRYO DEFECTIVE 140 OS=Arabidopsis thaliana OX=3702 GN=EMB140 PE=1 SV=1													1
ALQAPSSWYGLISAR		46.09	0	A0A1P8B6P8_ARATH	63	77	At4g18253	tr|A0A1P8B6P8|A0A1P8B6P8_ARATH Receptor Serine/Threonine kinase-like protein OS=Arabidopsis thaliana OX=3702 GN=At4g18253 PE=4 SV=1							1
AATAYIFVDNAAYR		36.76	0	A0A1P8B6Q8_ARATH	139	152	At4g24350	tr|A0A1P8B6Q8|A0A1P8B6Q8_ARATH Phosphorylase superfamily protein OS=Arabidopsis thaliana OX=3702 GN=At4g24350 PE=4 SV=1						1	1				1
AVLEFIR		26.82	0	A0A1P8B6Q8_ARATH	214	220	At4g24350	tr|A0A1P8B6Q8|A0A1P8B6Q8_ARATH Phosphorylase superfamily protein OS=Arabidopsis thaliana OX=3702 GN=At4g24350 PE=4 SV=1																	1
GIGLEFVR		35.32	0	A0A1P8B7H4_ARATH	74	81	At4g20750	tr|A0A1P8B7H4|A0A1P8B7H4_ARATH NAD(P)-binding Rossmann-fold superfamily protein OS=Arabidopsis thaliana OX=3702 GN=At4g20750 PE=3 SV=1	1		1							1	1	1	1	1
AIPIPGSTNTDYR		51.41	0	A0A1P8B956_ARATH	270	282	At4g12290	tr|A0A1P8B956|A0A1P8B956_ARATH Amine oxidase OS=Arabidopsis thaliana OX=3702 GN=At4g12290 PE=3 SV=1	1						1
LSLYDPSEFHVINSGK		64.54	0	A0A1P8B956_ARATH	585	600	At4g12290	tr|A0A1P8B956|A0A1P8B956_ARATH Amine oxidase OS=Arabidopsis thaliana OX=3702 GN=At4g12290 PE=3 SV=1	1		1					1	1
DLIILDLR		29.08	0	A0A1P8B9I9_ARATH	491	498	MFC19.17	tr|A0A1P8B9I9|A0A1P8B9I9_ARATH RNI-like superfamily protein OS=Arabidopsis thaliana OX=3702 GN=MFC19.17 PE=1 SV=1							1
VLGIDGLRVIDGSTFLK		25.18	1	A0A1P8B9V5_ARATH	504	520	MSG15.1	tr|A0A1P8B9V5|A0A1P8B9V5_ARATH Glucose-methanol-choline (GMC) oxidoreductase family protein OS=Arabidopsis thaliana OX=3702 GN=MSG15.1 PE=4 SV=1										1
VIETDTQPSDLCTR	Carbamidomethyl (C12)	78.82	0	A0A1P8BAU8_ARATH	325	338	MRO11.7	tr|A0A1P8BAU8|A0A1P8BAU8_ARATH GPI-anchored adhesin-like protein OS=Arabidopsis thaliana OX=3702 GN=MRO11.7 PE=1 SV=1											1			1
AAVESEMEVLSR		37.64	0	A0A1P8BAU8_ARATH	591	602	MRO11.7	tr|A0A1P8BAU8|A0A1P8BAU8_ARATH GPI-anchored adhesin-like protein OS=Arabidopsis thaliana OX=3702 GN=MRO11.7 PE=1 SV=1														1
AAVESEMEVLSR	Oxidation (M7)	64.25	0	A0A1P8BAU8_ARATH	591	602	MRO11.7	tr|A0A1P8BAU8|A0A1P8BAU8_ARATH GPI-anchored adhesin-like protein OS=Arabidopsis thaliana OX=3702 GN=MRO11.7 PE=1 SV=1	1		1		1						1			1
GAAADVEQGTVQVSDK		62.36	0	A0A1P8BAU8_ARATH	786	801	MRO11.7	tr|A0A1P8BAU8|A0A1P8BAU8_ARATH GPI-anchored adhesin-like protein OS=Arabidopsis thaliana OX=3702 GN=MRO11.7 PE=1 SV=1	1
SIESSDLNFTR		69.8	0	A0A1P8BB34_ARATH	64	74	At5g36230	tr|A0A1P8BB34|A0A1P8BB34_ARATH ARM repeat superfamily protein OS=Arabidopsis thaliana OX=3702 GN=At5g36230 PE=4 SV=1	1													1
VTEESNVDEVIESVK		53.99	0	A0A1P8BB34_ARATH	277	291	At5g36230	tr|A0A1P8BB34|A0A1P8BB34_ARATH ARM repeat superfamily protein OS=Arabidopsis thaliana OX=3702 GN=At5g36230 PE=4 SV=1	1													1
ELFIKLEVYR		26.06	1	A0A1P8BDD2_ARATH	188	197	LOG6	tr|A0A1P8BDD2|A0A1P8BDD2_ARATH Cytokinin riboside 5'-monophosphate phosphoribohydrolase OS=Arabidopsis thaliana OX=3702 GN=LOG6 PE=3 SV=1						1
VIVGADSLSTELK		49.51	0	A0A1P8BDF7_ARATH	130	142	At5g66530	tr|A0A1P8BDF7|A0A1P8BDF7_ARATH Glucose-6-phosphate 1-epimerase OS=Arabidopsis thaliana OX=3702 GN=At5g66530 PE=3 SV=1									1
AGVDDLLGILK		54.77	0	A0A1P8BDX9_ARATH	724	734	At5g47690	tr|A0A1P8BDX9|A0A1P8BDX9_ARATH Binding protein OS=Arabidopsis thaliana OX=3702 GN=At5g47690 PE=1 SV=1	1													1
SLYTITAVPFTEVR		65.58	0	A0A1P8BE11_ARATH	107	120	At5g52580	tr|A0A1P8BE11|A0A1P8BE11_ARATH RabGAP/TBC domain-containing protein OS=Arabidopsis thaliana OX=3702 GN=At5g52580 PE=1 SV=1			1			1	1	1		1
LFVPGAATIYSAR		53.25	0	A0A1P8BEU1_ARATH	164	176	At5g27390	tr|A0A1P8BEU1|A0A1P8BEU1_ARATH Tagatose-6-phosphate ketose/aldose isomerase, putative (Mog1/PsbP/DUF1795-like photosystem II reaction center PsbP family protein) OS=Arabidopsis thaliana OX=3702 GN=At5g27390 PE=4 SV=1										2
DDEILLR		25.76	0	A0A1P8BEZ2_ARATH	184	190	MNB8.7	tr|A0A1P8BEZ2|A0A1P8BEZ2_ARATH Calcium-transporting ATPase OS=Arabidopsis thaliana OX=3702 GN=MNB8.7 PE=4 SV=1												1
LDAGGILSHSIELEAK		55.27	0	A0A1P8BF69_ARATH	92	107	MUA22.2	tr|A0A1P8BF69|A0A1P8BF69_ARATH Translocon-associated protein beta (TRAPB) family protein OS=Arabidopsis thaliana OX=3702 GN=MUA22.2 PE=4 SV=1	1		1								1
GVFYGAPAVVTFR		87.52	0	A0A1P8BF69_ARATH	110	122	MUA22.2	tr|A0A1P8BF69|A0A1P8BF69_ARATH Translocon-associated protein beta (TRAPB) family protein OS=Arabidopsis thaliana OX=3702 GN=MUA22.2 PE=4 SV=1	1		2			2		1	1	1	1	2
ELSNAVDFLR		41.21	0	A0A1P8BF80_ARATH	611	620	MPO12.6	tr|A0A1P8BF80|A0A1P8BF80_ARATH Tudor/PWWP/MBT superfamily protein OS=Arabidopsis thaliana OX=3702 GN=MPO12.6 PE=4 SV=1			1				1
IGQMVQIER		42.59	0	A0A1P8BG25_ARATH	128	136	At5g20950	tr|A0A1P8BG25|A0A1P8BG25_ARATH Glycosyl hydrolase family protein OS=Arabidopsis thaliana OX=3702 GN=At5g20950 PE=1 SV=1		1			1		1	1	1							1
IGQMVQIER	Oxidation (M4)	47.42	0	A0A1P8BG25_ARATH	128	136	At5g20950	tr|A0A1P8BG25|A0A1P8BG25_ARATH Glycosyl hydrolase family protein OS=Arabidopsis thaliana OX=3702 GN=At5g20950 PE=1 SV=1		2	1		2		1			1	1
YFIGSVLSGGGSVPSEK		143.15	0	A0A1P8BG25_ARATH	147	163	At5g20950	tr|A0A1P8BG25|A0A1P8BG25_ARATH Glycosyl hydrolase family protein OS=Arabidopsis thaliana OX=3702 GN=At5g20950 PE=1 SV=1	1	1	1		1	1	1	1	1	1	1			1		1
ATPETWVNMVNEIQK		74.66	0	A0A1P8BG25_ARATH	164	178	At5g20950	tr|A0A1P8BG25|A0A1P8BG25_ARATH Glycosyl hydrolase family protein OS=Arabidopsis thaliana OX=3702 GN=At5g20950 PE=1 SV=1	2		2		1		1				1	1		1		1
ATPETWVNMVNEIQK	Oxidation (M9)	63.53	0	A0A1P8BG25_ARATH	164	178	At5g20950	tr|A0A1P8BG25|A0A1P8BG25_ARATH Glycosyl hydrolase family protein OS=Arabidopsis thaliana OX=3702 GN=At5g20950 PE=1 SV=1	1					1	1	1	2	1	1	1				1
IGAATALEVR		73.11	0	A0A1P8BG25_ARATH	226	235	At5g20950	tr|A0A1P8BG25|A0A1P8BG25_ARATH Glycosyl hydrolase family protein OS=Arabidopsis thaliana OX=3702 GN=At5g20950 PE=1 SV=1		1							1	1
ATGIPYAFAPCIAVCR	Carbamidomethyl (C11); Carbamidomethyl (C15)	46.2	0	A0A1P8BG25_ARATH	236	251	At5g20950	tr|A0A1P8BG25|A0A1P8BG25_ARATH Glycosyl hydrolase family protein OS=Arabidopsis thaliana OX=3702 GN=At5g20950 PE=1 SV=1	1		1			1	1					1
CYESYSEDYR	Carbamidomethyl (C1)	40.88	0	A0A1P8BG25_ARATH	258	267	At5g20950	tr|A0A1P8BG25|A0A1P8BG25_ARATH Glycosyl hydrolase family protein OS=Arabidopsis thaliana OX=3702 GN=At5g20950 PE=1 SV=1	1		1			1	1	1		1			1	1		1
IVQQMTEIIPGLQGDLPTK		76.53	0	A0A1P8BG25_ARATH	268	286	At5g20950	tr|A0A1P8BG25|A0A1P8BG25_ARATH Glycosyl hydrolase family protein OS=Arabidopsis thaliana OX=3702 GN=At5g20950 PE=1 SV=1	2		1		1		1	1			1
IVQQMTEIIPGLQGDLPTK	Oxidation (M5)	49.43	0	A0A1P8BG25_ARATH	268	286	At5g20950	tr|A0A1P8BG25|A0A1P8BG25_ARATH Glycosyl hydrolase family protein OS=Arabidopsis thaliana OX=3702 GN=At5g20950 PE=1 SV=1	1							1
IVQQMTEIIPGLQGDLPTKR		64.62	1	A0A1P8BG25_ARATH	268	287	At5g20950	tr|A0A1P8BG25|A0A1P8BG25_ARATH Glycosyl hydrolase family protein OS=Arabidopsis thaliana OX=3702 GN=At5g20950 PE=1 SV=1	1						1
KGVPFVGGK		32.17	1	A0A1P8BG25_ARATH	288	296	At5g20950	tr|A0A1P8BG25|A0A1P8BG25_ARATH Glycosyl hydrolase family protein OS=Arabidopsis thaliana OX=3702 GN=At5g20950 PE=1 SV=1					1
HFVGDGGTVR		27.31	0	A0A1P8BG25_ARATH	305	314	At5g20950	tr|A0A1P8BG25|A0A1P8BG25_ARATH Glycosyl hydrolase family protein OS=Arabidopsis thaliana OX=3702 GN=At5g20950 PE=1 SV=1																	1
GLFGIHMPGYYNAVNK		28	0	A0A1P8BG25_ARATH	327	342	At5g20950	tr|A0A1P8BG25|A0A1P8BG25_ARATH Glycosyl hydrolase family protein OS=Arabidopsis thaliana OX=3702 GN=At5g20950 PE=1 SV=1	1
ELVTGFLK		58.03	0	A0A1P8BG25_ARATH	364	371	At5g20950	tr|A0A1P8BG25|A0A1P8BG25_ARATH Glycosyl hydrolase family protein OS=Arabidopsis thaliana OX=3702 GN=At5g20950 PE=1 SV=1	1	1	1		1		1	1	1	1	1	1		1		1			1
FRGFVISDWQGIDR		32.74	1	A0A1P8BG25_ARATH	376	389	At5g20950	tr|A0A1P8BG25|A0A1P8BG25_ARATH Glycosyl hydrolase family protein OS=Arabidopsis thaliana OX=3702 GN=At5g20950 PE=1 SV=1	1
GFVISDWQGIDR		75.26	0	A0A1P8BG25_ARATH	378	389	At5g20950	tr|A0A1P8BG25|A0A1P8BG25_ARATH Glycosyl hydrolase family protein OS=Arabidopsis thaliana OX=3702 GN=At5g20950 PE=1 SV=1	1									1				1
NTVAPTTQVVYSQNPDANFVK		124.41	0	A0A1P8BG25_ARATH	551	571	At5g20950	tr|A0A1P8BG25|A0A1P8BG25_ARATH Glycosyl hydrolase family protein OS=Arabidopsis thaliana OX=3702 GN=At5g20950 PE=1 SV=1	1	1	2		1	1	2	1	1		1	2	1	2		1	1	1
QLPMNVGDR		34.07	0	A0A1P8BG25_ARATH	675	683	At5g20950	tr|A0A1P8BG25|A0A1P8BG25_ARATH Glycosyl hydrolase family protein OS=Arabidopsis thaliana OX=3702 GN=At5g20950 PE=1 SV=1	1						1
HYDPLYPFGFGLTTKPYK		35.48	1	A0A1P8BG25_ARATH	684	701	At5g20950	tr|A0A1P8BG25|A0A1P8BG25_ARATH Glycosyl hydrolase family protein OS=Arabidopsis thaliana OX=3702 GN=At5g20950 PE=1 SV=1	1
AGVNLLLAK		29.43	0	A0A1P8BG53_ARATH	182	190	MWD22.17	tr|A0A1P8BG53|A0A1P8BG53_ARATH Ubiquinol-cytochrome C chaperone family protein OS=Arabidopsis thaliana OX=3702 GN=MWD22.17 PE=4 SV=1	1
ISAQTLLEAVSR		67.04	0	A0A1P8BGI7_ARATH	151	162	At5g17530	tr|A0A1P8BGI7|A0A1P8BGI7_ARATH Phosphoglucosamine mutase family protein OS=Arabidopsis thaliana OX=3702 GN=At5g17530 PE=4 SV=1	1									1	1			1		1
FLCIKAK	Carbamidomethyl (C3)	29.27	1	A0A1P8BHG8_ARATH	180	186	VPS2.2	tr|A0A1P8BHG8|A0A1P8BHG8_ARATH SNF7 family protein OS=Arabidopsis thaliana OX=3702 GN=VPS2.2 PE=4 SV=1																1
QSGEAGAAFVNSGGNR		75.96	0	A0A1R7T377_ARATH	102	117	At5g27560	tr|A0A1R7T377|A0A1R7T377_ARATH DUF1995 domain protein, putative (DUF1995) OS=Arabidopsis thaliana OX=3702 GN=At5g27560 PE=4 SV=1														1
TLIPDDEFTLAK		65.42	0	A0A219HZL6_ARATH	82	93	APE1	tr|A0A219HZL6|A0A219HZL6_ARATH Acclimation of photosynthesis to environment OS=Arabidopsis thaliana OX=3702 GN=APE1 PE=1 SV=1	1								1	1	1	1		1		1
YAELKPVPCLSYSDAVK	Carbamidomethyl (C9)	67.61	1	A0A219HZL6_ARATH	144	160	APE1	tr|A0A219HZL6|A0A219HZL6_ARATH Acclimation of photosynthesis to environment OS=Arabidopsis thaliana OX=3702 GN=APE1 PE=1 SV=1											1			1
IFQYGLGGGIPR		54.68	0	A0A219HZL6_ARATH	195	206	APE1	tr|A0A219HZL6|A0A219HZL6_ARATH Acclimation of photosynthesis to environment OS=Arabidopsis thaliana OX=3702 GN=APE1 PE=1 SV=1		1	1				1					1		1		1				1
SAPILQLIR		25.41	0	A0A219HZL6_ARATH	208	216	APE1	tr|A0A219HZL6|A0A219HZL6_ARATH Acclimation of photosynthesis to environment OS=Arabidopsis thaliana OX=3702 GN=APE1 PE=1 SV=1														1
ALVGGVGDVPANQNSGEVESLAR	Acetyl (Protein N-term)	103.37	0	A0A2H1ZEH9_ARATH	2	24	CYSB	tr|A0A2H1ZEH9|A0A2H1ZEH9_ARATH Cysteine proteinase inhibitor OS=Arabidopsis thaliana OX=3702 GN=CYSB PE=1 SV=1	2	1	1		1		1		1	1		1		1
RFEVVYNLLSTR		38.25	1	A0A2P2CLF6_ARATH	70	81	nad9	tr|A0A2P2CLF6|A0A2P2CLF6_ARATH NADH dehydrogenase subunit 9 OS=Arabidopsis thaliana OX=3702 GN=nad9 PE=3 SV=1			1
FEVVYNLLSTR		68.44	0	A0A2P2CLF6_ARATH	71	81	nad9	tr|A0A2P2CLF6|A0A2P2CLF6_ARATH NADH dehydrogenase subunit 9 OS=Arabidopsis thaliana OX=3702 GN=nad9 PE=3 SV=1		1			1			1	1	1	1	1		1		1
ILTDYGFEGHPLRK		50	1	A0A2P2CLF6_ARATH	132	145	nad9	tr|A0A2P2CLF6|A0A2P2CLF6_ARATH NADH dehydrogenase subunit 9 OS=Arabidopsis thaliana OX=3702 GN=nad9 PE=3 SV=1		1					1	1	1	1
DFPLSGYVEVR		69.52	0	A0A2P2CLF6_ARATH	146	156	nad9	tr|A0A2P2CLF6|A0A2P2CLF6_ARATH NADH dehydrogenase subunit 9 OS=Arabidopsis thaliana OX=3702 GN=nad9 PE=3 SV=1		1					1	2	1				1	1
VVSEPIEMTQEFR		103.72	0	A0A2P2CLF6_ARATH	164	176	nad9	tr|A0A2P2CLF6|A0A2P2CLF6_ARATH NADH dehydrogenase subunit 9 OS=Arabidopsis thaliana OX=3702 GN=nad9 PE=3 SV=1							1			1
VVSEPIEMTQEFR	Oxidation (M8)	87.78	0	A0A2P2CLF6_ARATH	164	176	nad9	tr|A0A2P2CLF6|A0A2P2CLF6_ARATH NADH dehydrogenase subunit 9 OS=Arabidopsis thaliana OX=3702 GN=nad9 PE=3 SV=1	2	1	1	1	1	1	3	2	2	2	2	1	2	1				1
YFDFASPWEQR		70.98	0	A0A2P2CLF6_ARATH	177	187	nad9	tr|A0A2P2CLF6|A0A2P2CLF6_ARATH NADH dehydrogenase subunit 9 OS=Arabidopsis thaliana OX=3702 GN=nad9 PE=3 SV=1	1	1	1	1	1	1	1	1	1	1	1	1	1	1		1
YFDFASPWEQRSDG		54.35	1	A0A2P2CLF6_ARATH	177	190	nad9	tr|A0A2P2CLF6|A0A2P2CLF6_ARATH NADH dehydrogenase subunit 9 OS=Arabidopsis thaliana OX=3702 GN=nad9 PE=3 SV=1					1		1		1
IQAIQEELQQFPNPNEVVLLESNEQQR		76.32	0	A0A2P2CLH9_ARATH	65	91	atp4	tr|A0A2P2CLH9|A0A2P2CLH9_ARATH ATPase subunit 4 OS=Arabidopsis thaliana OX=3702 GN=atp4 PE=4 SV=1	2		1		1		1							1
ICGTVVESLPMAR	Carbamidomethyl (C2)	49.14	0	A0A2P2CLH9_ARATH	99	111	atp4	tr|A0A2P2CLH9|A0A2P2CLH9_ARATH ATPase subunit 4 OS=Arabidopsis thaliana OX=3702 GN=atp4 PE=4 SV=1										1
TVQALLCR	Carbamidomethyl (C7)	25.7	0	A0A2P2CLH9_ARATH	119	126	atp4	tr|A0A2P2CLH9|A0A2P2CLH9_ARATH ATPase subunit 4 OS=Arabidopsis thaliana OX=3702 GN=atp4 PE=4 SV=1		1														1
LATLTNAISSR		84.48	0	A0A2P2CLH9_ARATH	132	142	atp4	tr|A0A2P2CLH9|A0A2P2CLH9_ARATH ATPase subunit 4 OS=Arabidopsis thaliana OX=3702 GN=atp4 PE=4 SV=1							1
FYTLVGK		28.49	0	A0A2P2CLH9_ARATH	154	160	atp4	tr|A0A2P2CLH9|A0A2P2CLH9_ARATH ATPase subunit 4 OS=Arabidopsis thaliana OX=3702 GN=atp4 PE=4 SV=1										1
QFAYSCISK	Carbamidomethyl (C6)	42.8	0	A0A2P2CLH9_ARATH	161	169	atp4	tr|A0A2P2CLH9|A0A2P2CLH9_ARATH ATPase subunit 4 OS=Arabidopsis thaliana OX=3702 GN=atp4 PE=4 SV=1	1						2	2		1
ESLVVLR		68.4	0	A0A2P2CLH9_ARATH	178	184	atp4	tr|A0A2P2CLH9|A0A2P2CLH9_ARATH ATPase subunit 4 OS=Arabidopsis thaliana OX=3702 GN=atp4 PE=4 SV=1			1		1	1	1	1		1	1			2		1			1	1
VIQFLESPEYNMFTR	Oxidation (M12)	41.85	0	A1L4Y1_ARATH	219	233	At3g10350	tr|A1L4Y1|A1L4Y1_ARATH At3g10350 OS=Arabidopsis thaliana OX=3702 GN=At3g10350 PE=1 SV=1	1		1		1							1		2
IVFDTAPTGHTLR		31.51	0	A1L4Y1_ARATH	234	246	At3g10350	tr|A1L4Y1|A1L4Y1_ARATH At3g10350 OS=Arabidopsis thaliana OX=3702 GN=At3g10350 PE=1 SV=1	1
FLGDIIWK		43.62	0	A1L4Y1_ARATH	404	411	At3g10350	tr|A1L4Y1|A1L4Y1_ARATH At3g10350 OS=Arabidopsis thaliana OX=3702 GN=At3g10350 PE=1 SV=1	1		1								1
AADVVSTIVQNNPR		57.48	0	A8MQ87_ARATH	83	96	Fes1A	tr|A8MQ87|A8MQ87_ARATH Fes1A OS=Arabidopsis thaliana OX=3702 GN=Fes1A PE=4 SV=1			1
TQALGAISSLIR		49.27	0	A8MQ87_ARATH	124	135	Fes1A	tr|A8MQ87|A8MQ87_ARATH Fes1A OS=Arabidopsis thaliana OX=3702 GN=Fes1A PE=4 SV=1	1		1				1	1	1		1
WAVEFSDQSTVPSSR		25.77	0	A8MQD8_ARATH	14	28	At5g10780	tr|A8MQD8|A8MQD8_ARATH ER membrane protein complex subunit-like protein OS=Arabidopsis thaliana OX=3702 GN=At5g10780 PE=4 SV=1			1
LFVDGLTIGK		41.22	0	A8MQF3_ARATH	190	199	At2g21385	tr|A8MQF3|A8MQF3_ARATH Uncharacterized protein OS=Arabidopsis thaliana OX=3702 GN=At2g21385 PE=4 SV=1	1													1
ILTEYLK		26.7	0	A8MQF3_ARATH	231	237	At2g21385	tr|A8MQF3|A8MQF3_ARATH Uncharacterized protein OS=Arabidopsis thaliana OX=3702 GN=At2g21385 PE=4 SV=1			1											1
DFPVLSLK		31.27	0	A8MQF6_ARATH	49	56	MSF3.7	tr|A8MQF6|A8MQF6_ARATH Transmembrane protein OS=Arabidopsis thaliana OX=3702 GN=MSF3.7 PE=4 SV=1							1		1
TTSPLILFPR		45.75	0	A8MQG9_ARATH	169	178	At1g73650	tr|A8MQG9|A8MQG9_ARATH 3-oxo-5-alpha-steroid 4-dehydrogenase (DUF1295) OS=Arabidopsis thaliana OX=3702 GN=At1g73650 PE=4 SV=1			1			1	1	1	1											1
GVYGNLPGWFK		63.25	0	A8MQG9_ARATH	179	189	At1g73650	tr|A8MQG9|A8MQG9_ARATH 3-oxo-5-alpha-steroid 4-dehydrogenase (DUF1295) OS=Arabidopsis thaliana OX=3702 GN=At1g73650 PE=4 SV=1			1		2		1	1						1
TVFLFEFPFYSR		60.45	0	A8MQG9_ARATH	190	201	At1g73650	tr|A8MQG9|A8MQG9_ARATH 3-oxo-5-alpha-steroid 4-dehydrogenase (DUF1295) OS=Arabidopsis thaliana OX=3702 GN=At1g73650 PE=4 SV=1			1		1		1	1	1					1
ASAFGLGLVYGNMK	Oxidation (M13)	25.06	0	A8MQH0_ARATH	20	33	At5g15320	tr|A8MQH0|A8MQH0_ARATH ATP synthase E chain OS=Arabidopsis thaliana OX=3702 GN=At5g15320 PE=4 SV=1									1
LPVQPGFNCLL	Carbamidomethyl (C9)	44.05	0	A8MQX6_ARATH	105	115	At4g22513	tr|A8MQX6|A8MQX6_ARATH Bifunctional inhibitor/lipid-transfer protein/seed storage 2S albumin superfamily protein OS=Arabidopsis thaliana OX=3702 GN=At4g22513 PE=4 SV=1	1						1						1
LGDLSQTQIFAK		45.05	0	A8MR07_ARATH	192	203	At3g52990	tr|A8MR07|A8MR07_ARATH Pyruvate kinase OS=Arabidopsis thaliana OX=3702 GN=At3g52990 PE=2 SV=1			1				1	1	2	1	1			1		1
GLYPVETISTVGR		48.75	0	A8MR07_ARATH	300	312	At3g52990	tr|A8MR07|A8MR07_ARATH Pyruvate kinase OS=Arabidopsis thaliana OX=3702 GN=At3g52990 PE=2 SV=1	1		1				1	1	1		1			1		1
YRPTMPVISVVIPR	Oxidation (M5)	31.52	1	A8MR07_ARATH	376	389	At3g52990	tr|A8MR07|A8MR07_ARATH Pyruvate kinase OS=Arabidopsis thaliana OX=3702 GN=At3g52990 PE=2 SV=1									1	1
IMTQPINLIFR		33.3	0	A8MRL6_ARATH	9	19	MSF3.12	tr|A8MRL6|A8MRL6_ARATH Small nuclear ribonucleoprotein E OS=Arabidopsis thaliana OX=3702 GN=MSF3.12 PE=3 SV=1												1
IMTQPINLIFR	Oxidation (M2)	62.91	0	A8MRL6_ARATH	9	19	MSF3.12	tr|A8MRL6|A8MRL6_ARATH Small nuclear ribonucleoprotein E OS=Arabidopsis thaliana OX=3702 GN=MSF3.12 PE=3 SV=1	1	1	1		1	1	1	1	1	1	1	1	1			1		1
IQIWLFEQK		34.75	0	A8MRL6_ARATH	27	35	MSF3.12	tr|A8MRL6|A8MRL6_ARATH Small nuclear ribonucleoprotein E OS=Arabidopsis thaliana OX=3702 GN=MSF3.12 PE=3 SV=1			1									1
FFGNFLDFR		62.21	0	A8MRQ5_ARATH	594	602	At4g22485	tr|A8MRQ5|A8MRQ5_ARATH Bifunctional inhibitor/lipid-transfer protein/seed storage 2S albumin superfamily protein OS=Arabidopsis thaliana OX=3702 GN=At4g22485 PE=4 SV=2							1	1
NLSDAEAAACLCDLVR	Carbamidomethyl (C10); Carbamidomethyl (C12)	31.32	0	A8MRQ5_ARATH	613	628	At4g22485	tr|A8MRQ5|A8MRQ5_ARATH Bifunctional inhibitor/lipid-transfer protein/seed storage 2S albumin superfamily protein OS=Arabidopsis thaliana OX=3702 GN=At4g22485 PE=4 SV=2								1
STLSPNIIILCR	Carbamidomethyl (C11)	65.99	0	A8MRQ5_ARATH	632	643	At4g22485	tr|A8MRQ5|A8MRQ5_ARATH Bifunctional inhibitor/lipid-transfer protein/seed storage 2S albumin superfamily protein OS=Arabidopsis thaliana OX=3702 GN=At4g22485 PE=4 SV=2						1	1		1	1
DVADPEVKDDEVLIR		60.63	1	A8MRW5_ARATH	19	33	At4g21580	tr|A8MRW5|A8MRW5_ARATH Oxidoreductase, zinc-binding dehydrogenase family protein OS=Arabidopsis thaliana OX=3702 GN=At4g21580 PE=4 SV=1		1	1						1					1
VLATALNR		35.45	0	A8MRW5_ARATH	34	41	At4g21580	tr|A8MRW5|A8MRW5_ARATH Oxidoreductase, zinc-binding dehydrogenase family protein OS=Arabidopsis thaliana OX=3702 GN=At4g21580 PE=4 SV=1							1	1		1
VGDQVCALLSGGGYAEK	Carbamidomethyl (C6)	36.97	0	A8MRW5_ARATH	81	97	At4g21580	tr|A8MRW5|A8MRW5_ARATH Oxidoreductase, zinc-binding dehydrogenase family protein OS=Arabidopsis thaliana OX=3702 GN=At4g21580 PE=4 SV=1	1		1
VSVPAGQIFPIPAGISLK		33.89	0	A8MRW5_ARATH	98	115	At4g21580	tr|A8MRW5|A8MRW5_ARATH Oxidoreductase, zinc-binding dehydrogenase family protein OS=Arabidopsis thaliana OX=3702 GN=At4g21580 PE=4 SV=1	1						1
SVLNEEDEYGFEKPK		66.64	1	A8MS48_ARATH	94	108	MTG13.11	tr|A8MS48|A8MS48_ARATH Low-density receptor-like protein OS=Arabidopsis thaliana OX=3702 GN=MTG13.11 PE=4 SV=1	1
IGQLNSAIDNVSSR		107.03	0	A8MS48_ARATH	128	141	MTG13.11	tr|A8MS48|A8MS48_ARATH Low-density receptor-like protein OS=Arabidopsis thaliana OX=3702 GN=MTG13.11 PE=4 SV=1	1	1	1		1		1	1	1	1	1	1		1		1				1
LIAQNVPWTSTPEDIR		90.57	0	A8MS54_ARATH	36	51	At4g09040	tr|A8MS54|A8MS54_ARATH RNA-binding (RRM/RBD/RNP motifs) family protein OS=Arabidopsis thaliana OX=3702 GN=At4g09040 PE=4 SV=1	1	1	1				1				1	1		1		1
GLVFIEMASPEEAATALK		75.71	0	A8MS54_ARATH	75	92	At4g09040	tr|A8MS54|A8MS54_ARATH RNA-binding (RRM/RBD/RNP motifs) family protein OS=Arabidopsis thaliana OX=3702 GN=At4g09040 PE=4 SV=1	1		1								1	1
GLVFIEMASPEEAATALK	Oxidation (M7)	89.25	0	A8MS54_ARATH	75	92	At4g09040	tr|A8MS54|A8MS54_ARATH RNA-binding (RRM/RBD/RNP motifs) family protein OS=Arabidopsis thaliana OX=3702 GN=At4g09040 PE=4 SV=1	1	1									1		1	1		1
SLESCEYEGR	Carbamidomethyl (C5)	63.6	0	A8MS54_ARATH	93	102	At4g09040	tr|A8MS54|A8MS54_ARATH RNA-binding (RRM/RBD/RNP motifs) family protein OS=Arabidopsis thaliana OX=3702 GN=At4g09040 PE=4 SV=1	1	1									1	1	1	1		1	1	1
SSGYGFVSFK		75.88	0	A8MS54_ARATH	170	179	At4g09040	tr|A8MS54|A8MS54_ARATH RNA-binding (RRM/RBD/RNP motifs) family protein OS=Arabidopsis thaliana OX=3702 GN=At4g09040 PE=4 SV=1	1	1									1	1	1			1
KQAEAALIEFQGK		38.52	1	A8MS54_ARATH	182	194	At4g09040	tr|A8MS54|A8MS54_ARATH RNA-binding (RRM/RBD/RNP motifs) family protein OS=Arabidopsis thaliana OX=3702 GN=At4g09040 PE=4 SV=1												2	1			1
QAEAALIEFQGK		90.54	0	A8MS54_ARATH	183	194	At4g09040	tr|A8MS54|A8MS54_ARATH RNA-binding (RRM/RBD/RNP motifs) family protein OS=Arabidopsis thaliana OX=3702 GN=At4g09040 PE=4 SV=1		1	1								1	1	1	1		1	1
TGLPGLIAEVKK		25.31	1	A8MS79_ARATH	92	103	MIF21.11	tr|A8MS79|A8MS79_ARATH Aldolase-type TIM barrel family protein OS=Arabidopsis thaliana OX=3702 GN=MIF21.11 PE=3 SV=1														1
TIEVEVDKPLGLTLGQK		33.85	1	A8MSF2_ARATH	85	101	ENH1	tr|A8MSF2|A8MSF2_ARATH Rubredoxin family protein OS=Arabidopsis thaliana OX=3702 GN=ENH1 PE=4 SV=1														1
QGGGVVITGVDGGGNAAK		83.62	0	A8MSF2_ARATH	102	119	ENH1	tr|A8MSF2|A8MSF2_ARATH Rubredoxin family protein OS=Arabidopsis thaliana OX=3702 GN=ENH1 PE=4 SV=1	1						1		1		1	2	1			1
TAIQAKPDSVYFVVSR		45.35	1	A8MSF2_ARATH	150	165	ENH1	tr|A8MSF2|A8MSF2_ARATH Rubredoxin family protein OS=Arabidopsis thaliana OX=3702 GN=ENH1 PE=4 SV=1											1			1
QLEQEILDFAEGLR		32.57	0	AAE15_ARATH	131	144	AAE15	sp|Q8W471|AAE15_ARATH Long-chain-fatty-acid--[acyl-carrier-protein] ligase AEE15, chloroplastic OS=Arabidopsis thaliana OX=3702 GN=AAE15 PE=1 SV=1	1				1
FLILLWGEK		40.71	0	AAE15_ARATH	225	233	AAE15	sp|Q8W471|AAE15_ARATH Long-chain-fatty-acid--[acyl-carrier-protein] ligase AEE15, chloroplastic OS=Arabidopsis thaliana OX=3702 GN=AAE15 PE=1 SV=1					1
SSLVTQGMQIPVYSYAEIINQGQESR	Oxidation (M8)	27.91	0	AAE15_ARATH	234	259	AAE15	sp|Q8W471|AAE15_ARATH Long-chain-fatty-acid--[acyl-carrier-protein] ligase AEE15, chloroplastic OS=Arabidopsis thaliana OX=3702 GN=AAE15 PE=1 SV=1	1
FLALTLIK		39.53	0	AAE15_ARATH	395	402	AAE15	sp|Q8W471|AAE15_ARATH Long-chain-fatty-acid--[acyl-carrier-protein] ligase AEE15, chloroplastic OS=Arabidopsis thaliana OX=3702 GN=AAE15 PE=1 SV=1	1		1				1
AKDTIVLSTGENVEPLEIEEAAMR	Oxidation (M23)	45.7	1	AAE15_ARATH	604	627	AAE15	sp|Q8W471|AAE15_ARATH Long-chain-fatty-acid--[acyl-carrier-protein] ligase AEE15, chloroplastic OS=Arabidopsis thaliana OX=3702 GN=AAE15 PE=1 SV=1					1
VIEQIVVIGQDR		62.8	0	AAE15_ARATH	630	641	AAE15	sp|Q8W471|AAE15_ARATH Long-chain-fatty-acid--[acyl-carrier-protein] ligase AEE15, chloroplastic OS=Arabidopsis thaliana OX=3702 GN=AAE15 PE=1 SV=1	1		1		1	1	1	1	1		1			1		1
LGAIIIPNKEEAQR		46.28	1	AAE15_ARATH	644	657	AAE15	sp|Q8W471|AAE15_ARATH Long-chain-fatty-acid--[acyl-carrier-protein] ligase AEE15, chloroplastic OS=Arabidopsis thaliana OX=3702 GN=AAE15 PE=1 SV=1			1			1		1	1					1
YKEEIDQLYS		31.81	1	AAE15_ARATH	718	727	AAE15	sp|Q8W471|AAE15_ARATH Long-chain-fatty-acid--[acyl-carrier-protein] ligase AEE15, chloroplastic OS=Arabidopsis thaliana OX=3702 GN=AAE15 PE=1 SV=1														1
MEQMKPCAANSPPLTPIGFLER	Acetyl (Protein N-term); Oxidation (M1); Oxidation (M4); Carbamidomethyl (C7)	25.14	1	AAE5_ARATH	1	22	AAE5	sp|Q9FFE6|AAE5_ARATH Probable acyl-activating enzyme 5, peroxisomal OS=Arabidopsis thaliana OX=3702 GN=AAE5 PE=1 SV=1										1
VASSLSSIGIGR		47.94	0	AAE5_ARATH	53	64	AAE5	sp|Q9FFE6|AAE5_ARATH Probable acyl-activating enzyme 5, peroxisomal OS=Arabidopsis thaliana OX=3702 GN=AAE5 PE=1 SV=1									2	1
TVGFTEIDVVDPESGR		77.95	0	AAE5_ARATH	365	380	AAE5	sp|Q9FFE6|AAE5_ARATH Probable acyl-activating enzyme 5, peroxisomal OS=Arabidopsis thaliana OX=3702 GN=AAE5 PE=1 SV=1								1		1
ATLIDSPFFR		54.03	0	AASS_ARATH	364	373	LKR/SDH	sp|Q9SMZ4|AASS_ARATH Alpha-aminoadipic semialdehyde synthase OS=Arabidopsis thaliana OX=3702 GN=LKR/SDH PE=1 SV=1									1	1
LGFFDSEANQVLSTGK		28.67	0	AASS_ARATH	868	883	LKR/SDH	sp|Q9SMZ4|AASS_ARATH Alpha-aminoadipic semialdehyde synthase OS=Arabidopsis thaliana OX=3702 GN=LKR/SDH PE=1 SV=1							1
SVEPAPKDPILGVTEAFLADPSPEK		58.88	1	AAT1_ARATH	35	59	ASP1	sp|P46643|AAT1_ARATH Aspartate aminotransferase, mitochondrial OS=Arabidopsis thaliana OX=3702 GN=ASP1 PE=1 SV=1	1		1											1
LAGSTFMEYLPMGGSAK		33.88	0	AAT1_ARATH	87	103	ASP1	sp|P46643|AAT1_ARATH Aspartate aminotransferase, mitochondrial OS=Arabidopsis thaliana OX=3702 GN=ASP1 PE=1 SV=1	1
MVDLTLK		25.24	0	AAT1_ARATH	104	110	ASP1	sp|P46643|AAT1_ARATH Aspartate aminotransferase, mitochondrial OS=Arabidopsis thaliana OX=3702 GN=ASP1 PE=1 SV=1						1
IAAVQTLSGTGACR	Carbamidomethyl (C13)	99.68	0	AAT1_ARATH	125	138	ASP1	sp|P46643|AAT1_ARATH Aspartate aminotransferase, mitochondrial OS=Arabidopsis thaliana OX=3702 GN=ASP1 PE=1 SV=1	1	1	1			1	1	1	1	1	1			1		1
GLDFSALMDDVK		78.59	0	AAT1_ARATH	186	197	ASP1	sp|P46643|AAT1_ARATH Aspartate aminotransferase, mitochondrial OS=Arabidopsis thaliana OX=3702 GN=ASP1 PE=1 SV=1	1		1				1							1
GLDFSALMDDVK	Oxidation (M8)	58.86	0	AAT1_ARATH	186	197	ASP1	sp|P46643|AAT1_ARATH Aspartate aminotransferase, mitochondrial OS=Arabidopsis thaliana OX=3702 GN=ASP1 PE=1 SV=1	1						1		1					2
VGCLSVLCEDPK	Carbamidomethyl (C3); Carbamidomethyl (C8)	31.89	0	AAT1_ARATH	286	297	ASP1	sp|P46643|AAT1_ARATH Aspartate aminotransferase, mitochondrial OS=Arabidopsis thaliana OX=3702 GN=ASP1 PE=1 SV=1	1
VGCLSVLCEDPKQAVAVK	Carbamidomethyl (C3); Carbamidomethyl (C8)	37.37	1	AAT1_ARATH	286	303	ASP1	sp|P46643|AAT1_ARATH Aspartate aminotransferase, mitochondrial OS=Arabidopsis thaliana OX=3702 GN=ASP1 PE=1 SV=1	1
LGSPLSWEHVTK		64.16	0	AAT1_ARATH	363	374	ASP1	sp|P46643|AAT1_ARATH Aspartate aminotransferase, mitochondrial OS=Arabidopsis thaliana OX=3702 GN=ASP1 PE=1 SV=1	1		1			1	1	1	1	1	1			1		1
QIGMFCYSGLTPEQVDR	Carbamidomethyl (C6)	34.23	0	AAT1_ARATH	375	391	ASP1	sp|P46643|AAT1_ARATH Aspartate aminotransferase, mitochondrial OS=Arabidopsis thaliana OX=3702 GN=ASP1 PE=1 SV=1	1
MDSVFSNVAR	Acetyl (Protein N-term)	33.28	0	AAT2_ARATH	1	10	ASP2	sp|P46645|AAT2_ARATH Aspartate aminotransferase, cytoplasmic isozyme 1 OS=Arabidopsis thaliana OX=3702 GN=ASP2 PE=1 SV=2	1
VKEYIPIVGISDFNK		50.5	1	AAT2_ARATH	66	80	ASP2	sp|P46645|AAT2_ARATH Aspartate aminotransferase, cytoplasmic isozyme 1 OS=Arabidopsis thaliana OX=3702 GN=ASP2 PE=1 SV=2	1		1			1	1	2			1			2
EYIPIVGISDFNK		39.59	0	AAT2_ARATH	68	80	ASP2	sp|P46645|AAT2_ARATH Aspartate aminotransferase, cytoplasmic isozyme 1 OS=Arabidopsis thaliana OX=3702 GN=ASP2 PE=1 SV=2	1		1
LILGADSPAITESR		85.64	0	AAT2_ARATH	85	98	ASP2	sp|P46645|AAT2_ARATH Aspartate aminotransferase, cytoplasmic isozyme 1 OS=Arabidopsis thaliana OX=3702 GN=ASP2 PE=1 SV=2	1	1		1		1		1	1					1		1
VFNLAGLSVEYFR		35.98	0	AAT2_ARATH	140	152	ASP2	sp|P46645|AAT2_ARATH Aspartate aminotransferase, cytoplasmic isozyme 1 OS=Arabidopsis thaliana OX=3702 GN=ASP2 PE=1 SV=2	1													1
TFVADGGECLIAQSYAK	Carbamidomethyl (C9)	100.82	0	AAT2_ARATH	235	251	ASP2	sp|P46645|AAT2_ARATH Aspartate aminotransferase, cytoplasmic isozyme 1 OS=Arabidopsis thaliana OX=3702 GN=ASP2 PE=1 SV=2	2		1
VGALSIVCK	Carbamidomethyl (C8)	75.14	0	AAT2_ARATH	260	268	ASP2	sp|P46645|AAT2_ARATH Aspartate aminotransferase, cytoplasmic isozyme 1 OS=Arabidopsis thaliana OX=3702 GN=ASP2 PE=1 SV=2	1					1			1	1
SADVASKVESQVK		41.46	1	AAT2_ARATH	269	281	ASP2	sp|P46645|AAT2_ARATH Aspartate aminotransferase, cytoplasmic isozyme 1 OS=Arabidopsis thaliana OX=3702 GN=ASP2 PE=1 SV=2	2						3		1	1				1
LNLGVGAYR		49.31	0	AAT3_ARATH	76	84	ASP3	sp|P46644|AAT3_ARATH Aspartate aminotransferase 3, chloroplastic OS=Arabidopsis thaliana OX=3702 GN=ASP3 PE=1 SV=1							1			2	1			1		1
LILGADSPAIR		60.04	0	AAT3_ARATH	129	139	ASP3	sp|P46644|AAT3_ARATH Aspartate aminotransferase 3, chloroplastic OS=Arabidopsis thaliana OX=3702 GN=ASP3 PE=1 SV=1						2	1	1		1
ITTVECLSGTGSLR	Carbamidomethyl (C6)	60.59	0	AAT3_ARATH	143	156	ASP3	sp|P46644|AAT3_ARATH Aspartate aminotransferase 3, chloroplastic OS=Arabidopsis thaliana OX=3702 GN=ASP3 PE=1 SV=1							1
IFTLAGLTVK		57.86	0	AAT3_ARATH	184	193	ASP3	sp|P46644|AAT3_ARATH Aspartate aminotransferase 3, chloroplastic OS=Arabidopsis thaliana OX=3702 GN=ASP3 PE=1 SV=1								1		1
VGALSIVCK	Carbamidomethyl (C8)	75.14	0	AAT3_ARATH	304	312	ASP3	sp|P46644|AAT3_ARATH Aspartate aminotransferase 3, chloroplastic OS=Arabidopsis thaliana OX=3702 GN=ASP3 PE=1 SV=1	1					1			1	1
LNLGVGAYR		49.31	0	AAT5_ARATH	80	88	ASP5	sp|P46248|AAT5_ARATH Aspartate aminotransferase, chloroplastic OS=Arabidopsis thaliana OX=3702 GN=ASP5 PE=1 SV=2							1			2	1			1		1
TEELQPYVLNVVK		42.41	0	AAT5_ARATH	89	101	ASP5	sp|P46248|AAT5_ARATH Aspartate aminotransferase, chloroplastic OS=Arabidopsis thaliana OX=3702 GN=ASP5 PE=1 SV=2														1
GDNKEYLPIEGLAAFNK		84.28	1	AAT5_ARATH	111	127	ASP5	sp|P46248|AAT5_ARATH Aspartate aminotransferase, chloroplastic OS=Arabidopsis thaliana OX=3702 GN=ASP5 PE=1 SV=2		1	1				1		1				1	2
VATIQGLSGTGSLR		70.18	0	AAT5_ARATH	146	159	ASP5	sp|P46248|AAT5_ARATH Aspartate aminotransferase, chloroplastic OS=Arabidopsis thaliana OX=3702 GN=ASP5 PE=1 SV=2	2	2	1	1	1	1	2	1	1	1	2		2	2		1	1			1
LAAALIER		44.25	0	AAT5_ARATH	160	167	ASP5	sp|P46248|AAT5_ARATH Aspartate aminotransferase, chloroplastic OS=Arabidopsis thaliana OX=3702 GN=ASP5 PE=1 SV=2			1				1	1								2				1
GMEFFVAQSYSK	Oxidation (M2)	65.9	0	AAT5_ARATH	287	298	ASP5	sp|P46248|AAT5_ARATH Aspartate aminotransferase, chloroplastic OS=Arabidopsis thaliana OX=3702 GN=ASP5 PE=1 SV=2	1		1						1		1			1		1
NLGLYAER		29.56	0	AAT5_ARATH	299	306	ASP5	sp|P46248|AAT5_ARATH Aspartate aminotransferase, chloroplastic OS=Arabidopsis thaliana OX=3702 GN=ASP5 PE=1 SV=2	1
IGAINVVCSSADAATR	Carbamidomethyl (C8)	82	0	AAT5_ARATH	307	322	ASP5	sp|P46248|AAT5_ARATH Aspartate aminotransferase, chloroplastic OS=Arabidopsis thaliana OX=3702 GN=ASP5 PE=1 SV=2	2	1	1	1	1	1	1	1	1	1		1	1			2	1
IARPMYSNPPVHGAR	Oxidation (M5)	27.72	1	AAT5_ARATH	330	344	ASP5	sp|P46248|AAT5_ARATH Aspartate aminotransferase, chloroplastic OS=Arabidopsis thaliana OX=3702 GN=ASP5 PE=1 SV=2	1
QIGMFSFTGLNK		57.14	0	AAT5_ARATH	397	408	ASP5	sp|P46248|AAT5_ARATH Aspartate aminotransferase, chloroplastic OS=Arabidopsis thaliana OX=3702 GN=ASP5 PE=1 SV=2	1		1				1				1			1
QIGMFSFTGLNK	Oxidation (M4)	26.09	0	AAT5_ARATH	397	408	ASP5	sp|P46248|AAT5_ARATH Aspartate aminotransferase, chloroplastic OS=Arabidopsis thaliana OX=3702 GN=ASP5 PE=1 SV=2																1
ISLAGLSLAK		78.62	0	AAT5_ARATH	428	437	ASP5	sp|P46248|AAT5_ARATH Aspartate aminotransferase, chloroplastic OS=Arabidopsis thaliana OX=3702 GN=ASP5 PE=1 SV=2	1	1	1	1	1	1	1	1	1	1	1	1	1	1		1	1			1
GYLLFGPPGTGK		45.67	0	AATP5_ARATH	245	256	At3g28510	sp|Q9LH84|AATP5_ARATH AAA-ATPase At3g28510 OS=Arabidopsis thaliana OX=3702 GN=At3g28510 PE=2 SV=1							2
VGIVFQFPER		57.83	0	AB11I_ARATH	132	141	ABCI11	sp|Q8LEF6|AB11I_ARATH ABC transporter I family member 11, chloroplastic OS=Arabidopsis thaliana OX=3702 GN=ABCI11 PE=2 SV=1			1								1			1
SSILNALFR		43.93	0	AB13C_ARATH	1215	1223	ABCC13	sp|Q9SKX0|AB13C_ARATH ABC transporter C family member 13 OS=Arabidopsis thaliana OX=3702 GN=ABCC13 PE=2 SV=3	1									1
STLIQVLFR		32.27	0	AB14C_ARATH	1338	1346	ABCC14	sp|Q9LZJ5|AB14C_ARATH ABC transporter C family member 14 OS=Arabidopsis thaliana OX=3702 GN=ABCC14 PE=1 SV=1							1
FGIIPQEPVLFEGTVR		33.64	0	AB14C_ARATH	1374	1389	ABCC14	sp|Q9LZJ5|AB14C_ARATH ABC transporter C family member 14 OS=Arabidopsis thaliana OX=3702 GN=ABCC14 PE=1 SV=1							1					1
PGQVLGLVGTNGIGK		31.85	0	AB1E_ARATH	102	116	ABCE1	sp|Q9LID6|AB1E_ARATH ABC transporter E family member 1 OS=Arabidopsis thaliana OX=3702 GN=ABCE1 PE=2 SV=1								1
FRDESLTFR		39.01	1	AB1E_ARATH	324	332	ABCE1	sp|Q9LID6|AB1E_ARATH ABC transporter E family member 1 OS=Arabidopsis thaliana OX=3702 GN=ABCE1 PE=2 SV=1						1
LDAMDAETAEKR	Oxidation (M4)	46.87	1	AB1F_ARATH	180	191	ABCF1	sp|Q9FJH6|AB1F_ARATH ABC transporter F family member 1 OS=Arabidopsis thaliana OX=3702 GN=ABCF1 PE=2 SV=1							1	1
AAEILFGLGFDKEMQAK	Oxidation (M14)	27.16	1	AB1F_ARATH	192	208	ABCF1	sp|Q9FJH6|AB1F_ARATH ABC transporter F family member 1 OS=Arabidopsis thaliana OX=3702 GN=ABCF1 PE=2 SV=1	1
DSVLVFR		40.17	0	AB1F_ARATH	362	368	ABCF1	sp|Q9FJH6|AB1F_ARATH ABC transporter F family member 1 OS=Arabidopsis thaliana OX=3702 GN=ABCF1 PE=2 SV=1	1					1	1	1	1	1				1
DLFLFR		35.47	0	AB1K1_ARATH	278	283	ABC1K1	sp|Q8RWG1|AB1K1_ARATH Protein ACTIVITY OF BC1 COMPLEX KINASE 1, chloroplastic OS=Arabidopsis thaliana OX=3702 GN=ABC1K1 PE=1 SV=1			1				1
FLEVAYPYVAK		49.42	0	AB1K1_ARATH	533	543	ABC1K1	sp|Q8RWG1|AB1K1_ARATH Protein ACTIVITY OF BC1 COMPLEX KINASE 1, chloroplastic OS=Arabidopsis thaliana OX=3702 GN=ABC1K1 PE=1 SV=1														1
LDLTDTIKDGAR		50.22	1	AB1K1_ARATH	601	612	ABC1K1	sp|Q8RWG1|AB1K1_ARATH Protein ACTIVITY OF BC1 COMPLEX KINASE 1, chloroplastic OS=Arabidopsis thaliana OX=3702 GN=ABC1K1 PE=1 SV=1	1		1
LFLLDEGIR		58.84	0	AB1K1_ARATH	613	621	ABC1K1	sp|Q8RWG1|AB1K1_ARATH Protein ACTIVITY OF BC1 COMPLEX KINASE 1, chloroplastic OS=Arabidopsis thaliana OX=3702 GN=ABC1K1 PE=1 SV=1	1		1					1		1
FLQQLLR		36.1	0	AB1K3_ARATH	695	701	ABC1K3	sp|Q9MA15|AB1K3_ARATH Protein ACTIVITY OF BC1 COMPLEX KINASE 3, chloroplastic OS=Arabidopsis thaliana OX=3702 GN=ABC1K3 PE=1 SV=1			1				1				1			1
TALFFLNSFEER		27.29	0	AB1K8_ARATH	524	535	ABC1K8	sp|Q93Y08|AB1K8_ARATH Protein ACTIVITY OF BC1 COMPLEX KINASE 8, chloroplastic OS=Arabidopsis thaliana OX=3702 GN=ABC1K8 PE=2 SV=1					1
QSQAFYNLFR		36.31	0	AB1K8_ARATH	649	658	ABC1K8	sp|Q93Y08|AB1K8_ARATH Protein ACTIVITY OF BC1 COMPLEX KINASE 8, chloroplastic OS=Arabidopsis thaliana OX=3702 GN=ABC1K8 PE=2 SV=1	1		1
TTLLSLLAGR		32.41	0	AB22G_ARATH	204	213	ABCG22	sp|Q93YS4|AB22G_ARATH ABC transporter G family member 22 OS=Arabidopsis thaliana OX=3702 GN=ABCG22 PE=1 SV=1	1							1
ALDVIQELGLER		50.78	0	AB22G_ARATH	278	289	ABCG22	sp|Q93YS4|AB22G_ARATH ABC transporter G family member 22 OS=Arabidopsis thaliana OX=3702 GN=ABCG22 PE=1 SV=1			1					1						1
ILDGISFVVPAGK		27.64	0	AB25B_ARATH	494	506	ABCB25	sp|Q9LVM1|AB25B_ARATH ABC transporter B family member 25, mitochondrial OS=Arabidopsis thaliana OX=3702 GN=ABCB25 PE=1 SV=1								1
IAIVSSDR		53.3	0	AB2E_ARATH	8	15	ABCE2	sp|Q8LPJ4|AB2E_ARATH ABC transporter E family member 2 OS=Arabidopsis thaliana OX=3702 GN=ABCE2 PE=2 SV=1						1	1	1			1		1				1	1
KCPFEAIQIINLPR	Carbamidomethyl (C2)	50.82	1	AB2E_ARATH	64	77	ABCE2	sp|Q8LPJ4|AB2E_ARATH ABC transporter E family member 2 OS=Arabidopsis thaliana OX=3702 GN=ABCE2 PE=2 SV=1						1		1					1			2
CPFEAIQIINLPR	Carbamidomethyl (C1)	87.57	0	AB2E_ARATH	65	77	ABCE2	sp|Q8LPJ4|AB2E_ARATH ABC transporter E family member 2 OS=Arabidopsis thaliana OX=3702 GN=ABCE2 PE=2 SV=1	1	1	1			1	1	2			1	1	1			1
LPVPRPGQVLGLVGTNGIGK		44.87	1	AB2E_ARATH	97	116	ABCE2	sp|Q8LPJ4|AB2E_ARATH ABC transporter E family member 2 OS=Arabidopsis thaliana OX=3702 GN=ABCE2 PE=2 SV=1						1
PGQVLGLVGTNGIGK		31.85	0	AB2E_ARATH	102	116	ABCE2	sp|Q8LPJ4|AB2E_ARATH ABC transporter E family member 2 OS=Arabidopsis thaliana OX=3702 GN=ABCE2 PE=2 SV=1								1
FTSPPDWQEILTHFR		61.62	0	AB2E_ARATH	134	148	ABCE2	sp|Q8LPJ4|AB2E_ARATH ABC transporter E family member 2 OS=Arabidopsis thaliana OX=3702 GN=ABCE2 PE=2 SV=1			1				1
GSELQNYFTR		56.96	0	AB2E_ARATH	149	158	ABCE2	sp|Q8LPJ4|AB2E_ARATH ABC transporter E family member 2 OS=Arabidopsis thaliana OX=3702 GN=ABCE2 PE=2 SV=1	2	1	1			1		1			1		2				1	1
ILEDNLK		46.84	0	AB2E_ARATH	159	165	ABCE2	sp|Q8LPJ4|AB2E_ARATH ABC transporter E family member 2 OS=Arabidopsis thaliana OX=3702 GN=ABCE2 PE=2 SV=1		1				1												1
AIIKPQYVDHIPR		62.59	1	AB2E_ARATH	166	178	ABCE2	sp|Q8LPJ4|AB2E_ARATH ABC transporter E family member 2 OS=Arabidopsis thaliana OX=3702 GN=ABCE2 PE=2 SV=1		1	1			1		2				1				1		1
AVKGNVGEVLDQKDER		46.31	2	AB2E_ARATH	179	194	ABCE2	sp|Q8LPJ4|AB2E_ARATH ABC transporter E family member 2 OS=Arabidopsis thaliana OX=3702 GN=ABCE2 PE=2 SV=1		1				1											1
GNVGEVLDQKDER		67.75	1	AB2E_ARATH	182	194	ABCE2	sp|Q8LPJ4|AB2E_ARATH ABC transporter E family member 2 OS=Arabidopsis thaliana OX=3702 GN=ABCE2 PE=2 SV=1	1	2	3			2	2				2		1				2	1
GNVGEVLDQKDERDK		43.23	2	AB2E_ARATH	182	196	ABCE2	sp|Q8LPJ4|AB2E_ARATH ABC transporter E family member 2 OS=Arabidopsis thaliana OX=3702 GN=ABCE2 PE=2 SV=1							1	1
DVENLSGGELQR		41.96	0	AB2E_ARATH	213	224	ABCE2	sp|Q8LPJ4|AB2E_ARATH ABC transporter E family member 2 OS=Arabidopsis thaliana OX=3702 GN=ABCE2 PE=2 SV=1							1	1									1
EGINIFLAGFVPTENLR		46.79	0	AB2E_ARATH	307	323	ABCE2	sp|Q8LPJ4|AB2E_ARATH ABC transporter E family member 2 OS=Arabidopsis thaliana OX=3702 GN=ABCE2 PE=2 SV=1	1						1
VAETPQESAEEIQSYAR		119.85	0	AB2E_ARATH	333	349	ABCE2	sp|Q8LPJ4|AB2E_ARATH ABC transporter E family member 2 OS=Arabidopsis thaliana OX=3702 GN=ABCE2 PE=2 SV=1	1	1	1			3	3	1			2	1	1					1
MLAGLLKPDDTEGPDR		51	1	AB2E_ARATH	393	408	ABCE2	sp|Q8LPJ4|AB2E_ARATH ABC transporter E family member 2 OS=Arabidopsis thaliana OX=3702 GN=ABCE2 PE=2 SV=1							1	1
MLAGLLKPDDTEGPDR	Oxidation (M1)	37.89	1	AB2E_ARATH	393	408	ABCE2	sp|Q8LPJ4|AB2E_ARATH ABC transporter E family member 2 OS=Arabidopsis thaliana OX=3702 GN=ABCE2 PE=2 SV=1																	1
EIPEFNVSYKPQK		48.6	1	AB2E_ARATH	409	421	ABCE2	sp|Q8LPJ4|AB2E_ARATH ABC transporter E family member 2 OS=Arabidopsis thaliana OX=3702 GN=ABCE2 PE=2 SV=1						1		1									1
PADIYLIDEPSAYLDSEQR		25.28	0	AB2E_ARATH	485	503	ABCE2	sp|Q8LPJ4|AB2E_ARATH ABC transporter E family member 2 OS=Arabidopsis thaliana OX=3702 GN=ABCE2 PE=2 SV=1						1
FIDMVFK		39.54	0	AB36G_ARATH	103	109	ABCG36	sp|Q9XIE2|AB36G_ARATH ABC transporter G family member 36 OS=Arabidopsis thaliana OX=3702 GN=ABCG36 PE=1 SV=1	1					1	1	1
SLPTLLNVVR		56.46	0	AB36G_ARATH	155	164	ABCG36	sp|Q9XIE2|AB36G_ARATH ABC transporter G family member 36 OS=Arabidopsis thaliana OX=3702 GN=ABCG36 PE=1 SV=1		1	1		1	1	1	1	2	1	1		1	2		1				1
MTLLLGPPSSGK	Oxidation (M1)	25.02	0	AB36G_ARATH	199	210	ABCG36	sp|Q9XIE2|AB36G_ARATH ABC transporter G family member 36 OS=Arabidopsis thaliana OX=3702 GN=ABCG36 PE=1 SV=1								1
TTLLLALAGK		30.83	0	AB36G_ARATH	211	220	ABCG36	sp|Q9XIE2|AB36G_ARATH ABC transporter G family member 36 OS=Arabidopsis thaliana OX=3702 GN=ABCG36 PE=1 SV=1						1	1			1
ETLDFSAR		40.79	0	AB36G_ARATH	264	271	ABCG36	sp|Q9XIE2|AB36G_ARATH ABC transporter G family member 36 OS=Arabidopsis thaliana OX=3702 GN=ABCG36 PE=1 SV=1						1	1		1
YDLLNELAR		59.74	0	AB36G_ARATH	279	287	ABCG36	sp|Q9XIE2|AB36G_ARATH ABC transporter G family member 36 OS=Arabidopsis thaliana OX=3702 GN=ABCG36 PE=1 SV=1	1					1	1	1	1	1
DAGIFPEADVDLFMK	Oxidation (M14)	30.71	0	AB36G_ARATH	291	305	ABCG36	sp|Q9XIE2|AB36G_ARATH ABC transporter G family member 36 OS=Arabidopsis thaliana OX=3702 GN=ABCG36 PE=1 SV=1						1	1	1
NSLVTDYTLK		43.92	0	AB36G_ARATH	314	323	ABCG36	sp|Q9XIE2|AB36G_ARATH ABC transporter G family member 36 OS=Arabidopsis thaliana OX=3702 GN=ABCG36 PE=1 SV=1		1				1	1	1		1				3
VTTGEMIVGPTK		28.53	0	AB36G_ARATH	351	362	ABCG36	sp|Q9XIE2|AB36G_ARATH ABC transporter G family member 36 OS=Arabidopsis thaliana OX=3702 GN=ABCG36 PE=1 SV=1							1
VTTGEMIVGPTK	Oxidation (M6)	71.28	0	AB36G_ARATH	351	362	ABCG36	sp|Q9XIE2|AB36G_ARATH ABC transporter G family member 36 OS=Arabidopsis thaliana OX=3702 GN=ABCG36 PE=1 SV=1						1	1			1
GTADFLQEVTSK		52.11	0	AB36G_ARATH	447	458	ABCG36	sp|Q9XIE2|AB36G_ARATH ABC transporter G family member 36 OS=Arabidopsis thaliana OX=3702 GN=ABCG36 PE=1 SV=1	1					1		1
MSNELAVPFDK	Oxidation (M1)	47.54	0	AB36G_ARATH	493	503	ABCG36	sp|Q9XIE2|AB36G_ARATH ABC transporter G family member 36 OS=Arabidopsis thaliana OX=3702 GN=ABCG36 PE=1 SV=1						1	1		1	1				1
AGLLPEEENEDADQGKDPMRR	Oxidation (M19)	31.45	2	AB36G_ARATH	802	822	ABCG36	sp|Q9XIE2|AB36G_ARATH ABC transporter G family member 36 OS=Arabidopsis thaliana OX=3702 GN=ABCG36 PE=1 SV=1						1
TTLMDVLAGR		32.85	0	AB36G_ARATH	919	928	ABCG36	sp|Q9XIE2|AB36G_ARATH ABC transporter G family member 36 OS=Arabidopsis thaliana OX=3702 GN=ABCG36 PE=1 SV=1			1				1
TTLMDVLAGR	Oxidation (M4)	32.51	0	AB36G_ARATH	919	928	ABCG36	sp|Q9XIE2|AB36G_ARATH ABC transporter G family member 36 OS=Arabidopsis thaliana OX=3702 GN=ABCG36 PE=1 SV=1						1				1
ISGYCEQTDIHSPQVTVR	Carbamidomethyl (C5)	35.77	0	AB36G_ARATH	953	970	ABCG36	sp|Q9XIE2|AB36G_ARATH ABC transporter G family member 36 OS=Arabidopsis thaliana OX=3702 GN=ABCG36 PE=1 SV=1										1
IQVLGGAPDLTVK		45.95	0	AB36G_ARATH	1413	1425	ABCG36	sp|Q9XIE2|AB36G_ARATH ABC transporter G family member 36 OS=Arabidopsis thaliana OX=3702 GN=ABCG36 PE=1 SV=1		3	1		1	1	1	1		1	1			1						1
LISGDLQPSSGTVFR		33.56	0	AB3F_ARATH	549	563	ABCF3	sp|Q8H0V6|AB3F_ARATH ABC transporter F family member 3 OS=Arabidopsis thaliana OX=3702 GN=ABCF3 PE=1 SV=1							1		1
TTLLLALAGK		30.83	0	AB40G_ARATH	194	203	ABCG40	sp|Q9M9E1|AB40G_ARATH ABC transporter G family member 40 OS=Arabidopsis thaliana OX=3702 GN=ABCG40 PE=1 SV=1						1	1			1
TTLMDVLAGR		32.85	0	AB40G_ARATH	877	886	ABCG40	sp|Q9M9E1|AB40G_ARATH ABC transporter G family member 40 OS=Arabidopsis thaliana OX=3702 GN=ABCG40 PE=1 SV=1			1				1
TTLMDVLAGR	Oxidation (M4)	32.51	0	AB40G_ARATH	877	886	ABCG40	sp|Q9M9E1|AB40G_ARATH ABC transporter G family member 40 OS=Arabidopsis thaliana OX=3702 GN=ABCG40 PE=1 SV=1						1				1
QALVGLPGESGLSTEQR		53.18	0	AB40G_ARATH	966	982	ABCG40	sp|Q9M9E1|AB40G_ARATH ABC transporter G family member 40 OS=Arabidopsis thaliana OX=3702 GN=ABCG40 PE=1 SV=1										1
HLEISVTDKEQK		50.31	1	AB4F_ARATH	100	111	ABCF4	sp|Q9M1H3|AB4F_ARATH ABC transporter F family member 4 OS=Arabidopsis thaliana OX=3702 GN=ABCF4 PE=2 SV=1											1	1				1
NIDVLLVEQEVVGDEK		33.89	0	AB4F_ARATH	218	233	ABCF4	sp|Q9M1H3|AB4F_ARATH ABC transporter F family member 4 OS=Arabidopsis thaliana OX=3702 GN=ABCF4 PE=2 SV=1	1
SSSGADGENVDGEDDDDTGEKLAELYDR		51.22	1	AB4F_ARATH	259	286	ABCF4	sp|Q9M1H3|AB4F_ARATH ABC transporter F family member 4 OS=Arabidopsis thaliana OX=3702 GN=ABCF4 PE=2 SV=1											1					1
LQILGSDAAEAQASK		27.42	0	AB4F_ARATH	287	301	ABCF4	sp|Q9M1H3|AB4F_ARATH ABC transporter F family member 4 OS=Arabidopsis thaliana OX=3702 GN=ABCF4 PE=2 SV=1	1
TVDEEGPAPEAPR		75.53	0	AB4F_ARATH	462	474	ABCF4	sp|Q9M1H3|AB4F_ARATH ABC transporter F family member 4 OS=Arabidopsis thaliana OX=3702 GN=ABCF4 PE=2 SV=1			1								1	1	1
TVDEEGPAPEAPRK		35.88	1	AB4F_ARATH	462	475	ABCF4	sp|Q9M1H3|AB4F_ARATH ABC transporter F family member 4 OS=Arabidopsis thaliana OX=3702 GN=ABCF4 PE=2 SV=1											1
LSNVDVGIDMGTR	Oxidation (M10)	40.53	0	AB4F_ARATH	513	525	ABCF4	sp|Q9M1H3|AB4F_ARATH ABC transporter F family member 4 OS=Arabidopsis thaliana OX=3702 GN=ABCF4 PE=2 SV=1											1					1
LIPVPETPVSQYFR		26.85	0	ACA10_ARATH	1046	1059	ACA10	sp|Q9SZR1|ACA10_ARATH Calcium-transporting ATPase 10, plasma membrane-type OS=Arabidopsis thaliana OX=3702 GN=ACA10 PE=1 SV=2														1
TQILGSPTER		25.02	0	ACA11_ARATH	512	521	ACA11	sp|Q9M2L4|ACA11_ARATH Putative calcium-transporting ATPase 11, plasma membrane-type OS=Arabidopsis thaliana OX=3702 GN=ACA11 PE=1 SV=1	1
EAVQTCQAAGITVR	Carbamidomethyl (C6)	52.03	0	ACA11_ARATH	656	669	ACA11	sp|Q9M2L4|ACA11_ARATH Putative calcium-transporting ATPase 11, plasma membrane-type OS=Arabidopsis thaliana OX=3702 GN=ACA11 PE=1 SV=1								1	1
VAIDSMAK		47.79	0	ACA9_ARATH	647	654	ACA9	sp|Q9LU41|ACA9_ARATH Calcium-transporting ATPase 9, plasma membrane-type OS=Arabidopsis thaliana OX=3702 GN=ACA9 PE=2 SV=2	3				1	1	1			1	1			1		1		1
EALAEFLVK		31.87	0	ACBP1_ARATH	297	305	ACBP1	sp|Q9SM23|ACBP1_ARATH Acyl-CoA-binding domain-containing protein 1 OS=Arabidopsis thaliana OX=3702 GN=ACBP1 PE=1 SV=2														1
AGYDDPAIVTGIGTIDGKR		45.86	1	ACCA_ARATH	183	201	CAC3	sp|Q9LD43|ACCA_ARATH Acetyl-coenzyme A carboxylase carboxyl transferase subunit alpha, chloroplastic OS=Arabidopsis thaliana OX=3702 GN=CAC3 PE=1 SV=1	1	1				1	1	1								1
SEELGQGEAIANNLR		102.22	0	ACCA_ARATH	261	275	CAC3	sp|Q9LD43|ACCA_ARATH Acetyl-coenzyme A carboxylase carboxyl transferase subunit alpha, chloroplastic OS=Arabidopsis thaliana OX=3702 GN=CAC3 PE=1 SV=1	1		1			1					1			1
IAINENMNEFGK		72.65	0	ACCA_ARATH	377	388	CAC3	sp|Q9LD43|ACCA_ARATH Acetyl-coenzyme A carboxylase carboxyl transferase subunit alpha, chloroplastic OS=Arabidopsis thaliana OX=3702 GN=CAC3 PE=1 SV=1	1		1				1	1			1	1	1	1		1
KIGVFIEGEPIEPSR		25.83	1	ACCA_ARATH	404	418	CAC3	sp|Q9LD43|ACCA_ARATH Acetyl-coenzyme A carboxylase carboxyl transferase subunit alpha, chloroplastic OS=Arabidopsis thaliana OX=3702 GN=CAC3 PE=1 SV=1								1
IGVFIEGEPIEPSR		76.56	0	ACCA_ARATH	405	418	CAC3	sp|Q9LD43|ACCA_ARATH Acetyl-coenzyme A carboxylase carboxyl transferase subunit alpha, chloroplastic OS=Arabidopsis thaliana OX=3702 GN=CAC3 PE=1 SV=1	1	1	1			1		1	1	1	1	1	1	1		1	1	1
AKETSTEAEPSSEVLNEMIEK		36.47	1	ACCA_ARATH	449	469	CAC3	sp|Q9LD43|ACCA_ARATH Acetyl-coenzyme A carboxylase carboxyl transferase subunit alpha, chloroplastic OS=Arabidopsis thaliana OX=3702 GN=CAC3 PE=1 SV=1													1
LTDAPNYESLK		54.56	0	ACCA_ARATH	527	537	CAC3	sp|Q9LD43|ACCA_ARATH Acetyl-coenzyme A carboxylase carboxyl transferase subunit alpha, chloroplastic OS=Arabidopsis thaliana OX=3702 GN=CAC3 PE=1 SV=1											1	1	1			1
NAGVPTVPGSDGLLQSTEEAVR		59.56	0	ACCC_ARATH	197	218	CAC2	sp|O04983|ACCC_ARATH Biotin carboxylase, chloroplastic OS=Arabidopsis thaliana OX=3702 GN=CAC2 PE=1 SV=1	2										1			1
VANEIGFPVMIK		35.57	0	ACCC_ARATH	219	230	CAC2	sp|O04983|ACCC_ARATH Biotin carboxylase, chloroplastic OS=Arabidopsis thaliana OX=3702 GN=CAC2 PE=1 SV=1	1		1					1			1
VANEIGFPVMIK	Oxidation (M10)	48.57	0	ACCC_ARATH	219	230	CAC2	sp|O04983|ACCC_ARATH Biotin carboxylase, chloroplastic OS=Arabidopsis thaliana OX=3702 GN=CAC2 PE=1 SV=1	1					1					2	2		2		1
SEAAAAFGNDGCYLEK	Carbamidomethyl (C12)	57.66	0	ACCC_ARATH	258	273	CAC2	sp|O04983|ACCC_ARATH Biotin carboxylase, chloroplastic OS=Arabidopsis thaliana OX=3702 GN=CAC2 PE=1 SV=1		1	1													1
LLEEAPSPALTAELR		46.39	0	ACCC_ARATH	310	324	CAC2	sp|O04983|ACCC_ARATH Biotin carboxylase, chloroplastic OS=Arabidopsis thaliana OX=3702 GN=CAC2 PE=1 SV=1			1			1				1	1	1
LLEEAPSPALTAELRK		52.37	1	ACCC_ARATH	310	325	CAC2	sp|O04983|ACCC_ARATH Biotin carboxylase, chloroplastic OS=Arabidopsis thaliana OX=3702 GN=CAC2 PE=1 SV=1			1									1		1
IQVEHPVTEMIYSVDLIEEQIR	Oxidation (M10)	34.71	0	ACCC_ARATH	365	386	CAC2	sp|O04983|ACCC_ARATH Biotin carboxylase, chloroplastic OS=Arabidopsis thaliana OX=3702 GN=CAC2 PE=1 SV=1	1
ITSYLPSGGPFVR		73.95	0	ACCC_ARATH	427	439	CAC2	sp|O04983|ACCC_ARATH Biotin carboxylase, chloroplastic OS=Arabidopsis thaliana OX=3702 GN=CAC2 PE=1 SV=1	1	1	1		1	1	1	1	1	1	1	1		1		1
MDSHVYSDYVVPPSYDSLLGK	Oxidation (M1)	57.27	0	ACCC_ARATH	440	460	CAC2	sp|O04983|ACCC_ARATH Biotin carboxylase, chloroplastic OS=Arabidopsis thaliana OX=3702 GN=CAC2 PE=1 SV=1	1													1
LIVWAPTR		48.07	0	ACCC_ARATH	461	468	CAC2	sp|O04983|ACCC_ARATH Biotin carboxylase, chloroplastic OS=Arabidopsis thaliana OX=3702 GN=CAC2 PE=1 SV=1	1	1	1	1	1	1	1	1	1	1	1	1	1	1		1		1		1
ALNDTIITGVPTTINYHK		46.5	0	ACCC_ARATH	478	495	CAC2	sp|O04983|ACCC_ARATH Biotin carboxylase, chloroplastic OS=Arabidopsis thaliana OX=3702 GN=CAC2 PE=1 SV=1	1	1									1	1		1
LILDVEDFK		74	0	ACCC_ARATH	496	504	CAC2	sp|O04983|ACCC_ARATH Biotin carboxylase, chloroplastic OS=Arabidopsis thaliana OX=3702 GN=CAC2 PE=1 SV=1	1		1				1	1			1			1		1
NFISDDTFFVR		65.85	0	ACCD_ARATH	77	87	accD	sp|P56765|ACCD_ARATH Acetyl-coenzyme A carboxylase carboxyl transferase subunit beta, chloroplastic OS=Arabidopsis thaliana OX=3702 GN=accD PE=1 SV=2			1								2	1		1		1
IFEIDNDFSDLEK		35.14	0	ACCD_ARATH	104	116	accD	sp|P56765|ACCD_ARATH Acetyl-coenzyme A carboxylase carboxyl transferase subunit beta, chloroplastic OS=Arabidopsis thaliana OX=3702 GN=accD PE=1 SV=2														1
FMGGSMGSVVGEK	Oxidation (M2); Oxidation (M6)	31.92	0	ACCD_ARATH	331	343	accD	sp|P56765|ACCD_ARATH Acetyl-coenzyme A carboxylase carboxyl transferase subunit beta, chloroplastic OS=Arabidopsis thaliana OX=3702 GN=accD PE=1 SV=2														1
MQEGSLSLMQMAK	Oxidation (M1); Oxidation (M9); Oxidation (M11)	33.38	0	ACCD_ARATH	369	381	accD	sp|P56765|ACCD_ARATH Acetyl-coenzyme A carboxylase carboxyl transferase subunit beta, chloroplastic OS=Arabidopsis thaliana OX=3702 GN=accD PE=1 SV=2											1
AVPEGSQAAESLLR		51.53	0	ACCD_ARATH	443	456	accD	sp|P56765|ACCD_ARATH Acetyl-coenzyme A carboxylase carboxyl transferase subunit beta, chloroplastic OS=Arabidopsis thaliana OX=3702 GN=accD PE=1 SV=2											1
GLLDAIVPR		67.69	0	ACCD_ARATH	458	466	accD	sp|P56765|ACCD_ARATH Acetyl-coenzyme A carboxylase carboxyl transferase subunit beta, chloroplastic OS=Arabidopsis thaliana OX=3702 GN=accD PE=1 SV=2	1	1	1			1	1	1	1		1	1	1	1		1	1
GLVDSGVSQVPR		57.01	0	ACCH3_ARATH	28	39	At1g06650	sp|Q8H1S4|ACCH3_ARATH 1-aminocyclopropane-1-carboxylate oxidase homolog 3 OS=Arabidopsis thaliana OX=3702 GN=At1g06650 PE=2 SV=1	1
NMKFPVVDLSK	Oxidation (M2)	36.82	1	ACCO2_ARATH	4	14	ACO2	sp|Q41931|ACCO2_ARATH 1-aminocyclopropane-1-carboxylate oxidase 2 OS=Arabidopsis thaliana OX=3702 GN=ACO2 PE=1 SV=2			1											1
YFLGVLPYVK		38.42	0	ACER_ARATH	239	248	ACER	sp|Q94IB9|ACER_ARATH Alkaline ceramidase OS=Arabidopsis thaliana OX=3702 GN=ACER PE=2 SV=1			1				2	1			1	1		1
LVVKPDMLFGK		33.39	1	ACLA1_ARATH	55	65	ACLA-1	sp|Q9SGY2|ACLA1_ARATH ATP-citrate synthase alpha chain protein 1 OS=Arabidopsis thaliana OX=3702 GN=ACLA-1 PE=1 SV=1	1
GELDDTAAFK		38.26	0	ACLA1_ARATH	216	225	ACLA-1	sp|Q9SGY2|ACLA1_ARATH ATP-citrate synthase alpha chain protein 1 OS=Arabidopsis thaliana OX=3702 GN=ACLA-1 PE=1 SV=1			2			1		1
WGDIEFPLPFGR		27.72	0	ACLA1_ARATH	230	241	ACLA-1	sp|Q9SGY2|ACLA1_ARATH ATP-citrate synthase alpha chain protein 1 OS=Arabidopsis thaliana OX=3702 GN=ACLA-1 PE=1 SV=1	1													1
VVIDCATANPDGK	Carbamidomethyl (C5)	62.78	0	ACLA1_ARATH	319	331	ACLA-1	sp|Q9SGY2|ACLA1_ARATH ATP-citrate synthase alpha chain protein 1 OS=Arabidopsis thaliana OX=3702 GN=ACLA-1 PE=1 SV=1	1										1			1
LANIDLQIR		27.51	0	ACLA3_ARATH	22	30	ACLA-3	sp|O80526|ACLA3_ARATH ATP-citrate synthase alpha chain protein 3 OS=Arabidopsis thaliana OX=3702 GN=ACLA-3 PE=2 SV=1									1
LVVKPDMLFGK		33.39	1	ACLA3_ARATH	55	65	ACLA-3	sp|O80526|ACLA3_ARATH ATP-citrate synthase alpha chain protein 3 OS=Arabidopsis thaliana OX=3702 GN=ACLA-3 PE=2 SV=1	1
LDLAEVADFVK		37.34	0	ACLA3_ARATH	76	86	ACLA-3	sp|O80526|ACLA3_ARATH ATP-citrate synthase alpha chain protein 3 OS=Arabidopsis thaliana OX=3702 GN=ACLA-3 PE=2 SV=1	1
TIFLPAEK		31.84	0	ACLA3_ARATH	149	156	ACLA-3	sp|O80526|ACLA3_ARATH ATP-citrate synthase alpha chain protein 3 OS=Arabidopsis thaliana OX=3702 GN=ACLA-3 PE=2 SV=1			1											1
GELDDTAAFK		38.26	0	ACLA3_ARATH	216	225	ACLA-3	sp|O80526|ACLA3_ARATH ATP-citrate synthase alpha chain protein 3 OS=Arabidopsis thaliana OX=3702 GN=ACLA-3 PE=2 SV=1			2			1		1
WGDIEFPLPFGR		27.72	0	ACLA3_ARATH	230	241	ACLA-3	sp|O80526|ACLA3_ARATH ATP-citrate synthase alpha chain protein 3 OS=Arabidopsis thaliana OX=3702 GN=ACLA-3 PE=2 SV=1	1													1
VVIDCATTDPDGR	Carbamidomethyl (C5)	100.98	0	ACLA3_ARATH	319	331	ACLA-3	sp|O80526|ACLA3_ARATH ATP-citrate synthase alpha chain protein 3 OS=Arabidopsis thaliana OX=3702 GN=ACLA-3 PE=2 SV=1							1		1					1
GGPNYQTGLAR		30.9	0	ACLA3_ARATH	377	387	ACLA-3	sp|O80526|ACLA3_ARATH ATP-citrate synthase alpha chain protein 3 OS=Arabidopsis thaliana OX=3702 GN=ACLA-3 PE=2 SV=1	1				1
MLDFDFLCGR	Carbamidomethyl (C8)	33.36	0	ACLB1_ARATH	26	35	ACLB-1	sp|Q9C522|ACLB1_ARATH ATP-citrate synthase beta chain protein 1 OS=Arabidopsis thaliana OX=3702 GN=ACLB-1 PE=2 SV=1	1										1	1
MLDFDFLCGR	Oxidation (M1); Carbamidomethyl (C8)	70.39	0	ACLB1_ARATH	26	35	ACLB-1	sp|Q9C522|ACLB1_ARATH ATP-citrate synthase beta chain protein 1 OS=Arabidopsis thaliana OX=3702 GN=ACLB-1 PE=2 SV=1	1	1	2			1	1	1	1	1	1	1	1	1		1
ETPSVAGIINPGSEGFQK		77.91	0	ACLB1_ARATH	36	53	ACLB-1	sp|Q9C522|ACLB1_ARATH ATP-citrate synthase beta chain protein 1 OS=Arabidopsis thaliana OX=3702 GN=ACLB-1 PE=2 SV=1	1		1			1	1		1		1					1
SAAASSMAALKQPTIK	Oxidation (M7)	42.71	1	ACLB1_ARATH	90	105	ACLB-1	sp|Q9C522|ACLB1_ARATH ATP-citrate synthase beta chain protein 1 OS=Arabidopsis thaliana OX=3702 GN=ACLB-1 PE=2 SV=1	1													1
VVAIIAEGVPESDTK		51.27	0	ACLB1_ARATH	106	120	ACLB-1	sp|Q9C522|ACLB1_ARATH ATP-citrate synthase beta chain protein 1 OS=Arabidopsis thaliana OX=3702 GN=ACLB-1 PE=2 SV=1	1					1		1			1	2				1
IGDTAGTIDNIIQCK	Carbamidomethyl (C14)	74.83	0	ACLB1_ARATH	149	163	ACLB-1	sp|Q9C522|ACLB1_ARATH ATP-citrate synthase beta chain protein 1 OS=Arabidopsis thaliana OX=3702 GN=ACLB-1 PE=2 SV=1	1		1				1							1		1
AGKDLVSSLVSGLLTIGPR		30.62	1	ACLB1_ARATH	429	447	ACLB-1	sp|Q9C522|ACLB1_ARATH ATP-citrate synthase beta chain protein 1 OS=Arabidopsis thaliana OX=3702 GN=ACLB-1 PE=2 SV=1	1
ALEKPDGGEFGNYYSLPALNDPR		25.15	1	ACO1_ARATH	13	35	ACO1	sp|Q42560|ACO1_ARATH Aconitate hydratase 1 OS=Arabidopsis thaliana OX=3702 GN=ACO1 PE=1 SV=2	1
ILLESAIR		32.24	0	ACO1_ARATH	45	52	ACO1	sp|Q42560|ACO1_ARATH Aconitate hydratase 1 OS=Arabidopsis thaliana OX=3702 GN=ACO1 PE=1 SV=2										1				1
SENAVQANMELEFQR	Oxidation (M9)	69.18	0	ACO1_ARATH	139	153	ACO1	sp|Q42560|ACO1_ARATH Aconitate hydratase 1 OS=Arabidopsis thaliana OX=3702 GN=ACO1 PE=1 SV=2	1					1	1	1	1	1
TSLAPGSGVVTK		26.93	0	ACO1_ARATH	473	484	ACO1	sp|Q42560|ACO1_ARATH Aconitate hydratase 1 OS=Arabidopsis thaliana OX=3702 GN=ACO1 PE=1 SV=2							1		1
SNLVGMGIIPLCFK	Oxidation (M6); Carbamidomethyl (C12)	27.89	0	ACO1_ARATH	811	824	ACO1	sp|Q42560|ACO1_ARATH Aconitate hydratase 1 OS=Arabidopsis thaliana OX=3702 GN=ACO1 PE=1 SV=2							1	1
ILLESAIR		32.24	0	ACO2M_ARATH	142	149	ACO2	sp|Q94A28|ACO2M_ARATH Aconitate hydratase 2, mitochondrial OS=Arabidopsis thaliana OX=3702 GN=ACO2 PE=1 SV=3										1				1
GVISEDFNSYGSR		74.64	0	ACO2M_ARATH	801	813	ACO2	sp|Q94A28|ACO2M_ARATH Aconitate hydratase 2, mitochondrial OS=Arabidopsis thaliana OX=3702 GN=ACO2 PE=1 SV=3	1					1			1
ILLESAIR		32.24	0	ACO3M_ARATH	137	144	ACO3	sp|Q9SIB9|ACO3M_ARATH Aconitate hydratase 3, mitochondrial OS=Arabidopsis thaliana OX=3702 GN=ACO3 PE=1 SV=2										1				1
SENAVQANMELEFQR	Oxidation (M9)	69.18	0	ACO3M_ARATH	231	245	ACO3	sp|Q9SIB9|ACO3M_ARATH Aconitate hydratase 3, mitochondrial OS=Arabidopsis thaliana OX=3702 GN=ACO3 PE=1 SV=2	1					1	1	1	1	1
ANNMFVDYNEPQQDR		34.9	0	ACO3M_ARATH	435	449	ACO3	sp|Q9SIB9|ACO3M_ARATH Aconitate hydratase 3, mitochondrial OS=Arabidopsis thaliana OX=3702 GN=ACO3 PE=1 SV=2	1
TSLAPGSGVVTK		26.93	0	ACO3M_ARATH	565	576	ACO3	sp|Q9SIB9|ACO3M_ARATH Aconitate hydratase 3, mitochondrial OS=Arabidopsis thaliana OX=3702 GN=ACO3 PE=1 SV=2							1		1
LSVFDAAMR	Oxidation (M8)	25.29	0	ACO3M_ARATH	847	855	ACO3	sp|Q9SIB9|ACO3M_ARATH Aconitate hydratase 3, mitochondrial OS=Arabidopsis thaliana OX=3702 GN=ACO3 PE=1 SV=2							1
SNLVGMGIIPLCFK	Oxidation (M6); Carbamidomethyl (C12)	27.89	0	ACO3M_ARATH	903	916	ACO3	sp|Q9SIB9|ACO3M_ARATH Aconitate hydratase 3, mitochondrial OS=Arabidopsis thaliana OX=3702 GN=ACO3 PE=1 SV=2							1	1
LVASDPVFEK		30.15	0	ACOX1_ARATH	41	50	ACX1	sp|O65202|ACOX1_ARATH Peroxisomal acyl-coenzyme A oxidase 1 OS=Arabidopsis thaliana OX=3702 GN=ACX1 PE=1 SV=1						1
SLEDHSPLPNITVGDIGTK		50.12	0	ACOX1_ARATH	210	228	ACX1	sp|O65202|ACOX1_ARATH Peroxisomal acyl-coenzyme A oxidase 1 OS=Arabidopsis thaliana OX=3702 GN=ACX1 PE=1 SV=1	1					1	1		1		1			1
EGEYVPSDVPK		33.52	0	ACOX1_ARATH	264	274	ACX1	sp|O65202|ACOX1_ARATH Peroxisomal acyl-coenzyme A oxidase 1 OS=Arabidopsis thaliana OX=3702 GN=ACX1 PE=1 SV=1										1
QTIVADASNALSR		50.58	0	ACOX1_ARATH	286	298	ACX1	sp|O65202|ACOX1_ARATH Peroxisomal acyl-coenzyme A oxidase 1 OS=Arabidopsis thaliana OX=3702 GN=ACX1 PE=1 SV=1								2	1	1
LFPLLASAYAFR		31.57	0	ACOX1_ARATH	334	345	ACX1	sp|O65202|ACOX1_ARATH Peroxisomal acyl-coenzyme A oxidase 1 OS=Arabidopsis thaliana OX=3702 GN=ACX1 PE=1 SV=1							1
FGATLGELVGGR		36.51	0	ACOX2_ARATH	329	340	ACX2	sp|O65201|ACOX2_ARATH Acyl-coenzyme A oxidase 2, peroxisomal OS=Arabidopsis thaliana OX=3702 GN=ACX2 PE=1 SV=2									1
FGAFMAPLTSGR	Oxidation (M5)	40.46	0	ACOX3_ARATH	325	336	ACX3	sp|P0CZ23|ACOX3_ARATH Acyl-coenzyme A oxidase 3, peroxisomal OS=Arabidopsis thaliana OX=3702 GN=ACX3 PE=1 SV=1									1	1
LYETGQMTPGQASLGK		39.12	0	ACOX4_ARATH	350	365	ACX4	sp|Q96329|ACOX4_ARATH Acyl-coenzyme A oxidase 4, peroxisomal OS=Arabidopsis thaliana OX=3702 GN=ACX4 PE=1 SV=1							1
LGALLDTMNALK	Oxidation (M8)	25.66	0	ACR11_ARATH	107	118	ACR11	sp|Q9FZ47|ACR11_ARATH ACT domain-containing protein ACR11 OS=Arabidopsis thaliana OX=3702 GN=ACR11 PE=1 SV=1														1
KVEDPELLEAIR		59.23	1	ACR11_ARATH	150	161	ACR11	sp|Q9FZ47|ACR11_ARATH ACT domain-containing protein ACR11 OS=Arabidopsis thaliana OX=3702 GN=ACR11 PE=1 SV=1	2		1		2				1		2			2		2	1
SLLFIESADRPGLLVELVK		25.66	1	ACR11_ARATH	212	230	ACR11	sp|Q9FZ47|ACR11_ARATH ACT domain-containing protein ACR11 OS=Arabidopsis thaliana OX=3702 GN=ACR11 PE=1 SV=1					1
ALIKPLQQVLANSLR		38.34	1	ACR11_ARATH	263	277	ACR11	sp|Q9FZ47|ACR11_ARATH ACT domain-containing protein ACR11 OS=Arabidopsis thaliana OX=3702 GN=ACR11 PE=1 SV=1					1									1
KVEDPDLLEQIR		27.88	1	ACR12_ARATH	161	172	ACR12	sp|Q9LZ23|ACR12_ARATH ACT domain-containing protein ACR12 OS=Arabidopsis thaliana OX=3702 GN=ACR12 PE=2 SV=1	1		1								1			1
LTIINNLLK		58.24	0	ACR12_ARATH	173	181	ACR12	sp|Q9LZ23|ACR12_ARATH ACT domain-containing protein ACR12 OS=Arabidopsis thaliana OX=3702 GN=ACR12 PE=2 SV=1	1		1								1			1
SLSQVLVNCLR	Carbamidomethyl (C9)	65.47	0	ACR12_ARATH	278	288	ACR12	sp|Q9LZ23|ACR12_ARATH ACT domain-containing protein ACR12 OS=Arabidopsis thaliana OX=3702 GN=ACR12 PE=2 SV=1	1		1
VSIFYTAPTLVR		43.71	0	ACS_ARATH	447	458	ACS	sp|B9DGD6|ACS_ARATH Acetyl-coenzyme A synthetase, chloroplastic/glyoxysomal OS=Arabidopsis thaliana OX=3702 GN=ACS PE=1 SV=1									1	1				1		1
VLGSVGEPINPSAWR		35.61	0	ACS_ARATH	478	492	ACS	sp|B9DGD6|ACS_ARATH Acetyl-coenzyme A synthetase, chloroplastic/glyoxysomal OS=Arabidopsis thaliana OX=3702 GN=ACS PE=1 SV=1	1		1				1	1
ADGEDIQPLVCDNGTGMVK	Acetyl (Protein N-term); Carbamidomethyl (C11); Oxidation (M17)	71.12	0	ACT1_ARATH	2	20	ACT1	sp|P0CJ46|ACT1_ARATH Actin-1 OS=Arabidopsis thaliana OX=3702 GN=ACT1 PE=1 SV=1	1		1									1
AGFAGDDAPR		80.24	0	ACT1_ARATH	21	30	ACT1	sp|P0CJ46|ACT1_ARATH Actin-1 OS=Arabidopsis thaliana OX=3702 GN=ACT1 PE=1 SV=1			1	1	1		1		1	1		1		1	1		1	1		1
AVFPSIVGR		30.39	0	ACT1_ARATH	31	39	ACT1	sp|P0CJ46|ACT1_ARATH Actin-1 OS=Arabidopsis thaliana OX=3702 GN=ACT1 PE=1 SV=1								1		1						1
AVFPSIVGRPR		68.24	1	ACT1_ARATH	31	41	ACT1	sp|P0CJ46|ACT1_ARATH Actin-1 OS=Arabidopsis thaliana OX=3702 GN=ACT1 PE=1 SV=1	2	2				2	1	2	2	1		1	1	1	1	1		1	1
HTGVMVGMGQKDAYVGDEAQSKR	Oxidation (M5); Oxidation (M8)	45.32	2	ACT1_ARATH	42	64	ACT1	sp|P0CJ46|ACT1_ARATH Actin-1 OS=Arabidopsis thaliana OX=3702 GN=ACT1 PE=1 SV=1											1	1		1
TTGIVLDSGDGVSHTVPIYEGYALPHAILR		33.9	0	ACT1_ARATH	150	179	ACT1	sp|P0CJ46|ACT1_ARATH Actin-1 OS=Arabidopsis thaliana OX=3702 GN=ACT1 PE=1 SV=1	1
GYSFTTTAER		47.13	0	ACT1_ARATH	199	208	ACT1	sp|P0CJ46|ACT1_ARATH Actin-1 OS=Arabidopsis thaliana OX=3702 GN=ACT1 PE=1 SV=1											1				1		1	1
GYSFTTTAEREIVR		25.04	1	ACT1_ARATH	199	212	ACT1	sp|P0CJ46|ACT1_ARATH Actin-1 OS=Arabidopsis thaliana OX=3702 GN=ACT1 PE=1 SV=1															1
NYELPDGQVITIGSER		79.47	0	ACT1_ARATH	241	256	ACT1	sp|P0CJ46|ACT1_ARATH Actin-1 OS=Arabidopsis thaliana OX=3702 GN=ACT1 PE=1 SV=1						1					1			2		1
MSKEITALAPSSMK	Oxidation (M1); Oxidation (M13)	31.63	1	ACT1_ARATH	315	328	ACT1	sp|P0CJ46|ACT1_ARATH Actin-1 OS=Arabidopsis thaliana OX=3702 GN=ACT1 PE=1 SV=1									1
EITALAPSSMK		38.71	0	ACT1_ARATH	318	328	ACT1	sp|P0CJ46|ACT1_ARATH Actin-1 OS=Arabidopsis thaliana OX=3702 GN=ACT1 PE=1 SV=1														1
EITALAPSSMK	Oxidation (M10)	59.27	0	ACT1_ARATH	318	328	ACT1	sp|P0CJ46|ACT1_ARATH Actin-1 OS=Arabidopsis thaliana OX=3702 GN=ACT1 PE=1 SV=1	1		1		1	1	1	1	1	1	1			1		1
IKVVAPPER		30.13	1	ACT1_ARATH	329	337	ACT1	sp|P0CJ46|ACT1_ARATH Actin-1 OS=Arabidopsis thaliana OX=3702 GN=ACT1 PE=1 SV=1								1
ADGEDIQPLVCDNGTGMVK	Acetyl (Protein N-term); Carbamidomethyl (C11); Oxidation (M17)	71.12	0	ACT11_ARATH	2	20	ACT11	sp|P53496|ACT11_ARATH Actin-11 OS=Arabidopsis thaliana OX=3702 GN=ACT11 PE=1 SV=1	1		1									1
AGFAGDDAPR		80.24	0	ACT11_ARATH	21	30	ACT11	sp|P53496|ACT11_ARATH Actin-11 OS=Arabidopsis thaliana OX=3702 GN=ACT11 PE=1 SV=1			1	1	1		1		1	1		1		1	1		1	1		1
AVFPSIVGR		30.39	0	ACT11_ARATH	31	39	ACT11	sp|P53496|ACT11_ARATH Actin-11 OS=Arabidopsis thaliana OX=3702 GN=ACT11 PE=1 SV=1								1		1						1
AVFPSIVGRPR		68.24	1	ACT11_ARATH	31	41	ACT11	sp|P53496|ACT11_ARATH Actin-11 OS=Arabidopsis thaliana OX=3702 GN=ACT11 PE=1 SV=1	2	2				2	1	2	2	1		1	1	1	1	1		1	1
HTGVMVGMGQKDAYVGDEAQSKR	Oxidation (M5); Oxidation (M8)	45.32	2	ACT11_ARATH	42	64	ACT11	sp|P53496|ACT11_ARATH Actin-11 OS=Arabidopsis thaliana OX=3702 GN=ACT11 PE=1 SV=1											1	1		1
VAPEEHPVLLTEAPLNPK		57.36	0	ACT11_ARATH	98	115	ACT11	sp|P53496|ACT11_ARATH Actin-11 OS=Arabidopsis thaliana OX=3702 GN=ACT11 PE=1 SV=1	2	1	2		1		1	2	1	2	2	1	1	2	2	1			2	1
TTGIVLDSGDGVSHTVPIYEGYALPHAILR		33.9	0	ACT11_ARATH	150	179	ACT11	sp|P53496|ACT11_ARATH Actin-11 OS=Arabidopsis thaliana OX=3702 GN=ACT11 PE=1 SV=1	1
LDLAGRDLTDYLMK	Oxidation (M13)	27.65	1	ACT11_ARATH	180	193	ACT11	sp|P53496|ACT11_ARATH Actin-11 OS=Arabidopsis thaliana OX=3702 GN=ACT11 PE=1 SV=1		1
DLTDYLMK		38.31	0	ACT11_ARATH	186	193	ACT11	sp|P53496|ACT11_ARATH Actin-11 OS=Arabidopsis thaliana OX=3702 GN=ACT11 PE=1 SV=1	1							1	1	1				1
DLTDYLMK	Oxidation (M7)	49.84	0	ACT11_ARATH	186	193	ACT11	sp|P53496|ACT11_ARATH Actin-11 OS=Arabidopsis thaliana OX=3702 GN=ACT11 PE=1 SV=1	2	1	1		1	1	2	1	1		1	1	1	1	1	1	1
SYELPDGQVITIGGER		45.2	0	ACT11_ARATH	241	256	ACT11	sp|P53496|ACT11_ARATH Actin-11 OS=Arabidopsis thaliana OX=3702 GN=ACT11 PE=1 SV=1														1
MSKEITALAPSSMK	Oxidation (M1); Oxidation (M13)	31.63	1	ACT11_ARATH	315	328	ACT11	sp|P53496|ACT11_ARATH Actin-11 OS=Arabidopsis thaliana OX=3702 GN=ACT11 PE=1 SV=1									1
EITALAPSSMK		38.71	0	ACT11_ARATH	318	328	ACT11	sp|P53496|ACT11_ARATH Actin-11 OS=Arabidopsis thaliana OX=3702 GN=ACT11 PE=1 SV=1														1
EITALAPSSMK	Oxidation (M10)	59.27	0	ACT11_ARATH	318	328	ACT11	sp|P53496|ACT11_ARATH Actin-11 OS=Arabidopsis thaliana OX=3702 GN=ACT11 PE=1 SV=1	1		1		1	1	1	1	1	1	1			1		1
IKVVAPPER		30.13	1	ACT11_ARATH	329	337	ACT11	sp|P53496|ACT11_ARATH Actin-11 OS=Arabidopsis thaliana OX=3702 GN=ACT11 PE=1 SV=1								1
AEADDIQPIVCDNGTGMVK	Acetyl (Protein N-term); Carbamidomethyl (C11); Oxidation (M17)	74.07	0	ACT2_ARATH	2	20	ACT2	sp|Q96292|ACT2_ARATH Actin-2 OS=Arabidopsis thaliana OX=3702 GN=ACT2 PE=1 SV=1			1								1		1	1
AGFAGDDAPR		80.24	0	ACT2_ARATH	21	30	ACT2	sp|Q96292|ACT2_ARATH Actin-2 OS=Arabidopsis thaliana OX=3702 GN=ACT2 PE=1 SV=1			1	1	1		1		1	1		1		1	1		1	1		1
AVFPSVVGRPR		26.62	1	ACT2_ARATH	31	41	ACT2	sp|Q96292|ACT2_ARATH Actin-2 OS=Arabidopsis thaliana OX=3702 GN=ACT2 PE=1 SV=1	1
IAPEEHPVLLTEAPLNPK		63.41	0	ACT2_ARATH	98	115	ACT2	sp|Q96292|ACT2_ARATH Actin-2 OS=Arabidopsis thaliana OX=3702 GN=ACT2 PE=1 SV=1		2	1		1	1		1			1		1			1			1
LDLAGRDLTDYLMK	Oxidation (M13)	27.65	1	ACT2_ARATH	180	193	ACT2	sp|Q96292|ACT2_ARATH Actin-2 OS=Arabidopsis thaliana OX=3702 GN=ACT2 PE=1 SV=1		1
DLTDYLMK		38.31	0	ACT2_ARATH	186	193	ACT2	sp|Q96292|ACT2_ARATH Actin-2 OS=Arabidopsis thaliana OX=3702 GN=ACT2 PE=1 SV=1	1							1	1	1				1
DLTDYLMK	Oxidation (M7)	49.84	0	ACT2_ARATH	186	193	ACT2	sp|Q96292|ACT2_ARATH Actin-2 OS=Arabidopsis thaliana OX=3702 GN=ACT2 PE=1 SV=1	2	1	1		1	1	2	1	1		1	1	1	1	1	1	1
GYMFTTTAER		41.8	0	ACT2_ARATH	199	208	ACT2	sp|Q96292|ACT2_ARATH Actin-2 OS=Arabidopsis thaliana OX=3702 GN=ACT2 PE=1 SV=1	1		1				1
GYMFTTTAER	Oxidation (M3)	56.14	0	ACT2_ARATH	199	208	ACT2	sp|Q96292|ACT2_ARATH Actin-2 OS=Arabidopsis thaliana OX=3702 GN=ACT2 PE=1 SV=1				1							1	1	1		1		1	1	2	1
GYMFTTTAEREIVR	Oxidation (M3)	29.34	1	ACT2_ARATH	199	212	ACT2	sp|Q96292|ACT2_ARATH Actin-2 OS=Arabidopsis thaliana OX=3702 GN=ACT2 PE=1 SV=1		1						1	1		1	1
LSFVAVDYEQEMETSK	Oxidation (M12)	80.23	0	ACT2_ARATH	218	233	ACT2	sp|Q96292|ACT2_ARATH Actin-2 OS=Arabidopsis thaliana OX=3702 GN=ACT2 PE=1 SV=1	1	1	1		1	1		1			1		1	1		2
LSFVAVDYEQEMETSKTSSSIEK	Oxidation (M12)	54.68	1	ACT2_ARATH	218	240	ACT2	sp|Q96292|ACT2_ARATH Actin-2 OS=Arabidopsis thaliana OX=3702 GN=ACT2 PE=1 SV=1														1
TSSSIEKNYELPDGQVITIGAER		69.23	1	ACT2_ARATH	234	256	ACT2	sp|Q96292|ACT2_ARATH Actin-2 OS=Arabidopsis thaliana OX=3702 GN=ACT2 PE=1 SV=1	1							1			1	2		1
NYELPDGQVITIGAER		113.32	0	ACT2_ARATH	241	256	ACT2	sp|Q96292|ACT2_ARATH Actin-2 OS=Arabidopsis thaliana OX=3702 GN=ACT2 PE=1 SV=1	2	1	2	1	1	1	3	2	1	1		2		2		1	1			1
MSKEITALAPSSMK	Oxidation (M1); Oxidation (M13)	31.63	1	ACT2_ARATH	315	328	ACT2	sp|Q96292|ACT2_ARATH Actin-2 OS=Arabidopsis thaliana OX=3702 GN=ACT2 PE=1 SV=1									1
EITALAPSSMK		38.71	0	ACT2_ARATH	318	328	ACT2	sp|Q96292|ACT2_ARATH Actin-2 OS=Arabidopsis thaliana OX=3702 GN=ACT2 PE=1 SV=1														1
EITALAPSSMK	Oxidation (M10)	59.27	0	ACT2_ARATH	318	328	ACT2	sp|Q96292|ACT2_ARATH Actin-2 OS=Arabidopsis thaliana OX=3702 GN=ACT2 PE=1 SV=1	1		1		1	1	1	1	1	1	1			1		1
IKVVAPPER		30.13	1	ACT2_ARATH	329	337	ACT2	sp|Q96292|ACT2_ARATH Actin-2 OS=Arabidopsis thaliana OX=3702 GN=ACT2 PE=1 SV=1								1
AEYDEAGPGIVHR		85.8	0	ACT2_ARATH	362	374	ACT2	sp|Q96292|ACT2_ARATH Actin-2 OS=Arabidopsis thaliana OX=3702 GN=ACT2 PE=1 SV=1	1	1	1			1	1	1	1	1	1
ADGEDIQPLVCDNGTGMVK	Acetyl (Protein N-term); Carbamidomethyl (C11); Oxidation (M17)	71.12	0	ACT7_ARATH	2	20	ACT7	sp|P53492|ACT7_ARATH Actin-7 OS=Arabidopsis thaliana OX=3702 GN=ACT7 PE=1 SV=1	1		1									1
AGFAGDDAPR		80.24	0	ACT7_ARATH	21	30	ACT7	sp|P53492|ACT7_ARATH Actin-7 OS=Arabidopsis thaliana OX=3702 GN=ACT7 PE=1 SV=1			1	1	1		1		1	1		1		1	1		1	1		1
AVFPSIVGR		30.39	0	ACT7_ARATH	31	39	ACT7	sp|P53492|ACT7_ARATH Actin-7 OS=Arabidopsis thaliana OX=3702 GN=ACT7 PE=1 SV=1								1		1						1
AVFPSIVGRPR		68.24	1	ACT7_ARATH	31	41	ACT7	sp|P53492|ACT7_ARATH Actin-7 OS=Arabidopsis thaliana OX=3702 GN=ACT7 PE=1 SV=1	2	2				2	1	2	2	1		1	1	1	1	1		1	1
HTGVMVGMGQKDAYVGDEAQSKR	Oxidation (M5); Oxidation (M8)	45.32	2	ACT7_ARATH	42	64	ACT7	sp|P53492|ACT7_ARATH Actin-7 OS=Arabidopsis thaliana OX=3702 GN=ACT7 PE=1 SV=1											1	1		1
VAPEEHPVLLTEAPLNPK		57.36	0	ACT7_ARATH	98	115	ACT7	sp|P53492|ACT7_ARATH Actin-7 OS=Arabidopsis thaliana OX=3702 GN=ACT7 PE=1 SV=1	2	1	2		1		1	2	1	2	2	1	1	2	2	1			2	1
TTGIVLDSGDGVSHTVPIYEGYALPHAILR		33.9	0	ACT7_ARATH	150	179	ACT7	sp|P53492|ACT7_ARATH Actin-7 OS=Arabidopsis thaliana OX=3702 GN=ACT7 PE=1 SV=1	1
GYMFTTTAER		41.8	0	ACT7_ARATH	199	208	ACT7	sp|P53492|ACT7_ARATH Actin-7 OS=Arabidopsis thaliana OX=3702 GN=ACT7 PE=1 SV=1	1		1				1
GYMFTTTAER	Oxidation (M3)	56.14	0	ACT7_ARATH	199	208	ACT7	sp|P53492|ACT7_ARATH Actin-7 OS=Arabidopsis thaliana OX=3702 GN=ACT7 PE=1 SV=1				1							1	1	1		1		1	1	2	1
GYMFTTTAEREIVR	Oxidation (M3)	29.34	1	ACT7_ARATH	199	212	ACT7	sp|P53492|ACT7_ARATH Actin-7 OS=Arabidopsis thaliana OX=3702 GN=ACT7 PE=1 SV=1		1						1	1		1	1
LAYVALDYEQELETAK		113.03	0	ACT7_ARATH	218	233	ACT7	sp|P53492|ACT7_ARATH Actin-7 OS=Arabidopsis thaliana OX=3702 GN=ACT7 PE=1 SV=1	1		1	1	1	1	1	1	1	1	1		1	1		1
SSSSVEKNYELPDGQVITIGAER		65.64	1	ACT7_ARATH	234	256	ACT7	sp|P53492|ACT7_ARATH Actin-7 OS=Arabidopsis thaliana OX=3702 GN=ACT7 PE=1 SV=1	1			1					1		1			1
NYELPDGQVITIGAER		113.32	0	ACT7_ARATH	241	256	ACT7	sp|P53492|ACT7_ARATH Actin-7 OS=Arabidopsis thaliana OX=3702 GN=ACT7 PE=1 SV=1	2	1	2	1	1	1	3	2	1	1		2		2		1	1			1
MSKEITALAPSSMK	Oxidation (M1); Oxidation (M13)	31.63	1	ACT7_ARATH	315	328	ACT7	sp|P53492|ACT7_ARATH Actin-7 OS=Arabidopsis thaliana OX=3702 GN=ACT7 PE=1 SV=1									1
EITALAPSSMK		38.71	0	ACT7_ARATH	318	328	ACT7	sp|P53492|ACT7_ARATH Actin-7 OS=Arabidopsis thaliana OX=3702 GN=ACT7 PE=1 SV=1														1
EITALAPSSMK	Oxidation (M10)	59.27	0	ACT7_ARATH	318	328	ACT7	sp|P53492|ACT7_ARATH Actin-7 OS=Arabidopsis thaliana OX=3702 GN=ACT7 PE=1 SV=1	1		1		1	1	1	1	1	1	1			1		1
IKVVAPPER		30.13	1	ACT7_ARATH	329	337	ACT7	sp|P53492|ACT7_ARATH Actin-7 OS=Arabidopsis thaliana OX=3702 GN=ACT7 PE=1 SV=1								1
SEYDESGPSIVHR		85.75	0	ACT7_ARATH	362	374	ACT7	sp|P53492|ACT7_ARATH Actin-7 OS=Arabidopsis thaliana OX=3702 GN=ACT7 PE=1 SV=1	3		1		1	1	2	1	1		1	1		2		1
FIIYKIEELQK		35.18	1	ADF3_ARATH	29	39	ADF3	sp|Q9ZSK4|ADF3_ARATH Actin-depolymerizing factor 3 OS=Arabidopsis thaliana OX=3702 GN=ADF3 PE=1 SV=1										1
IGEPGQTHEDLAASLPADECR	Carbamidomethyl (C20)	29.52	0	ADF3_ARATH	46	66	ADF3	sp|Q9ZSK4|ADF3_ARATH Actin-depolymerizing factor 3 OS=Arabidopsis thaliana OX=3702 GN=ADF3 PE=1 SV=1							1		1
IFFVAWSPDTAR		62.31	0	ADF3_ARATH	85	96	ADF3	sp|Q9ZSK4|ADF3_ARATH Actin-depolymerizing factor 3 OS=Arabidopsis thaliana OX=3702 GN=ADF3 PE=1 SV=1			1						1	2
IFFIAWSPEASK		26	0	ADF5_ARATH	89	100	ADF5	sp|Q9ZNT3|ADF5_ARATH Actin-depolymerizing factor 5 OS=Arabidopsis thaliana OX=3702 GN=ADF5 PE=1 SV=1									1
IIGIDINPDKFQLGR		57.26	1	ADHL4_ARATH	225	239	At1g64710	sp|Q8VZ49|ADHL4_ARATH Alcohol dehydrogenase-like 4 OS=Arabidopsis thaliana OX=3702 GN=At1g64710 PE=2 SV=1	1							1
ATQGQVITCK	Acetyl (Protein N-term); Carbamidomethyl (C9)	33.64	0	ADHX_ARATH	2	11	ADH2	sp|Q96533|ADHX_ARATH Alcohol dehydrogenase class-3 OS=Arabidopsis thaliana OX=3702 GN=ADH2 PE=1 SV=2	1	1								1	1
AAVAYEPNKPLVIEDVQVAPPQAGEVR		61.98	1	ADHX_ARATH	12	38	ADH2	sp|Q96533|ADHX_ARATH Alcohol dehydrogenase class-3 OS=Arabidopsis thaliana OX=3702 GN=ADH2 PE=1 SV=2	1		1	1	1	1	1	1	1		1			1
SATGVGIMMNDRK	Oxidation (M8)	35.6	1	ADHX_ARATH	118	130	ADH2	sp|Q96533|ADHX_ARATH Alcohol dehydrogenase class-3 OS=Arabidopsis thaliana OX=3702 GN=ADH2 PE=1 SV=2	1								1
IIGIDIDSK		61.01	0	ADHX_ARATH	222	230	ADH2	sp|Q96533|ADHX_ARATH Alcohol dehydrogenase class-3 OS=Arabidopsis thaliana OX=3702 GN=ADH2 PE=1 SV=2	1	1	1			1	1	1			1	1		1		1
FGVNEFVNPK		66.41	0	ADHX_ARATH	238	247	ADH2	sp|Q96533|ADHX_ARATH Alcohol dehydrogenase class-3 OS=Arabidopsis thaliana OX=3702 GN=ADH2 PE=1 SV=2	1	1	1	1		1		1	1	1				1		1				1
TQVPWLVEK		30.56	0	ADHX_ARATH	329	337	ADH2	sp|Q96533|ADHX_ARATH Alcohol dehydrogenase class-3 OS=Arabidopsis thaliana OX=3702 GN=ADH2 PE=1 SV=2									1
LNNAILAEDK		70.89	0	ADK1_ARATH	36	45	ADK1	sp|Q9SF85|ADK1_ARATH Adenosine kinase 1 OS=Arabidopsis thaliana OX=3702 GN=ADK1 PE=1 SV=1	1		1				1					1		1
FNVEYIAGGATQNSIK		87.78	0	ADK1_ARATH	57	72	ADK1	sp|Q9SF85|ADK1_ARATH Adenosine kinase 1 OS=Arabidopsis thaliana OX=3702 GN=ADK1 PE=1 SV=1	1		1								1			1
SLIANLSAANCYK	Carbamidomethyl (C11)	80.53	0	ADK1_ARATH	133	145	ADK1	sp|Q9SF85|ADK1_ARATH Adenosine kinase 1 OS=Arabidopsis thaliana OX=3702 GN=ADK1 PE=1 SV=1	1		1	1			1	1				1		2
CLPYMDYIFGNETEAR	Carbamidomethyl (C1); Oxidation (M5)	39.56	0	ADK1_ARATH	212	227	ADK1	sp|Q9SF85|ADK1_ARATH Adenosine kinase 1 OS=Arabidopsis thaliana OX=3702 GN=ADK1 PE=1 SV=1														1
VHGWETDDVEQIAIK		29.75	0	ADK1_ARATH	232	246	ADK1	sp|Q9SF85|ADK1_ARATH Adenosine kinase 1 OS=Arabidopsis thaliana OX=3702 GN=ADK1 PE=1 SV=1			1				1
TTVITQGADPVVVAEDGK		126.46	0	ADK1_ARATH	260	277	ADK1	sp|Q9SF85|ADK1_ARATH Adenosine kinase 1 OS=Arabidopsis thaliana OX=3702 GN=ADK1 PE=1 SV=1	2	1	2	1		1	1	1	1	1	1	2	1	2		2				1
TTVITQGADPVVVAEDGKVK		63.7	1	ADK1_ARATH	260	279	ADK1	sp|Q9SF85|ADK1_ARATH Adenosine kinase 1 OS=Arabidopsis thaliana OX=3702 GN=ADK1 PE=1 SV=1	1					1	1		1	1	1		1	1
KYPVIPLPK		33.27	1	ADK1_ARATH	280	288	ADK1	sp|Q9SF85|ADK1_ARATH Adenosine kinase 1 OS=Arabidopsis thaliana OX=3702 GN=ADK1 PE=1 SV=1														1
YPVIPLPK		52.45	0	ADK1_ARATH	281	288	ADK1	sp|Q9SF85|ADK1_ARATH Adenosine kinase 1 OS=Arabidopsis thaliana OX=3702 GN=ADK1 PE=1 SV=1	1	1	1			1	1	1	2		1	1		1		1
AGCYASNVVIQR	Carbamidomethyl (C3)	57.7	0	ADK1_ARATH	321	332	ADK1	sp|Q9SF85|ADK1_ARATH Adenosine kinase 1 OS=Arabidopsis thaliana OX=3702 GN=ADK1 PE=1 SV=1	1		1					1				1	1	1		1
SGCTYPEKPDFN	Carbamidomethyl (C3)	34.35	1	ADK1_ARATH	333	344	ADK1	sp|Q9SF85|ADK1_ARATH Adenosine kinase 1 OS=Arabidopsis thaliana OX=3702 GN=ADK1 PE=1 SV=1					1						1
LNNAILAEDK		70.89	0	ADK2_ARATH	37	46	ADK2	sp|Q9LZG0|ADK2_ARATH Adenosine kinase 2 OS=Arabidopsis thaliana OX=3702 GN=ADK2 PE=1 SV=1	1		1				1					1		1
FNVEYIAGGATQNSIK		87.78	0	ADK2_ARATH	58	73	ADK2	sp|Q9LZG0|ADK2_ARATH Adenosine kinase 2 OS=Arabidopsis thaliana OX=3702 GN=ADK2 PE=1 SV=1	1		1								1			1
SLIANLSAANCYK	Carbamidomethyl (C11)	80.53	0	ADK2_ARATH	134	146	ADK2	sp|Q9LZG0|ADK2_ARATH Adenosine kinase 2 OS=Arabidopsis thaliana OX=3702 GN=ADK2 PE=1 SV=1	1		1	1			1	1				1		2
FLPYMDFVFGNETEAR	Oxidation (M5)	69.86	0	ADK2_ARATH	213	228	ADK2	sp|Q9LZG0|ADK2_ARATH Adenosine kinase 2 OS=Arabidopsis thaliana OX=3702 GN=ADK2 PE=1 SV=1	2		3									1		1
VHGWETEDVEQIAIK		41.98	0	ADK2_ARATH	233	247	ADK2	sp|Q9LZG0|ADK2_ARATH Adenosine kinase 2 OS=Arabidopsis thaliana OX=3702 GN=ADK2 PE=1 SV=1			1
TTVITQGADPVVVAEDGK		126.46	0	ADK2_ARATH	261	278	ADK2	sp|Q9LZG0|ADK2_ARATH Adenosine kinase 2 OS=Arabidopsis thaliana OX=3702 GN=ADK2 PE=1 SV=1	2	1	2	1		1	1	1	1	1	1	2	1	2		2				1
TTVITQGADPVVVAEDGKVK		63.7	1	ADK2_ARATH	261	280	ADK2	sp|Q9LZG0|ADK2_ARATH Adenosine kinase 2 OS=Arabidopsis thaliana OX=3702 GN=ADK2 PE=1 SV=1	1					1	1		1	1	1		1	1
KYPVIPLPK		33.27	1	ADK2_ARATH	281	289	ADK2	sp|Q9LZG0|ADK2_ARATH Adenosine kinase 2 OS=Arabidopsis thaliana OX=3702 GN=ADK2 PE=1 SV=1														1
YPVIPLPK		52.45	0	ADK2_ARATH	282	289	ADK2	sp|Q9LZG0|ADK2_ARATH Adenosine kinase 2 OS=Arabidopsis thaliana OX=3702 GN=ADK2 PE=1 SV=1	1	1	1			1	1	1	2		1	1		1		1
AGCYASNVVIQR	Carbamidomethyl (C3)	57.7	0	ADK2_ARATH	322	333	ADK2	sp|Q9LZG0|ADK2_ARATH Adenosine kinase 2 OS=Arabidopsis thaliana OX=3702 GN=ADK2 PE=1 SV=1	1		1					1				1	1	1		1
SGCTYPEKPDFN	Carbamidomethyl (C3)	34.35	1	ADK2_ARATH	334	345	ADK2	sp|Q9LZG0|ADK2_ARATH Adenosine kinase 2 OS=Arabidopsis thaliana OX=3702 GN=ADK2 PE=1 SV=1					1						1
TESAAVSTIVNLAEEAR		77.31	0	ADNT1_ARATH	9	25	ADNT1	sp|O04619|ADNT1_ARATH Mitochondrial adenine nucleotide transporter ADNT1 OS=Arabidopsis thaliana OX=3702 GN=ADNT1 PE=1 SV=1	1													1
APTALTLYNLK		35.11	0	ADPG1_ARATH	191	201	ADPG1	sp|O23147|ADPG1_ARATH Polygalacturonase ADPG1 OS=Arabidopsis thaliana OX=3702 GN=ADPG1 PE=2 SV=1							1			1
NAQQIQISIEK		38.17	0	ADPG1_ARATH	212	222	ADPG1	sp|O23147|ADPG1_ARATH Polygalacturonase ADPG1 OS=Arabidopsis thaliana OX=3702 GN=ADPG1 PE=2 SV=1						1	1		1
APTALTFYNSK		47.74	0	ADPG2_ARATH	191	201	ADPG2	sp|Q8RY29|ADPG2_ARATH Polygalacturonase ADPG2 OS=Arabidopsis thaliana OX=3702 GN=ADPG2 PE=2 SV=2							2	1		1
NAQQIQISIEK		38.17	0	ADPG2_ARATH	212	222	ADPG2	sp|Q8RY29|ADPG2_ARATH Polygalacturonase ADPG2 OS=Arabidopsis thaliana OX=3702 GN=ADPG2 PE=2 SV=2						1	1		1
AFVSGVTVDGAK		53.54	0	ADPG2_ARATH	301	312	ADPG2	sp|Q8RY29|ADPG2_ARATH Polygalacturonase ADPG2 OS=Arabidopsis thaliana OX=3702 GN=ADPG2 PE=2 SV=2						1		1		1
AIAIHLAELGAR		32.7	0	ADRC3_ARATH	31	42	At3g03980	sp|Q9SQR4|ADRC3_ARATH NADPH-dependent aldehyde reductase-like protein, chloroplastic OS=Arabidopsis thaliana OX=3702 GN=At3g03980 PE=3 SV=1	1		1					1	1	1
AIVVQANVSEPSQVK		43.52	0	ADRC3_ARATH	77	91	At3g03980	sp|Q9SQR4|ADRC3_ARATH NADPH-dependent aldehyde reductase-like protein, chloroplastic OS=Arabidopsis thaliana OX=3702 GN=At3g03980 PE=3 SV=1														1
GFTNFALDFLMGGVSAAVSK	Oxidation (M11)	34.14	0	ADT1_ARATH	76	95	AAC1	sp|P31167|ADT1_ARATH ADP,ATP carrier protein 1, mitochondrial OS=Arabidopsis thaliana OX=3702 GN=AAC1 PE=1 SV=2	2
VKLLIQNQDEMIK	Oxidation (M11)	35.72	1	ADT1_ARATH	104	116	AAC1	sp|P31167|ADT1_ARATH ADP,ATP carrier protein 1, mitochondrial OS=Arabidopsis thaliana OX=3702 GN=AAC1 PE=1 SV=2									2	2
LLIQNQDEMIK		57.61	0	ADT1_ARATH	106	116	AAC1	sp|P31167|ADT1_ARATH ADP,ATP carrier protein 1, mitochondrial OS=Arabidopsis thaliana OX=3702 GN=AAC1 PE=1 SV=2	1		1	1	1				1	1	1	1	1	1
LLIQNQDEMIK	Oxidation (M9)	57.84	0	ADT1_ARATH	106	116	AAC1	sp|P31167|ADT1_ARATH ADP,ATP carrier protein 1, mitochondrial OS=Arabidopsis thaliana OX=3702 GN=AAC1 PE=1 SV=2	1	1		1	1	1	1	1	2	2	1	1	1	1		1	1
LLIQNQDEMIKAGR		26.59	1	ADT1_ARATH	106	119	AAC1	sp|P31167|ADT1_ARATH ADP,ATP carrier protein 1, mitochondrial OS=Arabidopsis thaliana OX=3702 GN=AAC1 PE=1 SV=2									1
LLIQNQDEMIKAGR	Oxidation (M9)	66.02	1	ADT1_ARATH	106	119	AAC1	sp|P31167|ADT1_ARATH ADP,ATP carrier protein 1, mitochondrial OS=Arabidopsis thaliana OX=3702 GN=AAC1 PE=1 SV=2		1	1		1	1	1		1	1	1	1	1	1		1	1	1	1	1
LSEPYKGIGDCFGR	Carbamidomethyl (C11)	79.14	1	ADT1_ARATH	120	133	AAC1	sp|P31167|ADT1_ARATH ADP,ATP carrier protein 1, mitochondrial OS=Arabidopsis thaliana OX=3702 GN=AAC1 PE=1 SV=2	2	1	2		2	2	1	1	2	2	2	1	2	3			1	1	1	2
GIGDCFGR	Carbamidomethyl (C5)	29.54	0	ADT1_ARATH	126	133	AAC1	sp|P31167|ADT1_ARATH ADP,ATP carrier protein 1, mitochondrial OS=Arabidopsis thaliana OX=3702 GN=AAC1 PE=1 SV=2							1			1
TIKDEGFGSLWR		103.51	1	ADT1_ARATH	134	145	AAC1	sp|P31167|ADT1_ARATH ADP,ATP carrier protein 1, mitochondrial OS=Arabidopsis thaliana OX=3702 GN=AAC1 PE=1 SV=2	2	1	2	2	2	2	1	1	1	2	2	2	3	2	1	2	2		2
YFPTQALNFAFK		68.98	0	ADT1_ARATH	154	165	AAC1	sp|P31167|ADT1_ARATH ADP,ATP carrier protein 1, mitochondrial OS=Arabidopsis thaliana OX=3702 GN=AAC1 PE=1 SV=2	1		1				1	1				1		1
YFPTQALNFAFKDYFKR		50.84	2	ADT1_ARATH	154	170	AAC1	sp|P31167|ADT1_ARATH ADP,ATP carrier protein 1, mitochondrial OS=Arabidopsis thaliana OX=3702 GN=AAC1 PE=1 SV=2	2						1
QFDGLVDVYR		79.69	0	ADT1_ARATH	228	237	AAC1	sp|P31167|ADT1_ARATH ADP,ATP carrier protein 1, mitochondrial OS=Arabidopsis thaliana OX=3702 GN=AAC1 PE=1 SV=2	1								1	1	1	1		1		1	1	1	1	1
QFDGLVDVYRK		41.75	1	ADT1_ARATH	228	238	AAC1	sp|P31167|ADT1_ARATH ADP,ATP carrier protein 1, mitochondrial OS=Arabidopsis thaliana OX=3702 GN=AAC1 PE=1 SV=2		2			1	2	2	1		1		1
TLKTDGIAGLYR		43.7	1	ADT1_ARATH	239	250	AAC1	sp|P31167|ADT1_ARATH ADP,ATP carrier protein 1, mitochondrial OS=Arabidopsis thaliana OX=3702 GN=AAC1 PE=1 SV=2	1		1			1	2	1	1	1	1			1
TDGIAGLYR		86.24	0	ADT1_ARATH	242	250	AAC1	sp|P31167|ADT1_ARATH ADP,ATP carrier protein 1, mitochondrial OS=Arabidopsis thaliana OX=3702 GN=AAC1 PE=1 SV=2				1	1					1					1				1	1
GFNISCVGIIVYR	Carbamidomethyl (C6)	63.37	0	ADT1_ARATH	251	263	AAC1	sp|P31167|ADT1_ARATH ADP,ATP carrier protein 1, mitochondrial OS=Arabidopsis thaliana OX=3702 GN=AAC1 PE=1 SV=2					1		1					1
MMMTSGEAVK		27.2	0	ADT1_ARATH	314	323	AAC1	sp|P31167|ADT1_ARATH ADP,ATP carrier protein 1, mitochondrial OS=Arabidopsis thaliana OX=3702 GN=AAC1 PE=1 SV=2								1
YKSSLDAFK		29.19	1	ADT1_ARATH	324	332	AAC1	sp|P31167|ADT1_ARATH ADP,ATP carrier protein 1, mitochondrial OS=Arabidopsis thaliana OX=3702 GN=AAC1 PE=1 SV=2														1
SSLDAFKQILK		59.85	1	ADT1_ARATH	326	336	AAC1	sp|P31167|ADT1_ARATH ADP,ATP carrier protein 1, mitochondrial OS=Arabidopsis thaliana OX=3702 GN=AAC1 PE=1 SV=2	1	1							1	3	1
SSLDAFKQILKNEGAK		80.89	2	ADT1_ARATH	326	341	AAC1	sp|P31167|ADT1_ARATH ADP,ATP carrier protein 1, mitochondrial OS=Arabidopsis thaliana OX=3702 GN=AAC1 PE=1 SV=2		1			1	2	1	2	1	1								1		1
SLFKGAGANILR		52.99	1	ADT1_ARATH	342	353	AAC1	sp|P31167|ADT1_ARATH ADP,ATP carrier protein 1, mitochondrial OS=Arabidopsis thaliana OX=3702 GN=AAC1 PE=1 SV=2		1		1	1	1			1	1	1							1	1
AVAGAGVLSGYDK		62.41	0	ADT1_ARATH	354	366	AAC1	sp|P31167|ADT1_ARATH ADP,ATP carrier protein 1, mitochondrial OS=Arabidopsis thaliana OX=3702 GN=AAC1 PE=1 SV=2	1		1			1	1	1	1
AVAGAGVLSGYDKLQLIVFGKK		29.85	2	ADT1_ARATH	354	375	AAC1	sp|P31167|ADT1_ARATH ADP,ATP carrier protein 1, mitochondrial OS=Arabidopsis thaliana OX=3702 GN=AAC1 PE=1 SV=2	1
LQLIVFGK		81.82	0	ADT1_ARATH	367	374	AAC1	sp|P31167|ADT1_ARATH ADP,ATP carrier protein 1, mitochondrial OS=Arabidopsis thaliana OX=3702 GN=AAC1 PE=1 SV=2	1	1	1				1	1	1			1				1
TIRDEGIGSLWR		33.27	1	ADT2_ARATH	138	149	AAC2	sp|P40941|ADT2_ARATH ADP,ATP carrier protein 2, mitochondrial OS=Arabidopsis thaliana OX=3702 GN=AAC2 PE=1 SV=2							1			1
YFPTQALNFAFK		68.98	0	ADT2_ARATH	158	169	AAC2	sp|P40941|ADT2_ARATH ADP,ATP carrier protein 2, mitochondrial OS=Arabidopsis thaliana OX=3702 GN=AAC2 PE=1 SV=2	1		1				1	1				1		1
YFPTQALNFAFKDYFKR		50.84	2	ADT2_ARATH	158	174	AAC2	sp|P40941|ADT2_ARATH ADP,ATP carrier protein 2, mitochondrial OS=Arabidopsis thaliana OX=3702 GN=AAC2 PE=1 SV=2	2						1
MMMTSGEAVK		27.2	0	ADT2_ARATH	318	327	AAC2	sp|P40941|ADT2_ARATH ADP,ATP carrier protein 2, mitochondrial OS=Arabidopsis thaliana OX=3702 GN=AAC2 PE=1 SV=2								1
SSFDAFSQIVKK		32.86	1	ADT2_ARATH	330	341	AAC2	sp|P40941|ADT2_ARATH ADP,ATP carrier protein 2, mitochondrial OS=Arabidopsis thaliana OX=3702 GN=AAC2 PE=1 SV=2									1
SLFKGAGANILR		52.99	1	ADT2_ARATH	346	357	AAC2	sp|P40941|ADT2_ARATH ADP,ATP carrier protein 2, mitochondrial OS=Arabidopsis thaliana OX=3702 GN=AAC2 PE=1 SV=2		1		1	1	1			1	1	1							1	1
LQLIVFGK		81.82	0	ADT2_ARATH	371	378	AAC2	sp|P40941|ADT2_ARATH ADP,ATP carrier protein 2, mitochondrial OS=Arabidopsis thaliana OX=3702 GN=AAC2 PE=1 SV=2	1	1	1				1	1	1			1				1
SFTQGFLAK		33.4	0	AED1_ARATH	214	222	AED1	sp|Q9LEW3|AED1_ARATH Aspartyl protease AED1 OS=Arabidopsis thaliana OX=3702 GN=AED1 PE=2 SV=1	1					1	1	1	1
FAQPVYEAIRDEFRK		25.23	2	AED3_ARATH	336	350	AED3	sp|O04496|AED3_ARATH Aspartyl protease AED3 OS=Arabidopsis thaliana OX=3702 GN=AED3 PE=1 SV=1														1
ILFDVPNSR		42.25	0	AED3_ARATH	432	440	AED3	sp|O04496|AED3_ARATH Aspartyl protease AED3 OS=Arabidopsis thaliana OX=3702 GN=AED3 PE=1 SV=1	1	1			1	1	1	1		1		1	1	1		1	1
NLYLSCDPYMR	Carbamidomethyl (C6); Oxidation (M10)	28.48	0	AER_ARATH	45	55	AER	sp|Q39172|AER_ARATH NADPH-dependent oxidoreductase 2-alkenal reductase OS=Arabidopsis thaliana OX=3702 GN=AER PE=1 SV=1									1
MGKPDPSTAALAQAYTPGQPIQGYGVSR		70.25	1	AER_ARATH	58	85	AER	sp|Q39172|AER_ARATH NADPH-dependent oxidoreductase 2-alkenal reductase OS=Arabidopsis thaliana OX=3702 GN=AER PE=1 SV=1			1				1
MGKPDPSTAALAQAYTPGQPIQGYGVSR	Oxidation (M1)	98.34	1	AER_ARATH	58	85	AER	sp|Q39172|AER_ARATH NADPH-dependent oxidoreductase 2-alkenal reductase OS=Arabidopsis thaliana OX=3702 GN=AER PE=1 SV=1	1	1	1			1	1		1	1	1	1		1
MMGCYVVGSAGSK	Oxidation (M1); Carbamidomethyl (C4)	41.2	0	AER_ARATH	178	190	AER	sp|Q39172|AER_ARATH NADPH-dependent oxidoreductase 2-alkenal reductase OS=Arabidopsis thaliana OX=3702 GN=AER PE=1 SV=1			1
IQGFVVSDFYDKYSK		48.86	1	AER_ARATH	281	295	AER	sp|Q39172|AER_ARATH NADPH-dependent oxidoreductase 2-alkenal reductase OS=Arabidopsis thaliana OX=3702 GN=AER PE=1 SV=1	1		1											1
ITYVEDVADGLEK		53.04	0	AER_ARATH	309	321	AER	sp|Q39172|AER_ARATH NADPH-dependent oxidoreductase 2-alkenal reductase OS=Arabidopsis thaliana OX=3702 GN=AER PE=1 SV=1	1								1	1	1			1		1
ETADALVTTGLSK		59.14	0	AGAL1_ARATH	75	87	AGAL1	sp|Q9FT97|AGAL1_ARATH Alpha-galactosidase 1 OS=Arabidopsis thaliana OX=3702 GN=AGAL1 PE=2 SV=1	1		1							1				1
TFAEWGIDYLK		27.65	0	AGAL1_ARATH	163	173	AGAL1	sp|Q9FT97|AGAL1_ARATH Alpha-galactosidase 1 OS=Arabidopsis thaliana OX=3702 GN=AGAL1 PE=2 SV=1			1
APLLLGCDIR	Carbamidomethyl (C7)	40.33	0	AGAL1_ARATH	287	296	AGAL1	sp|Q9FT97|AGAL1_ARATH Alpha-galactosidase 1 OS=Arabidopsis thaliana OX=3702 GN=AGAL1 PE=2 SV=1	1					1
VALLLLNR		66.91	0	AGAL1_ARATH	344	351	AGAL1	sp|Q9FT97|AGAL1_ARATH Alpha-galactosidase 1 OS=Arabidopsis thaliana OX=3702 GN=AGAL1 PE=2 SV=1	1	1	1	1	1	1	1	1	1	1				1		1
DLWEHQTLK		27.34	0	AGAL1_ARATH	377	385	AGAL1	sp|Q9FT97|AGAL1_ARATH Alpha-galactosidase 1 OS=Arabidopsis thaliana OX=3702 GN=AGAL1 PE=2 SV=1			1
YDNCFNLGIKPIER	Carbamidomethyl (C4)	49.16	1	AGAL3_ARATH	192	205	AGAL3	sp|Q8VXZ7|AGAL3_ARATH Alpha-galactosidase 3 OS=Arabidopsis thaliana OX=3702 GN=AGAL3 PE=1 SV=1	1													1
EIIAVNQDPLGVQGR		73.02	0	AGAL3_ARATH	328	342	AGAL3	sp|Q8VXZ7|AGAL3_ARATH Alpha-galactosidase 3 OS=Arabidopsis thaliana OX=3702 GN=AGAL3 PE=1 SV=1	1		1
INLLDEEVGAGGQRR		41.33	1	AGO1_ARATH	269	283	AGO1	sp|O04379|AGO1_ARATH Protein argonaute 1 OS=Arabidopsis thaliana OX=3702 GN=AGO1 PE=1 SV=1																1
ISTSLASVEAR		64.05	0	AGO1_ARATH	554	564	AGO1	sp|O04379|AGO1_ARATH Protein argonaute 1 OS=Arabidopsis thaliana OX=3702 GN=AGO1 PE=1 SV=1																1	1	1
ELLIAFR		28.43	0	AGO1_ARATH	825	831	AGO1	sp|O04379|AGO1_ARATH Protein argonaute 1 OS=Arabidopsis thaliana OX=3702 GN=AGO1 PE=1 SV=1	1
SVSIVPPAYYAHLAAFR		47.22	0	AGO1_ARATH	975	991	AGO1	sp|O04379|AGO1_ARATH Protein argonaute 1 OS=Arabidopsis thaliana OX=3702 GN=AGO1 PE=1 SV=1											1	1
KPQVPSDSASPSTSTTVVSEPVR		89.23	1	AGO2_ARATH	118	140	AGO2	sp|Q9SHF3|AGO2_ARATH Protein argonaute 2 OS=Arabidopsis thaliana OX=3702 GN=AGO2 PE=1 SV=1	1	1	1									1				1		1
VNFNPESVIR		34.32	0	AGO2_ARATH	185	194	AGO2	sp|Q9SHF3|AGO2_ARATH Protein argonaute 2 OS=Arabidopsis thaliana OX=3702 GN=AGO2 PE=1 SV=1																1
SYTFTIK		30.57	0	AGO2_ARATH	267	273	AGO2	sp|Q9SHF3|AGO2_ARATH Protein argonaute 2 OS=Arabidopsis thaliana OX=3702 GN=AGO2 PE=1 SV=1													1
LGLVTQCFLTGPATK	Carbamidomethyl (C7)	42.44	0	AGO2_ARATH	689	703	AGO2	sp|Q9SHF3|AGO2_ARATH Protein argonaute 2 OS=Arabidopsis thaliana OX=3702 GN=AGO2 PE=1 SV=1													1			1
YAAFNTLLGAK		70.61	0	AGP31_ARATH	243	253	AGP31	sp|Q9FZA2|AGP31_ARATH Non-classical arabinogalactan protein 31 OS=Arabidopsis thaliana OX=3702 GN=AGP31 PE=1 SV=1			1			1	1	1	1	1	1					1
YAAFNTLLGAKPIEGATVK		80.68	1	AGP31_ARATH	243	261	AGP31	sp|Q9FZA2|AGP31_ARATH Non-classical arabinogalactan protein 31 OS=Arabidopsis thaliana OX=3702 GN=AGP31 PE=1 SV=1	1	1				1	1	1		1			1			1
NGYFLLLAPK		26.06	0	AGP31_ARATH	279	288	AGP31	sp|Q9FZA2|AGP31_ARATH Non-classical arabinogalactan protein 31 OS=Arabidopsis thaliana OX=3702 GN=AGP31 PE=1 SV=1							1
TVTNFGFR		52	0	AGP31_ARATH	289	296	AGP31	sp|Q9FZA2|AGP31_ARATH Non-classical arabinogalactan protein 31 OS=Arabidopsis thaliana OX=3702 GN=AGP31 PE=1 SV=1	1	1	1		1	1	1	1	1	1	1	1	1		1	1	1	1	1	1
LFGGDVGAELKPEK		37.83	1	AGP31_ARATH	316	329	AGP31	sp|Q9FZA2|AGP31_ARATH Non-classical arabinogalactan protein 31 OS=Arabidopsis thaliana OX=3702 GN=AGP31 PE=1 SV=1	1						1		1	2
LFGGDVGAELKPEKK		27.47	2	AGP31_ARATH	316	330	AGP31	sp|Q9FZA2|AGP31_ARATH Non-classical arabinogalactan protein 31 OS=Arabidopsis thaliana OX=3702 GN=AGP31 PE=1 SV=1																	1
LYTGSLEMISLR	Oxidation (M8)	30.69	0	AGT21_ARATH	176	187	AGT2	sp|Q940M2|AGT21_ARATH Alanine--glyoxylate aminotransferase 2 homolog 1, mitochondrial OS=Arabidopsis thaliana OX=3702 GN=AGT2 PE=1 SV=1											1
NAGGVCIADEVQTGFGR	Carbamidomethyl (C6)	80.58	0	AGT21_ARATH	282	298	AGT2	sp|Q940M2|AGT21_ARATH Alanine--glyoxylate aminotransferase 2 homolog 1, mitochondrial OS=Arabidopsis thaliana OX=3702 GN=AGT2 PE=1 SV=1	1
MDALIAQLQR	Acetyl (Protein N-term); Oxidation (M1)	52.88	0	AHP2_ARATH	1	10	AHP2	sp|Q9ZNV8|AHP2_ARATH Histidine-containing phosphotransfer protein 2 OS=Arabidopsis thaliana OX=3702 GN=AHP2 PE=1 SV=1			1						1
KTVEVVLTDTSEKK		47.9	2	AIG2B_ARATH	90	103	AIG2B	sp|Q9MBH2|AIG2B_ARATH Protein AIG2 B OS=Arabidopsis thaliana OX=3702 GN=AIG2B PE=2 SV=1	1						1	1	1	1
TVEVVLTDTSEK		58.17	0	AIG2B_ARATH	91	102	AIG2B	sp|Q9MBH2|AIG2B_ARATH Protein AIG2 B OS=Arabidopsis thaliana OX=3702 GN=AIG2B PE=2 SV=1	1		1		1		1	1	1	1
TVEVVLTDTSEKK		34.88	1	AIG2B_ARATH	91	103	AIG2B	sp|Q9MBH2|AIG2B_ARATH Protein AIG2 B OS=Arabidopsis thaliana OX=3702 GN=AIG2B PE=2 SV=1									1					1
SREEFEKFVFDDPPTAA		39.49	2	AIG2B_ARATH	153	169	AIG2B	sp|Q9MBH2|AIG2B_ARATH Protein AIG2 B OS=Arabidopsis thaliana OX=3702 GN=AIG2B PE=2 SV=1	1				1					1
AQLGLPELTLGVIPGFGGTQR		26.11	0	AIM1_ARATH	130	150	AIM1	sp|Q9ZPI6|AIM1_ARATH Peroxisomal fatty acid beta-oxidation multifunctional protein AIM1 OS=Arabidopsis thaliana OX=3702 GN=AIM1 PE=1 SV=1	1
ATDMILLSK		36.03	0	AIM1_ARATH	160	168	AIM1	sp|Q9ZPI6|AIM1_ARATH Peroxisomal fatty acid beta-oxidation multifunctional protein AIM1 OS=Arabidopsis thaliana OX=3702 GN=AIM1 PE=1 SV=1											1
LGLIDALVPPGDVLSTSR		25.85	0	AIM1_ARATH	178	195	AIM1	sp|Q9ZPI6|AIM1_ARATH Peroxisomal fatty acid beta-oxidation multifunctional protein AIM1 OS=Arabidopsis thaliana OX=3702 GN=AIM1 PE=1 SV=1	1
VPNVTDVGLKPR		29.92	1	AIM1_ARATH	296	307	AIM1	sp|Q9ZPI6|AIM1_ARATH Peroxisomal fatty acid beta-oxidation multifunctional protein AIM1 OS=Arabidopsis thaliana OX=3702 GN=AIM1 PE=1 SV=1																1
SPMTELLLK		52.84	0	AIM1_ARATH	562	570	AIM1	sp|Q9ZPI6|AIM1_ARATH Peroxisomal fatty acid beta-oxidation multifunctional protein AIM1 OS=Arabidopsis thaliana OX=3702 GN=AIM1 PE=1 SV=1	1		1					1			1		1			1
SPMTELLLK	Oxidation (M3)	29.35	0	AIM1_ARATH	562	570	AIM1	sp|Q9ZPI6|AIM1_ARATH Peroxisomal fatty acid beta-oxidation multifunctional protein AIM1 OS=Arabidopsis thaliana OX=3702 GN=AIM1 PE=1 SV=1						1
GSKPKPDPSVLSIVEK		46.76	2	AIM1_ARATH	588	603	AIM1	sp|Q9ZPI6|AIM1_ARATH Peroxisomal fatty acid beta-oxidation multifunctional protein AIM1 OS=Arabidopsis thaliana OX=3702 GN=AIM1 PE=1 SV=1		1				1	1	1	1	1						1	1
VLDEGVVIR		39.19	0	AIM1_ARATH	639	647	AIM1	sp|Q9ZPI6|AIM1_ARATH Peroxisomal fatty acid beta-oxidation multifunctional protein AIM1 OS=Arabidopsis thaliana OX=3702 GN=AIM1 PE=1 SV=1											1			1				1
GGIVFWADTVGPK		45.45	0	AIM1_ARATH	666	678	AIM1	sp|Q9ZPI6|AIM1_ARATH Peroxisomal fatty acid beta-oxidation multifunctional protein AIM1 OS=Arabidopsis thaliana OX=3702 GN=AIM1 PE=1 SV=1	1	1	1			1	1	1		1	1	1	1
LSETYGSFFKPSR		38.22	1	AIM1_ARATH	687	699	AIM1	sp|Q9ZPI6|AIM1_ARATH Peroxisomal fatty acid beta-oxidation multifunctional protein AIM1 OS=Arabidopsis thaliana OX=3702 GN=AIM1 PE=1 SV=1								1	1	1						1
MAGSQAFLAYR		85.49	0	AIR12_ARATH	91	101	AIR12	sp|Q94BT2|AIR12_ARATH Auxin-induced in root cultures protein 12 OS=Arabidopsis thaliana OX=3702 GN=AIR12 PE=1 SV=3	1	1	1		1	1	1	1	1	1	1	1		1		1
MAGSQAFLAYR	Oxidation (M1)	72.35	0	AIR12_ARATH	91	101	AIR12	sp|Q94BT2|AIR12_ARATH Auxin-induced in root cultures protein 12 OS=Arabidopsis thaliana OX=3702 GN=AIR12 PE=1 SV=3	1	1			1	1		1	1	1	1	1		1		1
LAFDFWNLR		51.93	0	AIR12_ARATH	126	134	AIR12	sp|Q94BT2|AIR12_ARATH Auxin-induced in root cultures protein 12 OS=Arabidopsis thaliana OX=3702 GN=AIR12 PE=1 SV=3	1						1				1			1
IAIFTTVK		32.34	0	AIR12_ARATH	143	150	AIR12	sp|Q94BT2|AIR12_ARATH Auxin-induced in root cultures protein 12 OS=Arabidopsis thaliana OX=3702 GN=AIR12 PE=1 SV=3	1				1			1		1				1
SFRDEGLGPIPSR		47.07	1	AIR3_ARATH	162	174	AIR3	sp|Q9ZSP5|AIR3_ARATH Subtilisin-like protease SBT5.3 OS=Arabidopsis thaliana OX=3702 GN=AIR3 PE=2 SV=1			1		1	1	1	1	1	1	1			1
FYPIMASVNAK		32.12	0	AIR3_ARATH	383	393	AIR3	sp|Q9ZSP5|AIR3_ARATH Subtilisin-like protease SBT5.3 OS=Arabidopsis thaliana OX=3702 GN=AIR3 PE=2 SV=1									1							1
TDLGLKPAPVMASFSSK		33.32	1	AIR3_ARATH	495	511	AIR3	sp|Q9ZSP5|AIR3_ARATH Subtilisin-like protease SBT5.3 OS=Arabidopsis thaliana OX=3702 GN=AIR3 PE=2 SV=1			1				1	1
ASNSEKNPLLSDEKPK	Acetyl (Protein N-term)	60.06	2	AKR2A_ARATH	2	17	AKR2A	sp|Q9SAR5|AKR2A_ARATH Ankyrin repeat domain-containing protein 2A OS=Arabidopsis thaliana OX=3702 GN=AKR2A PE=1 SV=2	1	1	2						1		2			1
YWNDPEVLKK		31.62	1	AKR2A_ARATH	179	188	AKR2A	sp|Q9SAR5|AKR2A_ARATH Ankyrin repeat domain-containing protein 2A OS=Arabidopsis thaliana OX=3702 GN=AKR2A PE=1 SV=2														1
CAQVLIDAGASVNAVDKNK	Carbamidomethyl (C1)	55.23	1	AKR2A_ARATH	266	284	AKR2A	sp|Q9SAR5|AKR2A_ARATH Ankyrin repeat domain-containing protein 2A OS=Arabidopsis thaliana OX=3702 GN=AKR2A PE=1 SV=2														1
LNSQLEVVK		35.04	0	AKR2A_ARATH	326	334	AKR2A	sp|Q9SAR5|AKR2A_ARATH Ankyrin repeat domain-containing protein 2A OS=Arabidopsis thaliana OX=3702 GN=AKR2A PE=1 SV=2												1		1
ANAITFFK	Acetyl (Protein N-term)	28.02	0	AKRC9_ARATH	2	9	AKR4C9	sp|Q0PGJ6|AKRC9_ARATH NADPH-dependent aldo-keto reductase, chloroplastic OS=Arabidopsis thaliana OX=3702 GN=AKR4C9 PE=1 SV=1							1			1
LADLLELAR		40.94	0	AKRC9_ARATH	165	173	AKR4C9	sp|Q0PGJ6|AKRC9_ARATH NADPH-dependent aldo-keto reductase, chloroplastic OS=Arabidopsis thaliana OX=3702 GN=AKR4C9 PE=1 SV=1									2	1
YLLYGDISTK		33.9	0	AL121_ARATH	115	124	ALDH12A1	sp|Q8VZC3|AL121_ARATH Delta-1-pyrroline-5-carboxylate dehydrogenase 12A1, mitochondrial OS=Arabidopsis thaliana OX=3702 GN=ALDH12A1 PE=2 SV=1						1		1
VADFFAR		51.4	0	AL121_ARATH	134	140	ALDH12A1	sp|Q8VZC3|AL121_ARATH Delta-1-pyrroline-5-carboxylate dehydrogenase 12A1, mitochondrial OS=Arabidopsis thaliana OX=3702 GN=ALDH12A1 PE=2 SV=1		2	1				1		1	1						1	1
SYQQAAGEVFVTR		67.12	0	AL121_ARATH	149	161	ALDH12A1	sp|Q8VZC3|AL121_ARATH Delta-1-pyrroline-5-carboxylate dehydrogenase 12A1, mitochondrial OS=Arabidopsis thaliana OX=3702 GN=ALDH12A1 PE=2 SV=1	1		1				1	1	1	1	1			1
SYQQAAGEVFVTRK		37.05	1	AL121_ARATH	149	162	ALDH12A1	sp|Q8VZC3|AL121_ARATH Delta-1-pyrroline-5-carboxylate dehydrogenase 12A1, mitochondrial OS=Arabidopsis thaliana OX=3702 GN=ALDH12A1 PE=2 SV=1								1		1
LLHYCGLPAEDVDFINSDGK	Carbamidomethyl (C5)	32.32	0	AL121_ARATH	245	264	ALDH12A1	sp|Q8VZC3|AL121_ARATH Delta-1-pyrroline-5-carboxylate dehydrogenase 12A1, mitochondrial OS=Arabidopsis thaliana OX=3702 GN=ALDH12A1 PE=2 SV=1							1
IRLEDAGFDWK		39.63	1	AL121_ARATH	298	308	ALDH12A1	sp|Q8VZC3|AL121_ARATH Delta-1-pyrroline-5-carboxylate dehydrogenase 12A1, mitochondrial OS=Arabidopsis thaliana OX=3702 GN=ALDH12A1 PE=2 SV=1	1		1			1	1									1
DQLPLVLEALER		51	0	AL121_ARATH	455	466	ALDH12A1	sp|Q8VZC3|AL121_ARATH Delta-1-pyrroline-5-carboxylate dehydrogenase 12A1, mitochondrial OS=Arabidopsis thaliana OX=3702 GN=ALDH12A1 PE=2 SV=1	1		1
TGEVIAHVAEGDAEDINR		76.39	0	AL2B4_ARATH	82	99	ALDH2B4	sp|Q9SU63|AL2B4_ARATH Aldehyde dehydrogenase family 2 member B4, mitochondrial OS=Arabidopsis thaliana OX=3702 GN=ALDH2B4 PE=1 SV=1	1
TAFDEGPWPK		61.21	0	AL2B4_ARATH	106	115	ALDH2B4	sp|Q9SU63|AL2B4_ARATH Aldehyde dehydrogenase family 2 member B4, mitochondrial OS=Arabidopsis thaliana OX=3702 GN=ALDH2B4 PE=1 SV=1	1		2					1	1		1			1		1
VGPALACGNTIVLK	Carbamidomethyl (C7)	61.13	0	AL2B4_ARATH	216	229	ALDH2B4	sp|Q9SU63|AL2B4_ARATH Aldehyde dehydrogenase family 2 member B4, mitochondrial OS=Arabidopsis thaliana OX=3702 GN=ALDH2B4 PE=1 SV=1	1		1				1	1	1	1
TAEQTPLTAFYAGK		65.82	0	AL2B4_ARATH	230	243	ALDH2B4	sp|Q9SU63|AL2B4_ARATH Aldehyde dehydrogenase family 2 member B4, mitochondrial OS=Arabidopsis thaliana OX=3702 GN=ALDH2B4 PE=1 SV=1	1					1	1
LAFTGSTDTGK		40.85	0	AL2B4_ARATH	278	288	ALDH2B4	sp|Q9SU63|AL2B4_ARATH Aldehyde dehydrogenase family 2 member B4, mitochondrial OS=Arabidopsis thaliana OX=3702 GN=ALDH2B4 PE=1 SV=1	1								1
SPFIVFEDADIDK		39.19	0	AL2B4_ARATH	310	322	ALDH2B4	sp|Q9SU63|AL2B4_ARATH Aldehyde dehydrogenase family 2 member B4, mitochondrial OS=Arabidopsis thaliana OX=3702 GN=ALDH2B4 PE=1 SV=1	1						1							1
VYDEFVEK		30.17	0	AL2B4_ARATH	351	358	ALDH2B4	sp|Q9SU63|AL2B4_ARATH Aldehyde dehydrogenase family 2 member B4, mitochondrial OS=Arabidopsis thaliana OX=3702 GN=ALDH2B4 PE=1 SV=1								1
GIEQGPQIDLK		48.56	0	AL2B4_ARATH	375	385	ALDH2B4	sp|Q9SU63|AL2B4_ARATH Aldehyde dehydrogenase family 2 member B4, mitochondrial OS=Arabidopsis thaliana OX=3702 GN=ALDH2B4 PE=1 SV=1			1						1		1
SGIESNATLECGGDQIGDK	Carbamidomethyl (C11)	79.02	0	AL2B4_ARATH	396	414	ALDH2B4	sp|Q9SU63|AL2B4_ARATH Aldehyde dehydrogenase family 2 member B4, mitochondrial OS=Arabidopsis thaliana OX=3702 GN=ALDH2B4 PE=1 SV=1	1		1
FSDVDEVIK		31.99	0	AL2B4_ARATH	447	455	ALDH2B4	sp|Q9SU63|AL2B4_ARATH Aldehyde dehydrogenase family 2 member B4, mitochondrial OS=Arabidopsis thaliana OX=3702 GN=ALDH2B4 PE=1 SV=1										1
FSDVDEVIKR		43.73	1	AL2B4_ARATH	447	456	ALDH2B4	sp|Q9SU63|AL2B4_ARATH Aldehyde dehydrogenase family 2 member B4, mitochondrial OS=Arabidopsis thaliana OX=3702 GN=ALDH2B4 PE=1 SV=1	1	1			1	1	1	1			1
YGLAAGVFTK		67.99	0	AL2B4_ARATH	462	471	ALDH2B4	sp|Q9SU63|AL2B4_ARATH Aldehyde dehydrogenase family 2 member B4, mitochondrial OS=Arabidopsis thaliana OX=3702 GN=ALDH2B4 PE=1 SV=1	1		1	1	1	1	1			1				1		1
AVVTALNKPAWI		41.01	1	AL2B4_ARATH	527	538	ALDH2B4	sp|Q9SU63|AL2B4_ARATH Aldehyde dehydrogenase family 2 member B4, mitochondrial OS=Arabidopsis thaliana OX=3702 GN=ALDH2B4 PE=1 SV=1			1					1	1							2
LFINGQFIDAASGK		78.04	0	AL2C4_ARATH	22	35	ALDH2C4	sp|Q56YU0|AL2C4_ARATH Aldehyde dehydrogenase family 2 member C4 OS=Arabidopsis thaliana OX=3702 GN=ALDH2C4 PE=1 SV=2	1		1				1	1								1
VSFTGSTDVGR		27.89	0	AL2C4_ARATH	241	251	ALDH2C4	sp|Q56YU0|AL2C4_ARATH Aldehyde dehydrogenase family 2 member C4 OS=Arabidopsis thaliana OX=3702 GN=ALDH2C4 PE=1 SV=2			1
VFVQEGIYDKVVEK		32.55	1	AL2C4_ARATH	308	321	ALDH2C4	sp|Q56YU0|AL2C4_ARATH Aldehyde dehydrogenase family 2 member C4 OS=Arabidopsis thaliana OX=3702 GN=ALDH2C4 PE=1 SV=2	1
ESGMDALDNYLQTK		33.78	0	AL2C4_ARATH	476	489	ALDH2C4	sp|Q56YU0|AL2C4_ARATH Aldehyde dehydrogenase family 2 member C4 OS=Arabidopsis thaliana OX=3702 GN=ALDH2C4 PE=1 SV=2	1
ETVEESLR		31.68	0	AL3F1_ARATH	6	13	ALDH3F1	sp|Q70E96|AL3F1_ARATH Aldehyde dehydrogenase family 3 member F1 OS=Arabidopsis thaliana OX=3702 GN=ALDH3F1 PE=2 SV=2																			1
LPLLFYPAK		45.78	0	AL3F1_ARATH	93	101	ALDH3F1	sp|Q70E96|AL3F1_ARATH Aldehyde dehydrogenase family 3 member F1 OS=Arabidopsis thaliana OX=3702 GN=ALDH3F1 PE=2 SV=2	1
SFAPTLIDMLKPTIK	Oxidation (M9)	32.08	1	AL3F1_ARATH	263	277	ALDH3F1	sp|Q70E96|AL3F1_ARATH Aldehyde dehydrogenase family 3 member F1 OS=Arabidopsis thaliana OX=3702 GN=ALDH3F1 PE=2 SV=2	1
DTRIPLVSFTGSSR		31.79	1	AL7B4_ARATH	234	247	ALDH7B4	sp|Q9SYG7|AL7B4_ARATH Aldehyde dehydrogenase family 7 member B4 OS=Arabidopsis thaliana OX=3702 GN=ALDH7B4 PE=2 SV=3										1
IPLVSFTGSSR		40.15	0	AL7B4_ARATH	237	247	ALDH7B4	sp|Q9SYG7|AL7B4_ARATH Aldehyde dehydrogenase family 7 member B4 OS=Arabidopsis thaliana OX=3702 GN=ALDH7B4 PE=2 SV=3														2
VGSMVQQTVNAR		72.41	0	AL7B4_ARATH	248	259	ALDH7B4	sp|Q9SYG7|AL7B4_ARATH Aldehyde dehydrogenase family 7 member B4 OS=Arabidopsis thaliana OX=3702 GN=ALDH7B4 PE=2 SV=3			1			1			2
VGSMVQQTVNAR	Oxidation (M4)	85.07	0	AL7B4_ARATH	248	259	ALDH7B4	sp|Q9SYG7|AL7B4_ARATH Aldehyde dehydrogenase family 7 member B4 OS=Arabidopsis thaliana OX=3702 GN=ALDH7B4 PE=2 SV=3	1		1			1	1	1	1	1
SVLFAAVGTAGQR		59.26	0	AL7B4_ARATH	287	299	ALDH7B4	sp|Q9SYG7|AL7B4_ARATH Aldehyde dehydrogenase family 7 member B4 OS=Arabidopsis thaliana OX=3702 GN=ALDH7B4 PE=2 SV=3						1	1	1	2	2
NPENIFR		31.75	0	AL7B4_ARATH	432	438	ALDH7B4	sp|Q9SYG7|AL7B4_ARATH Aldehyde dehydrogenase family 7 member B4 OS=Arabidopsis thaliana OX=3702 GN=ALDH7B4 PE=2 SV=3								1		1
YSVFTFLPR		37.25	0	ALA1_ARATH	94	102	ALA1	sp|P98204|ALA1_ARATH Phospholipid-transporting ATPase 1 OS=Arabidopsis thaliana OX=3702 GN=ALA1 PE=2 SV=1							1
IVGATAIEDKLQR		30.81	1	ALA1_ARATH	712	724	ALA1	sp|P98204|ALA1_ARATH Phospholipid-transporting ATPase 1 OS=Arabidopsis thaliana OX=3702 GN=ALA1 PE=2 SV=1										1
VLQSIFINR		25.21	0	ALA10_ARATH	389	397	ALA10	sp|Q9LI83|ALA10_ARATH Phospholipid-transporting ATPase 10 OS=Arabidopsis thaliana OX=3702 GN=ALA10 PE=3 SV=1				1
LLNVLEFNSAR		80.2	0	ALA11_ARATH	585	595	ALA11	sp|Q9SAF5|ALA11_ARATH Probable phospholipid-transporting ATPase 11 OS=Arabidopsis thaliana OX=3702 GN=ALA11 PE=2 SV=1	1					1	1	1	1	1
ILDQIPGR		42.39	0	ALAT1_ARATH	161	168	ALAAT1	sp|F4I7I0|ALAT1_ARATH Alanine aminotransferase 1, mitochondrial OS=Arabidopsis thaliana OX=3702 GN=ALAAT1 PE=1 SV=1	1		1				1		1	1
DAIADGIEAR		39.87	0	ALAT1_ARATH	184	193	ALAAT1	sp|F4I7I0|ALAT1_ARATH Alanine aminotransferase 1, mitochondrial OS=Arabidopsis thaliana OX=3702 GN=ALAAT1 PE=1 SV=1	1		1
ALAVINPGNPTGQVLSEENQR		126.15	0	ALAT1_ARATH	283	303	ALAAT1	sp|F4I7I0|ALAT1_ARATH Alanine aminotransferase 1, mitochondrial OS=Arabidopsis thaliana OX=3702 GN=ALAAT1 PE=1 SV=1	1	2	2			1	1	1	1	1	1			1		1
ALAVINPGNPTGQVLSEENQRDVVK		57.85	1	ALAT1_ARATH	283	307	ALAAT1	sp|F4I7I0|ALAT1_ARATH Alanine aminotransferase 1, mitochondrial OS=Arabidopsis thaliana OX=3702 GN=ALAAT1 PE=1 SV=1			1					1		1	2	1		1
SMGYGEKDLALVSFQSVSK	Oxidation (M2)	42.14	1	ALAT1_ARATH	342	360	ALAAT1	sp|F4I7I0|ALAT1_ARATH Alanine aminotransferase 1, mitochondrial OS=Arabidopsis thaliana OX=3702 GN=ALAAT1 PE=1 SV=1	1
GGYMEVTGFTSDVR		40.37	0	ALAT1_ARATH	370	383	ALAAT1	sp|F4I7I0|ALAT1_ARATH Alanine aminotransferase 1, mitochondrial OS=Arabidopsis thaliana OX=3702 GN=ALAAT1 PE=1 SV=1	1		1											1
GGYMEVTGFTSDVR	Oxidation (M4)	57.16	0	ALAT1_ARATH	370	383	ALAAT1	sp|F4I7I0|ALAT1_ARATH Alanine aminotransferase 1, mitochondrial OS=Arabidopsis thaliana OX=3702 GN=ALAAT1 PE=1 SV=1	1		1			1	1		1	1
TLEEALNKLEGVTCNR	Carbamidomethyl (C14)	35.81	1	ALAT1_ARATH	438	453	ALAAT1	sp|F4I7I0|ALAT1_ARATH Alanine aminotransferase 1, mitochondrial OS=Arabidopsis thaliana OX=3702 GN=ALAAT1 PE=1 SV=1	1
TAPDNFYCKR	Carbamidomethyl (C8)	41.3	1	ALAT1_ARATH	479	488	ALAAT1	sp|F4I7I0|ALAT1_ARATH Alanine aminotransferase 1, mitochondrial OS=Arabidopsis thaliana OX=3702 GN=ALAAT1 PE=1 SV=1	1
ATGIVVVPGSGFR		40.19	0	ALAT1_ARATH	492	504	ALAAT1	sp|F4I7I0|ALAT1_ARATH Alanine aminotransferase 1, mitochondrial OS=Arabidopsis thaliana OX=3702 GN=ALAAT1 PE=1 SV=1	1		1	1			1	1		1	1	1	1	1		1	1			1
CTILPQEDKIPAIVDR	Carbamidomethyl (C1)	47.59	1	ALAT1_ARATH	514	529	ALAAT1	sp|F4I7I0|ALAT1_ARATH Alanine aminotransferase 1, mitochondrial OS=Arabidopsis thaliana OX=3702 GN=ALAAT1 PE=1 SV=1	1
LTAFHQSFMDEFRD	Oxidation (M9)	42.62	1	ALAT1_ARATH	530	543	ALAAT1	sp|F4I7I0|ALAT1_ARATH Alanine aminotransferase 1, mitochondrial OS=Arabidopsis thaliana OX=3702 GN=ALAAT1 PE=1 SV=1	1
SAFVGKYADELIK	Acetyl (Protein N-term)	39.35	1	ALFC5_ARATH	2	14	FBA5	sp|O65581|ALFC5_ARATH Fructose-bisphosphate aldolase 5, cytosolic OS=Arabidopsis thaliana OX=3702 GN=FBA5 PE=1 SV=1					1						1
YIATPGKGILAADESTGTIGKR		34.12	2	ALFC5_ARATH	18	39	FBA5	sp|O65581|ALFC5_ARATH Fructose-bisphosphate aldolase 5, cytosolic OS=Arabidopsis thaliana OX=3702 GN=FBA5 PE=1 SV=1									1
GILAADESTGTIGK		92.1	0	ALFC5_ARATH	25	38	FBA5	sp|O65581|ALFC5_ARATH Fructose-bisphosphate aldolase 5, cytosolic OS=Arabidopsis thaliana OX=3702 GN=FBA5 PE=1 SV=1	1										1			1
GILAADESTGTIGKR		111.89	1	ALFC5_ARATH	25	39	FBA5	sp|O65581|ALFC5_ARATH Fructose-bisphosphate aldolase 5, cytosolic OS=Arabidopsis thaliana OX=3702 GN=FBA5 PE=1 SV=1	2	2	1	1	2	2	2	2	2	2	1	2		2		2	1	1	1	2
FASINVENIESNR		79.46	0	ALFC5_ARATH	40	52	FBA5	sp|O65581|ALFC5_ARATH Fructose-bisphosphate aldolase 5, cytosolic OS=Arabidopsis thaliana OX=3702 GN=FBA5 PE=1 SV=1	1		1		1	1				1	1	1		1		1				1
VDKGVVDLAGTNGETTTQGLDSLGAR		67.67	1	ALFC5_ARATH	104	129	FBA5	sp|O65581|ALFC5_ARATH Fructose-bisphosphate aldolase 5, cytosolic OS=Arabidopsis thaliana OX=3702 GN=FBA5 PE=1 SV=1														1		1
GVVDLAGTNGETTTQGLDSLGAR		177.1	0	ALFC5_ARATH	107	129	FBA5	sp|O65581|ALFC5_ARATH Fructose-bisphosphate aldolase 5, cytosolic OS=Arabidopsis thaliana OX=3702 GN=FBA5 PE=1 SV=1	1		1								1			2		1
IGATEPSELSIQENAK		93.28	0	ALFC5_ARATH	149	164	FBA5	sp|O65581|ALFC5_ARATH Fructose-bisphosphate aldolase 5, cytosolic OS=Arabidopsis thaliana OX=3702 GN=FBA5 PE=1 SV=1	1						1	1		1	1			1		1		1
CAAVTETVLAAVYK	Carbamidomethyl (C1)	85.11	0	ALFC5_ARATH	197	210	FBA5	sp|O65581|ALFC5_ARATH Fructose-bisphosphate aldolase 5, cytosolic OS=Arabidopsis thaliana OX=3702 GN=FBA5 PE=1 SV=1	2	1	1								1	1		2		1
VAPEVIAEYTVTALR		38.3	0	ALFC5_ARATH	238	252	FBA5	sp|O65581|ALFC5_ARATH Fructose-bisphosphate aldolase 5, cytosolic OS=Arabidopsis thaliana OX=3702 GN=FBA5 PE=1 SV=1														1
VAPEVIAEYTVTALRR		77.01	1	ALFC5_ARATH	238	253	FBA5	sp|O65581|ALFC5_ARATH Fructose-bisphosphate aldolase 5, cytosolic OS=Arabidopsis thaliana OX=3702 GN=FBA5 PE=1 SV=1			2				1	1			2	1		2	1	1
AQATFLTR		34.59	0	ALFC5_ARATH	318	325	FBA5	sp|O65581|ALFC5_ARATH Fructose-bisphosphate aldolase 5, cytosolic OS=Arabidopsis thaliana OX=3702 GN=FBA5 PE=1 SV=1														1
FADELIANAAYIGTPGK		93.31	0	ALFC6_ARATH	8	24	FBA6	sp|Q9SJQ9|ALFC6_ARATH Fructose-bisphosphate aldolase 6, cytosolic OS=Arabidopsis thaliana OX=3702 GN=FBA6 PE=1 SV=1	1	3	2		2		1	2	1	2	2	1	2	1		2
GILAADESTGTIGK		92.1	0	ALFC6_ARATH	25	38	FBA6	sp|Q9SJQ9|ALFC6_ARATH Fructose-bisphosphate aldolase 6, cytosolic OS=Arabidopsis thaliana OX=3702 GN=FBA6 PE=1 SV=1	1										1			1
GILAADESTGTIGKR		111.89	1	ALFC6_ARATH	25	39	FBA6	sp|Q9SJQ9|ALFC6_ARATH Fructose-bisphosphate aldolase 6, cytosolic OS=Arabidopsis thaliana OX=3702 GN=FBA6 PE=1 SV=1	2	2	1	1	2	2	2	2	2	2	1	2		2		2	1	1	1	2
LASINVENVESNR		69.58	0	ALFC6_ARATH	40	52	FBA6	sp|Q9SJQ9|ALFC6_ARATH Fructose-bisphosphate aldolase 6, cytosolic OS=Arabidopsis thaliana OX=3702 GN=FBA6 PE=1 SV=1	1	1	1		1		1	1	1	1	1
LASINVENVESNRR		51.31	1	ALFC6_ARATH	40	53	FBA6	sp|Q9SJQ9|ALFC6_ARATH Fructose-bisphosphate aldolase 6, cytosolic OS=Arabidopsis thaliana OX=3702 GN=FBA6 PE=1 SV=1	1	1	1	1	1	1	1	1		1	1			1		1	1
SSDGTPFVDMLK		63.01	0	ALFC6_ARATH	83	94	FBA6	sp|Q9SJQ9|ALFC6_ARATH Fructose-bisphosphate aldolase 6, cytosolic OS=Arabidopsis thaliana OX=3702 GN=FBA6 PE=1 SV=1			1		1		1	1	1	1		1		1		1
SSDGTPFVDMLK	Oxidation (M10)	34.69	0	ALFC6_ARATH	83	94	FBA6	sp|Q9SJQ9|ALFC6_ARATH Fructose-bisphosphate aldolase 6, cytosolic OS=Arabidopsis thaliana OX=3702 GN=FBA6 PE=1 SV=1			1					1	1
VDKGTVELAGTNGETTTQGLDGLGDR		78.36	1	ALFC6_ARATH	104	129	FBA6	sp|Q9SJQ9|ALFC6_ARATH Fructose-bisphosphate aldolase 6, cytosolic OS=Arabidopsis thaliana OX=3702 GN=FBA6 PE=1 SV=1	1		1											1
IGVNEPSQLAIHENAYGLAR		77.13	0	ALFC6_ARATH	149	168	FBA6	sp|Q9SJQ9|ALFC6_ARATH Fructose-bisphosphate aldolase 6, cytosolic OS=Arabidopsis thaliana OX=3702 GN=FBA6 PE=1 SV=1	1		1	2	1		1	1	1		1	1		1
YAVICQENGLVPIVEPEILVDGSHDIQK	Carbamidomethyl (C5)	47.27	0	ALFC6_ARATH	169	196	FBA6	sp|Q9SJQ9|ALFC6_ARATH Fructose-bisphosphate aldolase 6, cytosolic OS=Arabidopsis thaliana OX=3702 GN=FBA6 PE=1 SV=1			1		1		1
ALSDHHVLLEGTLLKPNMVTPGSESAK		28.75	1	ALFC6_ARATH	211	237	FBA6	sp|Q9SJQ9|ALFC6_ARATH Fructose-bisphosphate aldolase 6, cytosolic OS=Arabidopsis thaliana OX=3702 GN=FBA6 PE=1 SV=1			1
VAPEVIAEHTVR		30.96	0	ALFC6_ARATH	238	249	FBA6	sp|Q9SJQ9|ALFC6_ARATH Fructose-bisphosphate aldolase 6, cytosolic OS=Arabidopsis thaliana OX=3702 GN=FBA6 PE=1 SV=1			1						1
TVPAAVPAIVFLSGGQSEEEATR		141.47	0	ALFC6_ARATH	254	276	FBA6	sp|Q9SJQ9|ALFC6_ARATH Fructose-bisphosphate aldolase 6, cytosolic OS=Arabidopsis thaliana OX=3702 GN=FBA6 PE=1 SV=1	4		5	1	2	1	4	2	1		3	2	2	3
TKKPWSLSFSFGR		59.9	2	ALFC6_ARATH	286	298	FBA6	sp|Q9SJQ9|ALFC6_ARATH Fructose-bisphosphate aldolase 6, cytosolic OS=Arabidopsis thaliana OX=3702 GN=FBA6 PE=1 SV=1	1		1		1						1	1		1		1
AQEAFLVR		39.4	0	ALFC6_ARATH	318	325	FBA6	sp|Q9SJQ9|ALFC6_ARATH Fructose-bisphosphate aldolase 6, cytosolic OS=Arabidopsis thaliana OX=3702 GN=FBA6 PE=1 SV=1	1	1	1				1	1	1		1	1		1
CKANSEATLGAYKGDAK	Carbamidomethyl (C1)	70.15	2	ALFC6_ARATH	326	342	FBA6	sp|Q9SJQ9|ALFC6_ARATH Fructose-bisphosphate aldolase 6, cytosolic OS=Arabidopsis thaliana OX=3702 GN=FBA6 PE=1 SV=1	2		1											2
FADELIANAAYIGTPGK		93.31	0	ALFC8_ARATH	8	24	FBA8	sp|Q9LF98|ALFC8_ARATH Fructose-bisphosphate aldolase 8, cytosolic OS=Arabidopsis thaliana OX=3702 GN=FBA8 PE=1 SV=1	1	3	2		2		1	2	1	2	2	1	2	1		2
GILAADESTGTIGK		92.1	0	ALFC8_ARATH	25	38	FBA8	sp|Q9LF98|ALFC8_ARATH Fructose-bisphosphate aldolase 8, cytosolic OS=Arabidopsis thaliana OX=3702 GN=FBA8 PE=1 SV=1	1										1			1
GILAADESTGTIGKR		111.89	1	ALFC8_ARATH	25	39	FBA8	sp|Q9LF98|ALFC8_ARATH Fructose-bisphosphate aldolase 8, cytosolic OS=Arabidopsis thaliana OX=3702 GN=FBA8 PE=1 SV=1	2	2	1	1	2	2	2	2	2	2	1	2		2		2	1	1	1	2
LASINVENVETNR		50.48	0	ALFC8_ARATH	40	52	FBA8	sp|Q9LF98|ALFC8_ARATH Fructose-bisphosphate aldolase 8, cytosolic OS=Arabidopsis thaliana OX=3702 GN=FBA8 PE=1 SV=1	1		1				1		1
LASINVENVETNRR		54.3	1	ALFC8_ARATH	40	53	FBA8	sp|Q9LF98|ALFC8_ARATH Fructose-bisphosphate aldolase 8, cytosolic OS=Arabidopsis thaliana OX=3702 GN=FBA8 PE=1 SV=1	1	1	2		1	1	1	1	1	1	2	1	1			1	1		1
SSDGKLFVDILK		46.53	1	ALFC8_ARATH	83	94	FBA8	sp|Q9LF98|ALFC8_ARATH Fructose-bisphosphate aldolase 8, cytosolic OS=Arabidopsis thaliana OX=3702 GN=FBA8 PE=1 SV=1	2	1	2	1		1				1	2	1	1	2		1		1
LFVDILK		52.64	0	ALFC8_ARATH	88	94	FBA8	sp|Q9LF98|ALFC8_ARATH Fructose-bisphosphate aldolase 8, cytosolic OS=Arabidopsis thaliana OX=3702 GN=FBA8 PE=1 SV=1	1	1	1			1		1			1	1		1
EGGVLPGIK		67.7	0	ALFC8_ARATH	95	103	FBA8	sp|Q9LF98|ALFC8_ARATH Fructose-bisphosphate aldolase 8, cytosolic OS=Arabidopsis thaliana OX=3702 GN=FBA8 PE=1 SV=1	1
VDKGTVELAGTDGETTTQGLDGLGDR		96.02	1	ALFC8_ARATH	104	129	FBA8	sp|Q9LF98|ALFC8_ARATH Fructose-bisphosphate aldolase 8, cytosolic OS=Arabidopsis thaliana OX=3702 GN=FBA8 PE=1 SV=1	1		3		2		1	1	1		2	1	1	1
GTVELAGTDGETTTQGLDGLGDR		168.86	0	ALFC8_ARATH	107	129	FBA8	sp|Q9LF98|ALFC8_ARATH Fructose-bisphosphate aldolase 8, cytosolic OS=Arabidopsis thaliana OX=3702 GN=FBA8 PE=1 SV=1	2		2		2	1	2			1		1		2		1
IGENEPSEHSIHENAYGLAR		58.75	0	ALFC8_ARATH	149	168	FBA8	sp|Q9LF98|ALFC8_ARATH Fructose-bisphosphate aldolase 8, cytosolic OS=Arabidopsis thaliana OX=3702 GN=FBA8 PE=1 SV=1	1	1	1		2		1	1			1			1
YAVICQENGLVPIVEPEILVDGSHDIQK	Carbamidomethyl (C5)	47.27	0	ALFC8_ARATH	169	196	FBA8	sp|Q9LF98|ALFC8_ARATH Fructose-bisphosphate aldolase 8, cytosolic OS=Arabidopsis thaliana OX=3702 GN=FBA8 PE=1 SV=1			1		1		1
ALSDHHVLLEGTLLKPNMVTPGSDSPK		32.03	1	ALFC8_ARATH	211	237	FBA8	sp|Q9LF98|ALFC8_ARATH Fructose-bisphosphate aldolase 8, cytosolic OS=Arabidopsis thaliana OX=3702 GN=FBA8 PE=1 SV=1			1
ALSDHHVLLEGTLLKPNMVTPGSDSPK	Oxidation (M18)	52.23	1	ALFC8_ARATH	211	237	FBA8	sp|Q9LF98|ALFC8_ARATH Fructose-bisphosphate aldolase 8, cytosolic OS=Arabidopsis thaliana OX=3702 GN=FBA8 PE=1 SV=1	2		1											2
VSPEVIAEHTVR		43.51	0	ALFC8_ARATH	238	249	FBA8	sp|Q9LF98|ALFC8_ARATH Fructose-bisphosphate aldolase 8, cytosolic OS=Arabidopsis thaliana OX=3702 GN=FBA8 PE=1 SV=1			1						1					2
TVPAAVPAIVFLSGGQSEEEATR		141.47	0	ALFC8_ARATH	254	276	FBA8	sp|Q9LF98|ALFC8_ARATH Fructose-bisphosphate aldolase 8, cytosolic OS=Arabidopsis thaliana OX=3702 GN=FBA8 PE=1 SV=1	4		5	1	2	1	4	2	1		3	2	2	3
TKKPWSLSFSFGR		59.9	2	ALFC8_ARATH	286	298	FBA8	sp|Q9LF98|ALFC8_ARATH Fructose-bisphosphate aldolase 8, cytosolic OS=Arabidopsis thaliana OX=3702 GN=FBA8 PE=1 SV=1	1		1		1						1	1		1		1
AAQEALYVR		66.58	0	ALFC8_ARATH	317	325	FBA8	sp|Q9LF98|ALFC8_ARATH Fructose-bisphosphate aldolase 8, cytosolic OS=Arabidopsis thaliana OX=3702 GN=FBA8 PE=1 SV=1			1	1	1			1	1	1	1		1	1				1	1	1
CKANSEATLGTYKGDAK	Carbamidomethyl (C1)	102.56	2	ALFC8_ARATH	326	342	FBA8	sp|Q9LF98|ALFC8_ARATH Fructose-bisphosphate aldolase 8, cytosolic OS=Arabidopsis thaliana OX=3702 GN=FBA8 PE=1 SV=1	2	1	2				1	1	1					1
ANSEATLGTYKGDAK		39.74	1	ALFC8_ARATH	328	342	FBA8	sp|Q9LF98|ALFC8_ARATH Fructose-bisphosphate aldolase 8, cytosolic OS=Arabidopsis thaliana OX=3702 GN=FBA8 PE=1 SV=1			1								1
MEGGAALYNPR	Acetyl (Protein N-term); Oxidation (M1)	48.86	0	ALFL3_ARATH	1	11	AL3	sp|Q9M2B4|ALFL3_ARATH PHD finger protein ALFIN-LIKE 3 OS=Arabidopsis thaliana OX=3702 GN=AL3 PE=1 SV=1											1
TVEEVFKDFK		32.86	1	ALFL3_ARATH	12	21	AL3	sp|Q9M2B4|ALFL3_ARATH PHD finger protein ALFIN-LIKE 3 OS=Arabidopsis thaliana OX=3702 GN=AL3 PE=1 SV=1											1
MEAGGAYNPR	Acetyl (Protein N-term); Oxidation (M1)	37.62	0	ALFL4_ARATH	1	10	AL4	sp|O81488|ALFL4_ARATH PHD finger protein ALFIN-LIKE 4 OS=Arabidopsis thaliana OX=3702 GN=AL4 PE=1 SV=2											1
ALTTDVQEFFR		90.03	0	ALFL4_ARATH	29	39	AL4	sp|O81488|ALFL4_ARATH PHD finger protein ALFIN-LIKE 4 OS=Arabidopsis thaliana OX=3702 GN=AL4 PE=1 SV=2	1	1	1			1	1	1	1	1	1	1	1	1		1
TVEEVFSDFR		35.89	0	ALFL6_ARATH	11	20	AL6	sp|Q8S8M9|ALFL6_ARATH PHD finger protein ALFIN-LIKE 6 OS=Arabidopsis thaliana OX=3702 GN=AL6 PE=1 SV=1					1		1		1
TIASPGHGIMAMDESNATCGK	Carbamidomethyl (C19)	94.04	0	ALFP1_ARATH	62	82	FBA1	sp|Q9SJU4|ALFP1_ARATH Fructose-bisphosphate aldolase 1, chloroplastic OS=Arabidopsis thaliana OX=3702 GN=FBA1 PE=1 SV=2	1		1								1	1		1		1
TIASPGHGIMAMDESNATCGK	Oxidation (M10); Carbamidomethyl (C19)	72.2	0	ALFP1_ARATH	62	82	FBA1	sp|Q9SJU4|ALFP1_ARATH Fructose-bisphosphate aldolase 1, chloroplastic OS=Arabidopsis thaliana OX=3702 GN=FBA1 PE=1 SV=2	2		1								2			1		3
TIASPGHGIMAMDESNATCGK	Oxidation (M12); Carbamidomethyl (C19)	105.11	0	ALFP1_ARATH	62	82	FBA1	sp|Q9SJU4|ALFP1_ARATH Fructose-bisphosphate aldolase 1, chloroplastic OS=Arabidopsis thaliana OX=3702 GN=FBA1 PE=1 SV=2			1											2
TIASPGHGIMAMDESNATCGK	Oxidation (M10); Oxidation (M12); Carbamidomethyl (C19)	56.76	0	ALFP1_ARATH	62	82	FBA1	sp|Q9SJU4|ALFP1_ARATH Fructose-bisphosphate aldolase 1, chloroplastic OS=Arabidopsis thaliana OX=3702 GN=FBA1 PE=1 SV=2		1		1			1				1		1	1
TIASPGHGIMAMDESNATCGKR	Carbamidomethyl (C19)	124.15	1	ALFP1_ARATH	62	83	FBA1	sp|Q9SJU4|ALFP1_ARATH Fructose-bisphosphate aldolase 1, chloroplastic OS=Arabidopsis thaliana OX=3702 GN=FBA1 PE=1 SV=2	1		1			1	1				1	1		2		1
TIASPGHGIMAMDESNATCGKR	Oxidation (M10); Carbamidomethyl (C19)	114.54	1	ALFP1_ARATH	62	83	FBA1	sp|Q9SJU4|ALFP1_ARATH Fructose-bisphosphate aldolase 1, chloroplastic OS=Arabidopsis thaliana OX=3702 GN=FBA1 PE=1 SV=2	1		1								1			1
TIASPGHGIMAMDESNATCGKR	Oxidation (M12); Carbamidomethyl (C19)	80.87	1	ALFP1_ARATH	62	83	FBA1	sp|Q9SJU4|ALFP1_ARATH Fructose-bisphosphate aldolase 1, chloroplastic OS=Arabidopsis thaliana OX=3702 GN=FBA1 PE=1 SV=2	1										1			2		1
TIASPGHGIMAMDESNATCGKR	Oxidation (M10); Oxidation (M12); Carbamidomethyl (C19)	94.41	1	ALFP1_ARATH	62	83	FBA1	sp|Q9SJU4|ALFP1_ARATH Fructose-bisphosphate aldolase 1, chloroplastic OS=Arabidopsis thaliana OX=3702 GN=FBA1 PE=1 SV=2	1	2	1	1	1	1	2	1	2	1		1	1	2		2	1	1
LASIGLENTEANR		144.25	0	ALFP1_ARATH	84	96	FBA1	sp|Q9SJU4|ALFP1_ARATH Fructose-bisphosphate aldolase 1, chloroplastic OS=Arabidopsis thaliana OX=3702 GN=FBA1 PE=1 SV=2	1		1	1	1						1	1	1	2	1	1	1	1	1	1
LASIGLENTEANRQAYR		69.88	1	ALFP1_ARATH	84	100	FBA1	sp|Q9SJU4|ALFP1_ARATH Fructose-bisphosphate aldolase 1, chloroplastic OS=Arabidopsis thaliana OX=3702 GN=FBA1 PE=1 SV=2		2				1			1		1				1				1	1
KMVDVLVEQNIVPGIK	Oxidation (M2)	41.63	1	ALFP1_ARATH	132	147	FBA1	sp|Q9SJU4|ALFP1_ARATH Fructose-bisphosphate aldolase 1, chloroplastic OS=Arabidopsis thaliana OX=3702 GN=FBA1 PE=1 SV=2												1		1		1
MVDVLVEQNIVPGIK		92.07	0	ALFP1_ARATH	133	147	FBA1	sp|Q9SJU4|ALFP1_ARATH Fructose-bisphosphate aldolase 1, chloroplastic OS=Arabidopsis thaliana OX=3702 GN=FBA1 PE=1 SV=2	1		1		1	1	1				1			3
MVDVLVEQNIVPGIK	Oxidation (M1)	70.12	0	ALFP1_ARATH	133	147	FBA1	sp|Q9SJU4|ALFP1_ARATH Fructose-bisphosphate aldolase 1, chloroplastic OS=Arabidopsis thaliana OX=3702 GN=FBA1 PE=1 SV=2	1		2	1	2	2	1		1	1	1	1	1	2		1
MVDVLVEQNIVPGIKVDK		36.59	1	ALFP1_ARATH	133	150	FBA1	sp|Q9SJU4|ALFP1_ARATH Fructose-bisphosphate aldolase 1, chloroplastic OS=Arabidopsis thaliana OX=3702 GN=FBA1 PE=1 SV=2	1		1				1
MVDVLVEQNIVPGIKVDK	Oxidation (M1)	67.51	1	ALFP1_ARATH	133	150	FBA1	sp|Q9SJU4|ALFP1_ARATH Fructose-bisphosphate aldolase 1, chloroplastic OS=Arabidopsis thaliana OX=3702 GN=FBA1 PE=1 SV=2	1			1	2									2	1
VDKGLVPLVGSYDESWCQGLDGLASR	Carbamidomethyl (C17)	56.62	1	ALFP1_ARATH	148	173	FBA1	sp|Q9SJU4|ALFP1_ARATH Fructose-bisphosphate aldolase 1, chloroplastic OS=Arabidopsis thaliana OX=3702 GN=FBA1 PE=1 SV=2	1		1									1		1
GLVPLVGSYDESWCQGLDGLASR	Carbamidomethyl (C14)	78.31	0	ALFP1_ARATH	151	173	FBA1	sp|Q9SJU4|ALFP1_ARATH Fructose-bisphosphate aldolase 1, chloroplastic OS=Arabidopsis thaliana OX=3702 GN=FBA1 PE=1 SV=2			2									1
TVVSIPNGPSALAVK		63.23	0	ALFP1_ARATH	189	203	FBA1	sp|Q9SJU4|ALFP1_ARATH Fructose-bisphosphate aldolase 1, chloroplastic OS=Arabidopsis thaliana OX=3702 GN=FBA1 PE=1 SV=2			1													2	1			1
TVVSIPNGPSALAVKEAAWGLAR		32.92	1	ALFP1_ARATH	189	211	FBA1	sp|Q9SJU4|ALFP1_ARATH Fructose-bisphosphate aldolase 1, chloroplastic OS=Arabidopsis thaliana OX=3702 GN=FBA1 PE=1 SV=2					1
EAAWGLAR		71.89	0	ALFP1_ARATH	204	211	FBA1	sp|Q9SJU4|ALFP1_ARATH Fructose-bisphosphate aldolase 1, chloroplastic OS=Arabidopsis thaliana OX=3702 GN=FBA1 PE=1 SV=2	2		2	1					1		2	1	1	2		2
YAAISQDSGLVPIVEPEIMLDGEHGIDR		83.56	0	ALFP1_ARATH	212	239	FBA1	sp|Q9SJU4|ALFP1_ARATH Fructose-bisphosphate aldolase 1, chloroplastic OS=Arabidopsis thaliana OX=3702 GN=FBA1 PE=1 SV=2	2											1
YAAISQDSGLVPIVEPEIMLDGEHGIDR	Oxidation (M19)	64.81	0	ALFP1_ARATH	212	239	FBA1	sp|Q9SJU4|ALFP1_ARATH Fructose-bisphosphate aldolase 1, chloroplastic OS=Arabidopsis thaliana OX=3702 GN=FBA1 PE=1 SV=2	2		1								2	1		2		1
YAAISQDSGLVPIVEPEIMLDGEHGIDRTYDVAEK	Oxidation (M19)	35.3	1	ALFP1_ARATH	212	246	FBA1	sp|Q9SJU4|ALFP1_ARATH Fructose-bisphosphate aldolase 1, chloroplastic OS=Arabidopsis thaliana OX=3702 GN=FBA1 PE=1 SV=2			1
ATPEQVASYTLK		94.76	0	ALFP1_ARATH	282	293	FBA1	sp|Q9SJU4|ALFP1_ARATH Fructose-bisphosphate aldolase 1, chloroplastic OS=Arabidopsis thaliana OX=3702 GN=FBA1 PE=1 SV=2	2	1	1	1	1	1	1	1	1		3	2	2	2	1	2	2	1		1
AAQDILLAR		93.6	0	ALFP1_ARATH	359	367	FBA1	sp|Q9SJU4|ALFP1_ARATH Fructose-bisphosphate aldolase 1, chloroplastic OS=Arabidopsis thaliana OX=3702 GN=FBA1 PE=1 SV=2	2	1	1		1	1	1	1	1	1	1	1	1	2		1	1		1
AKANSLAQLGK		60.87	1	ALFP1_ARATH	368	378	FBA1	sp|Q9SJU4|ALFP1_ARATH Fructose-bisphosphate aldolase 1, chloroplastic OS=Arabidopsis thaliana OX=3702 GN=FBA1 PE=1 SV=2											1			1			1	1
YTGEGESEEAKEGMFVK	Oxidation (M14)	34.48	1	ALFP1_ARATH	379	395	FBA1	sp|Q9SJU4|ALFP1_ARATH Fructose-bisphosphate aldolase 1, chloroplastic OS=Arabidopsis thaliana OX=3702 GN=FBA1 PE=1 SV=2	1													1
GILAMDESNATCGK	Carbamidomethyl (C12)	100.24	0	ALFP2_ARATH	68	81	FBA2	sp|Q944G9|ALFP2_ARATH Fructose-bisphosphate aldolase 2, chloroplastic OS=Arabidopsis thaliana OX=3702 GN=FBA2 PE=1 SV=2	1		1	1	1	1	1	1	1		2			2		1	1	1	1	1
GILAMDESNATCGK	Oxidation (M5); Carbamidomethyl (C12)	118.2	0	ALFP2_ARATH	68	81	FBA2	sp|Q944G9|ALFP2_ARATH Fructose-bisphosphate aldolase 2, chloroplastic OS=Arabidopsis thaliana OX=3702 GN=FBA2 PE=1 SV=2	1		1	1	1	2	1	1	1	1	1	1	1	1	1	2	1	1	2	1
GILAMDESNATCGKR	Carbamidomethyl (C12)	85.54	1	ALFP2_ARATH	68	82	FBA2	sp|Q944G9|ALFP2_ARATH Fructose-bisphosphate aldolase 2, chloroplastic OS=Arabidopsis thaliana OX=3702 GN=FBA2 PE=1 SV=2	1		1	1	1	1	2		1			3	1	1		1	1	1		1
GILAMDESNATCGKR	Oxidation (M5); Carbamidomethyl (C12)	115.77	1	ALFP2_ARATH	68	82	FBA2	sp|Q944G9|ALFP2_ARATH Fructose-bisphosphate aldolase 2, chloroplastic OS=Arabidopsis thaliana OX=3702 GN=FBA2 PE=1 SV=2	2	1	1	1			1	1		1	1	1		1			1	1		1
RLDSIGLENTEANR		86.46	1	ALFP2_ARATH	82	95	FBA2	sp|Q944G9|ALFP2_ARATH Fructose-bisphosphate aldolase 2, chloroplastic OS=Arabidopsis thaliana OX=3702 GN=FBA2 PE=1 SV=2	1	2	1	1	2	1	2	2	2	2	2	2	2	2	1	2	2	1	1	1
RLDSIGLENTEANRQAFR		46.39	2	ALFP2_ARATH	82	99	FBA2	sp|Q944G9|ALFP2_ARATH Fructose-bisphosphate aldolase 2, chloroplastic OS=Arabidopsis thaliana OX=3702 GN=FBA2 PE=1 SV=2		1			2	1			1	1	2				1		1	1	1
LDSIGLENTEANR		116.26	0	ALFP2_ARATH	83	95	FBA2	sp|Q944G9|ALFP2_ARATH Fructose-bisphosphate aldolase 2, chloroplastic OS=Arabidopsis thaliana OX=3702 GN=FBA2 PE=1 SV=2	2	2	1	1	1	1		1	1	1	1	1	1	2	1	1	1	1	1	1
LDSIGLENTEANRQAFR		88.83	1	ALFP2_ARATH	83	99	FBA2	sp|Q944G9|ALFP2_ARATH Fructose-bisphosphate aldolase 2, chloroplastic OS=Arabidopsis thaliana OX=3702 GN=FBA2 PE=1 SV=2					1	1			1		1			1	1		1			1
KMVDVLVEQNIVPGIK	Oxidation (M2)	41.63	1	ALFP2_ARATH	131	146	FBA2	sp|Q944G9|ALFP2_ARATH Fructose-bisphosphate aldolase 2, chloroplastic OS=Arabidopsis thaliana OX=3702 GN=FBA2 PE=1 SV=2												1		1		1
MVDVLVEQNIVPGIK		92.07	0	ALFP2_ARATH	132	146	FBA2	sp|Q944G9|ALFP2_ARATH Fructose-bisphosphate aldolase 2, chloroplastic OS=Arabidopsis thaliana OX=3702 GN=FBA2 PE=1 SV=2	1		1		1	1	1				1			3
MVDVLVEQNIVPGIK	Oxidation (M1)	70.12	0	ALFP2_ARATH	132	146	FBA2	sp|Q944G9|ALFP2_ARATH Fructose-bisphosphate aldolase 2, chloroplastic OS=Arabidopsis thaliana OX=3702 GN=FBA2 PE=1 SV=2	1		2	1	2	2	1		1	1	1	1	1	2		1
MVDVLVEQNIVPGIKVDK		36.59	1	ALFP2_ARATH	132	149	FBA2	sp|Q944G9|ALFP2_ARATH Fructose-bisphosphate aldolase 2, chloroplastic OS=Arabidopsis thaliana OX=3702 GN=FBA2 PE=1 SV=2	1		1				1
MVDVLVEQNIVPGIKVDK	Oxidation (M1)	67.51	1	ALFP2_ARATH	132	149	FBA2	sp|Q944G9|ALFP2_ARATH Fructose-bisphosphate aldolase 2, chloroplastic OS=Arabidopsis thaliana OX=3702 GN=FBA2 PE=1 SV=2	1			1	2									2	1
VDKGLVPLVGSNNESWCQGLDGLSSR	Carbamidomethyl (C17)	71.59	1	ALFP2_ARATH	147	172	FBA2	sp|Q944G9|ALFP2_ARATH Fructose-bisphosphate aldolase 2, chloroplastic OS=Arabidopsis thaliana OX=3702 GN=FBA2 PE=1 SV=2		1	1		1			1	2	1	1	1	1	1
GLVPLVGSNNESWCQGLDGLSSR	Carbamidomethyl (C14)	160.06	0	ALFP2_ARATH	150	172	FBA2	sp|Q944G9|ALFP2_ARATH Fructose-bisphosphate aldolase 2, chloroplastic OS=Arabidopsis thaliana OX=3702 GN=FBA2 PE=1 SV=2	1	1	2	2	2			1	1		2	2	1	1		1
TVVSIPNGPSALAVK		63.23	0	ALFP2_ARATH	188	202	FBA2	sp|Q944G9|ALFP2_ARATH Fructose-bisphosphate aldolase 2, chloroplastic OS=Arabidopsis thaliana OX=3702 GN=FBA2 PE=1 SV=2			1													2	1			1
TVVSIPNGPSALAVKEAAWGLAR		32.92	1	ALFP2_ARATH	188	210	FBA2	sp|Q944G9|ALFP2_ARATH Fructose-bisphosphate aldolase 2, chloroplastic OS=Arabidopsis thaliana OX=3702 GN=FBA2 PE=1 SV=2					1
EAAWGLAR		71.89	0	ALFP2_ARATH	203	210	FBA2	sp|Q944G9|ALFP2_ARATH Fructose-bisphosphate aldolase 2, chloroplastic OS=Arabidopsis thaliana OX=3702 GN=FBA2 PE=1 SV=2	2		2	1					1		2	1	1	2		2
YAAISQDSGLVPIVEPEILLDGEHDIDR		127.73	0	ALFP2_ARATH	211	238	FBA2	sp|Q944G9|ALFP2_ARATH Fructose-bisphosphate aldolase 2, chloroplastic OS=Arabidopsis thaliana OX=3702 GN=FBA2 PE=1 SV=2	2		1	1	1		1							2
YAAISQDSGLVPIVEPEILLDGEHDIDRTYDVAEK		86.73	1	ALFP2_ARATH	211	245	FBA2	sp|Q944G9|ALFP2_ARATH Fructose-bisphosphate aldolase 2, chloroplastic OS=Arabidopsis thaliana OX=3702 GN=FBA2 PE=1 SV=2	1
DRATPEQVAAYTLK		71.01	1	ALFP2_ARATH	279	292	FBA2	sp|Q944G9|ALFP2_ARATH Fructose-bisphosphate aldolase 2, chloroplastic OS=Arabidopsis thaliana OX=3702 GN=FBA2 PE=1 SV=2		1	1	1			1	1			1	1		1		2	1
ATPEQVAAYTLK		99.71	0	ALFP2_ARATH	281	292	FBA2	sp|Q944G9|ALFP2_ARATH Fructose-bisphosphate aldolase 2, chloroplastic OS=Arabidopsis thaliana OX=3702 GN=FBA2 PE=1 SV=2	3	2	3	2	2	2	2	2	2	2	2	2	2	5	2	2	1	1	2	1
TWGGRPENVNAAQTTLLAR		84.94	1	ALFP2_ARATH	348	366	FBA2	sp|Q944G9|ALFP2_ARATH Fructose-bisphosphate aldolase 2, chloroplastic OS=Arabidopsis thaliana OX=3702 GN=FBA2 PE=1 SV=2	3	2	3	1	1	1	1	1		2	2	1	1	3	1	2		1		1
AKANSLAQLGK		60.87	1	ALFP2_ARATH	367	377	FBA2	sp|Q944G9|ALFP2_ARATH Fructose-bisphosphate aldolase 2, chloroplastic OS=Arabidopsis thaliana OX=3702 GN=FBA2 PE=1 SV=2											1			1			1	1
YTGEGESEEAKEGMFVK	Oxidation (M14)	34.48	1	ALFP2_ARATH	378	394	FBA2	sp|Q944G9|ALFP2_ARATH Fructose-bisphosphate aldolase 2, chloroplastic OS=Arabidopsis thaliana OX=3702 GN=FBA2 PE=1 SV=2	1													1
GILAIDESNATCGK	Carbamidomethyl (C12)	68.63	0	ALFP3_ARATH	61	74	FBA3	sp|Q9ZU52|ALFP3_ARATH Fructose-bisphosphate aldolase 3, chloroplastic OS=Arabidopsis thaliana OX=3702 GN=FBA3 PE=1 SV=1	1		1				2	1			1
GILAIDESNATCGKR	Carbamidomethyl (C12)	64.87	1	ALFP3_ARATH	61	75	FBA3	sp|Q9ZU52|ALFP3_ARATH Fructose-bisphosphate aldolase 3, chloroplastic OS=Arabidopsis thaliana OX=3702 GN=FBA3 PE=1 SV=1	1	1	2	1		1	1	1	1		1			1
LASIGLDNTEDNR		33.64	0	ALFP3_ARATH	76	88	FBA3	sp|Q9ZU52|ALFP3_ARATH Fructose-bisphosphate aldolase 3, chloroplastic OS=Arabidopsis thaliana OX=3702 GN=FBA3 PE=1 SV=1													1
LASIGLDNTEDNRQAYR		55.1	1	ALFP3_ARATH	76	92	FBA3	sp|Q9ZU52|ALFP3_ARATH Fructose-bisphosphate aldolase 3, chloroplastic OS=Arabidopsis thaliana OX=3702 GN=FBA3 PE=1 SV=1	1		1	1					1
TFVDCLR	Carbamidomethyl (C5)	28.64	0	ALFP3_ARATH	124	130	FBA3	sp|Q9ZU52|ALFP3_ARATH Fructose-bisphosphate aldolase 3, chloroplastic OS=Arabidopsis thaliana OX=3702 GN=FBA3 PE=1 SV=1	1
GLSPLAGSNEESWCQGLDGLASR	Carbamidomethyl (C14)	94.22	0	ALFP3_ARATH	143	165	FBA3	sp|Q9ZU52|ALFP3_ARATH Fructose-bisphosphate aldolase 3, chloroplastic OS=Arabidopsis thaliana OX=3702 GN=FBA3 PE=1 SV=1	1		3
TVVSVPCGPSALAVK	Carbamidomethyl (C7)	38.93	0	ALFP3_ARATH	181	195	FBA3	sp|Q9ZU52|ALFP3_ARATH Fructose-bisphosphate aldolase 3, chloroplastic OS=Arabidopsis thaliana OX=3702 GN=FBA3 PE=1 SV=1	1						1		1					1
EAAWGLAR		71.89	0	ALFP3_ARATH	196	203	FBA3	sp|Q9ZU52|ALFP3_ARATH Fructose-bisphosphate aldolase 3, chloroplastic OS=Arabidopsis thaliana OX=3702 GN=FBA3 PE=1 SV=1	2		2	1					1		2	1	1	2		2
YAAISQDNGLVPIVEPEILLDGDHPIER		94.53	0	ALFP3_ARATH	204	231	FBA3	sp|Q9ZU52|ALFP3_ARATH Fructose-bisphosphate aldolase 3, chloroplastic OS=Arabidopsis thaliana OX=3702 GN=FBA3 PE=1 SV=1	1		1
ASPETVADFTLTMLK	Oxidation (M13)	37.73	0	ALFP3_ARATH	274	288	FBA3	sp|Q9ZU52|ALFP3_ARATH Fructose-bisphosphate aldolase 3, chloroplastic OS=Arabidopsis thaliana OX=3702 GN=FBA3 PE=1 SV=1	1
ASPETVADFTLTMLKR		42.78	1	ALFP3_ARATH	274	289	FBA3	sp|Q9ZU52|ALFP3_ARATH Fructose-bisphosphate aldolase 3, chloroplastic OS=Arabidopsis thaliana OX=3702 GN=FBA3 PE=1 SV=1	1
ASPETVADFTLTMLKR	Oxidation (M13)	68.67	1	ALFP3_ARATH	274	289	FBA3	sp|Q9ZU52|ALFP3_ARATH Fructose-bisphosphate aldolase 3, chloroplastic OS=Arabidopsis thaliana OX=3702 GN=FBA3 PE=1 SV=1			1											1
TWQGKPEKIEASQK		56.54	2	ALFP3_ARATH	341	354	FBA3	sp|Q9ZU52|ALFP3_ARATH Fructose-bisphosphate aldolase 3, chloroplastic OS=Arabidopsis thaliana OX=3702 GN=FBA3 PE=1 SV=1							1		2
AKANSLAQLGK		60.87	1	ALFP3_ARATH	360	370	FBA3	sp|Q9ZU52|ALFP3_ARATH Fructose-bisphosphate aldolase 3, chloroplastic OS=Arabidopsis thaliana OX=3702 GN=FBA3 PE=1 SV=1											1			1			1	1
TAALPTFR		45	0	ALIS1_ARATH	249	256	ALIS1	sp|Q9LTW0|ALIS1_ARATH ALA-interacting subunit 1 OS=Arabidopsis thaliana OX=3702 GN=ALIS1 PE=1 SV=1					1				1	2
YIGLSEASASTIR		40.53	0	ALKR2_ARATH	157	169	AGD2	sp|Q84M96|ALKR2_ARATH Probable aldo-keto reductase 2 OS=Arabidopsis thaliana OX=3702 GN=AGD2 PE=2 SV=1	1
ELGIGIVAYSPLGR		66.49	0	ALKR2_ARATH	201	214	AGD2	sp|Q84M96|ALKR2_ARATH Probable aldo-keto reductase 2 OS=Arabidopsis thaliana OX=3702 GN=AGD2 PE=2 SV=1	1		1			1	1	1	1	1	2			1
TVEVRIENR		27.88	1	ALMTD_ARATH	529	537	ALMT13	sp|Q9LS23|ALMTD_ARATH Aluminum-activated malate transporter 13 OS=Arabidopsis thaliana OX=3702 GN=ALMT13 PE=2 SV=1				1
VTGFGNPDWLR		43.16	0	AMI1_ARATH	45	55	AMI1	sp|Q9FR37|AMI1_ARATH Amidase 1 OS=Arabidopsis thaliana OX=3702 GN=AMI1 PE=1 SV=1														1
FVEFYDVR		47.33	0	AML5_ARATH	293	300	ML5	sp|Q8VWF5|AML5_ARATH Protein MEI2-like 5 OS=Arabidopsis thaliana OX=3702 GN=ML5 PE=1 SV=1						1	1	1	1
NPFPVFFLR		46.4	0	AMPD_ARATH	719	727	AMPD	sp|O80452|AMPD_ARATH AMP deaminase OS=Arabidopsis thaliana OX=3702 GN=AMPD PE=1 SV=2	1
ASQSTSAAIVLASSVSDESK		123.17	0	AMPL1_ARATH	125	144	LAP1	sp|P30184|AMPL1_ARATH Leucine aminopeptidase 1 OS=Arabidopsis thaliana OX=3702 GN=LAP1 PE=1 SV=1	1
AVDIIGFGTGAEVEK		83.18	0	AMPL1_ARATH	176	190	LAP1	sp|P30184|AMPL1_ARATH Leucine aminopeptidase 1 OS=Arabidopsis thaliana OX=3702 GN=LAP1 PE=1 SV=1	1	1				1	1	1	1		1			1		1
AVDIIGFGTGAEVEKK		58.02	1	AMPL1_ARATH	176	191	LAP1	sp|P30184|AMPL1_ARATH Leucine aminopeptidase 1 OS=Arabidopsis thaliana OX=3702 GN=LAP1 PE=1 SV=1	2		1				1		2	1	1	1		2
YAEDVSYGVIFGR		80.86	0	AMPL1_ARATH	194	206	LAP1	sp|P30184|AMPL1_ARATH Leucine aminopeptidase 1 OS=Arabidopsis thaliana OX=3702 GN=LAP1 PE=1 SV=1	1				1		1				1			1
ELINSPANVLTPAVLAEEAAK		92.37	0	AMPL1_ARATH	207	227	LAP1	sp|P30184|AMPL1_ARATH Leucine aminopeptidase 1 OS=Arabidopsis thaliana OX=3702 GN=LAP1 PE=1 SV=1	1		1				2	1			1			1
VASTYSDVFTANILNEEQCKELK	Carbamidomethyl (C19)	42.6	1	AMPL1_ARATH	228	250	LAP1	sp|P30184|AMPL1_ARATH Leucine aminopeptidase 1 OS=Arabidopsis thaliana OX=3702 GN=LAP1 PE=1 SV=1	1
GLTFDSGGYNIK		49.82	0	AMPL1_ARATH	289	300	LAP1	sp|P30184|AMPL1_ARATH Leucine aminopeptidase 1 OS=Arabidopsis thaliana OX=3702 GN=LAP1 PE=1 SV=1	1	1	1		1			1	1	1		1
TGPGCSIELMK	Carbamidomethyl (C5)	35.09	0	AMPL1_ARATH	301	311	LAP1	sp|P30184|AMPL1_ARATH Leucine aminopeptidase 1 OS=Arabidopsis thaliana OX=3702 GN=LAP1 PE=1 SV=1	1		1
FDMGGSAAVLGAAK		54.02	0	AMPL1_ARATH	312	325	LAP1	sp|P30184|AMPL1_ARATH Leucine aminopeptidase 1 OS=Arabidopsis thaliana OX=3702 GN=LAP1 PE=1 SV=1	1		1				1	1	1
FDMGGSAAVLGAAK	Oxidation (M3)	71.53	0	AMPL1_ARATH	312	325	LAP1	sp|P30184|AMPL1_ARATH Leucine aminopeptidase 1 OS=Arabidopsis thaliana OX=3702 GN=LAP1 PE=1 SV=1	2		1			1		1	1					1
TIEVNNTDAEGR		101.4	0	AMPL1_ARATH	366	377	LAP1	sp|P30184|AMPL1_ARATH Leucine aminopeptidase 1 OS=Arabidopsis thaliana OX=3702 GN=LAP1 PE=1 SV=1			1				1	1	1		2	1		1
SGVADMVNTGGR		31.8	0	AMPL1_ARATH	453	464	LAP1	sp|P30184|AMPL1_ARATH Leucine aminopeptidase 1 OS=Arabidopsis thaliana OX=3702 GN=LAP1 PE=1 SV=1									1			1
AGGSITAALFLK		67.64	0	AMPL1_ARATH	465	476	LAP1	sp|P30184|AMPL1_ARATH Leucine aminopeptidase 1 OS=Arabidopsis thaliana OX=3702 GN=LAP1 PE=1 SV=1	1		1		1	1	1	1	1					1
SASTPSAFQSLGEAVAAAAK		91.21	0	AMPL2_ARATH	166	185	LAP2	sp|Q944P7|AMPL2_ARATH Leucine aminopeptidase 2, chloroplastic OS=Arabidopsis thaliana OX=3702 GN=LAP2 PE=2 SV=2	1		1			1	1	1			1	1		2
GLTFDSGGYNIK		49.82	0	AMPL2_ARATH	352	363	LAP2	sp|Q944P7|AMPL2_ARATH Leucine aminopeptidase 2, chloroplastic OS=Arabidopsis thaliana OX=3702 GN=LAP2 PE=2 SV=2	1	1	1		1			1	1	1		1
FDMGGSAAVLGAAK		54.02	0	AMPL2_ARATH	375	388	LAP2	sp|Q944P7|AMPL2_ARATH Leucine aminopeptidase 2, chloroplastic OS=Arabidopsis thaliana OX=3702 GN=LAP2 PE=2 SV=2	1		1				1	1	1
FDMGGSAAVLGAAK	Oxidation (M3)	71.53	0	AMPL2_ARATH	375	388	LAP2	sp|Q944P7|AMPL2_ARATH Leucine aminopeptidase 2, chloroplastic OS=Arabidopsis thaliana OX=3702 GN=LAP2 PE=2 SV=2	2		1			1		1	1					1
TIEVNNTDAEGR		101.4	0	AMPL2_ARATH	429	440	LAP2	sp|Q944P7|AMPL2_ARATH Leucine aminopeptidase 2, chloroplastic OS=Arabidopsis thaliana OX=3702 GN=LAP2 PE=2 SV=2			1				1	1	1		2	1		1
SGVADMVNTGGR		31.8	0	AMPL2_ARATH	516	527	LAP2	sp|Q944P7|AMPL2_ARATH Leucine aminopeptidase 2, chloroplastic OS=Arabidopsis thaliana OX=3702 GN=LAP2 PE=2 SV=2									1			1
AGGSITAALFLK		67.64	0	AMPL2_ARATH	528	539	LAP2	sp|Q944P7|AMPL2_ARATH Leucine aminopeptidase 2, chloroplastic OS=Arabidopsis thaliana OX=3702 GN=LAP2 PE=2 SV=2	1		1		1	1	1	1	1					1
LITTTTDLVDEVWK		76.94	0	AMPP1_ARATH	133	146	APP1	sp|F4JQH3|AMPP1_ARATH Aminopeptidase P1 OS=Arabidopsis thaliana OX=3702 GN=APP1 PE=1 SV=1	1		1
EYTDVISDVALLASDR		32.88	0	AMPP1_ARATH	249	264	APP1	sp|F4JQH3|AMPP1_ARATH Aminopeptidase P1 OS=Arabidopsis thaliana OX=3702 GN=APP1 PE=1 SV=1	1
VLLQPSPISLSK		28.8	0	AMPP1_ARATH	312	323	APP1	sp|F4JQH3|AMPP1_ARATH Aminopeptidase P1 OS=Arabidopsis thaliana OX=3702 GN=APP1 PE=1 SV=1	1								1
LTEVTVSDKLESLR		35.42	1	AMPP1_ARATH	382	395	APP1	sp|F4JQH3|AMPP1_ARATH Aminopeptidase P1 OS=Arabidopsis thaliana OX=3702 GN=APP1 PE=1 SV=1	1						1
GGPAFDQGYLK		63.59	0	AMT2_ARATH	90	100	AMT2	sp|Q9M6N7|AMT2_ARATH Ammonium transporter 2 OS=Arabidopsis thaliana OX=3702 GN=AMT2 PE=1 SV=2			1				1	2	1
VADDNSVSVTAR		34.5	0	AMY3_ARATH	272	283	AMY3	sp|Q94A41|AMY3_ARATH Alpha-amylase 3, chloroplastic OS=Arabidopsis thaliana OX=3702 GN=AMY3 PE=1 SV=1											1
LAAEAYSIFR		41.35	0	AMY3_ARATH	455	464	AMY3	sp|Q94A41|AMY3_ARATH Alpha-amylase 3, chloroplastic OS=Arabidopsis thaliana OX=3702 GN=AMY3 PE=1 SV=1	1										1
STTPAFSEEGVLEAEADKPDIK		59.88	1	AMY3_ARATH	465	486	AMY3	sp|Q94A41|AMY3_ARATH Alpha-amylase 3, chloroplastic OS=Arabidopsis thaliana OX=3702 GN=AMY3 PE=1 SV=1			2									1
LGLPYLLVVR		31.93	0	ANTR1_ARATH	192	201	ANTR1	sp|O82390|ANTR1_ARATH Sodium-dependent phosphate transport protein 1, chloroplastic OS=Arabidopsis thaliana OX=3702 GN=ANTR1 PE=1 SV=1														1
LGLPFLLVVR		39.17	0	ANTR2_ARATH	221	230	PHT4;4	sp|Q8GX78|ANTR2_ARATH Ascorbate transporter, chloroplastic OS=Arabidopsis thaliana OX=3702 GN=PHT4;4 PE=1 SV=1	1							1				1
VSDSVPAPSDDAEQLR		62.6	0	ANXD1_ARATH	6	21	ANN1	sp|Q9SYT0|ANXD1_ARATH Annexin D1 OS=Arabidopsis thaliana OX=3702 GN=ANN1 PE=1 SV=1	1		1			1	1		1		1	1				1
TLDKELSNDFER		72.54	1	ANXD1_ARATH	64	75	ANN1	sp|Q9SYT0|ANXD1_ARATH Annexin D1 OS=Arabidopsis thaliana OX=3702 GN=ANN1 PE=1 SV=1					2	1	2	1	2	1
AILLWTLEPGER		51.48	0	ANXD1_ARATH	76	87	ANN1	sp|Q9SYT0|ANXD1_ARATH Annexin D1 OS=Arabidopsis thaliana OX=3702 GN=ANN1 PE=1 SV=1	1				1	1	1	1		1	1	1		1
AILLWTLEPGERDALLANEATKR		54.62	2	ANXD1_ARATH	76	98	ANN1	sp|Q9SYT0|ANXD1_ARATH Annexin D1 OS=Arabidopsis thaliana OX=3702 GN=ANN1 PE=1 SV=1	2				2									1
DALLANEATKR		45.4	1	ANXD1_ARATH	88	98	ANN1	sp|Q9SYT0|ANXD1_ARATH Annexin D1 OS=Arabidopsis thaliana OX=3702 GN=ANN1 PE=1 SV=1	1		1				1
WTSSNQVLMEVACTR	Oxidation (M9); Carbamidomethyl (C13)	38.63	0	ANXD1_ARATH	99	113	ANN1	sp|Q9SYT0|ANXD1_ARATH Annexin D1 OS=Arabidopsis thaliana OX=3702 GN=ANN1 PE=1 SV=1														1
LLVSLVTSYR		41.76	0	ANXD1_ARATH	148	157	ANN1	sp|Q9SYT0|ANXD1_ARATH Annexin D1 OS=Arabidopsis thaliana OX=3702 GN=ANN1 PE=1 SV=1	1
YEGDEVNMTLAK	Oxidation (M8)	56.61	0	ANXD1_ARATH	158	169	ANN1	sp|Q9SYT0|ANXD1_ARATH Annexin D1 OS=Arabidopsis thaliana OX=3702 GN=ANN1 PE=1 SV=1	1
YQDDHGEEILK		26.86	0	ANXD1_ARATH	208	218	ANN1	sp|Q9SYT0|ANXD1_ARATH Annexin D1 OS=Arabidopsis thaliana OX=3702 GN=ANN1 PE=1 SV=1	1
SLEEGDDDDKFLALLR		111.89	1	ANXD1_ARATH	219	234	ANN1	sp|Q9SYT0|ANXD1_ARATH Annexin D1 OS=Arabidopsis thaliana OX=3702 GN=ANN1 PE=1 SV=1	1		1	1	1		1			1	1	1		2		1
STIQCLTRPELYFVDVLR	Carbamidomethyl (C5)	44.35	1	ANXD1_ARATH	235	252	ANN1	sp|Q9SYT0|ANXD1_ARATH Annexin D1 OS=Arabidopsis thaliana OX=3702 GN=ANN1 PE=1 SV=1	1						1
ALDKELSSDFER		36.62	1	ANXD2_ARATH	64	75	ANN2	sp|Q9XEE2|ANXD2_ARATH Annexin D2 OS=Arabidopsis thaliana OX=3702 GN=ANN2 PE=1 SV=1	1						1
LLLPLVSTFR		26.09	0	ANXD2_ARATH	148	157	ANN2	sp|Q9XEE2|ANXD2_ARATH Annexin D2 OS=Arabidopsis thaliana OX=3702 GN=ANN2 PE=1 SV=1	1							1
SAEDLLGAR		34.27	0	ANXD4_ARATH	117	125	ANN4	sp|Q9ZVJ6|ANXD4_ARATH Annexin D4 OS=Arabidopsis thaliana OX=3702 GN=ANN4 PE=1 SV=1											1			1
ILAEAVASSGEEAVEKDEVVR		102.51	1	ANXD4_ARATH	177	197	ANN4	sp|Q9ZVJ6|ANXD4_ARATH Annexin D4 OS=Arabidopsis thaliana OX=3702 GN=ANN4 PE=1 SV=1	1	1	1		1		1	1	1		1	1	1	1		1				1
LQQLVYPTK		43.35	0	AOC1_ARATH	197	205	AOC1	sp|Q9LS03|AOC1_ARATH Allene oxide cyclase 1, chloroplastic OS=Arabidopsis thaliana OX=3702 GN=AOC1 PE=1 SV=1	1	1	1											1						2
LFYTFYLK		46.28	0	AOC1_ARATH	206	213	AOC1	sp|Q9LS03|AOC1_ARATH Allene oxide cyclase 1, chloroplastic OS=Arabidopsis thaliana OX=3702 GN=AOC1 PE=1 SV=1						1					1	1	1
GLANDLPLELIGTPVPPSK		28.71	0	AOC1_ARATH	214	232	AOC1	sp|Q9LS03|AOC1_ARATH Allene oxide cyclase 1, chloroplastic OS=Arabidopsis thaliana OX=3702 GN=AOC1 PE=1 SV=1														2
GLANDLPLELIGTPVPPSKDVEPAPEAK		50.27	1	AOC1_ARATH	214	241	AOC1	sp|Q9LS03|AOC1_ARATH Allene oxide cyclase 1, chloroplastic OS=Arabidopsis thaliana OX=3702 GN=AOC1 PE=1 SV=1	1										1	2
ALSQNGNIENPRPSK		59.36	1	AOC2_ARATH	66	80	AOC2	sp|Q9LS02|AOC2_ARATH Allene oxide cyclase 2, chloroplastic OS=Arabidopsis thaliana OX=3702 GN=AOC2 PE=1 SV=1	1							1			1	1	1	1		1
VQELSVYEINELDR		103.72	0	AOC2_ARATH	81	94	AOC2	sp|Q9LS02|AOC2_ARATH Allene oxide cyclase 2, chloroplastic OS=Arabidopsis thaliana OX=3702 GN=AOC2 PE=1 SV=1	1		1			1	1	1				1	1	1		1
LQQLVYPTK		43.35	0	AOC2_ARATH	196	204	AOC2	sp|Q9LS02|AOC2_ARATH Allene oxide cyclase 2, chloroplastic OS=Arabidopsis thaliana OX=3702 GN=AOC2 PE=1 SV=1	1	1	1											1						2
LFYTFYLK		46.28	0	AOC2_ARATH	205	212	AOC2	sp|Q9LS02|AOC2_ARATH Allene oxide cyclase 2, chloroplastic OS=Arabidopsis thaliana OX=3702 GN=AOC2 PE=1 SV=1						1					1	1	1
GLANDLPLELTGTPVPPSK		46.38	0	AOC2_ARATH	213	231	AOC2	sp|Q9LS02|AOC2_ARATH Allene oxide cyclase 2, chloroplastic OS=Arabidopsis thaliana OX=3702 GN=AOC2 PE=1 SV=1			1											2
GLANDLPLELTGTPVPPSKDIEPAPEAK		51.73	1	AOC2_ARATH	213	240	AOC2	sp|Q9LS02|AOC2_ARATH Allene oxide cyclase 2, chloroplastic OS=Arabidopsis thaliana OX=3702 GN=AOC2 PE=1 SV=1			1					1			1	1		2
IQELNVYELNEGDR		52.76	0	AOC3_ARATH	85	98	AOC3	sp|Q9LS01|AOC3_ARATH Allene oxide cyclase 3, chloroplastic OS=Arabidopsis thaliana OX=3702 GN=AOC3 PE=2 SV=1							1	1	1
IQELNVYELNEGDRNSPAVLK		34.22	1	AOC3_ARATH	85	105	AOC3	sp|Q9LS01|AOC3_ARATH Allene oxide cyclase 3, chloroplastic OS=Arabidopsis thaliana OX=3702 GN=AOC3 PE=2 SV=1	1
KPTELCLGDLVPFTNK	Carbamidomethyl (C6)	56.81	1	AOC3_ARATH	109	124	AOC3	sp|Q9LS01|AOC3_ARATH Allene oxide cyclase 3, chloroplastic OS=Arabidopsis thaliana OX=3702 GN=AOC3 PE=2 SV=1			1				1
LFYTFYLK		46.28	0	AOC3_ARATH	210	217	AOC3	sp|Q9LS01|AOC3_ARATH Allene oxide cyclase 3, chloroplastic OS=Arabidopsis thaliana OX=3702 GN=AOC3 PE=2 SV=1						1					1	1	1
GLANDLPLELTGTAVTPSK		56.2	0	AOC3_ARATH	218	236	AOC3	sp|Q9LS01|AOC3_ARATH Allene oxide cyclase 3, chloroplastic OS=Arabidopsis thaliana OX=3702 GN=AOC3 PE=2 SV=1	1						1
IQELNVYEFNEGDRNSPAVLK		57.15	1	AOC4_ARATH	81	101	AOC4	sp|Q93ZC5|AOC4_ARATH Allene oxide cyclase 4, chloroplastic OS=Arabidopsis thaliana OX=3702 GN=AOC4 PE=2 SV=1	1		1											1
LFYTFYLK		46.28	0	AOC4_ARATH	206	213	AOC4	sp|Q93ZC5|AOC4_ARATH Allene oxide cyclase 4, chloroplastic OS=Arabidopsis thaliana OX=3702 GN=AOC4 PE=2 SV=1						1					1	1	1
AWVYSDYGGVDVLK		39.4	0	AOR_ARATH	80	93	AOR	sp|Q9ZUC1|AOR_ARATH NADPH-dependent alkenal/one oxidoreductase, chloroplastic OS=Arabidopsis thaliana OX=3702 GN=AOR PE=1 SV=2			1											1
VVAAALNPVDAK		61.34	0	AOR_ARATH	112	123	AOR	sp|Q9ZUC1|AOR_ARATH NADPH-dependent alkenal/one oxidoreductase, chloroplastic OS=Arabidopsis thaliana OX=3702 GN=AOR PE=1 SV=2	1		1				1	1	1	1	1	2		1		1
FKATDSPLPTVPGYDVAGVVVK		67.22	1	AOR_ARATH	129	150	AOR	sp|Q9ZUC1|AOR_ARATH NADPH-dependent alkenal/one oxidoreductase, chloroplastic OS=Arabidopsis thaliana OX=3702 GN=AOR PE=1 SV=2			1											1
ATDSPLPTVPGYDVAGVVVK		46.78	0	AOR_ARATH	131	150	AOR	sp|Q9ZUC1|AOR_ARATH NADPH-dependent alkenal/one oxidoreductase, chloroplastic OS=Arabidopsis thaliana OX=3702 GN=AOR PE=1 SV=2	2		1					1				2		2
DLKEGDEVYANVSEK		31.59	1	AOR_ARATH	157	171	AOR	sp|Q9ZUC1|AOR_ARATH NADPH-dependent alkenal/one oxidoreductase, chloroplastic OS=Arabidopsis thaliana OX=3702 GN=AOR PE=1 SV=2	1		1
QFGSLAEYTAVEEK		60.03	0	AOR_ARATH	178	191	AOR	sp|Q9ZUC1|AOR_ARATH NADPH-dependent alkenal/one oxidoreductase, chloroplastic OS=Arabidopsis thaliana OX=3702 GN=AOR PE=1 SV=2											1	1		1		1
VAATASTEKLELVR		63.92	1	AOR_ARATH	256	269	AOR	sp|Q9ZUC1|AOR_ARATH NADPH-dependent alkenal/one oxidoreductase, chloroplastic OS=Arabidopsis thaliana OX=3702 GN=AOR PE=1 SV=2			1		1				1		1			2
VVALTGAVTPPGFR		76.79	0	AOR_ARATH	314	327	AOR	sp|Q9ZUC1|AOR_ARATH NADPH-dependent alkenal/one oxidoreductase, chloroplastic OS=Arabidopsis thaliana OX=3702 GN=AOR PE=1 SV=2	1				1				2		1	1		1		1
LNPYIESGK		39.18	0	AOR_ARATH	340	348	AOR	sp|Q9ZUC1|AOR_ARATH NADPH-dependent alkenal/one oxidoreductase, chloroplastic OS=Arabidopsis thaliana OX=3702 GN=AOR PE=1 SV=2			1
VADAFSYLETNHATGK		40.57	0	AOR_ARATH	364	379	AOR	sp|Q9ZUC1|AOR_ARATH NADPH-dependent alkenal/one oxidoreductase, chloroplastic OS=Arabidopsis thaliana OX=3702 GN=AOR PE=1 SV=2			1											1
WPTDLFFQR		46.12	0	AOX1A_ARATH	165	173	AOX1A	sp|Q39219|AOX1A_ARATH Ubiquinol oxidase 1a, mitochondrial OS=Arabidopsis thaliana OX=3702 GN=AOX1A PE=1 SV=2							1
ALLEEAENER		29.15	0	AOX1A_ARATH	214	223	AOX1A	sp|Q39219|AOX1A_ARATH Ubiquinol oxidase 1a, mitochondrial OS=Arabidopsis thaliana OX=3702 GN=AOX1A PE=1 SV=2								1		1
VLAINILGR		46.46	0	AP1G1_ARATH	311	319	GAMMA-ADR	sp|Q84K16|AP1G1_ARATH AP-1 complex subunit gamma-1 OS=Arabidopsis thaliana OX=3702 GN=GAMMA-ADR PE=1 SV=1									1					1
AITFDDQAVQR		68.15	0	AP1G1_ARATH	339	349	GAMMA-ADR	sp|Q84K16|AP1G1_ARATH AP-1 complex subunit gamma-1 OS=Arabidopsis thaliana OX=3702 GN=GAMMA-ADR PE=1 SV=1	1						1			1				1
VLAINILGK		56.23	0	AP1G2_ARATH	311	319	At1g60070	sp|Q9ZUI6|AP1G2_ARATH AP-1 complex subunit gamma-2 OS=Arabidopsis thaliana OX=3702 GN=At1g60070 PE=1 SV=2														1
SGYQALPWVR		32.73	0	AP1M2_ARATH	406	415	AP1M2	sp|O22715|AP1M2_ARATH AP-1 complex subunit mu-2 OS=Arabidopsis thaliana OX=3702 GN=AP1M2 PE=1 SV=1			1						1
YITMAGEYELR	Oxidation (M4)	65.29	0	AP1M2_ARATH	416	426	AP1M2	sp|O22715|AP1M2_ARATH AP-1 complex subunit mu-2 OS=Arabidopsis thaliana OX=3702 GN=AP1M2 PE=1 SV=1	1		1				1			1
ALFEVLQR		35.78	0	AP2A1_ARATH	272	279	ALPHA-ADR	sp|Q8LPL6|AP2A1_ARATH AP-2 complex subunit alpha-1 OS=Arabidopsis thaliana OX=3702 GN=ALPHA-ADR PE=1 SV=1						1		1	1		1			1				1
DVAVLDFSYK		47.16	0	AP2A1_ARATH	828	837	ALPHA-ADR	sp|Q8LPL6|AP2A1_ARATH AP-2 complex subunit alpha-1 OS=Arabidopsis thaliana OX=3702 GN=ALPHA-ADR PE=1 SV=1	1
LYITQEGVR		43.2	0	AP2M_ARATH	135	143	AP2M	sp|O23140|AP2M_ARATH AP-2 complex subunit mu OS=Arabidopsis thaliana OX=3702 GN=AP2M PE=1 SV=1		1				1		1	1	1								1
CFLSGMPDLK	Carbamidomethyl (C1)	36.86	0	AP2M_ARATH	211	220	AP2M	sp|O23140|AP2M_ARATH AP-2 complex subunit mu OS=Arabidopsis thaliana OX=3702 GN=AP2M PE=1 SV=1								1	1	1
LGLNDKIGLEK		46.17	1	AP2M_ARATH	221	231	AP2M	sp|O23140|AP2M_ARATH AP-2 complex subunit mu OS=Arabidopsis thaliana OX=3702 GN=AP2M PE=1 SV=1							1	1	1	1						1
TVSFVPPDGEFELMK		28.4	0	AP2M_ARATH	267	281	AP2M	sp|O23140|AP2M_ARATH AP-2 complex subunit mu OS=Arabidopsis thaliana OX=3702 GN=AP2M PE=1 SV=1							1
ITEGVNLPFR		71.21	0	AP2M_ARATH	284	293	AP2M	sp|O23140|AP2M_ARATH AP-2 complex subunit mu OS=Arabidopsis thaliana OX=3702 GN=AP2M PE=1 SV=1	1	2		1		1	1	2	1	1	1	1	2				1	1
TNFQVTTGR		58.22	0	AP2M_ARATH	338	346	AP2M	sp|O23140|AP2M_ARATH AP-2 complex subunit mu OS=Arabidopsis thaliana OX=3702 GN=AP2M PE=1 SV=1	1	1	1			1	1	2		1							1	2
YNPSIDCLVWK	Carbamidomethyl (C7)	56.41	0	AP2M_ARATH	349	359	AP2M	sp|O23140|AP2M_ARATH AP-2 complex subunit mu OS=Arabidopsis thaliana OX=3702 GN=AP2M PE=1 SV=1						1
SGYNTVEWVR		64.39	0	AP2M_ARATH	417	426	AP2M	sp|O23140|AP2M_ARATH AP-2 complex subunit mu OS=Arabidopsis thaliana OX=3702 GN=AP2M PE=1 SV=1								1		1	1					1
FTNFVEFR		59.76	0	AP2S_ARATH	46	53	AP17	sp|Q84WL9|AP2S_ARATH AP-2 complex subunit sigma OS=Arabidopsis thaliana OX=3702 GN=AP17 PE=2 SV=1		1	1			1		1	1	1
KMKEYIIR	Oxidation (M2)	25.44	2	AP4E_ARATH	65	72	At1g31730	sp|Q8L7A9|AP4E_ARATH AP-4 complex subunit epsilon OS=Arabidopsis thaliana OX=3702 GN=At1g31730 PE=1 SV=1		1
SYIFNEPIVVSPAR		41.94	0	AP4M_ARATH	135	148	AP4M	sp|Q9SB50|AP4M_ARATH AP-4 complex subunit mu OS=Arabidopsis thaliana OX=3702 GN=AP4M PE=2 SV=1	1									1
LQPIDPAAIFTQGAK		39.44	0	AP4M_ARATH	149	163	AP4M	sp|Q9SB50|AP4M_ARATH AP-4 complex subunit mu OS=Arabidopsis thaliana OX=3702 GN=AP4M PE=2 SV=1														1
YVTQANSYVAR		35.2	0	AP4M_ARATH	440	450	AP4M	sp|Q9SB50|AP4M_ARATH AP-4 complex subunit mu OS=Arabidopsis thaliana OX=3702 GN=AP4M PE=2 SV=1	1
DQEFIEATKEPGITFVVAK		53.14	1	APA1_ARATH	167	185	APA1	sp|O65390|APA1_ARATH Aspartic proteinase A1 OS=Arabidopsis thaliana OX=3702 GN=APA1 PE=1 SV=1	1		1					1						1
AAPVWYNMLK		48.35	0	APA1_ARATH	202	211	APA1	sp|O65390|APA1_ARATH Aspartic proteinase A1 OS=Arabidopsis thaliana OX=3702 GN=APA1 PE=1 SV=1	1		1		1		1	1						1
QGLIKEPVFSFWLNR		48	1	APA1_ARATH	212	226	APA1	sp|O65390|APA1_ARATH Aspartic proteinase A1 OS=Arabidopsis thaliana OX=3702 GN=APA1 PE=1 SV=1							1
EPVFSFWLNR		44.26	0	APA1_ARATH	217	226	APA1	sp|O65390|APA1_ARATH Aspartic proteinase A1 OS=Arabidopsis thaliana OX=3702 GN=APA1 PE=1 SV=1	1		1				1
NADEEEGGELVFGGVDPNHFK		49.73	0	APA1_ARATH	227	247	APA1	sp|O65390|APA1_ARATH Aspartic proteinase A1 OS=Arabidopsis thaliana OX=3702 GN=APA1 PE=1 SV=1	1					1	1		1					1
ILNYVNELCER	Carbamidomethyl (C9)	76.98	0	APA1_ARATH	403	413	APA1	sp|O65390|APA1_ARATH Aspartic proteinase A1 OS=Arabidopsis thaliana OX=3702 GN=APA1 PE=1 SV=1	1	1	1		1	1	1			1	1	1		1		1
VFDLAPEEYVLK		63.78	0	APA1_ARATH	442	453	APA1	sp|O65390|APA1_ARATH Aspartic proteinase A1 OS=Arabidopsis thaliana OX=3702 GN=APA1 PE=1 SV=1			1	1	1		1	1		1	2	1		1
YHTVFDFGNEQVGFAEAA		72.18	0	APA1_ARATH	489	506	APA1	sp|O65390|APA1_ARATH Aspartic proteinase A1 OS=Arabidopsis thaliana OX=3702 GN=APA1 PE=1 SV=1							1
LVYLYLINYAK		29.56	0	APBLB_ARATH	70	80	BETAB-AD	sp|Q9SUS3|APBLB_ARATH Beta-adaptin-like protein B OS=Arabidopsis thaliana OX=3702 GN=BETAB-AD PE=1 SV=1	1
AYIYWR		34.9	0	APBLB_ARATH	524	529	BETAB-AD	sp|Q9SUS3|APBLB_ARATH Beta-adaptin-like protein B OS=Arabidopsis thaliana OX=3702 GN=BETAB-AD PE=1 SV=1	1								1
LIRPAYIAMR	Oxidation (M9)	31.63	1	APF2_ARATH	373	382	APF2	sp|Q9LNJ3|APF2_ARATH Aspartyl protease family protein 2 OS=Arabidopsis thaliana OX=3702 GN=APF2 PE=2 SV=1	1
VVYDLASSR		38.64	0	APF2_ARATH	468	476	APF2	sp|Q9LNJ3|APF2_ARATH Aspartyl protease family protein 2 OS=Arabidopsis thaliana OX=3702 GN=APF2 PE=2 SV=1									1	1								1
LATDITAETLGFTK		94.7	0	APG2_ARATH	76	89	APG	sp|Q9LU14|APG2_ARATH GDSL esterase/lipase APG OS=Arabidopsis thaliana OX=3702 GN=APG PE=2 SV=1						1				1	1	1		2		1
YPPAYLSPEASGK		36.61	0	APG2_ARATH	90	102	APG	sp|Q9LU14|APG2_ARATH GDSL esterase/lipase APG OS=Arabidopsis thaliana OX=3702 GN=APG PE=2 SV=1	1													1
LNTDAQNFNK		50.28	0	APG2_ARATH	242	251	APG	sp|Q9LU14|APG2_ARATH GDSL esterase/lipase APG OS=Arabidopsis thaliana OX=3702 GN=APG PE=2 SV=1					1							1		1
IVVFDIYSPLYDLVQNPSK		53.5	0	APG2_ARATH	269	287	APG	sp|Q9LU14|APG2_ARATH GDSL esterase/lipase APG OS=Arabidopsis thaliana OX=3702 GN=APG PE=2 SV=1	1
VLLLPSDPLDAR		57.49	0	APG3_ARATH	154	165	APG3	sp|Q8RX79|APG3_ARATH Peptide chain release factor APG3, chloroplastic OS=Arabidopsis thaliana OX=3702 GN=APG3 PE=2 SV=1													1	1		1
AGTGGDEAAIWTGDLVR		49.39	0	APG3_ARATH	173	189	APG3	sp|Q8RX79|APG3_ARATH Peptide chain release factor APG3, chloroplastic OS=Arabidopsis thaliana OX=3702 GN=APG3 PE=2 SV=1														1
MDQFKGEPR	Acetyl (Protein N-term); Oxidation (M1)	40.12	1	APM1_ARATH	1	9	APM1	sp|Q8VZH2|APM1_ARATH Aminopeptidase M1 OS=Arabidopsis thaliana OX=3702 GN=APM1 PE=1 SV=1	1							1	1	1
TEDLWAALEAGSGEPVNK		52	0	APM1_ARATH	429	446	APM1	sp|Q8VZH2|APM1_ARATH Aminopeptidase M1 OS=Arabidopsis thaliana OX=3702 GN=APM1 PE=1 SV=1	1
IKDGKLELEQSR		38.33	2	APM1_ARATH	464	475	APM1	sp|Q8VZH2|APM1_ARATH Aminopeptidase M1 OS=Arabidopsis thaliana OX=3702 GN=APM1 PE=1 SV=1	1
INVDQAGFYR		25.83	0	APM1_ARATH	539	548	APM1	sp|Q8VZH2|APM1_ARATH Aminopeptidase M1 OS=Arabidopsis thaliana OX=3702 GN=APM1 PE=1 SV=1	1
RFDAFLADR		28.36	1	APM1_ARATH	688	696	APM1	sp|Q8VZH2|APM1_ARATH Aminopeptidase M1 OS=Arabidopsis thaliana OX=3702 GN=APM1 PE=1 SV=1										1
NQDALYGLSGVSWEGR		30.98	0	APM1_ARATH	771	786	APM1	sp|Q8VZH2|APM1_ARATH Aminopeptidase M1 OS=Arabidopsis thaliana OX=3702 GN=APM1 PE=1 SV=1	1
FISAVVSPFASFEK		64.2	0	APM1_ARATH	813	826	APM1	sp|Q8VZH2|APM1_ARATH Aminopeptidase M1 OS=Arabidopsis thaliana OX=3702 GN=APM1 PE=1 SV=1	1		1				1	1	1		1	1		1
AKEVEEFFATR		32.55	1	APM1_ARATH	827	837	APM1	sp|Q8VZH2|APM1_ARATH Aminopeptidase M1 OS=Arabidopsis thaliana OX=3702 GN=APM1 PE=1 SV=1			1				1	1		1
LVELIVEEPK		76.75	0	APS1_ARATH	58	67	APS1	sp|Q9LIK9|APS1_ARATH ATP sulfurylase 1, chloroplastic OS=Arabidopsis thaliana OX=3702 GN=APS1 PE=1 SV=1	1		1								1	1		1		1
ESEFLQTLHFNSLR		38.03	0	APS1_ARATH	108	121	APS1	sp|Q9LIK9|APS1_ARATH ATP sulfurylase 1, chloroplastic OS=Arabidopsis thaliana OX=3702 GN=APS1 PE=1 SV=1																1
LDDGSVVNMSVPIVLAIDDEQK	Oxidation (M9)	52.33	0	APS1_ARATH	122	143	APS1	sp|Q9LIK9|APS1_ARATH ATP sulfurylase 1, chloroplastic OS=Arabidopsis thaliana OX=3702 GN=APS1 PE=1 SV=1	1													2
LDDGSVVNMSVPIVLAIDDEQKAR	Oxidation (M9)	44.74	1	APS1_ARATH	122	145	APS1	sp|Q9LIK9|APS1_ARATH ATP sulfurylase 1, chloroplastic OS=Arabidopsis thaliana OX=3702 GN=APS1 PE=1 SV=1											1			1
ADDVPLDWR		37.32	0	APS1_ARATH	288	296	APS1	sp|Q9LIK9|APS1_ARATH ATP sulfurylase 1, chloroplastic OS=Arabidopsis thaliana OX=3702 GN=APS1 PE=1 SV=1	1										1	1
VLSMAPGLER		35.79	0	APS1_ARATH	373	382	APS1	sp|Q9LIK9|APS1_ARATH ATP sulfurylase 1, chloroplastic OS=Arabidopsis thaliana OX=3702 GN=APS1 PE=1 SV=1											1			1
VLSMAPGLER	Oxidation (M4)	55.64	0	APS1_ARATH	373	382	APS1	sp|Q9LIK9|APS1_ARATH ATP sulfurylase 1, chloroplastic OS=Arabidopsis thaliana OX=3702 GN=APS1 PE=1 SV=1	1		1								1	1				1
LNILPFR		53.79	0	APS1_ARATH	383	389	APS1	sp|Q9LIK9|APS1_ARATH ATP sulfurylase 1, chloroplastic OS=Arabidopsis thaliana OX=3702 GN=APS1 PE=1 SV=1	1	1	1	1			1	1	1		1	1		1		1
MAFFDPSR	Oxidation (M1)	26.18	0	APS1_ARATH	400	407	APS1	sp|Q9LIK9|APS1_ARATH ATP sulfurylase 1, chloroplastic OS=Arabidopsis thaliana OX=3702 GN=APS1 PE=1 SV=1														1
MAFFDPSRPQDFLFISGTK	Oxidation (M1)	25.28	1	APS1_ARATH	400	418	APS1	sp|Q9LIK9|APS1_ARATH ATP sulfurylase 1, chloroplastic OS=Arabidopsis thaliana OX=3702 GN=APS1 PE=1 SV=1	1
VLVDYYESLTPAGNGR		61.36	0	APS1_ARATH	441	456	APS1	sp|Q9LIK9|APS1_ARATH ATP sulfurylase 1, chloroplastic OS=Arabidopsis thaliana OX=3702 GN=APS1 PE=1 SV=1												1		1
VLSMAPGLER		35.79	0	APS4_ARATH	377	386	APS4	sp|Q9S7D8|APS4_ARATH ATP sulfurylase 4, chloroplastic OS=Arabidopsis thaliana OX=3702 GN=APS4 PE=2 SV=1											1			1
VLSMAPGLER	Oxidation (M4)	55.64	0	APS4_ARATH	377	386	APS4	sp|Q9S7D8|APS4_ARATH ATP sulfurylase 4, chloroplastic OS=Arabidopsis thaliana OX=3702 GN=APS4 PE=2 SV=1	1		1								1	1				1
LNILPFK		32.07	0	APS4_ARATH	387	393	APS4	sp|Q9S7D8|APS4_ARATH ATP sulfurylase 4, chloroplastic OS=Arabidopsis thaliana OX=3702 GN=APS4 PE=2 SV=1														1
MAFFDPSR	Oxidation (M1)	26.18	0	APS4_ARATH	404	411	APS4	sp|Q9S7D8|APS4_ARATH ATP sulfurylase 4, chloroplastic OS=Arabidopsis thaliana OX=3702 GN=APS4 PE=2 SV=1														1
GISVVAGVEAR		36.23	0	APT1_ARATH	119	129	APT1	sp|P31166|APT1_ARATH Adenine phosphoribosyltransferase 1, chloroplastic OS=Arabidopsis thaliana OX=3702 GN=APT1 PE=1 SV=2	1		1		1			1	1	1				1
GFIFGPPIALAIGAK		44.58	0	APT1_ARATH	130	144	APT1	sp|P31166|APT1_ARATH Adenine phosphoribosyltransferase 1, chloroplastic OS=Arabidopsis thaliana OX=3702 GN=APT1 PE=1 SV=2	1
AIIIDDLIATGGTLAAAIR		32.4	0	APT1_ARATH	185	203	APT1	sp|P31166|APT1_ARATH Adenine phosphoribosyltransferase 1, chloroplastic OS=Arabidopsis thaliana OX=3702 GN=APT1 PE=1 SV=2	1
IVECACVIELPELK	Carbamidomethyl (C4); Carbamidomethyl (C6)	76.25	0	APT1_ARATH	212	225	APT1	sp|P31166|APT1_ARATH Adenine phosphoribosyltransferase 1, chloroplastic OS=Arabidopsis thaliana OX=3702 GN=APT1 PE=1 SV=2	1		1				1	1				1	1	1		1
LGETSLFVLVK		59.61	0	APT1_ARATH	230	240	APT1	sp|P31166|APT1_ARATH Adenine phosphoribosyltransferase 1, chloroplastic OS=Arabidopsis thaliana OX=3702 GN=APT1 PE=1 SV=2					1	2		2	2	1						1
TKNYPTVSEDYKK		57.5	2	APX1_ARATH	2	14	APX1	sp|Q05431|APX1_ARATH L-ascorbate peroxidase 1, cytosolic OS=Arabidopsis thaliana OX=3702 GN=APX1 PE=1 SV=2	1							1
NYPTVSEDYKK		49.36	1	APX1_ARATH	4	14	APX1	sp|Q05431|APX1_ARATH L-ascorbate peroxidase 1, cytosolic OS=Arabidopsis thaliana OX=3702 GN=APX1 PE=1 SV=2	1							1	1
NCAPIMVR	Carbamidomethyl (C2)	32.13	0	APX1_ARATH	31	38	APX1	sp|Q05431|APX1_ARATH L-ascorbate peroxidase 1, cytosolic OS=Arabidopsis thaliana OX=3702 GN=APX1 PE=1 SV=2	1							1		1
LAWHSAGTFDCQSR	Carbamidomethyl (C11)	40.38	0	APX1_ARATH	39	52	APX1	sp|Q05431|APX1_ARATH L-ascorbate peroxidase 1, cytosolic OS=Arabidopsis thaliana OX=3702 GN=APX1 PE=1 SV=2						1	1			1
ELLSGEKEGLLQLVSDK		48.14	1	APX1_ARATH	193	209	APX1	sp|Q05431|APX1_ARATH L-ascorbate peroxidase 1, cytosolic OS=Arabidopsis thaliana OX=3702 GN=APX1 PE=1 SV=2	1		1				1
EGLLQLVSDK		30.85	0	APX1_ARATH	200	209	APX1	sp|Q05431|APX1_ARATH L-ascorbate peroxidase 1, cytosolic OS=Arabidopsis thaliana OX=3702 GN=APX1 PE=1 SV=2						1
ALLDDPVFRPLVEK		50.88	1	APX1_ARATH	210	223	APX1	sp|Q05431|APX1_ARATH L-ascorbate peroxidase 1, cytosolic OS=Arabidopsis thaliana OX=3702 GN=APX1 PE=1 SV=2	1	1	1			1	1		1					1		1
YAADEDAFFADYAEAHMK		67.34	0	APX1_ARATH	224	241	APX1	sp|Q05431|APX1_ARATH L-ascorbate peroxidase 1, cytosolic OS=Arabidopsis thaliana OX=3702 GN=APX1 PE=1 SV=2	1		1				1	1
YAADEDAFFADYAEAHMK	Oxidation (M17)	35.14	0	APX1_ARATH	224	241	APX1	sp|Q05431|APX1_ARATH L-ascorbate peroxidase 1, cytosolic OS=Arabidopsis thaliana OX=3702 GN=APX1 PE=1 SV=2	1		1		1		1	1			1			1
AAPIVDAEYLK	Acetyl (Protein N-term)	76.14	0	APX3_ARATH	2	12	APX3	sp|Q42564|APX3_ARATH L-ascorbate peroxidase 3 OS=Arabidopsis thaliana OX=3702 GN=APX3 PE=1 SV=1	1		1	1	1	1	1	1			1	1	1	2		1
AAPIVDAEYLKEITK	Acetyl (Protein N-term)	79.41	1	APX3_ARATH	2	16	APX3	sp|Q42564|APX3_ARATH L-ascorbate peroxidase 3 OS=Arabidopsis thaliana OX=3702 GN=APX3 PE=1 SV=1	1			1	1			1	1	1		1	1	1
LAWHDAGTYDAQSK		51.78	0	APX3_ARATH	37	50	APX3	sp|Q42564|APX3_ARATH L-ascorbate peroxidase 3 OS=Arabidopsis thaliana OX=3702 GN=APX3 PE=1 SV=1	2		1				1		1					2
IALDLCEGVK	Carbamidomethyl (C6)	69.97	0	APX3_ARATH	74	83	APX3	sp|Q42564|APX3_ARATH L-ascorbate peroxidase 3 OS=Arabidopsis thaliana OX=3702 GN=APX3 PE=1 SV=1	1	1	1	1	1	1	1	1	1	1		1	1	1	1	1		1	1	1
MGLSDKDIVALSGGHTLGR		35.5	1	APX3_ARATH	146	164	APX3	sp|Q42564|APX3_ARATH L-ascorbate peroxidase 3 OS=Arabidopsis thaliana OX=3702 GN=APX3 PE=1 SV=1			1											1
MGLSDKDIVALSGGHTLGR	Oxidation (M1)	53	1	APX3_ARATH	146	164	APX3	sp|Q42564|APX3_ARATH L-ascorbate peroxidase 3 OS=Arabidopsis thaliana OX=3702 GN=APX3 PE=1 SV=1		1	1		1		1		1			1	1
LPTDKTLLEDPEFRR		56.33	2	APX3_ARATH	202	216	APX3	sp|Q42564|APX3_ARATH L-ascorbate peroxidase 3 OS=Arabidopsis thaliana OX=3702 GN=APX3 PE=1 SV=1														1
TLLEDPEFR		41.93	0	APX3_ARATH	207	215	APX3	sp|Q42564|APX3_ARATH L-ascorbate peroxidase 3 OS=Arabidopsis thaliana OX=3702 GN=APX3 PE=1 SV=1	1		1									1		1		1
LVELYAKDEDAFFR		48.26	1	APX3_ARATH	217	230	APX3	sp|Q42564|APX3_ARATH L-ascorbate peroxidase 3 OS=Arabidopsis thaliana OX=3702 GN=APX3 PE=1 SV=1	1
LSELGFNPNSSAGK		77.94	0	APX3_ARATH	239	252	APX3	sp|Q42564|APX3_ARATH L-ascorbate peroxidase 3 OS=Arabidopsis thaliana OX=3702 GN=APX3 PE=1 SV=1	1		1	1	1	1		1	1	1	1	1	1	1	1	1	1	1		1
MGLDDKEIVALSGAHTLGR		73.33	1	APXT_ARATH	227	245	APXT	sp|Q42593|APXT_ARATH L-ascorbate peroxidase T, chloroplastic OS=Arabidopsis thaliana OX=3702 GN=APXT PE=2 SV=2	1										1			3
MGLDDKEIVALSGAHTLGR	Oxidation (M1)	60.38	1	APXT_ARATH	227	245	APXT	sp|Q42593|APXT_ARATH L-ascorbate peroxidase T, chloroplastic OS=Arabidopsis thaliana OX=3702 GN=APXT PE=2 SV=2														1
TGPGEAGGQSWTVK		117.74	0	APXT_ARATH	263	276	APXT	sp|Q42593|APXT_ARATH L-ascorbate peroxidase T, chloroplastic OS=Arabidopsis thaliana OX=3702 GN=APXT PE=2 SV=2	1		1				1		1		1	1		1
FDNSYFK		47.91	0	APXT_ARATH	280	286	APXT	sp|Q42593|APXT_ARATH L-ascorbate peroxidase T, chloroplastic OS=Arabidopsis thaliana OX=3702 GN=APXT PE=2 SV=2	1		1								1	1		1
EKRDDDLLVLPTDAALFEDPSFK		25.22	2	APXT_ARATH	290	312	APXT	sp|Q42593|APXT_ARATH L-ascorbate peroxidase T, chloroplastic OS=Arabidopsis thaliana OX=3702 GN=APXT PE=2 SV=2											1
YAEDVAAFFK		80.05	0	APXT_ARATH	318	327	APXT	sp|Q42593|APXT_ARATH L-ascorbate peroxidase T, chloroplastic OS=Arabidopsis thaliana OX=3702 GN=APXT PE=2 SV=2														1
YAEDVAAFFKDYAEAHAK		51.39	1	APXT_ARATH	318	335	APXT	sp|Q42593|APXT_ARATH L-ascorbate peroxidase T, chloroplastic OS=Arabidopsis thaliana OX=3702 GN=APXT PE=2 SV=2	1		1				1				1	1		1
FDPPEGIVIENVPEK		31.83	0	APXT_ARATH	343	357	APXT	sp|Q42593|APXT_ARATH L-ascorbate peroxidase T, chloroplastic OS=Arabidopsis thaliana OX=3702 GN=APXT PE=2 SV=2														1
FDPPEGIVIENVPEKFVAAK		36.84	1	APXT_ARATH	343	362	APXT	sp|Q42593|APXT_ARATH L-ascorbate peroxidase T, chloroplastic OS=Arabidopsis thaliana OX=3702 GN=APXT PE=2 SV=2	1										1
LSPGLSSYADNPEGASVSVTK		119.9	0	APY5_ARATH	110	130	APY5	sp|Q6NQA8|APY5_ARATH Probable apyrase 5 OS=Arabidopsis thaliana OX=3702 GN=APY5 PE=2 SV=1														1
LLDVPVQEQILDVTR		88.8	0	APY5_ARATH	159	173	APY5	sp|Q6NQA8|APY5_ARATH Probable apyrase 5 OS=Arabidopsis thaliana OX=3702 GN=APY5 PE=2 SV=1											1	1		1		1
ASLQVQAAGDFTK		46.13	0	APY5_ARATH	321	333	APY5	sp|Q6NQA8|APY5_ARATH Probable apyrase 5 OS=Arabidopsis thaliana OX=3702 GN=APY5 PE=2 SV=1														1
VASAFNSFVESTEK		62.94	0	ARC5_ARATH	543	556	ARC5	sp|Q84N64|ARC5_ARATH Dynamin-like protein ARC5 OS=Arabidopsis thaliana OX=3702 GN=ARC5 PE=1 SV=2	1		1				1
ILMVGLDAAGK		78.89	0	ARF1_ARATH	20	30	ARF1	sp|P36397|ARF1_ARATH ADP-ribosylation factor 1 OS=Arabidopsis thaliana OX=3702 GN=ARF1 PE=1 SV=2		1	1	1	1	1	1	1	1	1	1	1		1			1	1	1
ILMVGLDAAGK	Oxidation (M3)	77.53	0	ARF1_ARATH	20	30	ARF1	sp|P36397|ARF1_ARATH ADP-ribosylation factor 1 OS=Arabidopsis thaliana OX=3702 GN=ARF1 PE=1 SV=2	2	2		1	1	2	1	1	1		1		1	2	1	1	1	1	1	1
LGEIVTTIPTIGFNVETVEYK		38.62	0	ARF1_ARATH	39	59	ARF1	sp|P36397|ARF1_ARATH ADP-ribosylation factor 1 OS=Arabidopsis thaliana OX=3702 GN=ARF1 PE=1 SV=2	1				1
NISFTVWDVGGQDK		98.74	0	ARF1_ARATH	60	73	ARF1	sp|P36397|ARF1_ARATH ADP-ribosylation factor 1 OS=Arabidopsis thaliana OX=3702 GN=ARF1 PE=1 SV=2	1	1	1	1	1	1	1	1	1	1	1	1	1	1		1
HYFQNTQGLIFVVDSNDRDR		25.27	1	ARF1_ARATH	80	99	ARF1	sp|P36397|ARF1_ARATH ADP-ribosylation factor 1 OS=Arabidopsis thaliana OX=3702 GN=ARF1 PE=1 SV=2			1
QDLPNAMNAAEITDK		55	0	ARF1_ARATH	128	142	ARF1	sp|P36397|ARF1_ARATH ADP-ribosylation factor 1 OS=Arabidopsis thaliana OX=3702 GN=ARF1 PE=1 SV=2														1
QDLPNAMNAAEITDK	Oxidation (M7)	81.01	0	ARF1_ARATH	128	142	ARF1	sp|P36397|ARF1_ARATH ADP-ribosylation factor 1 OS=Arabidopsis thaliana OX=3702 GN=ARF1 PE=1 SV=2	1	1		1			1	1	1
QDLPNAMNAAEITDKLGLHSLR	Oxidation (M7)	27.04	1	ARF1_ARATH	128	149	ARF1	sp|P36397|ARF1_ARATH ADP-ribosylation factor 1 OS=Arabidopsis thaliana OX=3702 GN=ARF1 PE=1 SV=2														1
ILVLGLDNAGK		49.92	0	ARF3_ARATH	20	30	ARF3	sp|P40940|ARF3_ARATH ADP-ribosylation factor 3 OS=Arabidopsis thaliana OX=3702 GN=ARF3 PE=1 SV=2	1						1
IGLLGASGYTGAEIVR		76.96	0	ARGC_ARATH	61	76	At2g19940	sp|Q93Z70|ARGC_ARATH Probable N-acetyl-gamma-glutamyl-phosphate reductase, chloroplastic OS=Arabidopsis thaliana OX=3702 GN=At2g19940 PE=1 SV=2	1								1	1	1			1		1
IVDLSADFR		57	0	ARGC_ARATH	150	158	At2g19940	sp|Q93Z70|ARGC_ARATH Probable N-acetyl-gamma-glutamyl-phosphate reductase, chloroplastic OS=Arabidopsis thaliana OX=3702 GN=At2g19940 PE=1 SV=2	1				1	1	1	1	1		1			1		1
NIAEYEEWYGQPHK		51.86	0	ARGC_ARATH	161	174	At2g19940	sp|Q93Z70|ARGC_ARATH Probable N-acetyl-gamma-glutamyl-phosphate reductase, chloroplastic OS=Arabidopsis thaliana OX=3702 GN=At2g19940 PE=1 SV=2	1		1											1
EANLYSEIAEGISSYGVTR		74.01	0	ARGC_ARATH	245	263	At2g19940	sp|Q93Z70|ARGC_ARATH Probable N-acetyl-gamma-glutamyl-phosphate reductase, chloroplastic OS=Arabidopsis thaliana OX=3702 GN=At2g19940 PE=1 SV=2	1
GMQSTIYVEMAPGVR	Oxidation (M2)	42.15	0	ARGC_ARATH	296	310	At2g19940	sp|Q93Z70|ARGC_ARATH Probable N-acetyl-gamma-glutamyl-phosphate reductase, chloroplastic OS=Arabidopsis thaliana OX=3702 GN=At2g19940 PE=1 SV=2			1
GMQSTIYVEMAPGVR	Oxidation (M2); Oxidation (M10)	77.62	0	ARGC_ARATH	296	310	At2g19940	sp|Q93Z70|ARGC_ARATH Probable N-acetyl-gamma-glutamyl-phosphate reductase, chloroplastic OS=Arabidopsis thaliana OX=3702 GN=At2g19940 PE=1 SV=2	1		1
TSYEDEEFVKVLDEGVVPR		61.51	1	ARGC_ARATH	320	338	At2g19940	sp|Q93Z70|ARGC_ARATH Probable N-acetyl-gamma-glutamyl-phosphate reductase, chloroplastic OS=Arabidopsis thaliana OX=3702 GN=At2g19940 PE=1 SV=2			1				1				1
VLDEGVVPR		39.64	0	ARGC_ARATH	330	338	At2g19940	sp|Q93Z70|ARGC_ARATH Probable N-acetyl-gamma-glutamyl-phosphate reductase, chloroplastic OS=Arabidopsis thaliana OX=3702 GN=At2g19940 PE=1 SV=2	1
IAAVFVEPIQGEGGIYSATK		69.12	0	ARGD_ARATH	243	262	WIN1	sp|Q9M8M7|ARGD_ARATH Acetylornithine aminotransferase, chloroplastic/mitochondrial OS=Arabidopsis thaliana OX=3702 GN=WIN1 PE=1 SV=1	1													1
DSGLLILTAGK		38.78	0	ARGD_ARATH	415	425	WIN1	sp|Q9M8M7|ARGD_ARATH Acetylornithine aminotransferase, chloroplastic/mitochondrial OS=Arabidopsis thaliana OX=3702 GN=WIN1 PE=1 SV=1														1
IVPPLVISEEEIER		31.74	0	ARGD_ARATH	431	444	WIN1	sp|Q9M8M7|ARGD_ARATH Acetylornithine aminotransferase, chloroplastic/mitochondrial OS=Arabidopsis thaliana OX=3702 GN=WIN1 PE=1 SV=1																1
GNLIVEYPGSVPGK		32.72	0	ARGE_ARATH	80	93	At4g17830	sp|Q9C5C4|ARGE_ARATH Acetylornithine deacetylase OS=Arabidopsis thaliana OX=3702 GN=At4g17830 PE=2 SV=1	1		1											1
LQEYVDDINGNIER		37.47	0	ARGE_ARATH	310	323	At4g17830	sp|Q9C5C4|ARGE_ARATH Acetylornithine deacetylase OS=Arabidopsis thaliana OX=3702 GN=At4g17830 PE=2 SV=1			1
YVLPDENLR		50.09	0	ARGE_ARATH	333	341	At4g17830	sp|Q9C5C4|ARGE_ARATH Acetylornithine deacetylase OS=Arabidopsis thaliana OX=3702 GN=At4g17830 PE=2 SV=1		1	1		1	1		1	1	1	1	1
VIDASLTLIR		51.01	0	ARGI1_ARATH	36	45	ARGAH1	sp|P46637|ARGI1_ARATH Arginase 1, mitochondrial OS=Arabidopsis thaliana OX=3702 GN=ARGAH1 PE=1 SV=1	1		1	1	1		1		1		1			1		1
VLTDVGDVPVQEIR		37.48	0	ARGI1_ARATH	113	126	ARGAH1	sp|P46637|ARGI1_ARATH Arginase 1, mitochondrial OS=Arabidopsis thaliana OX=3702 GN=ARGAH1 PE=1 SV=1			1											1
FGVEQYEMR		71.1	0	ARGI1_ARATH	236	244	ARGAH1	sp|P46637|ARGI1_ARATH Arginase 1, mitochondrial OS=Arabidopsis thaliana OX=3702 GN=ARGAH1 PE=1 SV=1	1	1	1		1	1	1		1	1	1	1	1	1			1			1
FGVEQYEMR	Oxidation (M8)	55.45	0	ARGI1_ARATH	236	244	ARGAH1	sp|P46637|ARGI1_ARATH Arginase 1, mitochondrial OS=Arabidopsis thaliana OX=3702 GN=ARGAH1 PE=1 SV=1	1		1	1		1	1	1	1	1	1	1	1	1		1
SLPTSLVETGQNR		81.32	0	ARGI2_ARATH	25	37	ARGAH2	sp|Q9ZPF5|ARGI2_ARATH Arginase 2, chloroplastic/mitochondrial OS=Arabidopsis thaliana OX=3702 GN=ARGAH2 PE=1 SV=1	1	1	1		1	1	1	1	1	2	1		1	1			1			1
VIDASLTLIR		51.01	0	ARGI2_ARATH	38	47	ARGAH2	sp|Q9ZPF5|ARGI2_ARATH Arginase 2, chloroplastic/mitochondrial OS=Arabidopsis thaliana OX=3702 GN=ARGAH2 PE=1 SV=1	1		1	1	1		1		1		1			1		1
ATTALLGVPLGHNSSFLEGPALAPPHVR		46.29	0	ARGI2_ARATH	65	92	ARGAH2	sp|Q9ZPF5|ARGI2_ARATH Arginase 2, chloroplastic/mitochondrial OS=Arabidopsis thaliana OX=3702 GN=ARGAH2 PE=1 SV=1	1		1								1			1
VLSDVGDIPVQEIR		100.19	0	ARGI2_ARATH	115	128	ARGAH2	sp|Q9ZPF5|ARGI2_ARATH Arginase 2, chloroplastic/mitochondrial OS=Arabidopsis thaliana OX=3702 GN=ARGAH2 PE=1 SV=1	1	1	2				1		1	1	1			2		1		1
LVMEEEPLRPLVIGGDHSISYPVVR	Oxidation (M3)	51.41	1	ARGI2_ARATH	147	171	ARGAH2	sp|Q9ZPF5|ARGI2_ARATH Arginase 2, chloroplastic/mitochondrial OS=Arabidopsis thaliana OX=3702 GN=ARGAH2 PE=1 SV=1	2													1
FGVEQYEMR		71.1	0	ARGI2_ARATH	238	246	ARGAH2	sp|Q9ZPF5|ARGI2_ARATH Arginase 2, chloroplastic/mitochondrial OS=Arabidopsis thaliana OX=3702 GN=ARGAH2 PE=1 SV=1	1	1	1		1	1	1		1	1	1	1	1	1			1			1
FGVEQYEMR	Oxidation (M8)	55.45	0	ARGI2_ARATH	238	246	ARGAH2	sp|Q9ZPF5|ARGI2_ARATH Arginase 2, chloroplastic/mitochondrial OS=Arabidopsis thaliana OX=3702 GN=ARGAH2 PE=1 SV=1	1		1	1		1	1	1	1	1	1	1	1	1		1
DTADDMTAMVAAK		53.67	0	ARGI2_ARATH	321	333	ARGAH2	sp|Q9ZPF5|ARGI2_ARATH Arginase 2, chloroplastic/mitochondrial OS=Arabidopsis thaliana OX=3702 GN=ARGAH2 PE=1 SV=1	1								1		1			1
DTADDMTAMVAAK	Oxidation (M9)	43.68	0	ARGI2_ARATH	321	333	ARGAH2	sp|Q9ZPF5|ARGI2_ARATH Arginase 2, chloroplastic/mitochondrial OS=Arabidopsis thaliana OX=3702 GN=ARGAH2 PE=1 SV=1			1				1				1			1
DTADDMTAMVAAK	Oxidation (M6)	74.36	0	ARGI2_ARATH	321	333	ARGAH2	sp|Q9ZPF5|ARGI2_ARATH Arginase 2, chloroplastic/mitochondrial OS=Arabidopsis thaliana OX=3702 GN=ARGAH2 PE=1 SV=1	1						1			1		1		1
LWDLGGQPR		52.94	0	ARL8A_ARATH	68	76	ARL8A	sp|Q8VY57|ARL8A_ARATH ADP-ribosylation factor-like protein 8a OS=Arabidopsis thaliana OX=3702 GN=ARL8A PE=2 SV=1					1	1		1	1			1	1
AVSAIVYVVDAADPDNLSVSK		44.94	0	ARL8A_ARATH	87	107	ARL8A	sp|Q8VY57|ARL8A_ARATH ADP-ribosylation factor-like protein 8a OS=Arabidopsis thaliana OX=3702 GN=ARL8A PE=2 SV=1	1													1
QIEANKFEWR		38.04	1	ARLY_ARATH	125	134	At5g10920	sp|Q9LEU8|ARLY_ARATH Argininosuccinate lyase, chloroplastic OS=Arabidopsis thaliana OX=3702 GN=At5g10920 PE=2 SV=1			1				1	1			1			1		1
DAIDTIIVK		35.26	0	ARLY_ARATH	179	187	At5g10920	sp|Q9LEU8|ARLY_ARATH Argininosuccinate lyase, chloroplastic OS=Arabidopsis thaliana OX=3702 GN=At5g10920 PE=2 SV=1														1
VIGDLVTVLTLCK	Carbamidomethyl (C12)	52.28	0	ARLY_ARATH	355	367	At5g10920	sp|Q9LEU8|ARLY_ARATH Argininosuccinate lyase, chloroplastic OS=Arabidopsis thaliana OX=3702 GN=At5g10920 PE=2 SV=1	1													1
SLPAGHLDATTLADYLVK		27.68	0	ARLY_ARATH	415	432	At5g10920	sp|Q9LEU8|ARLY_ARATH Argininosuccinate lyase, chloroplastic OS=Arabidopsis thaliana OX=3702 GN=At5g10920 PE=2 SV=1	1
LGLNVETDSENNR		27.97	0	AROA_ARATH	137	149	At2g45300	sp|P05466|AROA_ARATH 3-phosphoshikimate 1-carboxyvinyltransferase, chloroplastic OS=Arabidopsis thaliana OX=3702 GN=At2g45300 PE=2 SV=3														1
IPLTESDLQFDLDR		37.83	0	AROC_ARATH	83	96	EMB1144	sp|P57720|AROC_ARATH Chorismate synthase, chloroplastic OS=Arabidopsis thaliana OX=3702 GN=EMB1144 PE=2 SV=2	1													1
ISSGVSEGMTTGTPIHVFVPNTDQR	Oxidation (M9)	64.18	0	AROC_ARATH	116	140	EMB1144	sp|P57720|AROC_ARATH Chorismate synthase, chloroplastic OS=Arabidopsis thaliana OX=3702 GN=EMB1144 PE=2 SV=2	1		1						1					1
MIAAIDAVR		59.63	0	AROC_ARATH	245	253	EMB1144	sp|P57720|AROC_ARATH Chorismate synthase, chloroplastic OS=Arabidopsis thaliana OX=3702 GN=EMB1144 PE=2 SV=2	1							1
MIAAIDAVR	Oxidation (M1)	30.97	0	AROC_ARATH	245	253	EMB1144	sp|P57720|AROC_ARATH Chorismate synthase, chloroplastic OS=Arabidopsis thaliana OX=3702 GN=EMB1144 PE=2 SV=2					1
GLGTPVFDKLEAELAK		39.08	1	AROC_ARATH	273	288	EMB1144	sp|P57720|AROC_ARATH Chorismate synthase, chloroplastic OS=Arabidopsis thaliana OX=3702 GN=EMB1144 PE=2 SV=2	1													1
SGGIQGGISNGEIINMR		32.65	0	AROC_ARATH	334	350	EMB1144	sp|P57720|AROC_ARATH Chorismate synthase, chloroplastic OS=Arabidopsis thaliana OX=3702 GN=EMB1144 PE=2 SV=2	1
VAFKPTSTIGR		26.49	1	AROC_ARATH	351	361	EMB1144	sp|P57720|AROC_ARATH Chorismate synthase, chloroplastic OS=Arabidopsis thaliana OX=3702 GN=EMB1144 PE=2 SV=2	1
ALAVFALR		33.98	0	AROD1_ARATH	311	318	ADT1	sp|Q9SA96|AROD1_ARATH Arogenate dehydratase/prephenate dehydratase 1, chloroplastic OS=Arabidopsis thaliana OX=3702 GN=ADT1 PE=1 SV=1	1		1									1
TIEAFPPIVFAGEAR		37.19	0	AROF_ARATH	103	117	DHS1	sp|P29976|AROF_ARATH Phospho-2-dehydro-3-deoxyheptonate aldolase 1, chloroplastic OS=Arabidopsis thaliana OX=3702 GN=DHS1 PE=2 SV=2			1				1					1		1
AYTQSAATLNLLR		58.59	0	AROF_ARATH	227	239	DHS1	sp|P29976|AROF_ARATH Phospho-2-dehydro-3-deoxyheptonate aldolase 1, chloroplastic OS=Arabidopsis thaliana OX=3702 GN=DHS1 PE=2 SV=2							1		1		1			1		1
AFATGGYAAIQR		53.42	0	AROF_ARATH	240	251	DHS1	sp|P29976|AROF_ARATH Phospho-2-dehydro-3-deoxyheptonate aldolase 1, chloroplastic OS=Arabidopsis thaliana OX=3702 GN=DHS1 PE=2 SV=2								1				1	1	1
GIANPLGIK		33.25	0	AROF_ARATH	352	360	DHS1	sp|P29976|AROF_ARATH Phospho-2-dehydro-3-deoxyheptonate aldolase 1, chloroplastic OS=Arabidopsis thaliana OX=3702 GN=DHS1 PE=2 SV=2							1	1	1			1	1
AFDSILAEVR		64.34	0	AROF_ARATH	437	446	DHS1	sp|P29976|AROF_ARATH Phospho-2-dehydro-3-deoxyheptonate aldolase 1, chloroplastic OS=Arabidopsis thaliana OX=3702 GN=DHS1 PE=2 SV=2	1		1			1	2	1	1		1	1	1	1			1	1
WSLESWK		28.65	0	AROG_ARATH	52	58	DHS2	sp|Q00218|AROG_ARATH Phospho-2-dehydro-3-deoxyheptonate aldolase 2, chloroplastic OS=Arabidopsis thaliana OX=3702 GN=DHS2 PE=2 SV=2			1								1
AYTQSVATLNLLR		69.22	0	AROG_ARATH	204	216	DHS2	sp|Q00218|AROG_ARATH Phospho-2-dehydro-3-deoxyheptonate aldolase 2, chloroplastic OS=Arabidopsis thaliana OX=3702 GN=DHS2 PE=2 SV=2	1	1	1			1	1	1	1	1	1	1	1	1	1	1
GIANPLGIK		33.25	0	AROG_ARATH	329	337	DHS2	sp|Q00218|AROG_ARATH Phospho-2-dehydro-3-deoxyheptonate aldolase 2, chloroplastic OS=Arabidopsis thaliana OX=3702 GN=DHS2 PE=2 SV=2							1	1	1			1	1
TITYNDLSSR		40	0	AROG_ARATH	457	466	DHS2	sp|Q00218|AROG_ARATH Phospho-2-dehydro-3-deoxyheptonate aldolase 2, chloroplastic OS=Arabidopsis thaliana OX=3702 GN=DHS2 PE=2 SV=2			1					1	1	1		1	1
NPVLTSFATGR		44.13	0	ARP4_ARATH	161	171	ARP4	sp|Q84M92|ARP4_ARATH Actin-related protein 4 OS=Arabidopsis thaliana OX=3702 GN=ARP4 PE=1 SV=1			1				1	1			1	1		1
LFAQELGK		35.91	0	ARP7_ARATH	176	183	ARP7	sp|Q8L4Y5|ARP7_ARATH Actin-related protein 7 OS=Arabidopsis thaliana OX=3702 GN=ARP7 PE=1 SV=1	1						1
IIASASDVSK		51.44	0	ASD1_ARATH	191	200	ASD1	sp|Q9SG80|ASD1_ARATH Alpha-L-arabinofuranosidase 1 OS=Arabidopsis thaliana OX=3702 GN=ASD1 PE=1 SV=1			1
GNYIVFYDAIKK		42.53	1	ASD1_ARATH	397	408	ASD1	sp|Q9SG80|ASD1_ARATH Alpha-L-arabinofuranosidase 1 OS=Arabidopsis thaliana OX=3702 GN=ASD1 PE=1 SV=1	1		1			1		1
NSDIVEMASYAPLFVNTNDRR	Oxidation (M7)	49.75	1	ASD1_ARATH	494	514	ASD1	sp|Q9SG80|ASD1_ARATH Alpha-L-arabinofuranosidase 1 OS=Arabidopsis thaliana OX=3702 GN=ASD1 PE=1 SV=1	1		1
STSAWGVEAR		34.69	0	ASNS2_ARATH	386	395	ASN2	sp|Q9LV77|ASNS2_ARATH Asparagine synthetase [glutamine-hydrolyzing] 2 OS=Arabidopsis thaliana OX=3702 GN=ASN2 PE=2 SV=1	1
ATVPGGPSIACSTAK	Carbamidomethyl (C11)	68.07	0	ASNS2_ARATH	513	527	ASN2	sp|Q9LV77|ASNS2_ARATH Asparagine synthetase [glutamine-hydrolyzing] 2 OS=Arabidopsis thaliana OX=3702 GN=ASN2 PE=2 SV=1	1	1	1				1		1		1					1
AVEWDATWSK		33.62	0	ASNS2_ARATH	528	537	ASN2	sp|Q9LV77|ASNS2_ARATH Asparagine synthetase [glutamine-hydrolyzing] 2 OS=Arabidopsis thaliana OX=3702 GN=ASN2 PE=2 SV=1	1		1													1
SLTCSAPQCSLLETSACR	Carbamidomethyl (C4); Carbamidomethyl (C9); Carbamidomethyl (C17)	70.36	0	ASPG1_ARATH	214	231	ASPG1	sp|Q9LS40|ASPG1_ARATH Protein ASPARTIC PROTEASE IN GUARD CELL 1 OS=Arabidopsis thaliana OX=3702 GN=ASPG1 PE=1 SV=1	1	1
ATSFSYCLVDRDSGK	Carbamidomethyl (C7)	58.76	1	ASPG1_ARATH	301	315	ASPG1	sp|Q9LS40|ASPG1_ARATH Protein ASPARTIC PROTEASE IN GUARD CELL 1 OS=Arabidopsis thaliana OX=3702 GN=ASPG1 PE=1 SV=1	1		1		1	1	1	1		1	1		1	1
SSSLDFNSVQLGGGDATAPLLR		123.8	0	ASPG1_ARATH	316	337	ASPG1	sp|Q9LS40|ASPG1_ARATH Protein ASPARTIC PROTEASE IN GUARD CELL 1 OS=Arabidopsis thaliana OX=3702 GN=ASPG1 PE=1 SV=1	2	1	2		3		2	3	3	2	2	2	1	2
LQTQAYNSLR		68.91	0	ASPG1_ARATH	387	396	ASPG1	sp|Q9LS40|ASPG1_ARATH Protein ASPARTIC PROTEASE IN GUARD CELL 1 OS=Arabidopsis thaliana OX=3702 GN=ASPG1 PE=1 SV=1	1				1	1	1	1
VPTVAFHFTGGK		46.27	0	ASPG1_ARATH	430	441	ASPG1	sp|Q9LS40|ASPG1_ARATH Protein ASPARTIC PROTEASE IN GUARD CELL 1 OS=Arabidopsis thaliana OX=3702 GN=ASPG1 PE=1 SV=1					2		1	1		1
AMVDVAAEVGADAVAHGCTGK	Oxidation (M2); Carbamidomethyl (C18)	26.39	0	ASSY_ARATH	195	215	At4g24830	sp|Q9SZX3|ASSY_ARATH Argininosuccinate synthase, chloroplastic OS=Arabidopsis thaliana OX=3702 GN=At4g24830 PE=1 SV=3	1
FELTFFSLNPELK		26.41	0	ASSY_ARATH	222	234	At4g24830	sp|Q9SZX3|ASSY_ARATH Argininosuccinate synthase, chloroplastic OS=Arabidopsis thaliana OX=3702 GN=At4g24830 PE=1 SV=3														1
YAEMVYAGR		30.27	0	ASSY_ARATH	402	410	At4g24830	sp|Q9SZX3|ASSY_ARATH Argininosuccinate synthase, chloroplastic OS=Arabidopsis thaliana OX=3702 GN=At4g24830 PE=1 SV=3	1
YAEMVYAGR	Oxidation (M4)	64.24	0	ASSY_ARATH	402	410	At4g24830	sp|Q9SZX3|ASSY_ARATH Argininosuccinate synthase, chloroplastic OS=Arabidopsis thaliana OX=3702 GN=At4g24830 PE=1 SV=3	1						1	3		1	1					1
WFDPLR		25.09	0	ASSY_ARATH	411	416	At4g24830	sp|Q9SZX3|ASSY_ARATH Argininosuccinate synthase, chloroplastic OS=Arabidopsis thaliana OX=3702 GN=At4g24830 PE=1 SV=3			1
ITETTTGSVTLK		68.07	0	ASSY_ARATH	426	437	At4g24830	sp|Q9SZX3|ASSY_ARATH Argininosuccinate synthase, chloroplastic OS=Arabidopsis thaliana OX=3702 GN=At4g24830 PE=1 SV=3	2		1				1		1					1
QDISSFEGSEIYNQADAAGFIR		108.43	0	ASSY_ARATH	457	478	At4g24830	sp|Q9SZX3|ASSY_ARATH Argininosuccinate synthase, chloroplastic OS=Arabidopsis thaliana OX=3702 GN=At4g24830 PE=1 SV=3	2										1
LYGLPMK		29.4	0	ASSY_ARATH	479	485	At4g24830	sp|Q9SZX3|ASSY_ARATH Argininosuccinate synthase, chloroplastic OS=Arabidopsis thaliana OX=3702 GN=At4g24830 PE=1 SV=3	1			1
LYGLPMK	Oxidation (M6)	28.43	0	ASSY_ARATH	479	485	At4g24830	sp|Q9SZX3|ASSY_ARATH Argininosuccinate synthase, chloroplastic OS=Arabidopsis thaliana OX=3702 GN=At4g24830 PE=1 SV=3											1
TPVTTDEAEAWESAK		54.4	0	ATAB2_ARATH	326	340	ATAB2	sp|Q9SFB3|ATAB2_ARATH Protein TAB2 homolog, chloroplastic OS=Arabidopsis thaliana OX=3702 GN=ATAB2 PE=2 SV=1											1	1	1
DGSFAVVASLFK		34.97	0	ATCA1_ARATH	145	156	ACA1	sp|O04846|ATCA1_ARATH Alpha carbonic anhydrase 1, chloroplastic OS=Arabidopsis thaliana OX=3702 GN=ACA1 PE=1 SV=2											1	1
VANDSLIEAILR		28.02	0	ATG2_ARATH	1157	1168	ATG2	sp|F8S296|ATG2_ARATH Autophagy-related protein 2 OS=Arabidopsis thaliana OX=3702 GN=ATG2 PE=2 SV=1										1
LVDANEDYEAR		58.76	0	ATO_ARATH	109	119	ATO	sp|Q9FG01|ATO_ARATH Splicing factor SF3a60 homolog OS=Arabidopsis thaliana OX=3702 GN=ATO PE=1 SV=1			1		1						1			1
VAPNMDPPQTPSAFMKPR	Oxidation (M5); Oxidation (M15)	26.22	1	ATP4_ARATH	45	62	At5g47030	sp|Q96252|ATP4_ARATH ATP synthase subunit delta', mitochondrial OS=Arabidopsis thaliana OX=3702 GN=At5g47030 PE=1 SV=1							1
ASNAAVPFWR	Acetyl (Protein N-term)	46.18	0	ATP5E_ARATH	2	11	At1g51650	sp|Q96253|ATP5E_ARATH ATP synthase subunit epsilon, mitochondrial OS=Arabidopsis thaliana OX=3702 GN=At1g51650 PE=1 SV=3	1	1	1		1		1	1			1	1		2		1	1
AAGMTYISYSNICANIVR	Oxidation (M4); Carbamidomethyl (C13)	55.34	0	ATP5E_ARATH	12	29	At1g51650	sp|Q96253|ATP5E_ARATH ATP synthase subunit epsilon, mitochondrial OS=Arabidopsis thaliana OX=3702 GN=At1g51650 PE=1 SV=3			1
NCLKEPHKAEALTR	Carbamidomethyl (C2)	72.97	2	ATP5E_ARATH	30	43	At1g51650	sp|Q96253|ATP5E_ARATH ATP synthase subunit epsilon, mitochondrial OS=Arabidopsis thaliana OX=3702 GN=At1g51650 PE=1 SV=3	1		1		1		1		1	1		1		1		1				1
AFDEVNTQLQTK		92.74	0	ATP5H_ARATH	43	54	At3g52300	sp|Q9FT52|ATP5H_ARATH ATP synthase subunit d, mitochondrial OS=Arabidopsis thaliana OX=3702 GN=At3g52300 PE=1 SV=3	1	1	1		1		1	1		1	1			1	1	1	1	1	1
FSQEPEPIDWDYYR		76.21	0	ATP5H_ARATH	55	68	At3g52300	sp|Q9FT52|ATP5H_ARATH ATP synthase subunit d, mitochondrial OS=Arabidopsis thaliana OX=3702 GN=At3g52300 PE=1 SV=3	1				1	1	1	1	1	1	1	1	1	1		1				1
FSQEPEPIDWDYYRK		59.52	1	ATP5H_ARATH	55	69	At3g52300	sp|Q9FT52|ATP5H_ARATH ATP synthase subunit d, mitochondrial OS=Arabidopsis thaliana OX=3702 GN=At3g52300 PE=1 SV=3	1		1		1		2		1			1		2		1
YVDKVTPEYKPK		51.61	2	ATP5H_ARATH	91	102	At3g52300	sp|Q9FT52|ATP5H_ARATH ATP synthase subunit d, mitochondrial OS=Arabidopsis thaliana OX=3702 GN=At3g52300 PE=1 SV=3	1		1		1		1
FDALLVELK		73.74	0	ATP5H_ARATH	103	111	At3g52300	sp|Q9FT52|ATP5H_ARATH ATP synthase subunit d, mitochondrial OS=Arabidopsis thaliana OX=3702 GN=At3g52300 PE=1 SV=3					1				1				1	1		1
FDALLVELKEAEQK		71.89	1	ATP5H_ARATH	103	116	At3g52300	sp|Q9FT52|ATP5H_ARATH ATP synthase subunit d, mitochondrial OS=Arabidopsis thaliana OX=3702 GN=At3g52300 PE=1 SV=3	1	1	1		1		1	1	1		1	1
EIADVQEISK		26.39	0	ATP5H_ARATH	127	136	At3g52300	sp|Q9FT52|ATP5H_ARATH ATP synthase subunit d, mitochondrial OS=Arabidopsis thaliana OX=3702 GN=At3g52300 PE=1 SV=3														1
GVFFDIK		43.09	0	ATP7_ARATH	49	55	At2g21870	sp|Q9SJ12|ATP7_ARATH Probable ATP synthase 24 kDa subunit, mitochondrial OS=Arabidopsis thaliana OX=3702 GN=At2g21870 PE=1 SV=1	1		1			1	1	1		1				1
ITLDPEDPAAVK		49.26	0	ATP7_ARATH	70	81	At2g21870	sp|Q9SJ12|ATP7_ARATH Probable ATP synthase 24 kDa subunit, mitochondrial OS=Arabidopsis thaliana OX=3702 GN=At2g21870 PE=1 SV=1					1	1			1			1
IKHDIDTETQDIPDAR		60.09	1	ATP7_ARATH	103	118	At2g21870	sp|Q9SJ12|ATP7_ARATH Probable ATP synthase 24 kDa subunit, mitochondrial OS=Arabidopsis thaliana OX=3702 GN=At2g21870 PE=1 SV=1	2		1	1	1	1	1	1	1	1		1		1		1
GMDLLVAEFEK		40.92	0	ATP7_ARATH	165	175	At2g21870	sp|Q9SJ12|ATP7_ARATH Probable ATP synthase 24 kDa subunit, mitochondrial OS=Arabidopsis thaliana OX=3702 GN=At2g21870 PE=1 SV=1	1										1			1
GMDLLVAEFEK	Oxidation (M2)	67.43	0	ATP7_ARATH	165	175	At2g21870	sp|Q9SJ12|ATP7_ARATH Probable ATP synthase 24 kDa subunit, mitochondrial OS=Arabidopsis thaliana OX=3702 GN=At2g21870 PE=1 SV=1			1		1		1	1	1					1
KEDLPKYEENLELSMAK	Oxidation (M15)	50.33	2	ATP7_ARATH	184	200	At2g21870	sp|Q9SJ12|ATP7_ARATH Probable ATP synthase 24 kDa subunit, mitochondrial OS=Arabidopsis thaliana OX=3702 GN=At2g21870 PE=1 SV=1	1		1											1		1
AQLDELKSDAVEAMESQK		31.01	1	ATP7_ARATH	201	218	At2g21870	sp|Q9SJ12|ATP7_ARATH Probable ATP synthase 24 kDa subunit, mitochondrial OS=Arabidopsis thaliana OX=3702 GN=At2g21870 PE=1 SV=1							1									1
AQLDELKSDAVEAMESQK	Oxidation (M14)	33.65	1	ATP7_ARATH	201	218	At2g21870	sp|Q9SJ12|ATP7_ARATH Probable ATP synthase 24 kDa subunit, mitochondrial OS=Arabidopsis thaliana OX=3702 GN=At2g21870 PE=1 SV=1	1						1
KKEEFQDEEMPDVK	Oxidation (M10)	60.04	2	ATP7_ARATH	219	232	At2g21870	sp|Q9SJ12|ATP7_ARATH Probable ATP synthase 24 kDa subunit, mitochondrial OS=Arabidopsis thaliana OX=3702 GN=At2g21870 PE=1 SV=1	1		1							1	1			1		1
VTIRADEISNIIR	Acetyl (Protein N-term)	84.2	1	ATPA_ARATH	2	14	atpA	sp|P56757|ATPA_ARATH ATP synthase subunit alpha, chloroplastic OS=Arabidopsis thaliana OX=3702 GN=atpA PE=1 SV=1	1		1				1				1		1	1		1
ADEISNIIR		89.54	0	ATPA_ARATH	6	14	atpA	sp|P56757|ATPA_ARATH ATP synthase subunit alpha, chloroplastic OS=Arabidopsis thaliana OX=3702 GN=atpA PE=1 SV=1	1	1	1	1	1	1	1	1	1	1	1	1	1	1	1	1	1	1	1
ADEISNIIRER		50.59	1	ATPA_ARATH	6	16	atpA	sp|P56757|ATPA_ARATH ATP synthase subunit alpha, chloroplastic OS=Arabidopsis thaliana OX=3702 GN=atpA PE=1 SV=1					1		1			1	1			1			1	1	1	1
ERIEQYNREVTIVNTGTVLQVGDGIAR		30.07	2	ATPA_ARATH	15	41	atpA	sp|P56757|ATPA_ARATH ATP synthase subunit alpha, chloroplastic OS=Arabidopsis thaliana OX=3702 GN=atpA PE=1 SV=1					1
IEQYNREVTIVNTGTVLQVGDGIAR		55.96	1	ATPA_ARATH	17	41	atpA	sp|P56757|ATPA_ARATH ATP synthase subunit alpha, chloroplastic OS=Arabidopsis thaliana OX=3702 GN=atpA PE=1 SV=1										1						1
EVTIVNTGTVLQVGDGIAR		144.8	0	ATPA_ARATH	23	41	atpA	sp|P56757|ATPA_ARATH ATP synthase subunit alpha, chloroplastic OS=Arabidopsis thaliana OX=3702 GN=atpA PE=1 SV=1	2	3	3	2	1	3	3	2	2	2	3	1	3	4	2	2	1
IAQIPVSEAYLGR		135.56	0	ATPA_ARATH	95	107	atpA	sp|P56757|ATPA_ARATH ATP synthase subunit alpha, chloroplastic OS=Arabidopsis thaliana OX=3702 GN=atpA PE=1 SV=1	2	2	2	2	2	3	3	2	2	1	3	2	1	3		3	2	2	1
VINALANPIDGR		93.74	0	ATPA_ARATH	108	119	atpA	sp|P56757|ATPA_ARATH ATP synthase subunit alpha, chloroplastic OS=Arabidopsis thaliana OX=3702 GN=atpA PE=1 SV=1	4	2	2	3	1	1	3	1	2	1	3	3	2	4	1	4	2	1	1	1
VINALANPIDGRGK		39	1	ATPA_ARATH	108	121	atpA	sp|P56757|ATPA_ARATH ATP synthase subunit alpha, chloroplastic OS=Arabidopsis thaliana OX=3702 GN=atpA PE=1 SV=1					1					1							1
LIESPAPGIISR		101.66	0	ATPA_ARATH	129	140	atpA	sp|P56757|ATPA_ARATH ATP synthase subunit alpha, chloroplastic OS=Arabidopsis thaliana OX=3702 GN=atpA PE=1 SV=1	2	3	1		2	2	1	2	1	2	3	3		3		2	3		1
LIESPAPGIISRR		49.4	1	ATPA_ARATH	129	141	atpA	sp|P56757|ATPA_ARATH ATP synthase subunit alpha, chloroplastic OS=Arabidopsis thaliana OX=3702 GN=atpA PE=1 SV=1		1		1	1	1			1	1	1				1		1	1	1
RSVYEPLQTGLIAIDSMIPIGR		53.05	1	ATPA_ARATH	141	162	atpA	sp|P56757|ATPA_ARATH ATP synthase subunit alpha, chloroplastic OS=Arabidopsis thaliana OX=3702 GN=atpA PE=1 SV=1	1				1
RSVYEPLQTGLIAIDSMIPIGR	Oxidation (M17)	73.05	1	ATPA_ARATH	141	162	atpA	sp|P56757|ATPA_ARATH ATP synthase subunit alpha, chloroplastic OS=Arabidopsis thaliana OX=3702 GN=atpA PE=1 SV=1	2		2	2	2		2	2				1		2
SVYEPLQTGLIAIDSMIPIGR		33.95	0	ATPA_ARATH	142	162	atpA	sp|P56757|ATPA_ARATH ATP synthase subunit alpha, chloroplastic OS=Arabidopsis thaliana OX=3702 GN=atpA PE=1 SV=1	2
SVYEPLQTGLIAIDSMIPIGR	Oxidation (M16)	67.46	0	ATPA_ARATH	142	162	atpA	sp|P56757|ATPA_ARATH ATP synthase subunit alpha, chloroplastic OS=Arabidopsis thaliana OX=3702 GN=atpA PE=1 SV=1	5		2	3	2		3	1	1		3	1		2
ELIIGDR		55.8	0	ATPA_ARATH	166	172	atpA	sp|P56757|ATPA_ARATH ATP synthase subunit alpha, chloroplastic OS=Arabidopsis thaliana OX=3702 GN=atpA PE=1 SV=1	1	1	1	1	1		1			1	2	1	1	2	1	1	2	1	2	1
ELIIGDRQTGK		50.74	1	ATPA_ARATH	166	176	atpA	sp|P56757|ATPA_ARATH ATP synthase subunit alpha, chloroplastic OS=Arabidopsis thaliana OX=3702 GN=atpA PE=1 SV=1		1	2	1	1	1	1	2	2	2		1			2	1	2	1		1
ASSVAQVVTSLQER		103.93	0	ATPA_ARATH	203	216	atpA	sp|P56757|ATPA_ARATH ATP synthase subunit alpha, chloroplastic OS=Arabidopsis thaliana OX=3702 GN=atpA PE=1 SV=1	2	1	2	1	1	2	2	2	2	2	2	1	1	1	2	1	1	1	2	2
EQHTLIIYDDLSK		92.11	0	ATPA_ARATH	254	266	atpA	sp|P56757|ATPA_ARATH ATP synthase subunit alpha, chloroplastic OS=Arabidopsis thaliana OX=3702 GN=atpA PE=1 SV=1	4	1	3	1	2	1	2	3		2	2	3	2	2		2	1
QMSLLLR		51.83	0	ATPA_ARATH	273	279	atpA	sp|P56757|ATPA_ARATH ATP synthase subunit alpha, chloroplastic OS=Arabidopsis thaliana OX=3702 GN=atpA PE=1 SV=1	2		1		1	1	1	1	1	1	1		1	2		1	1
QMSLLLR	Oxidation (M2)	61.08	0	ATPA_ARATH	273	279	atpA	sp|P56757|ATPA_ARATH ATP synthase subunit alpha, chloroplastic OS=Arabidopsis thaliana OX=3702 GN=atpA PE=1 SV=1	2		1			1	1	1	1	1	1	2	1	2	1	1		1	1	1
RPPGREAYPGDVFYLHSR		29.91	2	ATPA_ARATH	280	297	atpA	sp|P56757|ATPA_ARATH ATP synthase subunit alpha, chloroplastic OS=Arabidopsis thaliana OX=3702 GN=atpA PE=1 SV=1																				1
EAYPGDVFYLHSR		95.66	0	ATPA_ARATH	285	297	atpA	sp|P56757|ATPA_ARATH ATP synthase subunit alpha, chloroplastic OS=Arabidopsis thaliana OX=3702 GN=atpA PE=1 SV=1	3	3	2	2	1	3	3	1	3	4	3	4	2	3	2	3	4	4	2	2
VGSAAQIKAMKQVAGK	Oxidation (M10)	37.34	2	ATPA_ARATH	367	382	atpA	sp|P56757|ATPA_ARATH ATP synthase subunit alpha, chloroplastic OS=Arabidopsis thaliana OX=3702 GN=atpA PE=1 SV=1														1
LKLELAQFAELEAFSQFSSDLDKATQNQLAR		33.04	2	ATPA_ARATH	383	413	atpA	sp|P56757|ATPA_ARATH ATP synthase subunit alpha, chloroplastic OS=Arabidopsis thaliana OX=3702 GN=atpA PE=1 SV=1	1
KFLVQLR		27.6	1	ATPA_ARATH	456	462	atpA	sp|P56757|ATPA_ARATH ATP synthase subunit alpha, chloroplastic OS=Arabidopsis thaliana OX=3702 GN=atpA PE=1 SV=1										1
TYLKTNKPQFQEIIASTK		41.46	2	ATPA_ARATH	463	480	atpA	sp|P56757|ATPA_ARATH ATP synthase subunit alpha, chloroplastic OS=Arabidopsis thaliana OX=3702 GN=atpA PE=1 SV=1		1			1				1	1							1
TNKPQFQEIIASTK		92.58	1	ATPA_ARATH	467	480	atpA	sp|P56757|ATPA_ARATH ATP synthase subunit alpha, chloroplastic OS=Arabidopsis thaliana OX=3702 GN=atpA PE=1 SV=1	2	2	2	2	2	2	2	1	2	2	2	2	1	1	1	2	2	1	1	1
TLTAEAESFLK		83.8	0	ATPA_ARATH	481	491	atpA	sp|P56757|ATPA_ARATH ATP synthase subunit alpha, chloroplastic OS=Arabidopsis thaliana OX=3702 GN=atpA PE=1 SV=1	1	1		2	1	1	1	1	1	1	1	1	1	1	1	1	1	1	1	1
TLTAEAESFLKEGIQEQLER		106.73	1	ATPA_ARATH	481	500	atpA	sp|P56757|ATPA_ARATH ATP synthase subunit alpha, chloroplastic OS=Arabidopsis thaliana OX=3702 GN=atpA PE=1 SV=1	2	1	2	1	1		1			1			2	1					1	1
EGIQEQLER		60.12	0	ATPA_ARATH	492	500	atpA	sp|P56757|ATPA_ARATH ATP synthase subunit alpha, chloroplastic OS=Arabidopsis thaliana OX=3702 GN=atpA PE=1 SV=1		1	1	1	1				1	1			1		1					1
FLLQEKV		43.89	1	ATPA_ARATH	501	507	atpA	sp|P56757|ATPA_ARATH ATP synthase subunit alpha, chloroplastic OS=Arabidopsis thaliana OX=3702 GN=atpA PE=1 SV=1	1	1	1				2	1	1	1		1		2				1	1
AAELTNLFESR		83.39	0	ATPAM_ARATH	7	17	ATPA	sp|P92549|ATPAM_ARATH ATP synthase subunit alpha, mitochondrial OS=Arabidopsis thaliana OX=3702 GN=ATPA PE=1 SV=2	1	1	1	1	1	1	1	1	1	2	1	1	1	1	1	1	1	1		1
IRNFYANFQVDEIGR		48.94	1	ATPAM_ARATH	18	32	ATPA	sp|P92549|ATPAM_ARATH ATP synthase subunit alpha, mitochondrial OS=Arabidopsis thaliana OX=3702 GN=ATPA PE=1 SV=2	1		1		1	1	1	1	1		1	1
TGSIVDVPAGK		50.69	0	ATPAM_ARATH	93	103	ATPA	sp|P92549|ATPAM_ARATH ATP synthase subunit alpha, mitochondrial OS=Arabidopsis thaliana OX=3702 GN=ATPA PE=1 SV=2	1	1		1					1	1		1		1				1
VVDAMGVPIDGK		42.69	0	ATPAM_ARATH	109	120	ATPA	sp|P92549|ATPAM_ARATH ATP synthase subunit alpha, mitochondrial OS=Arabidopsis thaliana OX=3702 GN=ATPA PE=1 SV=2	1					1		1	1	1
VVDAMGVPIDGK	Oxidation (M5)	80.51	0	ATPAM_ARATH	109	120	ATPA	sp|P92549|ATPAM_ARATH ATP synthase subunit alpha, mitochondrial OS=Arabidopsis thaliana OX=3702 GN=ATPA PE=1 SV=2	1	2	1		2		2	1			1	1		1
VVDAMGVPIDGKGALSDHEQR		37.24	1	ATPAM_ARATH	109	129	ATPA	sp|P92549|ATPAM_ARATH ATP synthase subunit alpha, mitochondrial OS=Arabidopsis thaliana OX=3702 GN=ATPA PE=1 SV=2							1		1	2
VVDAMGVPIDGKGALSDHEQR	Oxidation (M5)	90.05	1	ATPAM_ARATH	109	129	ATPA	sp|P92549|ATPAM_ARATH ATP synthase subunit alpha, mitochondrial OS=Arabidopsis thaliana OX=3702 GN=ATPA PE=1 SV=2	1	2	1	2	2	2	1	1	2	3	2	2		1		1		1		1
RVEVKAPGILER		29.84	2	ATPAM_ARATH	130	141	ATPA	sp|P92549|ATPAM_ARATH ATP synthase subunit alpha, mitochondrial OS=Arabidopsis thaliana OX=3702 GN=ATPA PE=1 SV=2									1
SVHEPMQTGLK		31.29	0	ATPAM_ARATH	143	153	ATPA	sp|P92549|ATPAM_ARATH ATP synthase subunit alpha, mitochondrial OS=Arabidopsis thaliana OX=3702 GN=ATPA PE=1 SV=2																1
AVDSLVPIGR		66.73	0	ATPAM_ARATH	154	163	ATPA	sp|P92549|ATPAM_ARATH ATP synthase subunit alpha, mitochondrial OS=Arabidopsis thaliana OX=3702 GN=ATPA PE=1 SV=2	1		1	1	1	1	1	1	1	1	1	1	1	1		1	1	1		1
TTIAIDTILNQK		90.36	0	ATPAM_ARATH	178	189	ATPA	sp|P92549|ATPAM_ARATH ATP synthase subunit alpha, mitochondrial OS=Arabidopsis thaliana OX=3702 GN=ATPA PE=1 SV=2	2		1	1	1	1	1	1	2	1	1	1	1	2					1	1
DNGMHALIIYDDLSK		49.7	0	ATPAM_ARATH	262	276	ATPA	sp|P92549|ATPAM_ARATH ATP synthase subunit alpha, mitochondrial OS=Arabidopsis thaliana OX=3702 GN=ATPA PE=1 SV=2	1		1			1	1	1			1	1		1		1
QMSLLLR		51.83	0	ATPAM_ARATH	283	289	ATPA	sp|P92549|ATPAM_ARATH ATP synthase subunit alpha, mitochondrial OS=Arabidopsis thaliana OX=3702 GN=ATPA PE=1 SV=2	2		1		1	1	1	1	1	1	1		1	2		1	1
QMSLLLR	Oxidation (M2)	61.08	0	ATPAM_ARATH	283	289	ATPA	sp|P92549|ATPAM_ARATH ATP synthase subunit alpha, mitochondrial OS=Arabidopsis thaliana OX=3702 GN=ATPA PE=1 SV=2	2		1			1	1	1	1	1	1	2	1	2	1	1		1	1	1
EAFPGDVFYLHSR		96.14	0	ATPAM_ARATH	295	307	ATPA	sp|P92549|ATPAM_ARATH ATP synthase subunit alpha, mitochondrial OS=Arabidopsis thaliana OX=3702 GN=ATPA PE=1 SV=2	4	2	2	8	4	4	7	3	5	2	4	3		6		2	2	1		1
GIRPAINVGLSVSR		81.31	1	ATPAM_ARATH	363	376	ATPA	sp|P92549|ATPAM_ARATH ATP synthase subunit alpha, mitochondrial OS=Arabidopsis thaliana OX=3702 GN=ATPA PE=1 SV=2	1	1	1	1	1	1	1	1	1	1	1		1		1	1	1			1
LELAQYR		35.71	0	ATPAM_ARATH	395	401	ATPA	sp|P92549|ATPAM_ARATH ATP synthase subunit alpha, mitochondrial OS=Arabidopsis thaliana OX=3702 GN=ATPA PE=1 SV=2	1						1			1	1			1
EVAAFAQFGSDLDAATQALLNR		48.25	0	ATPAM_ARATH	402	423	ATPA	sp|P92549|ATPAM_ARATH ATP synthase subunit alpha, mitochondrial OS=Arabidopsis thaliana OX=3702 GN=ATPA PE=1 SV=2	2		1		1
LTEVLKQPQYAPLPIEK		47.05	1	ATPAM_ARATH	427	443	ATPA	sp|P92549|ATPAM_ARATH ATP synthase subunit alpha, mitochondrial OS=Arabidopsis thaliana OX=3702 GN=ATPA PE=1 SV=2	1				1	1		1	1		1	1	1	1		1				1
QPQYAPLPIEK		35.45	0	ATPAM_ARATH	433	443	ATPA	sp|P92549|ATPAM_ARATH ATP synthase subunit alpha, mitochondrial OS=Arabidopsis thaliana OX=3702 GN=ATPA PE=1 SV=2							1	1	1		1	1
AILNSVKPELLQALK		66.05	1	ATPAM_ARATH	470	484	ATPA	sp|P92549|ATPAM_ARATH ATP synthase subunit alpha, mitochondrial OS=Arabidopsis thaliana OX=3702 GN=ATPA PE=1 SV=2	2	1	2				1				2	1		3		1
KMELDAFLK		35.87	1	ATPAM_ARATH	492	500	ATPA	sp|P92549|ATPAM_ARATH ATP synthase subunit alpha, mitochondrial OS=Arabidopsis thaliana OX=3702 GN=ATPA PE=1 SV=2								1
KMELDAFLK	Oxidation (M2)	35.45	1	ATPAM_ARATH	492	500	ATPA	sp|P92549|ATPAM_ARATH ATP synthase subunit alpha, mitochondrial OS=Arabidopsis thaliana OX=3702 GN=ATPA PE=1 SV=2							1	1						1
KMELDAFLKER	Oxidation (M2)	41.5	2	ATPAM_ARATH	492	502	ATPA	sp|P92549|ATPAM_ARATH ATP synthase subunit alpha, mitochondrial OS=Arabidopsis thaliana OX=3702 GN=ATPA PE=1 SV=2						1		1				1				1
MELDAFLKER		50.63	1	ATPAM_ARATH	493	502	ATPA	sp|P92549|ATPAM_ARATH ATP synthase subunit alpha, mitochondrial OS=Arabidopsis thaliana OX=3702 GN=ATPA PE=1 SV=2	1		1			1	1	1	2					1
MELDAFLKER	Oxidation (M1)	34.63	1	ATPAM_ARATH	493	502	ATPA	sp|P92549|ATPAM_ARATH ATP synthase subunit alpha, mitochondrial OS=Arabidopsis thaliana OX=3702 GN=ATPA PE=1 SV=2							1
RTNPTTSNPEVSIR		55.12	1	ATPB_ARATH	2	15	atpB	sp|P19366|ATPB_ARATH ATP synthase subunit beta, chloroplastic OS=Arabidopsis thaliana OX=3702 GN=atpB PE=1 SV=2											1			1
RTNPTTSNPEVSIR	Acetyl (Protein N-term)	95.47	1	ATPB_ARATH	2	15	atpB	sp|P19366|ATPB_ARATH ATP synthase subunit beta, chloroplastic OS=Arabidopsis thaliana OX=3702 GN=atpB PE=1 SV=2	1	1	1	1	1	1	2	1	2	2	1	1	1	2		2		1		1
RTNPTTSNPEVSIREK	Acetyl (Protein N-term)	61.5	2	ATPB_ARATH	2	17	atpB	sp|P19366|ATPB_ARATH ATP synthase subunit beta, chloroplastic OS=Arabidopsis thaliana OX=3702 GN=atpB PE=1 SV=2	1	1			1	1	1	1	1	1	1	1	1	1	1	1	1	1	1	1
TNPTTSNPEVSIR		91.28	0	ATPB_ARATH	3	15	atpB	sp|P19366|ATPB_ARATH ATP synthase subunit beta, chloroplastic OS=Arabidopsis thaliana OX=3702 GN=atpB PE=1 SV=2	1	1	1	1	1	1	1	1	1	1	1	1	1	1	1	1	1	1	1	1
TNPTTSNPEVSIREK		87.88	1	ATPB_ARATH	3	17	atpB	sp|P19366|ATPB_ARATH ATP synthase subunit beta, chloroplastic OS=Arabidopsis thaliana OX=3702 GN=atpB PE=1 SV=2		1			1				1	1		1	1	1	1	1		1	1
IAQIIGPVLDVAFPPGK		90.6	0	ATPB_ARATH	23	39	atpB	sp|P19366|ATPB_ARATH ATP synthase subunit beta, chloroplastic OS=Arabidopsis thaliana OX=3702 GN=atpB PE=1 SV=2	5		5		3		1	1			3	4	1	8
IAQIIGPVLDVAFPPGKMPNIYNALVVK	Oxidation (M18)	38.2	1	ATPB_ARATH	23	50	atpB	sp|P19366|ATPB_ARATH ATP synthase subunit beta, chloroplastic OS=Arabidopsis thaliana OX=3702 GN=atpB PE=1 SV=2	1				1
MPNIYNALVVK		82.08	0	ATPB_ARATH	40	50	atpB	sp|P19366|ATPB_ARATH ATP synthase subunit beta, chloroplastic OS=Arabidopsis thaliana OX=3702 GN=atpB PE=1 SV=2	1		1				2	1	1		3		1	3		1
MPNIYNALVVK	Oxidation (M1)	82.87	0	ATPB_ARATH	40	50	atpB	sp|P19366|ATPB_ARATH ATP synthase subunit beta, chloroplastic OS=Arabidopsis thaliana OX=3702 GN=atpB PE=1 SV=2	2				1	1					2	2	1	1		1	1
GRDTLGQEINVTCEVQQLLGNNR	Carbamidomethyl (C13)	85.01	1	ATPB_ARATH	51	73	atpB	sp|P19366|ATPB_ARATH ATP synthase subunit beta, chloroplastic OS=Arabidopsis thaliana OX=3702 GN=atpB PE=1 SV=2	1				1		1	1	1		1	1	1	1
DTLGQEINVTCEVQQLLGNNR	Carbamidomethyl (C11)	129.25	0	ATPB_ARATH	53	73	atpB	sp|P19366|ATPB_ARATH ATP synthase subunit beta, chloroplastic OS=Arabidopsis thaliana OX=3702 GN=atpB PE=1 SV=2	1		1				1							1
DTLGQEINVTCEVQQLLGNNRVR	Carbamidomethyl (C11)	25.45	1	ATPB_ARATH	53	75	atpB	sp|P19366|ATPB_ARATH ATP synthase subunit beta, chloroplastic OS=Arabidopsis thaliana OX=3702 GN=atpB PE=1 SV=2					1
VRAVAMSATEGLKR	Oxidation (M6)	36.67	2	ATPB_ARATH	74	87	atpB	sp|P19366|ATPB_ARATH ATP synthase subunit beta, chloroplastic OS=Arabidopsis thaliana OX=3702 GN=atpB PE=1 SV=2					1						2	1
AVAMSATEGLK		48.01	0	ATPB_ARATH	76	86	atpB	sp|P19366|ATPB_ARATH ATP synthase subunit beta, chloroplastic OS=Arabidopsis thaliana OX=3702 GN=atpB PE=1 SV=2			1	1					1				1				1	1
AVAMSATEGLK	Oxidation (M4)	49.48	0	ATPB_ARATH	76	86	atpB	sp|P19366|ATPB_ARATH ATP synthase subunit beta, chloroplastic OS=Arabidopsis thaliana OX=3702 GN=atpB PE=1 SV=2												1		1		1
AVAMSATEGLKR		79.41	1	ATPB_ARATH	76	87	atpB	sp|P19366|ATPB_ARATH ATP synthase subunit beta, chloroplastic OS=Arabidopsis thaliana OX=3702 GN=atpB PE=1 SV=2	2	2	2	2	2	2	2	2	1		1	2	2	2	2	2	2	1	2	2
AVAMSATEGLKR	Oxidation (M4)	58.4	1	ATPB_ARATH	76	87	atpB	sp|P19366|ATPB_ARATH ATP synthase subunit beta, chloroplastic OS=Arabidopsis thaliana OX=3702 GN=atpB PE=1 SV=2	1		2											1			1	1
RGMDVVDMGNPLSVPVGGATLGR	Oxidation (M3)	40.57	1	ATPB_ARATH	87	109	atpB	sp|P19366|ATPB_ARATH ATP synthase subunit beta, chloroplastic OS=Arabidopsis thaliana OX=3702 GN=atpB PE=1 SV=2							1				1
RGMDVVDMGNPLSVPVGGATLGR	Oxidation (M8)	29.98	1	ATPB_ARATH	87	109	atpB	sp|P19366|ATPB_ARATH ATP synthase subunit beta, chloroplastic OS=Arabidopsis thaliana OX=3702 GN=atpB PE=1 SV=2														1
RGMDVVDMGNPLSVPVGGATLGR	Oxidation (M3); Oxidation (M8)	79.37	1	ATPB_ARATH	87	109	atpB	sp|P19366|ATPB_ARATH ATP synthase subunit beta, chloroplastic OS=Arabidopsis thaliana OX=3702 GN=atpB PE=1 SV=2	1	1	1	1	1	1	1	1	1	1	1	1	1	1		1		1		1
GMDVVDMGNPLSVPVGGATLGR		139.58	0	ATPB_ARATH	88	109	atpB	sp|P19366|ATPB_ARATH ATP synthase subunit beta, chloroplastic OS=Arabidopsis thaliana OX=3702 GN=atpB PE=1 SV=2	1		1		1		1	1			1	1	1
GMDVVDMGNPLSVPVGGATLGR	Oxidation (M2)	157.36	0	ATPB_ARATH	88	109	atpB	sp|P19366|ATPB_ARATH ATP synthase subunit beta, chloroplastic OS=Arabidopsis thaliana OX=3702 GN=atpB PE=1 SV=2	2	3	1	2	2	2	1	2	2	1	2	1	1	2				1
GMDVVDMGNPLSVPVGGATLGR	Oxidation (M7)	125.36	0	ATPB_ARATH	88	109	atpB	sp|P19366|ATPB_ARATH ATP synthase subunit beta, chloroplastic OS=Arabidopsis thaliana OX=3702 GN=atpB PE=1 SV=2		1	1	1	2	2	2			2	1	3	2	1		2				1
GMDVVDMGNPLSVPVGGATLGR	Oxidation (M2); Oxidation (M7)	162.29	0	ATPB_ARATH	88	109	atpB	sp|P19366|ATPB_ARATH ATP synthase subunit beta, chloroplastic OS=Arabidopsis thaliana OX=3702 GN=atpB PE=1 SV=2	2	1	1	2	1	1	1	1	2	2	3	2	3	2	1	1	1
IFNVLGEPVDNLGPVDTR		148.82	0	ATPB_ARATH	110	127	atpB	sp|P19366|ATPB_ARATH ATP synthase subunit beta, chloroplastic OS=Arabidopsis thaliana OX=3702 GN=atpB PE=1 SV=2	3	2	3	2	2	1	4	3	3		4	5	3	8	2	5			1	2
SAPAFIELDTK		92.29	0	ATPB_ARATH	135	145	atpB	sp|P19366|ATPB_ARATH ATP synthase subunit beta, chloroplastic OS=Arabidopsis thaliana OX=3702 GN=atpB PE=1 SV=2	1	2	1	1	1	2	1	2	1	1	1	1	2	2	2	2	2	1	1	1
LSIFETGIK		49.75	0	ATPB_ARATH	146	154	atpB	sp|P19366|ATPB_ARATH ATP synthase subunit beta, chloroplastic OS=Arabidopsis thaliana OX=3702 GN=atpB PE=1 SV=2				1	2	1	1		1	1	1	1		1		1	2	1	1
VVDLLAPYR		65.69	0	ATPB_ARATH	155	163	atpB	sp|P19366|ATPB_ARATH ATP synthase subunit beta, chloroplastic OS=Arabidopsis thaliana OX=3702 GN=atpB PE=1 SV=2	2	1	2			3	1	1	1	2	2	2	1	2		2	1	2
VVDLLAPYRR		54.05	1	ATPB_ARATH	155	164	atpB	sp|P19366|ATPB_ARATH ATP synthase subunit beta, chloroplastic OS=Arabidopsis thaliana OX=3702 GN=atpB PE=1 SV=2	1	1	1			1	1	1	1	1	1	1	1	2	1	1	1	1	1	1
GGKIGLFGGAGVGK		52.85	1	ATPB_ARATH	165	178	atpB	sp|P19366|ATPB_ARATH ATP synthase subunit beta, chloroplastic OS=Arabidopsis thaliana OX=3702 GN=atpB PE=1 SV=2			1			2	1	1	1	1	1			1			1	1
IGLFGGAGVGK		84.41	0	ATPB_ARATH	168	178	atpB	sp|P19366|ATPB_ARATH ATP synthase subunit beta, chloroplastic OS=Arabidopsis thaliana OX=3702 GN=atpB PE=1 SV=2	2	1	2	1	1	1	1	1	1	1	1	1	1	2		2	1	1	1	1
TVLIMELINNIAK		45.3	0	ATPB_ARATH	179	191	atpB	sp|P19366|ATPB_ARATH ATP synthase subunit beta, chloroplastic OS=Arabidopsis thaliana OX=3702 GN=atpB PE=1 SV=2														1
TVLIMELINNIAK	Oxidation (M5)	85.64	0	ATPB_ARATH	179	191	atpB	sp|P19366|ATPB_ARATH ATP synthase subunit beta, chloroplastic OS=Arabidopsis thaliana OX=3702 GN=atpB PE=1 SV=2	4		2		1							1		3
AHGGVSVFGGVGER		80.86	0	ATPB_ARATH	192	205	atpB	sp|P19366|ATPB_ARATH ATP synthase subunit beta, chloroplastic OS=Arabidopsis thaliana OX=3702 GN=atpB PE=1 SV=2	2	1	2	2	2	2	2	1	2		1	1	1	2	1	1	2	2		2
TREGNDLYMEMK		32.44	1	ATPB_ARATH	206	217	atpB	sp|P19366|ATPB_ARATH ATP synthase subunit beta, chloroplastic OS=Arabidopsis thaliana OX=3702 GN=atpB PE=1 SV=2	1		1											1
TREGNDLYMEMK	Oxidation (M11)	52.28	1	ATPB_ARATH	206	217	atpB	sp|P19366|ATPB_ARATH ATP synthase subunit beta, chloroplastic OS=Arabidopsis thaliana OX=3702 GN=atpB PE=1 SV=2	1													2
TREGNDLYMEMK	Oxidation (M9)	47.89	1	ATPB_ARATH	206	217	atpB	sp|P19366|ATPB_ARATH ATP synthase subunit beta, chloroplastic OS=Arabidopsis thaliana OX=3702 GN=atpB PE=1 SV=2			1								2			1		3
TREGNDLYMEMK	Oxidation (M9); Oxidation (M11)	26.87	1	ATPB_ARATH	206	217	atpB	sp|P19366|ATPB_ARATH ATP synthase subunit beta, chloroplastic OS=Arabidopsis thaliana OX=3702 GN=atpB PE=1 SV=2														1
TREGNDLYMEMKESGVINEQNLAESK	Oxidation (M11)	65.05	2	ATPB_ARATH	206	231	atpB	sp|P19366|ATPB_ARATH ATP synthase subunit beta, chloroplastic OS=Arabidopsis thaliana OX=3702 GN=atpB PE=1 SV=2	1				1		1	1			1	1		1
TREGNDLYMEMKESGVINEQNLAESK	Oxidation (M9); Oxidation (M11)	115.21	2	ATPB_ARATH	206	231	atpB	sp|P19366|ATPB_ARATH ATP synthase subunit beta, chloroplastic OS=Arabidopsis thaliana OX=3702 GN=atpB PE=1 SV=2	1	2	2		1	2	2	2		1	2	1	2	2		1		1
EGNDLYMEMK		54.65	0	ATPB_ARATH	208	217	atpB	sp|P19366|ATPB_ARATH ATP synthase subunit beta, chloroplastic OS=Arabidopsis thaliana OX=3702 GN=atpB PE=1 SV=2					1			1			1			1		1
EGNDLYMEMK	Oxidation (M7)	38.07	0	ATPB_ARATH	208	217	atpB	sp|P19366|ATPB_ARATH ATP synthase subunit beta, chloroplastic OS=Arabidopsis thaliana OX=3702 GN=atpB PE=1 SV=2	1		1								1			1
EGNDLYMEMKESGVINEQNLAESK	Oxidation (M9)	62.56	1	ATPB_ARATH	208	231	atpB	sp|P19366|ATPB_ARATH ATP synthase subunit beta, chloroplastic OS=Arabidopsis thaliana OX=3702 GN=atpB PE=1 SV=2	1		1								1	2		2
EGNDLYMEMKESGVINEQNLAESK	Oxidation (M7)	67.94	1	ATPB_ARATH	208	231	atpB	sp|P19366|ATPB_ARATH ATP synthase subunit beta, chloroplastic OS=Arabidopsis thaliana OX=3702 GN=atpB PE=1 SV=2														1
EGNDLYMEMKESGVINEQNLAESK	Oxidation (M7); Oxidation (M9)	95.44	1	ATPB_ARATH	208	231	atpB	sp|P19366|ATPB_ARATH ATP synthase subunit beta, chloroplastic OS=Arabidopsis thaliana OX=3702 GN=atpB PE=1 SV=2		1	1	1	1	2	1	1	1	2	1			2		2		1
ESGVINEQNLAESK		88.54	0	ATPB_ARATH	218	231	atpB	sp|P19366|ATPB_ARATH ATP synthase subunit beta, chloroplastic OS=Arabidopsis thaliana OX=3702 GN=atpB PE=1 SV=2	1		1		1	1		1	1	1	1	1	1		1	1	1	1	1	1
VALVYGQMNEPPGAR		116.72	0	ATPB_ARATH	232	246	atpB	sp|P19366|ATPB_ARATH ATP synthase subunit beta, chloroplastic OS=Arabidopsis thaliana OX=3702 GN=atpB PE=1 SV=2	5	2	2	2	4	3	3	4	3	3	4	3	3	6	1	4	2	1	2	2
VALVYGQMNEPPGAR	Oxidation (M8)	108.47	0	ATPB_ARATH	232	246	atpB	sp|P19366|ATPB_ARATH ATP synthase subunit beta, chloroplastic OS=Arabidopsis thaliana OX=3702 GN=atpB PE=1 SV=2	8	5	4	3	4	5	6	5	6	4	9	5	5	9	5	6	5	1	1	3
MRVGLTALTMAEYFR	Oxidation (M1); Oxidation (M10)	33	1	ATPB_ARATH	247	261	atpB	sp|P19366|ATPB_ARATH ATP synthase subunit beta, chloroplastic OS=Arabidopsis thaliana OX=3702 GN=atpB PE=1 SV=2							1
VGLTALTMAEYFR		71.5	0	ATPB_ARATH	249	261	atpB	sp|P19366|ATPB_ARATH ATP synthase subunit beta, chloroplastic OS=Arabidopsis thaliana OX=3702 GN=atpB PE=1 SV=2			1		1	1		1	1		1		1			1
VGLTALTMAEYFR	Oxidation (M8)	79.41	0	ATPB_ARATH	249	261	atpB	sp|P19366|ATPB_ARATH ATP synthase subunit beta, chloroplastic OS=Arabidopsis thaliana OX=3702 GN=atpB PE=1 SV=2	1		1		1	1	1	1	1	2	1	1		1		1
DVNEQDVLLFIDNIFR		57.15	0	ATPB_ARATH	262	277	atpB	sp|P19366|ATPB_ARATH ATP synthase subunit beta, chloroplastic OS=Arabidopsis thaliana OX=3702 GN=atpB PE=1 SV=2	1
FVQAGSEVSALLGR		111.06	0	ATPB_ARATH	278	291	atpB	sp|P19366|ATPB_ARATH ATP synthase subunit beta, chloroplastic OS=Arabidopsis thaliana OX=3702 GN=atpB PE=1 SV=2	1	1	2	2	1	2	2	2	2	2	2	1	1	3		1	1	1		2
MPSAVGYQPTLSTEMGTLQER		114.09	0	ATPB_ARATH	292	312	atpB	sp|P19366|ATPB_ARATH ATP synthase subunit beta, chloroplastic OS=Arabidopsis thaliana OX=3702 GN=atpB PE=1 SV=2	2										1	2	1	1		2
MPSAVGYQPTLSTEMGTLQER	Oxidation (M15)	104.87	0	ATPB_ARATH	292	312	atpB	sp|P19366|ATPB_ARATH ATP synthase subunit beta, chloroplastic OS=Arabidopsis thaliana OX=3702 GN=atpB PE=1 SV=2	2		3	1	1	2	1	2	1	2	1	2	3	1		2	1			1
MPSAVGYQPTLSTEMGTLQER	Oxidation (M1)	160.4	0	ATPB_ARATH	292	312	atpB	sp|P19366|ATPB_ARATH ATP synthase subunit beta, chloroplastic OS=Arabidopsis thaliana OX=3702 GN=atpB PE=1 SV=2	1	2	1	1	1	2	2	2	2	2	2	2	1	2		1	1	1		1
MPSAVGYQPTLSTEMGTLQER	Oxidation (M1); Oxidation (M15)	112.2	0	ATPB_ARATH	292	312	atpB	sp|P19366|ATPB_ARATH ATP synthase subunit beta, chloroplastic OS=Arabidopsis thaliana OX=3702 GN=atpB PE=1 SV=2	1	1	1	1	2	3	1	1	2	3	2	1	2	2	1	2	1	1	1
KGSITSIQAVYVPADDLTDPAPATTFAHLDATTVLSR		29.6	1	ATPB_ARATH	318	354	atpB	sp|P19366|ATPB_ARATH ATP synthase subunit beta, chloroplastic OS=Arabidopsis thaliana OX=3702 GN=atpB PE=1 SV=2							1		1
GIYPAVDPLDSTSTMLQPR		159.65	0	ATPB_ARATH	360	378	atpB	sp|P19366|ATPB_ARATH ATP synthase subunit beta, chloroplastic OS=Arabidopsis thaliana OX=3702 GN=atpB PE=1 SV=2	1	2	2	1	2	2	2	2	2	2	2	2	2	2		2	1	2		2
GIYPAVDPLDSTSTMLQPR	Oxidation (M15)	160.99	0	ATPB_ARATH	360	378	atpB	sp|P19366|ATPB_ARATH ATP synthase subunit beta, chloroplastic OS=Arabidopsis thaliana OX=3702 GN=atpB PE=1 SV=2	3	1	2	1	1	1	1		2	2	2	2		5		4	1	1		1
IVGEEHYETAQQVK		108.4	0	ATPB_ARATH	379	392	atpB	sp|P19366|ATPB_ARATH ATP synthase subunit beta, chloroplastic OS=Arabidopsis thaliana OX=3702 GN=atpB PE=1 SV=2	2	2	1	2	2	2	1	2	1		2	2	2	2	2	2	2	3	2	2
IVGEEHYETAQQVKQTLQR		50.4	1	ATPB_ARATH	379	397	atpB	sp|P19366|ATPB_ARATH ATP synthase subunit beta, chloroplastic OS=Arabidopsis thaliana OX=3702 GN=atpB PE=1 SV=2		1															1	1
YKELQDIIAILGLDELSEEDRLTVAR		45.82	2	ATPB_ARATH	398	423	atpB	sp|P19366|ATPB_ARATH ATP synthase subunit beta, chloroplastic OS=Arabidopsis thaliana OX=3702 GN=atpB PE=1 SV=2			1		1
TYDYGGKGAIGR		46.17	1	ATPBM_ARATH	74	85	At5g08670	sp|P83483|ATPBM_ARATH ATP synthase subunit beta-1, mitochondrial OS=Arabidopsis thaliana OX=3702 GN=At5g08670 PE=1 SV=1					1	1			1		1	1					1
FEDQEGLPPIMTSLEVQDHPTR		35.95	0	ATPBM_ARATH	98	119	At5g08670	sp|P83483|ATPBM_ARATH ATP synthase subunit beta-1, mitochondrial OS=Arabidopsis thaliana OX=3702 GN=At5g08670 PE=1 SV=1	1
LVLEVSHHLGQNVVR		50.56	0	ATPBM_ARATH	120	134	At5g08670	sp|P83483|ATPBM_ARATH ATP synthase subunit beta-1, mitochondrial OS=Arabidopsis thaliana OX=3702 GN=At5g08670 PE=1 SV=1					1		1	2	1	1	1			1
TIAMDGTEGLVR		57.29	0	ATPBM_ARATH	135	146	At5g08670	sp|P83483|ATPBM_ARATH ATP synthase subunit beta-1, mitochondrial OS=Arabidopsis thaliana OX=3702 GN=At5g08670 PE=1 SV=1		1			1			1					1
TIAMDGTEGLVR	Oxidation (M4)	74.57	0	ATPBM_ARATH	135	146	At5g08670	sp|P83483|ATPBM_ARATH ATP synthase subunit beta-1, mitochondrial OS=Arabidopsis thaliana OX=3702 GN=At5g08670 PE=1 SV=1	1					1	1	1	1	1	1	1				1
KVLNTGAPITVPVGR		91.74	1	ATPBM_ARATH	149	163	At5g08670	sp|P83483|ATPBM_ARATH ATP synthase subunit beta-1, mitochondrial OS=Arabidopsis thaliana OX=3702 GN=At5g08670 PE=1 SV=1	1	1	1	2	1	1	3	1	1	2				2		1		1	1	1
VLNTGAPITVPVGR		73.49	0	ATPBM_ARATH	150	163	At5g08670	sp|P83483|ATPBM_ARATH ATP synthase subunit beta-1, mitochondrial OS=Arabidopsis thaliana OX=3702 GN=At5g08670 PE=1 SV=1	1	1	1	1	1	1	1		1	1	1	1	1	1	1		1	1	1	1
IMNVLGEPIDER		68.43	0	ATPBM_ARATH	169	180	At5g08670	sp|P83483|ATPBM_ARATH ATP synthase subunit beta-1, mitochondrial OS=Arabidopsis thaliana OX=3702 GN=At5g08670 PE=1 SV=1		1					1		1	1	1	1				1
IMNVLGEPIDER	Oxidation (M2)	59.69	0	ATPBM_ARATH	169	180	At5g08670	sp|P83483|ATPBM_ARATH ATP synthase subunit beta-1, mitochondrial OS=Arabidopsis thaliana OX=3702 GN=At5g08670 PE=1 SV=1			1		1		1	1	2	1	1			1		1
IMNVLGEPIDERGEIK	Oxidation (M2)	34.32	1	ATPBM_ARATH	169	184	At5g08670	sp|P83483|ATPBM_ARATH ATP synthase subunit beta-1, mitochondrial OS=Arabidopsis thaliana OX=3702 GN=At5g08670 PE=1 SV=1			1
DAPALVDLATGQEILATGIK		112.23	0	ATPBM_ARATH	194	213	At5g08670	sp|P83483|ATPBM_ARATH ATP synthase subunit beta-1, mitochondrial OS=Arabidopsis thaliana OX=3702 GN=At5g08670 PE=1 SV=1	3		1	1			1	2		1	1	1		2		1
VVDLLAPYQR		89.74	0	ATPBM_ARATH	214	223	At5g08670	sp|P83483|ATPBM_ARATH ATP synthase subunit beta-1, mitochondrial OS=Arabidopsis thaliana OX=3702 GN=At5g08670 PE=1 SV=1	1		1				1	1	1	1				1		1	1
GGKIGLFGGAGVGK		52.85	1	ATPBM_ARATH	224	237	At5g08670	sp|P83483|ATPBM_ARATH ATP synthase subunit beta-1, mitochondrial OS=Arabidopsis thaliana OX=3702 GN=At5g08670 PE=1 SV=1			1			2	1	1	1	1	1			1			1	1
IGLFGGAGVGK		84.41	0	ATPBM_ARATH	227	237	At5g08670	sp|P83483|ATPBM_ARATH ATP synthase subunit beta-1, mitochondrial OS=Arabidopsis thaliana OX=3702 GN=At5g08670 PE=1 SV=1	2	1	2	1	1	1	1	1	1	1	1	1	1	2		2	1	1	1	1
IGLFGGAGVGKTVLIMELINNVAK	Oxidation (M16)	25.58	1	ATPBM_ARATH	227	250	At5g08670	sp|P83483|ATPBM_ARATH ATP synthase subunit beta-1, mitochondrial OS=Arabidopsis thaliana OX=3702 GN=At5g08670 PE=1 SV=1	1
TVLIMELINNVAK		30.14	0	ATPBM_ARATH	238	250	At5g08670	sp|P83483|ATPBM_ARATH ATP synthase subunit beta-1, mitochondrial OS=Arabidopsis thaliana OX=3702 GN=At5g08670 PE=1 SV=1	1													1
TVLIMELINNVAK	Oxidation (M5)	94.4	0	ATPBM_ARATH	238	250	At5g08670	sp|P83483|ATPBM_ARATH ATP synthase subunit beta-1, mitochondrial OS=Arabidopsis thaliana OX=3702 GN=At5g08670 PE=1 SV=1	3	1	1	1		1	1	2	1	1	1	3		3		2
AHGGFSVFAGVGER		52.86	0	ATPBM_ARATH	251	264	At5g08670	sp|P83483|ATPBM_ARATH ATP synthase subunit beta-1, mitochondrial OS=Arabidopsis thaliana OX=3702 GN=At5g08670 PE=1 SV=1	2				1			1			1	1		1
EGNDLYREMIESGVIK		40.93	1	ATPBM_ARATH	267	282	At5g08670	sp|P83483|ATPBM_ARATH ATP synthase subunit beta-1, mitochondrial OS=Arabidopsis thaliana OX=3702 GN=At5g08670 PE=1 SV=1	1
EGNDLYREMIESGVIK	Oxidation (M9)	39.69	1	ATPBM_ARATH	267	282	At5g08670	sp|P83483|ATPBM_ARATH ATP synthase subunit beta-1, mitochondrial OS=Arabidopsis thaliana OX=3702 GN=At5g08670 PE=1 SV=1	1							1	1	1				1
EMIESGVIK		33.39	0	ATPBM_ARATH	274	282	At5g08670	sp|P83483|ATPBM_ARATH ATP synthase subunit beta-1, mitochondrial OS=Arabidopsis thaliana OX=3702 GN=At5g08670 PE=1 SV=1	1											1
CALVYGQMNEPPGAR	Carbamidomethyl (C1)	63.65	0	ATPBM_ARATH	292	306	At5g08670	sp|P83483|ATPBM_ARATH ATP synthase subunit beta-1, mitochondrial OS=Arabidopsis thaliana OX=3702 GN=At5g08670 PE=1 SV=1	1						1	1	1	1		1				1
CALVYGQMNEPPGAR	Carbamidomethyl (C1); Oxidation (M8)	86.87	0	ATPBM_ARATH	292	306	At5g08670	sp|P83483|ATPBM_ARATH ATP synthase subunit beta-1, mitochondrial OS=Arabidopsis thaliana OX=3702 GN=At5g08670 PE=1 SV=1	1	1	1		1	1	1	1				1		2		1
VGLTGLTVAEYFR		81.03	0	ATPBM_ARATH	309	321	At5g08670	sp|P83483|ATPBM_ARATH ATP synthase subunit beta-1, mitochondrial OS=Arabidopsis thaliana OX=3702 GN=At5g08670 PE=1 SV=1	1		1	1	2		1	1		2	1	2		1
DAEGQDVLLFIDNIFR		25.31	0	ATPBM_ARATH	322	337	At5g08670	sp|P83483|ATPBM_ARATH ATP synthase subunit beta-1, mitochondrial OS=Arabidopsis thaliana OX=3702 GN=At5g08670 PE=1 SV=1	1
FTQANSEVSALLGR		102.97	0	ATPBM_ARATH	338	351	At5g08670	sp|P83483|ATPBM_ARATH ATP synthase subunit beta-1, mitochondrial OS=Arabidopsis thaliana OX=3702 GN=At5g08670 PE=1 SV=1											1	1	2	1		1		1	1
IPSAVGYQPTLASDLGALQER		159.33	0	ATPBM_ARATH	352	372	At5g08670	sp|P83483|ATPBM_ARATH ATP synthase subunit beta-1, mitochondrial OS=Arabidopsis thaliana OX=3702 GN=At5g08670 PE=1 SV=1	2		2	1	2	1	2	2	1	2	2	2		2						1
QISELGIYPAVDPLDSTSR		86.55	0	ATPBM_ARATH	415	433	At5g08670	sp|P83483|ATPBM_ARATH ATP synthase subunit beta-1, mitochondrial OS=Arabidopsis thaliana OX=3702 GN=At5g08670 PE=1 SV=1	3	1	2	1	2	1		2		1	1	1	1	3		3		1	1
MLSPHILGEEHYNTAR		61.18	0	ATPBM_ARATH	434	449	At5g08670	sp|P83483|ATPBM_ARATH ATP synthase subunit beta-1, mitochondrial OS=Arabidopsis thaliana OX=3702 GN=At5g08670 PE=1 SV=1	1		1		1	1	2	1	1	1				1
MLSPHILGEEHYNTAR	Oxidation (M1)	46.53	0	ATPBM_ARATH	434	449	At5g08670	sp|P83483|ATPBM_ARATH ATP synthase subunit beta-1, mitochondrial OS=Arabidopsis thaliana OX=3702 GN=At5g08670 PE=1 SV=1	1		1		1	1		1	1
NLQDIIAILGMDELSEDDKLTVAR	Oxidation (M11)	25.34	1	ATPBM_ARATH	460	483	At5g08670	sp|P83483|ATPBM_ARATH ATP synthase subunit beta-1, mitochondrial OS=Arabidopsis thaliana OX=3702 GN=At5g08670 PE=1 SV=1	1
NDTMELTVTDIEK	Oxidation (M4)	84.79	0	ATPD_ARATH	66	78	ATPD	sp|Q9SSS9|ATPD_ARATH ATP synthase subunit delta, chloroplastic OS=Arabidopsis thaliana OX=3702 GN=ATPD PE=1 SV=1	1		1		1				1	1	1			1		1				1
LEQVFSDPQVLNFFANPTITVEK		51.39	0	ATPD_ARATH	79	101	ATPD	sp|Q9SSS9|ATPD_ARATH ATP synthase subunit delta, chloroplastic OS=Arabidopsis thaliana OX=3702 GN=ATPD PE=1 SV=1			1
KRQVIDDIVK		36.02	2	ATPD_ARATH	102	111	ATPD	sp|Q9SSS9|ATPD_ARATH ATP synthase subunit delta, chloroplastic OS=Arabidopsis thaliana OX=3702 GN=ATPD PE=1 SV=1					1
QVIDDIVK		62.66	0	ATPD_ARATH	104	111	ATPD	sp|Q9SSS9|ATPD_ARATH ATP synthase subunit delta, chloroplastic OS=Arabidopsis thaliana OX=3702 GN=ATPD PE=1 SV=1			1				1	1	1				1	1		1
INIVTEIVK		52.22	0	ATPD_ARATH	132	140	ATPD	sp|Q9SSS9|ATPD_ARATH ATP synthase subunit delta, chloroplastic OS=Arabidopsis thaliana OX=3702 GN=ATPD PE=1 SV=1	1		1		1	1	1				1	1		1		1	1			1
EFELVYNKLTDTQLAEVR		41.75	1	ATPD_ARATH	141	158	ATPD	sp|Q9SSS9|ATPD_ARATH ATP synthase subunit delta, chloroplastic OS=Arabidopsis thaliana OX=3702 GN=ATPD PE=1 SV=1												1
LTDTQLAEVR		80.06	0	ATPD_ARATH	149	158	ATPD	sp|Q9SSS9|ATPD_ARATH ATP synthase subunit delta, chloroplastic OS=Arabidopsis thaliana OX=3702 GN=ATPD PE=1 SV=1														1
SVVKLEAPQLAQIAK		82.78	1	ATPD_ARATH	159	173	ATPD	sp|Q9SSS9|ATPD_ARATH ATP synthase subunit delta, chloroplastic OS=Arabidopsis thaliana OX=3702 GN=ATPD PE=1 SV=1	2	1	2	1	1	1	2	1	1	1	2	2	1	2	1	2	1		1	1
LEAPQLAQIAK		104.77	0	ATPD_ARATH	163	173	ATPD	sp|Q9SSS9|ATPD_ARATH ATP synthase subunit delta, chloroplastic OS=Arabidopsis thaliana OX=3702 GN=ATPD PE=1 SV=1	1	1	1	1	1		1	1	1	1		1	1	2	2	1	1		1	1
LIDMSVKK		34.62	1	ATPD_ARATH	209	216	ATPD	sp|Q9SSS9|ATPD_ARATH ATP synthase subunit delta, chloroplastic OS=Arabidopsis thaliana OX=3702 GN=ATPD PE=1 SV=1														1						1
KQLEDIASQLELGEIQLAT		31.32	1	ATPD_ARATH	216	234	ATPD	sp|Q9SSS9|ATPD_ARATH ATP synthase subunit delta, chloroplastic OS=Arabidopsis thaliana OX=3702 GN=ATPD PE=1 SV=1			1		1									1
TLNLCVLTPNR	Carbamidomethyl (C5)	69.22	0	ATPE_ARATH	2	12	atpE	sp|P09468|ATPE_ARATH ATP synthase epsilon chain, chloroplastic OS=Arabidopsis thaliana OX=3702 GN=atpE PE=1 SV=2	1		1				1					1		1
TLNLCVLTPNR	Acetyl (Protein N-term); Carbamidomethyl (C5)	58.68	0	ATPE_ARATH	2	12	atpE	sp|P09468|ATPE_ARATH ATP synthase epsilon chain, chloroplastic OS=Arabidopsis thaliana OX=3702 GN=atpE PE=1 SV=2	1	1	1		1	1			1		1	1	1					1	1	1
IVWDSEVK		48.41	0	ATPE_ARATH	13	20	atpE	sp|P09468|ATPE_ARATH ATP synthase epsilon chain, chloroplastic OS=Arabidopsis thaliana OX=3702 GN=atpE PE=1 SV=2	1	1	1		1							1			1	1	1		1
IGNNEITILVNDAEK		69.44	0	ATPE_ARATH	69	83	atpE	sp|P09468|ATPE_ARATH ATP synthase epsilon chain, chloroplastic OS=Arabidopsis thaliana OX=3702 GN=atpE PE=1 SV=2			1	1			1			1	1	1	1	1		2
IGNNEITILVNDAEKNSDIDPQEAQQTLEIAEANLR		45.38	1	ATPE_ARATH	69	104	atpE	sp|P09468|ATPE_ARATH ATP synthase epsilon chain, chloroplastic OS=Arabidopsis thaliana OX=3702 GN=atpE PE=1 SV=2					1
NSDIDPQEAQQTLEIAEANLR		157.28	0	ATPE_ARATH	84	104	atpE	sp|P09468|ATPE_ARATH ATP synthase epsilon chain, chloroplastic OS=Arabidopsis thaliana OX=3702 GN=atpE PE=1 SV=2	1		1		2		1	1	1	1	2			1	1
RQTIEANLALR		32.81	1	ATPE_ARATH	110	120	atpE	sp|P09468|ATPE_ARATH ATP synthase epsilon chain, chloroplastic OS=Arabidopsis thaliana OX=3702 GN=atpE PE=1 SV=2														1
QTIEANLALR		64.67	0	ATPE_ARATH	111	120	atpE	sp|P09468|ATPE_ARATH ATP synthase epsilon chain, chloroplastic OS=Arabidopsis thaliana OX=3702 GN=atpE PE=1 SV=2					1				1	1										1
TRVEALNTI		46.55	1	ATPE_ARATH	124	132	atpE	sp|P09468|ATPE_ARATH ATP synthase epsilon chain, chloroplastic OS=Arabidopsis thaliana OX=3702 GN=atpE PE=1 SV=2								1	1											1
GVLNDLLDNR		56.14	0	ATPF_ARATH	47	56	atpF	sp|P56759|ATPF_ARATH ATP synthase subunit b, chloroplastic OS=Arabidopsis thaliana OX=3702 GN=atpF PE=3 SV=1	1			1			1		1	1				1	1		1
GVLNDLLDNRK		75.9	1	ATPF_ARATH	47	57	atpF	sp|P56759|ATPF_ARATH ATP synthase subunit b, chloroplastic OS=Arabidopsis thaliana OX=3702 GN=atpF PE=3 SV=1		1		2	2	1	2	1	1	1	2	2	1	2	1	1	1		1	2
NSEELREGAIQQLENAR		67.75	1	ATPF_ARATH	66	82	atpF	sp|P56759|ATPF_ARATH ATP synthase subunit b, chloroplastic OS=Arabidopsis thaliana OX=3702 GN=atpF PE=3 SV=1	3	3	2	1	3	2	2	2	2	3	1	2	1	1		3	1	1		2
EGAIQQLENAR		26.46	0	ATPF_ARATH	72	82	atpF	sp|P56759|ATPF_ARATH ATP synthase subunit b, chloroplastic OS=Arabidopsis thaliana OX=3702 GN=atpF PE=3 SV=1																				1
LRNVETEADKFR		60.45	2	ATPF_ARATH	85	96	atpF	sp|P56759|ATPF_ARATH ATP synthase subunit b, chloroplastic OS=Arabidopsis thaliana OX=3702 GN=atpF PE=3 SV=1		1	1		1				2	1							1		1
NVETEADKFR		77.02	1	ATPF_ARATH	87	96	atpF	sp|P56759|ATPF_ARATH ATP synthase subunit b, chloroplastic OS=Arabidopsis thaliana OX=3702 GN=atpF PE=3 SV=1	2	1	1	2	2		1	2	1	1	1	2	2	1	2	2	1	2	1	3
VNGYSEIER		47.34	0	ATPF_ARATH	97	105	atpF	sp|P56759|ATPF_ARATH ATP synthase subunit b, chloroplastic OS=Arabidopsis thaliana OX=3702 GN=atpF PE=3 SV=1	1						1							1		1
VNGYSEIEREK		52.43	1	ATPF_ARATH	97	107	atpF	sp|P56759|ATPF_ARATH ATP synthase subunit b, chloroplastic OS=Arabidopsis thaliana OX=3702 GN=atpF PE=3 SV=1		1	1								1	2	1	1		2				1
EKLNLINSTYK		60.4	1	ATPF_ARATH	106	116	atpF	sp|P56759|ATPF_ARATH ATP synthase subunit b, chloroplastic OS=Arabidopsis thaliana OX=3702 GN=atpF PE=3 SV=1	1		1		2	1		2	1	1	1	1	1	1		1				1
LNLINSTYK		70.71	0	ATPF_ARATH	108	116	atpF	sp|P56759|ATPF_ARATH ATP synthase subunit b, chloroplastic OS=Arabidopsis thaliana OX=3702 GN=atpF PE=3 SV=1					1			1	1	1				1		2	1	1		1
TLKQLENYKNETILFEQQR		65.75	2	ATPF_ARATH	117	135	atpF	sp|P56759|ATPF_ARATH ATP synthase subunit b, chloroplastic OS=Arabidopsis thaliana OX=3702 GN=atpF PE=3 SV=1											2	1
QLENYKNETILFEQQR		138.02	1	ATPF_ARATH	120	135	atpF	sp|P56759|ATPF_ARATH ATP synthase subunit b, chloroplastic OS=Arabidopsis thaliana OX=3702 GN=atpF PE=3 SV=1	2	1	1	1	2		2	1	1	1	1	1	2	2		1	1	1	1	1
NETILFEQQR		57.29	0	ATPF_ARATH	126	135	atpF	sp|P56759|ATPF_ARATH ATP synthase subunit b, chloroplastic OS=Arabidopsis thaliana OX=3702 GN=atpF PE=3 SV=1											1			1						1
VFQQALQGAIGTLNSCLSNELHLR	Carbamidomethyl (C16)	50.31	0	ATPF_ARATH	144	167	atpF	sp|P56759|ATPF_ARATH ATP synthase subunit b, chloroplastic OS=Arabidopsis thaliana OX=3702 GN=atpF PE=3 SV=1					1
TINANIGMFGTMK	Oxidation (M8)	63.32	0	ATPF_ARATH	168	180	atpF	sp|P56759|ATPF_ARATH ATP synthase subunit b, chloroplastic OS=Arabidopsis thaliana OX=3702 GN=atpF PE=3 SV=1	1		1								1	1		1		1
TINANIGMFGTMK	Oxidation (M12)	44.79	0	ATPF_ARATH	168	180	atpF	sp|P56759|ATPF_ARATH ATP synthase subunit b, chloroplastic OS=Arabidopsis thaliana OX=3702 GN=atpF PE=3 SV=1														1
TINANIGMFGTMK	Oxidation (M8); Oxidation (M12)	34.26	0	ATPF_ARATH	168	180	atpF	sp|P56759|ATPF_ARATH ATP synthase subunit b, chloroplastic OS=Arabidopsis thaliana OX=3702 GN=atpF PE=3 SV=1										1			1	1	1	1
TINANIGMFGTMKEITD	Oxidation (M12)	31.96	1	ATPF_ARATH	168	184	atpF	sp|P56759|ATPF_ARATH ATP synthase subunit b, chloroplastic OS=Arabidopsis thaliana OX=3702 GN=atpF PE=3 SV=1	1											1
TINANIGMFGTMKEITD	Oxidation (M8); Oxidation (M12)	39.84	1	ATPF_ARATH	168	184	atpF	sp|P56759|ATPF_ARATH ATP synthase subunit b, chloroplastic OS=Arabidopsis thaliana OX=3702 GN=atpF PE=3 SV=1	1		1				1		1		1			1		1
ITEAMKLVAAAK	Oxidation (M5)	64.63	1	ATPG1_ARATH	69	80	ATPC1	sp|Q01908|ATPG1_ARATH ATP synthase gamma chain 1, chloroplastic OS=Arabidopsis thaliana OX=3702 GN=ATPC1 PE=1 SV=1			1								1	1		2		2
KVALVVVTGDR		57.25	1	ATPG1_ARATH	126	136	ATPC1	sp|Q01908|ATPG1_ARATH ATP synthase gamma chain 1, chloroplastic OS=Arabidopsis thaliana OX=3702 GN=ATPC1 PE=1 SV=1											1			1
VALVVVTGDR		79.49	0	ATPG1_ARATH	127	136	ATPC1	sp|Q01908|ATPG1_ARATH ATP synthase gamma chain 1, chloroplastic OS=Arabidopsis thaliana OX=3702 GN=ATPC1 PE=1 SV=1	1		1	1	1	1	1	1	1	1	1	1	1	1		1	1
GLCGGFNNFIIK	Carbamidomethyl (C3)	87.06	0	ATPG1_ARATH	137	148	ATPC1	sp|Q01908|ATPG1_ARATH ATP synthase gamma chain 1, chloroplastic OS=Arabidopsis thaliana OX=3702 GN=ATPC1 PE=1 SV=1	1	1	1			1	1	1	1		1	1	1	1		1
GLCGGFNNFIIKK	Carbamidomethyl (C3)	39.03	1	ATPG1_ARATH	137	149	ATPC1	sp|Q01908|ATPG1_ARATH ATP synthase gamma chain 1, chloroplastic OS=Arabidopsis thaliana OX=3702 GN=ATPC1 PE=1 SV=1														1		1
GLGLEYTVISVGK		84.13	0	ATPG1_ARATH	159	171	ATPC1	sp|Q01908|ATPG1_ARATH ATP synthase gamma chain 1, chloroplastic OS=Arabidopsis thaliana OX=3702 GN=ATPC1 PE=1 SV=1	1	1	1	1	1	1	1	1	1		1	1	1	1	1	1		1	1	1
GLGLEYTVISVGKK		85.52	1	ATPG1_ARATH	159	172	ATPC1	sp|Q01908|ATPG1_ARATH ATP synthase gamma chain 1, chloroplastic OS=Arabidopsis thaliana OX=3702 GN=ATPC1 PE=1 SV=1			2	2	1	1	2	1	3	1	2	2	1	2	1	1	2	1		1
KGNSYFLR		47.49	1	ATPG1_ARATH	172	179	ATPC1	sp|Q01908|ATPG1_ARATH ATP synthase gamma chain 1, chloroplastic OS=Arabidopsis thaliana OX=3702 GN=ATPC1 PE=1 SV=1										1	1			1			1			1
GNSYFLR		34.03	0	ATPG1_ARATH	173	179	ATPC1	sp|Q01908|ATPG1_ARATH ATP synthase gamma chain 1, chloroplastic OS=Arabidopsis thaliana OX=3702 GN=ATPC1 PE=1 SV=1	1	1	2					1	1	1	1	2	1	1	1			1	1
RPYIPVDK		31.21	1	ATPG1_ARATH	180	187	ATPC1	sp|Q01908|ATPG1_ARATH ATP synthase gamma chain 1, chloroplastic OS=Arabidopsis thaliana OX=3702 GN=ATPC1 PE=1 SV=1			1								1	1
RPYIPVDKYLEAGTLPTAK		77.51	2	ATPG1_ARATH	180	198	ATPC1	sp|Q01908|ATPG1_ARATH ATP synthase gamma chain 1, chloroplastic OS=Arabidopsis thaliana OX=3702 GN=ATPC1 PE=1 SV=1	2	1	2	2	2	2	2	2	2	2	2	1	1	2	1	2			1	1
YLEAGTLPTAK		69.03	0	ATPG1_ARATH	188	198	ATPC1	sp|Q01908|ATPG1_ARATH ATP synthase gamma chain 1, chloroplastic OS=Arabidopsis thaliana OX=3702 GN=ATPC1 PE=1 SV=1	1	1	1	1	1	1		1	1	1	1	2		1	1	1			1
SEPVIHTLLPLSPK		57.37	0	ATPG1_ARATH	232	245	ATPC1	sp|Q01908|ATPG1_ARATH ATP synthase gamma chain 1, chloroplastic OS=Arabidopsis thaliana OX=3702 GN=ATPC1 PE=1 SV=1	2	2	2	1	2	1	2	2	1	1	2	3	2	3		2		1	1	1
GEICDINGTCVDAAEDEFFR	Carbamidomethyl (C4); Carbamidomethyl (C10)	158.81	0	ATPG1_ARATH	246	265	ATPC1	sp|Q01908|ATPG1_ARATH ATP synthase gamma chain 1, chloroplastic OS=Arabidopsis thaliana OX=3702 GN=ATPC1 PE=1 SV=1	2		2		2	1	1	2			2	2	1	2
EGKLTVERETFR		36.31	2	ATPG1_ARATH	270	281	ATPC1	sp|Q01908|ATPG1_ARATH ATP synthase gamma chain 1, chloroplastic OS=Arabidopsis thaliana OX=3702 GN=ATPC1 PE=1 SV=1					1				1								1			1
ALQESLASELAAR		106.56	0	ATPG1_ARATH	316	328	ATPC1	sp|Q01908|ATPG1_ARATH ATP synthase gamma chain 1, chloroplastic OS=Arabidopsis thaliana OX=3702 GN=ATPC1 PE=1 SV=1	2	1	2	1	1	2	3	2	2	1	2	2	1	3	1	2	1	1	1	1
MSAMSSASDNASDLKK		99.8	1	ATPG1_ARATH	329	344	ATPC1	sp|Q01908|ATPG1_ARATH ATP synthase gamma chain 1, chloroplastic OS=Arabidopsis thaliana OX=3702 GN=ATPC1 PE=1 SV=1	1		1		1	1	1				2	1		2			1		1	1
MSAMSSASDNASDLKK	Oxidation (M1)	85.14	1	ATPG1_ARATH	329	344	ATPC1	sp|Q01908|ATPG1_ARATH ATP synthase gamma chain 1, chloroplastic OS=Arabidopsis thaliana OX=3702 GN=ATPC1 PE=1 SV=1	1	1	1				1		1		1	2		1		1	1			1
MSAMSSASDNASDLKK	Oxidation (M4)	77.33	1	ATPG1_ARATH	329	344	ATPC1	sp|Q01908|ATPG1_ARATH ATP synthase gamma chain 1, chloroplastic OS=Arabidopsis thaliana OX=3702 GN=ATPC1 PE=1 SV=1	1		1											1
MSAMSSASDNASDLKK	Oxidation (M1); Oxidation (M4)	65.95	1	ATPG1_ARATH	329	344	ATPC1	sp|Q01908|ATPG1_ARATH ATP synthase gamma chain 1, chloroplastic OS=Arabidopsis thaliana OX=3702 GN=ATPC1 PE=1 SV=1	1						1	1			1	1								1
SLSMVYNR		30.91	0	ATPG1_ARATH	345	352	ATPC1	sp|Q01908|ATPG1_ARATH ATP synthase gamma chain 1, chloroplastic OS=Arabidopsis thaliana OX=3702 GN=ATPC1 PE=1 SV=1		1			1												1		1	1
SLSMVYNR	Oxidation (M4)	53.28	0	ATPG1_ARATH	345	352	ATPC1	sp|Q01908|ATPG1_ARATH ATP synthase gamma chain 1, chloroplastic OS=Arabidopsis thaliana OX=3702 GN=ATPC1 PE=1 SV=1	1	1	1	1	1	1	1	1	1	1	1	1		1	1	1		1	1	1
ITGEILEIVAGANAQV		31.84	0	ATPG1_ARATH	358	373	ATPC1	sp|Q01908|ATPG1_ARATH ATP synthase gamma chain 1, chloroplastic OS=Arabidopsis thaliana OX=3702 GN=ATPC1 PE=1 SV=1	1
GLWQPFTALLGDNPSIDVK		27.5	0	ATPG3_ARATH	85	103	ATPC	sp|Q96250|ATPG3_ARATH ATP synthase subunit gamma, mitochondrial OS=Arabidopsis thaliana OX=3702 GN=ATPC PE=1 SV=1	1
LNAGPEKEVQFVIVGEK		61.72	1	ATPG3_ARATH	134	150	ATPC	sp|Q96250|ATPG3_ARATH ATP synthase subunit gamma, mitochondrial OS=Arabidopsis thaliana OX=3702 GN=ATPC PE=1 SV=1	1		1				1			1				1
EVQFVIVGEK		40.67	0	ATPG3_ARATH	141	150	ATPC	sp|Q96250|ATPG3_ARATH ATP synthase subunit gamma, mitochondrial OS=Arabidopsis thaliana OX=3702 GN=ATPC PE=1 SV=1	1						1				1	1		1
LGELDSYEIEGGETK		97.81	0	ATPG3_ARATH	232	246	ATPC	sp|Q96250|ATPG3_ARATH ATP synthase subunit gamma, mitochondrial OS=Arabidopsis thaliana OX=3702 GN=ATPC PE=1 SV=1		1	1				1	1	1	1			1	1			1			1
NAGEMLDRLTLTYNR	Oxidation (M5)	34.41	1	ATPG3_ARATH	287	301	ATPC	sp|Q96250|ATPG3_ARATH ATP synthase subunit gamma, mitochondrial OS=Arabidopsis thaliana OX=3702 GN=ATPC PE=1 SV=1										1
IETDLSEMIEAMK	Oxidation (M8); Oxidation (M12)	39.57	0	ATPO_ARATH	77	89	At5g13450	sp|Q96251|ATPO_ARATH ATP synthase subunit O, mitochondrial OS=Arabidopsis thaliana OX=3702 GN=At5g13450 PE=1 SV=2	1		1
TAPIFAQFTK		55.94	0	ATPO_ARATH	90	99	At5g13450	sp|Q96251|ATPO_ARATH ATP synthase subunit O, mitochondrial OS=Arabidopsis thaliana OX=3702 GN=At5g13450 PE=1 SV=2	1	1	1		1	1	1		2	1	1	1		1		1				1
TAPIFAQFTKDPSVPR		82.37	1	ATPO_ARATH	90	105	At5g13450	sp|Q96251|ATPO_ARATH ATP synthase subunit O, mitochondrial OS=Arabidopsis thaliana OX=3702 GN=At5g13450 PE=1 SV=2	1	1	1	2	1	1	1				1	1	1	1		1
FAEPTKNFLSLLAENGK		56.87	1	ATPO_ARATH	121	137	At5g13450	sp|Q96251|ATPO_ARATH ATP synthase subunit O, mitochondrial OS=Arabidopsis thaliana OX=3702 GN=At5g13450 PE=1 SV=2	1		1		1		1	1				1		1		1
NFLSLLAENGK		62.93	0	ATPO_ARATH	127	137	At5g13450	sp|Q96251|ATPO_ARATH ATP synthase subunit O, mitochondrial OS=Arabidopsis thaliana OX=3702 GN=At5g13450 PE=1 SV=2	1		1				1					1		1
ELTETLQEIIGAGK		63.06	0	ATPO_ARATH	176	189	At5g13450	sp|Q96251|ATPO_ARATH ATP synthase subunit O, mitochondrial OS=Arabidopsis thaliana OX=3702 GN=At5g13450 PE=1 SV=2	1						1					1
ELTETLQEIIGAGKK		34.42	1	ATPO_ARATH	176	190	At5g13450	sp|Q96251|ATPO_ARATH ATP synthase subunit O, mitochondrial OS=Arabidopsis thaliana OX=3702 GN=At5g13450 PE=1 SV=2	1		1									1		1
VLDMSIR		48.29	0	ATPO_ARATH	213	219	At5g13450	sp|Q96251|ATPO_ARATH ATP synthase subunit O, mitochondrial OS=Arabidopsis thaliana OX=3702 GN=At5g13450 PE=1 SV=2					1									1						1
LLREPVDFNNL		59.13	1	ATPO_ARATH	228	238	At5g13450	sp|Q96251|ATPO_ARATH ATP synthase subunit O, mitochondrial OS=Arabidopsis thaliana OX=3702 GN=At5g13450 PE=1 SV=2	1	1	1		1		1	1		1	1	1	1	1		1
DVCYLYLLR	Carbamidomethyl (C3)	55.81	0	ATS3A_ARATH	110	118	ATS3A	sp|Q681K2|ATS3A_ARATH Embryo-specific protein ATS3A OS=Arabidopsis thaliana OX=3702 GN=ATS3A PE=1 SV=1	1	1	1	1		1	1	1	1		1	1	1			1		1
QGSDGWKPENVK		40.48	1	ATS3A_ARATH	119	130	ATS3A	sp|Q681K2|ATS3A_ARATH Embryo-specific protein ATS3A OS=Arabidopsis thaliana OX=3702 GN=ATS3A PE=1 SV=1											1		1			1		1
AFIVAFR		58.8	0	AVP1_ARATH	186	192	AVP1	sp|P31414|AVP1_ARATH Pyrophosphate-energized vacuolar membrane proton pump 1 OS=Arabidopsis thaliana OX=3702 GN=AVP1 PE=1 SV=1			1			1	1	1	1	1				1		1
AADVGADLVGK		67.69	0	AVP1_ARATH	255	265	AVP1	sp|P31414|AVP1_ARATH Pyrophosphate-energized vacuolar membrane proton pump 1 OS=Arabidopsis thaliana OX=3702 GN=AVP1 PE=1 SV=1		1				1	1	2	1	1						1
AADVGADLVGKIER		70.74	1	AVP1_ARATH	255	268	AVP1	sp|P31414|AVP1_ARATH Pyrophosphate-energized vacuolar membrane proton pump 1 OS=Arabidopsis thaliana OX=3702 GN=AVP1 PE=1 SV=1		1			1	1	1	1		1								1		1
ERTDALDAAGNTTAAIGK		59.7	1	AVP1_ARATH	528	545	AVP1	sp|P31414|AVP1_ARATH Pyrophosphate-energized vacuolar membrane proton pump 1 OS=Arabidopsis thaliana OX=3702 GN=AVP1 PE=1 SV=1										1
TDALDAAGNTTAAIGK		50.59	0	AVP1_ARATH	530	545	AVP1	sp|P31414|AVP1_ARATH Pyrophosphate-energized vacuolar membrane proton pump 1 OS=Arabidopsis thaliana OX=3702 GN=AVP1 PE=1 SV=1	1								1		1					1
QFNTIPGLMEGTAKPDYATCVK	Carbamidomethyl (C20)	45.54	1	AVP1_ARATH	615	636	AVP1	sp|P31414|AVP1_ARATH Pyrophosphate-energized vacuolar membrane proton pump 1 OS=Arabidopsis thaliana OX=3702 GN=AVP1 PE=1 SV=1			1				1	1						1
KYIEAGVSEHAK		67.76	1	AVP1_ARATH	699	710	AVP1	sp|P31414|AVP1_ARATH Pyrophosphate-energized vacuolar membrane proton pump 1 OS=Arabidopsis thaliana OX=3702 GN=AVP1 PE=1 SV=1	1													1
TVVGDVAPIPR		28.31	0	AVT6A_ARATH	2	12	AVT6A	sp|Q9LI61|AVT6A_ARATH Amino acid transporter AVT6A OS=Arabidopsis thaliana OX=3702 GN=AVT6A PE=2 SV=1									1	1
MDFIPGIDGPSEGVPR		43.56	0	AXS2_ARATH	220	235	AXS2	sp|Q9SGE0|AXS2_ARATH UDP-D-apiose/UDP-D-xylose synthase 2 OS=Arabidopsis thaliana OX=3702 GN=AXS2 PE=2 SV=1	1		1				1							1
MDFIPGIDGPSEGVPR	Oxidation (M1)	58.49	0	AXS2_ARATH	220	235	AXS2	sp|Q9SGE0|AXS2_ARATH UDP-D-apiose/UDP-D-xylose synthase 2 OS=Arabidopsis thaliana OX=3702 GN=AXS2 PE=2 SV=1	1		1						1	1	1			1		1
VLACFSNNLLR	Carbamidomethyl (C4)	36.79	0	AXS2_ARATH	236	246	AXS2	sp|Q9SGE0|AXS2_ARATH UDP-D-apiose/UDP-D-xylose synthase 2 OS=Arabidopsis thaliana OX=3702 GN=AXS2 PE=2 SV=1	1		1				1							1
QLAEMMTEVYAK	Oxidation (M5)	40.21	0	AXS2_ARATH	300	311	AXS2	sp|Q9SGE0|AXS2_ARATH UDP-D-apiose/UDP-D-xylose synthase 2 OS=Arabidopsis thaliana OX=3702 GN=AXS2 PE=2 SV=1	2
VSGETAIESPTIDVSSK		62.49	0	AXS2_ARATH	312	328	AXS2	sp|Q9SGE0|AXS2_ARATH UDP-D-apiose/UDP-D-xylose synthase 2 OS=Arabidopsis thaliana OX=3702 GN=AXS2 PE=2 SV=1			1
VFDVVPFDEDQGTGDLR		33.92	0	B3DNP3_ARATH	149	165	At3g27180	tr|B3DNP3|B3DNP3_ARATH At3g27180 OS=Arabidopsis thaliana OX=3702 GN=At3g27180 PE=2 SV=1																1
DLDPVVEETAAK		25.5	0	B3H4C4_ARATH	46	57	At1g55160	tr|B3H4C4|B3H4C4_ARATH WAS/WASL-interacting family protein OS=Arabidopsis thaliana OX=3702 GN=At1g55160 PE=4 SV=1																				1
SSSVAAPVTVEK		37.11	0	B3H4C4_ARATH	58	69	At1g55160	tr|B3H4C4|B3H4C4_ARATH WAS/WASL-interacting family protein OS=Arabidopsis thaliana OX=3702 GN=At1g55160 PE=4 SV=1					1							1		1		1				1
TLSSTVVAEPVVIK		66.04	0	B3H4C4_ARATH	70	83	At1g55160	tr|B3H4C4|B3H4C4_ARATH WAS/WASL-interacting family protein OS=Arabidopsis thaliana OX=3702 GN=At1g55160 PE=4 SV=1	1	2			2								1	1		2
AIFPDSNVVPTR		60.2	0	B3H4M0_ARATH	152	163	PIFI	tr|B3H4M0|B3H4M0_ARATH Post-illumination chlorophyll fluorescence increase OS=Arabidopsis thaliana OX=3702 GN=PIFI PE=4 SV=1	1										1	2		1		1
TVLEFLCAAK	Carbamidomethyl (C7)	32.75	0	B3H7H1_ARATH	222	231	At3g07300	tr|B3H7H1|B3H7H1_ARATH AT3G07300 protein OS=Arabidopsis thaliana OX=3702 GN=At3g07300 PE=2 SV=1						1	1	1
MLAIFQK	Acetyl (Protein N-term); Oxidation (M1)	31.95	0	B9DG40_ARATH	1	7	At3g15450	tr|B9DG40|B9DG40_ARATH AT3G15450 protein OS=Arabidopsis thaliana OX=3702 GN=At3g15450 PE=1 SV=1										1
AEEQAATAMETSAVEKQPETTTEAEAPSLTTKR	Acetyl (Protein N-term)	53.01	2	B9DG73_ARATH	2	34	At3g11930	tr|B9DG73|B9DG73_ARATH AT3G11930 protein OS=Arabidopsis thaliana OX=3702 GN=At3g11930 PE=1 SV=1					1		1
AEEQAATAMETSAVEKQPETTTEAEAPSLTTKR	Acetyl (Protein N-term); Oxidation (M9)	123.85	2	B9DG73_ARATH	2	34	At3g11930	tr|B9DG73|B9DG73_ARATH AT3G11930 protein OS=Arabidopsis thaliana OX=3702 GN=At3g11930 PE=1 SV=1			1		1							1
QPETTTEAEAPSLTTKR		33.79	1	B9DG73_ARATH	18	34	At3g11930	tr|B9DG73|B9DG73_ARATH AT3G11930 protein OS=Arabidopsis thaliana OX=3702 GN=At3g11930 PE=1 SV=1		1	1		1				1		1
AQQETSAALLSR		78.4	0	B9DG73_ARATH	111	122	At3g11930	tr|B9DG73|B9DG73_ARATH AT3G11930 protein OS=Arabidopsis thaliana OX=3702 GN=At3g11930 PE=1 SV=1	1	1	1				1		1	1		1	1	1
TETLVLEGEAK		42.64	0	B9DG73_ARATH	134	144	At3g11930	tr|B9DG73|B9DG73_ARATH AT3G11930 protein OS=Arabidopsis thaliana OX=3702 GN=At3g11930 PE=1 SV=1	1		1			1	1	1			1					1
GILLFGPPGTGK		50.42	0	B9DGC0_ARATH	147	158	CCP1	tr|B9DGC0|B9DGC0_ARATH AT2G34560 protein OS=Arabidopsis thaliana OX=3702 GN=CCP1 PE=1 SV=1	1		1						1		1			1
VLFDLAR		28.74	0	B9DGC0_ARATH	195	201	CCP1	tr|B9DGC0|B9DGC0_ARATH AT2G34560 protein OS=Arabidopsis thaliana OX=3702 GN=CCP1 PE=1 SV=1														1
APVSLPMESFK		54.91	0	BADH1_ARATH	134	144	ALDH10A8	sp|Q9S795|BADH1_ARATH Betaine aldehyde dehydrogenase 1, chloroplastic OS=Arabidopsis thaliana OX=3702 GN=ALDH10A8 PE=2 SV=1	1		1			1							1					1
IAFTGSFATGSK		60.33	0	BADH1_ARATH	234	245	ALDH10A8	sp|Q9S795|BADH1_ARATH Betaine aldehyde dehydrogenase 1, chloroplastic OS=Arabidopsis thaliana OX=3702 GN=ALDH10A8 PE=2 SV=1	1		1			1	1				1	1	1			1	1	1
LLVHESIASEFIEK		28.51	0	BADH1_ARATH	300	313	ALDH10A8	sp|Q9S795|BADH1_ARATH Betaine aldehyde dehydrogenase 1, chloroplastic OS=Arabidopsis thaliana OX=3702 GN=ALDH10A8 PE=2 SV=1													1
ISDPMEEGCR	Carbamidomethyl (C9)	59.77	0	BADH1_ARATH	323	332	ALDH10A8	sp|Q9S795|BADH1_ARATH Betaine aldehyde dehydrogenase 1, chloroplastic OS=Arabidopsis thaliana OX=3702 GN=ALDH10A8 PE=2 SV=1		1						1			1					1	1
SEGATILHGGSRPEHLEK		42.88	1	BADH1_ARATH	354	371	ALDH10A8	sp|Q9S795|BADH1_ARATH Betaine aldehyde dehydrogenase 1, chloroplastic OS=Arabidopsis thaliana OX=3702 GN=ALDH10A8 PE=2 SV=1	1	1	1										1
ELGEWGLDNYLSVK		28.71	0	BADH1_ARATH	470	483	ALDH10A8	sp|Q9S795|BADH1_ARATH Betaine aldehyde dehydrogenase 1, chloroplastic OS=Arabidopsis thaliana OX=3702 GN=ALDH10A8 PE=2 SV=1	1
QVTLYTSNDPWGWYK		34.22	0	BADH1_ARATH	484	498	ALDH10A8	sp|Q9S795|BADH1_ARATH Betaine aldehyde dehydrogenase 1, chloroplastic OS=Arabidopsis thaliana OX=3702 GN=ALDH10A8 PE=2 SV=1							1	1				1
IADEFLDKLVK		42.27	1	BADH2_ARATH	306	316	ALDH10A9	sp|Q9STS1|BADH2_ARATH Betaine aldehyde dehydrogenase 2, mitochondrial OS=Arabidopsis thaliana OX=3702 GN=ALDH10A9 PE=1 SV=1	1	1				1	1	1			1	1				1
ISDPFEEGCR	Carbamidomethyl (C9)	55.33	0	BADH2_ARATH	323	332	ALDH10A9	sp|Q9STS1|BADH2_ARATH Betaine aldehyde dehydrogenase 2, mitochondrial OS=Arabidopsis thaliana OX=3702 GN=ALDH10A9 PE=1 SV=1	1	1									1		1
LDLIDPYTCTPLIVR	Carbamidomethyl (C9)	52.81	0	BAG7_ARATH	7	21	BAG7	sp|Q9LVA0|BAG7_ARATH BAG family molecular chaperone regulator 7 OS=Arabidopsis thaliana OX=3702 GN=BAG7 PE=1 SV=1	1		1													1
VSDLESKFDR		48.36	1	BAG7_ARATH	96	105	BAG7	sp|Q9LVA0|BAG7_ARATH BAG family molecular chaperone regulator 7 OS=Arabidopsis thaliana OX=3702 GN=BAG7 PE=1 SV=1	1						1
YKWEAEIQGPLER		27.02	1	BAG7_ARATH	129	141	BAG7	sp|Q9LVA0|BAG7_ARATH BAG family molecular chaperone regulator 7 OS=Arabidopsis thaliana OX=3702 GN=BAG7 PE=1 SV=1	1
NKEMPPEYAAVMIQR	Oxidation (M4); Oxidation (M12)	36.41	1	BAG7_ARATH	298	312	BAG7	sp|Q9LVA0|BAG7_ARATH BAG family molecular chaperone regulator 7 OS=Arabidopsis thaliana OX=3702 GN=BAG7 PE=1 SV=1			1					1
EIGQSNPDIYFTDSAGRR		32.2	1	BAM2_ARATH	196	213	BAM2	sp|O65258|BAM2_ARATH Beta-amylase 2, chloroplastic OS=Arabidopsis thaliana OX=3702 GN=BAM2 PE=1 SV=2	2													1		1
FFLNWYSR		53.82	0	BAM2_ARATH	345	352	BAM2	sp|O65258|BAM2_ARATH Beta-amylase 2, chloroplastic OS=Arabidopsis thaliana OX=3702 GN=BAM2 PE=1 SV=2			2				1	1
NPEYISLGCDSVPVLR	Carbamidomethyl (C9)	60.43	0	BAM3_ARATH	205	220	BAM3	sp|O23553|BAM3_ARATH Beta-amylase 3, chloroplastic OS=Arabidopsis thaliana OX=3702 GN=BAM3 PE=1 SV=3			1											1
SSLQAYAESIGK		54.5	0	BAM3_ARATH	289	300	BAM3	sp|O23553|BAM3_ARATH Beta-amylase 3, chloroplastic OS=Arabidopsis thaliana OX=3702 GN=BAM3 PE=1 SV=3	1													1		1
LLEHGDQLLSSAK		31.22	0	BAM3_ARATH	346	358	BAM3	sp|O23553|BAM3_ARATH Beta-amylase 3, chloroplastic OS=Arabidopsis thaliana OX=3702 GN=BAM3 PE=1 SV=3	1													1
SHAAELTAGYYNTR		28.25	0	BAM3_ARATH	383	396	BAM3	sp|O23553|BAM3_ARATH Beta-amylase 3, chloroplastic OS=Arabidopsis thaliana OX=3702 GN=BAM3 PE=1 SV=3														1
QAGTELAGENALER		68.33	0	BAM3_ARATH	448	461	BAM3	sp|O23553|BAM3_ARATH Beta-amylase 3, chloroplastic OS=Arabidopsis thaliana OX=3702 GN=BAM3 PE=1 SV=3														1
YDSSAFGQVVATNR		93.2	0	BAM3_ARATH	462	475	BAM3	sp|O23553|BAM3_ARATH Beta-amylase 3, chloroplastic OS=Arabidopsis thaliana OX=3702 GN=BAM3 PE=1 SV=3			2				1									2
SDSGNGLTAFTYLR		33.28	0	BAM3_ARATH	476	489	BAM3	sp|O23553|BAM3_ARATH Beta-amylase 3, chloroplastic OS=Arabidopsis thaliana OX=3702 GN=BAM3 PE=1 SV=3																1
AQADDLPLVGNK		96.24	0	BAS1A_ARATH	67	78	BAS1	sp|Q96291|BAS1A_ARATH 2-Cys peroxiredoxin BAS1, chloroplastic OS=Arabidopsis thaliana OX=3702 GN=BAS1 PE=1 SV=2	2	2	2		2	1	2	2	2	2	2	2	2	2	1	2	1	2		2
APDFEAEAVFDQEFIK		117.15	0	BAS1A_ARATH	79	94	BAS1	sp|Q96291|BAS1A_ARATH 2-Cys peroxiredoxin BAS1, chloroplastic OS=Arabidopsis thaliana OX=3702 GN=BAS1 PE=1 SV=2	2			1	1		2					1		1
APDFEAEAVFDQEFIKVK		72.08	1	BAS1A_ARATH	79	96	BAS1	sp|Q96291|BAS1A_ARATH 2-Cys peroxiredoxin BAS1, chloroplastic OS=Arabidopsis thaliana OX=3702 GN=BAS1 PE=1 SV=2			1		1	1		1			1			1
LNTEVLGVSVDSVFSHLAWVQTDR		58.95	0	BAS1A_ARATH	136	159	BAS1	sp|Q96291|BAS1A_ARATH 2-Cys peroxiredoxin BAS1, chloroplastic OS=Arabidopsis thaliana OX=3702 GN=BAS1 PE=1 SV=2	1		1		1
LNTEVLGVSVDSVFSHLAWVQTDRK		49.16	1	BAS1A_ARATH	136	160	BAS1	sp|Q96291|BAS1A_ARATH 2-Cys peroxiredoxin BAS1, chloroplastic OS=Arabidopsis thaliana OX=3702 GN=BAS1 PE=1 SV=2	1				1
KSGGLGDLNYPLISDVTK		84.66	1	BAS1A_ARATH	160	177	BAS1	sp|Q96291|BAS1A_ARATH 2-Cys peroxiredoxin BAS1, chloroplastic OS=Arabidopsis thaliana OX=3702 GN=BAS1 PE=1 SV=2	3	1	1			1	1	1	1	1	2	1	2	1		1				1
SGGLGDLNYPLISDVTK		145.14	0	BAS1A_ARATH	161	177	BAS1	sp|Q96291|BAS1A_ARATH 2-Cys peroxiredoxin BAS1, chloroplastic OS=Arabidopsis thaliana OX=3702 GN=BAS1 PE=1 SV=2	4	2	3	1	3	2	2	2	2	2	2	4	2	2	1	2		1	1	1
SISKSFGVLIHDQGIALR		63.02	1	BAS1A_ARATH	178	195	BAS1	sp|Q96291|BAS1A_ARATH 2-Cys peroxiredoxin BAS1, chloroplastic OS=Arabidopsis thaliana OX=3702 GN=BAS1 PE=1 SV=2					1
SFGVLIHDQGIALR		71.54	0	BAS1A_ARATH	182	195	BAS1	sp|Q96291|BAS1A_ARATH 2-Cys peroxiredoxin BAS1, chloroplastic OS=Arabidopsis thaliana OX=3702 GN=BAS1 PE=1 SV=2	1	1	1	1	1			1			3	2		2		1			1
GLFIIDK		45.08	0	BAS1A_ARATH	196	202	BAS1	sp|Q96291|BAS1A_ARATH 2-Cys peroxiredoxin BAS1, chloroplastic OS=Arabidopsis thaliana OX=3702 GN=BAS1 PE=1 SV=2		1	1	1	1	1	1		1		1		1	1		1
GLFIIDKEGVIQHSTINNLGIGR		96.64	1	BAS1A_ARATH	196	218	BAS1	sp|Q96291|BAS1A_ARATH 2-Cys peroxiredoxin BAS1, chloroplastic OS=Arabidopsis thaliana OX=3702 GN=BAS1 PE=1 SV=2	2		2	3	1	1		1			1	2	2	2		1				1
EGVIQHSTINNLGIGR		111.57	0	BAS1A_ARATH	203	218	BAS1	sp|Q96291|BAS1A_ARATH 2-Cys peroxiredoxin BAS1, chloroplastic OS=Arabidopsis thaliana OX=3702 GN=BAS1 PE=1 SV=2	1	1	1		1		1	1	1		1		1	1		1
TLQALQYIQENPDEVCPAGWKPGEK	Carbamidomethyl (C16)	98.61	1	BAS1A_ARATH	226	250	BAS1	sp|Q96291|BAS1A_ARATH 2-Cys peroxiredoxin BAS1, chloroplastic OS=Arabidopsis thaliana OX=3702 GN=BAS1 PE=1 SV=2	1	1	1	1	2	1	1	1			1	2		1						1
LSKEYFSAI		40.15	1	BAS1A_ARATH	258	266	BAS1	sp|Q96291|BAS1A_ARATH 2-Cys peroxiredoxin BAS1, chloroplastic OS=Arabidopsis thaliana OX=3702 GN=BAS1 PE=1 SV=2	1			1
AQADDLPLVGNK		96.24	0	BAS1B_ARATH	74	85	At5g06290	sp|Q9C5R8|BAS1B_ARATH 2-Cys peroxiredoxin BAS1-like, chloroplastic OS=Arabidopsis thaliana OX=3702 GN=At5g06290 PE=2 SV=3	2	2	2		2	1	2	2	2	2	2	2	2	2	1	2	1	2		2
APDFEAEAVFDQEFIK		117.15	0	BAS1B_ARATH	86	101	At5g06290	sp|Q9C5R8|BAS1B_ARATH 2-Cys peroxiredoxin BAS1-like, chloroplastic OS=Arabidopsis thaliana OX=3702 GN=At5g06290 PE=2 SV=3	2			1	1		2					1		1
APDFEAEAVFDQEFIKVK		72.08	1	BAS1B_ARATH	86	103	At5g06290	sp|Q9C5R8|BAS1B_ARATH 2-Cys peroxiredoxin BAS1-like, chloroplastic OS=Arabidopsis thaliana OX=3702 GN=At5g06290 PE=2 SV=3			1		1	1		1			1			1
LSEYIGK		27.63	0	BAS1B_ARATH	104	110	At5g06290	sp|Q9C5R8|BAS1B_ARATH 2-Cys peroxiredoxin BAS1-like, chloroplastic OS=Arabidopsis thaliana OX=3702 GN=At5g06290 PE=2 SV=3			1
LNTEVLGVSVDSVFSHLAWVQTDR		58.95	0	BAS1B_ARATH	143	166	At5g06290	sp|Q9C5R8|BAS1B_ARATH 2-Cys peroxiredoxin BAS1-like, chloroplastic OS=Arabidopsis thaliana OX=3702 GN=At5g06290 PE=2 SV=3	1		1		1
LNTEVLGVSVDSVFSHLAWVQTDRK		49.16	1	BAS1B_ARATH	143	167	At5g06290	sp|Q9C5R8|BAS1B_ARATH 2-Cys peroxiredoxin BAS1-like, chloroplastic OS=Arabidopsis thaliana OX=3702 GN=At5g06290 PE=2 SV=3	1				1
KSGGLGDLNYPLVSDITK		32.08	1	BAS1B_ARATH	167	184	At5g06290	sp|Q9C5R8|BAS1B_ARATH 2-Cys peroxiredoxin BAS1-like, chloroplastic OS=Arabidopsis thaliana OX=3702 GN=At5g06290 PE=2 SV=3		1							1		1		1	1
SGGLGDLNYPLVSDITK		113.39	0	BAS1B_ARATH	168	184	At5g06290	sp|Q9C5R8|BAS1B_ARATH 2-Cys peroxiredoxin BAS1-like, chloroplastic OS=Arabidopsis thaliana OX=3702 GN=At5g06290 PE=2 SV=3			1					1	1				1	1		1
SISKSFGVLIPDQGIALR		37.66	1	BAS1B_ARATH	185	202	At5g06290	sp|Q9C5R8|BAS1B_ARATH 2-Cys peroxiredoxin BAS1-like, chloroplastic OS=Arabidopsis thaliana OX=3702 GN=At5g06290 PE=2 SV=3									2
SFGVLIPDQGIALR		68.6	0	BAS1B_ARATH	189	202	At5g06290	sp|Q9C5R8|BAS1B_ARATH 2-Cys peroxiredoxin BAS1-like, chloroplastic OS=Arabidopsis thaliana OX=3702 GN=At5g06290 PE=2 SV=3	2		2	1	1	1	1	1	1	1	1	1		2	1	2			1
GLFIIDK		45.08	0	BAS1B_ARATH	203	209	At5g06290	sp|Q9C5R8|BAS1B_ARATH 2-Cys peroxiredoxin BAS1-like, chloroplastic OS=Arabidopsis thaliana OX=3702 GN=At5g06290 PE=2 SV=3		1	1	1	1	1	1		1		1		1	1		1
GLFIIDKEGVIQHSTINNLGIGR		96.64	1	BAS1B_ARATH	203	225	At5g06290	sp|Q9C5R8|BAS1B_ARATH 2-Cys peroxiredoxin BAS1-like, chloroplastic OS=Arabidopsis thaliana OX=3702 GN=At5g06290 PE=2 SV=3	2		2	3	1	1		1			1	2	2	2		1				1
EGVIQHSTINNLGIGR		111.57	0	BAS1B_ARATH	210	225	At5g06290	sp|Q9C5R8|BAS1B_ARATH 2-Cys peroxiredoxin BAS1-like, chloroplastic OS=Arabidopsis thaliana OX=3702 GN=At5g06290 PE=2 SV=3	1	1	1		1		1	1	1		1		1	1		1
TLQALQYVQENPDEVCPAGWKPGEK	Carbamidomethyl (C16)	76.64	1	BAS1B_ARATH	233	257	At5g06290	sp|Q9C5R8|BAS1B_ARATH 2-Cys peroxiredoxin BAS1-like, chloroplastic OS=Arabidopsis thaliana OX=3702 GN=At5g06290 PE=2 SV=3		1	2	1	1		1		1		1	1	1	1		1				1
LSKEYFSAI		40.15	1	BAS1B_ARATH	265	273	At5g06290	sp|Q9C5R8|BAS1B_ARATH 2-Cys peroxiredoxin BAS1-like, chloroplastic OS=Arabidopsis thaliana OX=3702 GN=At5g06290 PE=2 SV=3	1			1
FSFGESTSR		41.72	0	BASS2_ARATH	337	345	BASS2	sp|Q1EBV7|BASS2_ARATH Sodium/pyruvate cotransporter BASS2, chloroplastic OS=Arabidopsis thaliana OX=3702 GN=BASS2 PE=1 SV=1					1	2	1	1		1	2
NLPIPADDKDDFKE		57.91	2	BASS2_ARATH	396	409	BASS2	sp|Q1EBV7|BASS2_ARATH Sodium/pyruvate cotransporter BASS2, chloroplastic OS=Arabidopsis thaliana OX=3702 GN=BASS2 PE=1 SV=1			1								2	1		1		1
YLALANEFYR		42.18	0	BBE10_ARATH	447	456	At1g30720	sp|Q9SA87|BBE10_ARATH Berberine bridge enzyme-like 10 OS=Arabidopsis thaliana OX=3702 GN=At1g30720 PE=2 SV=1							1	1
FMTPYVSSNPR		28.53	0	BBE10_ARATH	457	467	At1g30720	sp|Q9SA87|BBE10_ARATH Berberine bridge enzyme-like 10 OS=Arabidopsis thaliana OX=3702 GN=At1g30720 PE=2 SV=1						1
VGAGGHFSGGGFGNLMR		34.69	0	BBE16_ARATH	181	197	At2g34810	sp|O64745|BBE16_ARATH Berberine bridge enzyme-like 16 OS=Arabidopsis thaliana OX=3702 GN=At2g34810 PE=2 SV=1						1	1	1
VGAGGHFSGGGFGNLMR	Oxidation (M16)	29.63	0	BBE16_ARATH	181	197	At2g34810	sp|O64745|BBE16_ARATH Berberine bridge enzyme-like 16 OS=Arabidopsis thaliana OX=3702 GN=At2g34810 PE=2 SV=1										1
QAMGEDVFWAIR		75.34	0	BBE16_ARATH	223	234	At2g34810	sp|O64745|BBE16_ARATH Berberine bridge enzyme-like 16 OS=Arabidopsis thaliana OX=3702 GN=At2g34810 PE=2 SV=1	1		1				1				1	1	1
QAMGEDVFWAIR	Oxidation (M3)	66.84	0	BBE16_ARATH	223	234	At2g34810	sp|O64745|BBE16_ARATH Berberine bridge enzyme-like 16 OS=Arabidopsis thaliana OX=3702 GN=At2g34810 PE=2 SV=1		2	1			1	1		1	1		1	1			1
GGGGGSYGVILAWK		31.14	0	BBE16_ARATH	235	248	At2g34810	sp|O64745|BBE16_ARATH Berberine bridge enzyme-like 16 OS=Arabidopsis thaliana OX=3702 GN=At2g34810 PE=2 SV=1						1
WQQVAPVIDRDLFIR		29.57	1	BBE16_ARATH	278	292	At2g34810	sp|O64745|BBE16_ARATH Berberine bridge enzyme-like 16 OS=Arabidopsis thaliana OX=3702 GN=At2g34810 PE=2 SV=1							1						1
VSFIGMFLGLPER	Oxidation (M6)	40.21	0	BBE16_ARATH	310	322	At2g34810	sp|O64745|BBE16_ARATH Berberine bridge enzyme-like 16 OS=Arabidopsis thaliana OX=3702 GN=At2g34810 PE=2 SV=1							1	1
APIELLLK		53.29	0	BBE16_ARATH	360	367	At2g34810	sp|O64745|BBE16_ARATH Berberine bridge enzyme-like 16 OS=Arabidopsis thaliana OX=3702 GN=At2g34810 PE=2 SV=1	1		1			1	1	1		1	1	1	1	1		1
VSTNEYYWKR		42.79	1	BBE16_ARATH	369	378	At2g34810	sp|O64745|BBE16_ARATH Berberine bridge enzyme-like 16 OS=Arabidopsis thaliana OX=3702 GN=At2g34810 PE=2 SV=1						1			1	1	1
TSDFVQAPISK		59.35	0	BBE16_ARATH	379	389	At2g34810	sp|O64745|BBE16_ARATH Berberine bridge enzyme-like 16 OS=Arabidopsis thaliana OX=3702 GN=At2g34810 PE=2 SV=1	1		1				1	1			1		1	1		1
IFQTMIDHSPLPR		47.06	0	BBE16_ARATH	395	407	At2g34810	sp|O64745|BBE16_ARATH Berberine bridge enzyme-like 16 OS=Arabidopsis thaliana OX=3702 GN=At2g34810 PE=2 SV=1		1					1	2		1
IFQTMIDHSPLPR	Oxidation (M5)	52.02	0	BBE16_ARATH	395	407	At2g34810	sp|O64745|BBE16_ARATH Berberine bridge enzyme-like 16 OS=Arabidopsis thaliana OX=3702 GN=At2g34810 PE=2 SV=1											1	1	1			1	1
MAEIASDATAFVHR		68.89	0	BBE16_ARATH	420	433	At2g34810	sp|O64745|BBE16_ARATH Berberine bridge enzyme-like 16 OS=Arabidopsis thaliana OX=3702 GN=At2g34810 PE=2 SV=1	1	1	1			1	1	1	1	1		1	1			1	1
MAEIASDATAFVHR	Oxidation (M1)	60.48	0	BBE16_ARATH	420	433	At2g34810	sp|O64745|BBE16_ARATH Berberine bridge enzyme-like 16 OS=Arabidopsis thaliana OX=3702 GN=At2g34810 PE=2 SV=1						1			1	1
EAMAPFVSK		31.02	0	BBE16_ARATH	466	474	At2g34810	sp|O64745|BBE16_ARATH Berberine bridge enzyme-like 16 OS=Arabidopsis thaliana OX=3702 GN=At2g34810 PE=2 SV=1													1
EAFFNYR		29.57	0	BBE16_ARATH	478	484	At2g34810	sp|O64745|BBE16_ARATH Berberine bridge enzyme-like 16 OS=Arabidopsis thaliana OX=3702 GN=At2g34810 PE=2 SV=1								1					1
VYGDSYFK		45.82	0	BBE16_ARATH	504	511	At2g34810	sp|O64745|BBE16_ARATH Berberine bridge enzyme-like 16 OS=Arabidopsis thaliana OX=3702 GN=At2g34810 PE=2 SV=1	1					1		1		1
SQQGIPVLA		38.34	0	BBE16_ARATH	532	540	At2g34810	sp|O64745|BBE16_ARATH Berberine bridge enzyme-like 16 OS=Arabidopsis thaliana OX=3702 GN=At2g34810 PE=2 SV=1							1	1		1
YGLASDNVVDAR		104.94	0	BBE22_ARATH	197	208	FAD-OXR	sp|Q9SUC6|BBE22_ARATH Berberine bridge enzyme-like 22 OS=Arabidopsis thaliana OX=3702 GN=FAD-OXR PE=2 SV=1	1	1	1		1	1	1	1	1	1
TMGEDLFWALR	Oxidation (M2)	25.29	0	BBE22_ARATH	221	231	FAD-OXR	sp|Q9SUC6|BBE22_ARATH Berberine bridge enzyme-like 22 OS=Arabidopsis thaliana OX=3702 GN=FAD-OXR PE=2 SV=1							1
VIIDNSLEGNQR		75.29	0	BBE22_ARATH	290	301	FAD-OXR	sp|Q9SUC6|BBE22_ARATH Berberine bridge enzyme-like 22 OS=Arabidopsis thaliana OX=3702 GN=FAD-OXR PE=2 SV=1	1	1	1				1	1	1	1
SGQPLEILLNR		42.47	0	BBE22_ARATH	352	362	FAD-OXR	sp|Q9SUC6|BBE22_ARATH Berberine bridge enzyme-like 22 OS=Arabidopsis thaliana OX=3702 GN=FAD-OXR PE=2 SV=1	1	1	1			1		1
FLEQDTPLMIFEPLGGK	Oxidation (M9)	34.11	0	BBE22_ARATH	394	410	FAD-OXR	sp|Q9SUC6|BBE22_ARATH Berberine bridge enzyme-like 22 OS=Arabidopsis thaliana OX=3702 GN=FAD-OXR PE=2 SV=1	1						1
TVTVFTVTK		29.18	0	BBE24_ARATH	262	270	At5g44380	sp|Q9FKV0|BBE24_ARATH Berberine bridge enzyme-like 24 OS=Arabidopsis thaliana OX=3702 GN=At5g44380 PE=2 SV=1										2
ATSDFVKEPIPVIGLK		25.09	1	BBE24_ARATH	383	398	At5g44380	sp|Q9FKV0|BBE24_ARATH Berberine bridge enzyme-like 24 OS=Arabidopsis thaliana OX=3702 GN=At5g44380 PE=2 SV=1						1
NTHVYFPLEK		27.44	0	BBE26_ARATH	42	51	At5g44400	sp|Q9FKU8|BBE26_ARATH Berberine bridge enzyme-like 26 OS=Arabidopsis thaliana OX=3702 GN=At5g44400 PE=2 SV=1	1
AAMGEDTFWAIR	Oxidation (M3)	84.44	0	BBE26_ARATH	225	236	At5g44400	sp|Q9FKU8|BBE26_ARATH Berberine bridge enzyme-like 26 OS=Arabidopsis thaliana OX=3702 GN=At5g44400 PE=2 SV=1	1		1			1	1	1		1	1	1	1	1		1	1	1
TVTVFTVTK		29.18	0	BBE26_ARATH	259	267	At5g44400	sp|Q9FKU8|BBE26_ARATH Berberine bridge enzyme-like 26 OS=Arabidopsis thaliana OX=3702 GN=At5g44400 PE=2 SV=1										2
TLQQDVGNKIISK		43.01	1	BBE26_ARATH	268	280	At5g44400	sp|Q9FKU8|BBE26_ARATH Berberine bridge enzyme-like 26 OS=Arabidopsis thaliana OX=3702 GN=At5g44400 PE=2 SV=1																	1
VADKLVEELFIR		54.79	1	BBE26_ARATH	284	295	At5g44400	sp|Q9FKU8|BBE26_ARATH Berberine bridge enzyme-like 26 OS=Arabidopsis thaliana OX=3702 GN=At5g44400 PE=2 SV=1	1					1		1					1			1
TPIPESGLQGIFKK		35.98	1	BBE26_ARATH	387	400	At5g44400	sp|Q9FKU8|BBE26_ARATH Berberine bridge enzyme-like 26 OS=Arabidopsis thaliana OX=3702 GN=At5g44400 PE=2 SV=1										1
IPESQIPFPHR		28.78	0	BBE26_ARATH	421	431	At5g44400	sp|Q9FKU8|BBE26_ARATH Berberine bridge enzyme-like 26 OS=Arabidopsis thaliana OX=3702 GN=At5g44400 PE=2 SV=1										1
VQYVTSWLDSDKRPSR		29.36	2	BBE26_ARATH	438	453	At5g44400	sp|Q9FKU8|BBE26_ARATH Berberine bridge enzyme-like 26 OS=Arabidopsis thaliana OX=3702 GN=At5g44400 PE=2 SV=1						1	1
EAYVNYRDLDLGR		40.5	1	BBE26_ARATH	475	487	At5g44400	sp|Q9FKU8|BBE26_ARATH Berberine bridge enzyme-like 26 OS=Arabidopsis thaliana OX=3702 GN=At5g44400 PE=2 SV=1									1	1
QAQVWGANYFK		36.58	0	BBE26_ARATH	498	508	At5g44400	sp|Q9FKU8|BBE26_ARATH Berberine bridge enzyme-like 26 OS=Arabidopsis thaliana OX=3702 GN=At5g44400 PE=2 SV=1	2															1
KYGLTVDNTIDAR		46.19	1	BBE8_ARATH	192	204	At1g30700	sp|Q9SA85|BBE8_ARATH Berberine bridge enzyme-like 8 OS=Arabidopsis thaliana OX=3702 GN=At1g30700 PE=2 SV=1										1
YGLTVDNTIDAR		59.52	0	BBE8_ARATH	193	204	At1g30700	sp|Q9SA85|BBE8_ARATH Berberine bridge enzyme-like 8 OS=Arabidopsis thaliana OX=3702 GN=At1g30700 PE=2 SV=1						1		1
LPDELFIR		30.78	0	BBE8_ARATH	278	285	At1g30700	sp|Q9SA85|BBE8_ARATH Berberine bridge enzyme-like 8 OS=Arabidopsis thaliana OX=3702 GN=At1g30700 PE=2 SV=1						1	1			1
FPELGLVR		52.18	0	BBE8_ARATH	324	331	At1g30700	sp|Q9SA85|BBE8_ARATH Berberine bridge enzyme-like 8 OS=Arabidopsis thaliana OX=3702 GN=At1g30700 PE=2 SV=1							1	1	1	1
SDYVREPISR		36.26	1	BBE8_ARATH	372	381	At1g30700	sp|Q9SA85|BBE8_ARATH Berberine bridge enzyme-like 8 OS=Arabidopsis thaliana OX=3702 GN=At1g30700 PE=2 SV=1								1	1	1
ISSTVTPFPYR		56.77	0	BBE8_ARATH	411	421	At1g30700	sp|Q9SA85|BBE8_ARATH Berberine bridge enzyme-like 8 OS=Arabidopsis thaliana OX=3702 GN=At1g30700 PE=2 SV=1						1		1	1
KLYQFMTPFVSK		30.5	1	BBE8_ARATH	449	460	At1g30700	sp|Q9SA85|BBE8_ARATH Berberine bridge enzyme-like 8 OS=Arabidopsis thaliana OX=3702 GN=At1g30700 PE=2 SV=1						1	1			1
QSFFNYR		32.94	0	BBE8_ARATH	464	470	At1g30700	sp|Q9SA85|BBE8_ARATH Berberine bridge enzyme-like 8 OS=Arabidopsis thaliana OX=3702 GN=At1g30700 PE=2 SV=1							1		1	1
TVAAAKVEQITAALQTGTSSDKK		59.99	2	BCA1_ARATH	102	124	BCA1	sp|P27140|BCA1_ARATH Beta carbonic anhydrase 1, chloroplastic OS=Arabidopsis thaliana OX=3702 GN=BCA1 PE=1 SV=2											1			1
VEQITAALQTGTSSDK		96.89	0	BCA1_ARATH	108	123	BCA1	sp|P27140|BCA1_ARATH Beta carbonic anhydrase 1, chloroplastic OS=Arabidopsis thaliana OX=3702 GN=BCA1 PE=1 SV=2											1	1		1		1
VEQITAALQTGTSSDKK		97.58	1	BCA1_ARATH	108	124	BCA1	sp|P27140|BCA1_ARATH Beta carbonic anhydrase 1, chloroplastic OS=Arabidopsis thaliana OX=3702 GN=BCA1 PE=1 SV=2	2		1								1			1		1
KAFDPVETIKQGFIK		35.74	2	BCA1_ARATH	124	138	BCA1	sp|P27140|BCA1_ARATH Beta carbonic anhydrase 1, chloroplastic OS=Arabidopsis thaliana OX=3702 GN=BCA1 PE=1 SV=2																				1
AFDPVETIK		48.16	0	BCA1_ARATH	125	133	BCA1	sp|P27140|BCA1_ARATH Beta carbonic anhydrase 1, chloroplastic OS=Arabidopsis thaliana OX=3702 GN=BCA1 PE=1 SV=2	1	1	1	1	1		1	1	1	1			1		1		1	1		1
AFDPVETIKQGFIK		75.31	1	BCA1_ARATH	125	138	BCA1	sp|P27140|BCA1_ARATH Beta carbonic anhydrase 1, chloroplastic OS=Arabidopsis thaliana OX=3702 GN=BCA1 PE=1 SV=2		1		1	1	1		1		1	1	2		1
EKYETNPALYGELAK		109.31	1	BCA1_ARATH	142	156	BCA1	sp|P27140|BCA1_ARATH Beta carbonic anhydrase 1, chloroplastic OS=Arabidopsis thaliana OX=3702 GN=BCA1 PE=1 SV=2	1	2		1		1	1	1			1	2	1	4	1	1		1	2	2
EKYETNPALYGELAKGQSPK		83.5	2	BCA1_ARATH	142	161	BCA1	sp|P27140|BCA1_ARATH Beta carbonic anhydrase 1, chloroplastic OS=Arabidopsis thaliana OX=3702 GN=BCA1 PE=1 SV=2			1		1			1	1	2		1	1	1
YETNPALYGELAK		105.99	0	BCA1_ARATH	144	156	BCA1	sp|P27140|BCA1_ARATH Beta carbonic anhydrase 1, chloroplastic OS=Arabidopsis thaliana OX=3702 GN=BCA1 PE=1 SV=2	1	1	1	1	1	1	1	1	1	1	1	1	1	1	1	2	1	1	1	1
YETNPALYGELAKGQSPK		77.5	1	BCA1_ARATH	144	161	BCA1	sp|P27140|BCA1_ARATH Beta carbonic anhydrase 1, chloroplastic OS=Arabidopsis thaliana OX=3702 GN=BCA1 PE=1 SV=2		1	1								1	1						1
YMVFACSDSR	Carbamidomethyl (C6)	73.78	0	BCA1_ARATH	162	171	BCA1	sp|P27140|BCA1_ARATH Beta carbonic anhydrase 1, chloroplastic OS=Arabidopsis thaliana OX=3702 GN=BCA1 PE=1 SV=2	2	1	1	1	1	1	1	1	1	1	2	1	1	2		1	1	1	1	1
YMVFACSDSR	Oxidation (M2); Carbamidomethyl (C6)	58.69	0	BCA1_ARATH	162	171	BCA1	sp|P27140|BCA1_ARATH Beta carbonic anhydrase 1, chloroplastic OS=Arabidopsis thaliana OX=3702 GN=BCA1 PE=1 SV=2	1	1		1	1	1	1	1	1	2	5	2	1	4	1	3	1	2	1	1
VCPSHVLDFQPGDAFVVR	Carbamidomethyl (C2)	119.65	0	BCA1_ARATH	172	189	BCA1	sp|P27140|BCA1_ARATH Beta carbonic anhydrase 1, chloroplastic OS=Arabidopsis thaliana OX=3702 GN=BCA1 PE=1 SV=2	2	1	4	1	2	2	2	1	3	2	3	1		4		2		1
NIANMVPPFDK		54.33	0	BCA1_ARATH	190	200	BCA1	sp|P27140|BCA1_ARATH Beta carbonic anhydrase 1, chloroplastic OS=Arabidopsis thaliana OX=3702 GN=BCA1 PE=1 SV=2	1		1		1	1	1				1	1		1		1		1		1
NIANMVPPFDK	Oxidation (M5)	62.61	0	BCA1_ARATH	190	200	BCA1	sp|P27140|BCA1_ARATH Beta carbonic anhydrase 1, chloroplastic OS=Arabidopsis thaliana OX=3702 GN=BCA1 PE=1 SV=2	1	1	3		2	2	2	1	2	2	3	2	2	4		2	2	1		2
NIANMVPPFDKVK		52.64	1	BCA1_ARATH	190	202	BCA1	sp|P27140|BCA1_ARATH Beta carbonic anhydrase 1, chloroplastic OS=Arabidopsis thaliana OX=3702 GN=BCA1 PE=1 SV=2	2	2	2		2	2	1		1		2	2		3		1		1		1
NIANMVPPFDKVK	Oxidation (M5)	98.24	1	BCA1_ARATH	190	202	BCA1	sp|P27140|BCA1_ARATH Beta carbonic anhydrase 1, chloroplastic OS=Arabidopsis thaliana OX=3702 GN=BCA1 PE=1 SV=2	3	3	3	2	3	2	3	3	4	3	4	4	2	4	2	3	3	2	2	2
VENIVVIGHSACGGIK	Carbamidomethyl (C12)	75.36	0	BCA1_ARATH	219	234	BCA1	sp|P27140|BCA1_ARATH Beta carbonic anhydrase 1, chloroplastic OS=Arabidopsis thaliana OX=3702 GN=BCA1 PE=1 SV=2		1	1	1			2	1	1		2	2	1	1		1			1	1
GLMSFPLDGNNSTDFIEDWVK		92.97	0	BCA1_ARATH	235	255	BCA1	sp|P27140|BCA1_ARATH Beta carbonic anhydrase 1, chloroplastic OS=Arabidopsis thaliana OX=3702 GN=BCA1 PE=1 SV=2	2
GLMSFPLDGNNSTDFIEDWVK	Oxidation (M3)	91.92	0	BCA1_ARATH	235	255	BCA1	sp|P27140|BCA1_ARATH Beta carbonic anhydrase 1, chloroplastic OS=Arabidopsis thaliana OX=3702 GN=BCA1 PE=1 SV=2	1		1											1
SKVISELGDSAFEDQCGR	Carbamidomethyl (C16)	153.2	1	BCA1_ARATH	262	279	BCA1	sp|P27140|BCA1_ARATH Beta carbonic anhydrase 1, chloroplastic OS=Arabidopsis thaliana OX=3702 GN=BCA1 PE=1 SV=2	1	2	2		2		1		2	1	2	2	1	2		2		1		1
SKVISELGDSAFEDQCGRCER	Carbamidomethyl (C16); Carbamidomethyl (C19)	92.25	2	BCA1_ARATH	262	282	BCA1	sp|P27140|BCA1_ARATH Beta carbonic anhydrase 1, chloroplastic OS=Arabidopsis thaliana OX=3702 GN=BCA1 PE=1 SV=2	1	2	3		1	1	1	1	2	1	2	1	2	2	1	1			1	1
VISELGDSAFEDQCGR	Carbamidomethyl (C14)	121.81	0	BCA1_ARATH	264	279	BCA1	sp|P27140|BCA1_ARATH Beta carbonic anhydrase 1, chloroplastic OS=Arabidopsis thaliana OX=3702 GN=BCA1 PE=1 SV=2	3	1	3	1	2	2	1	1	4	1	1	4	3	8	2	3	2	2		1
VISELGDSAFEDQCGRCER	Carbamidomethyl (C14); Carbamidomethyl (C17)	101.61	1	BCA1_ARATH	264	282	BCA1	sp|P27140|BCA1_ARATH Beta carbonic anhydrase 1, chloroplastic OS=Arabidopsis thaliana OX=3702 GN=BCA1 PE=1 SV=2	1	1	2	1	1	1	1		1	1	3	2	2		1	1	1	1	1	1
EAVNVSLANLLTYPFVR		107.21	0	BCA1_ARATH	283	299	BCA1	sp|P27140|BCA1_ARATH Beta carbonic anhydrase 1, chloroplastic OS=Arabidopsis thaliana OX=3702 GN=BCA1 PE=1 SV=2	1	1	2	1	1	1	1	1				1		1
GTLALKGGYYDFVK		46.15	1	BCA1_ARATH	305	318	BCA1	sp|P27140|BCA1_ARATH Beta carbonic anhydrase 1, chloroplastic OS=Arabidopsis thaliana OX=3702 GN=BCA1 PE=1 SV=2			1		1						1	1		1		1
GGYYDFVK		48.39	0	BCA1_ARATH	311	318	BCA1	sp|P27140|BCA1_ARATH Beta carbonic anhydrase 1, chloroplastic OS=Arabidopsis thaliana OX=3702 GN=BCA1 PE=1 SV=2	1		1	2			1		1		1	1		1
DVATILHWK		32.79	0	BCA1_ARATH	338	346	BCA1	sp|P27140|BCA1_ARATH Beta carbonic anhydrase 1, chloroplastic OS=Arabidopsis thaliana OX=3702 GN=BCA1 PE=1 SV=2														1
LLIEKDDLKDVAAAK		119.9	2	BCA2_ARATH	88	102	BCA2	sp|P42737|BCA2_ARATH Beta carbonic anhydrase 2, chloroplastic OS=Arabidopsis thaliana OX=3702 GN=BCA2 PE=1 SV=3	3	3	3	1	3	2	2	3	3	2	3	3	3	3	2	3	2	2		2
KITAELQAASSSDSK		176.2	1	BCA2_ARATH	105	119	BCA2	sp|P42737|BCA2_ARATH Beta carbonic anhydrase 2, chloroplastic OS=Arabidopsis thaliana OX=3702 GN=BCA2 PE=1 SV=3		1	1	2	2	1		1	2	1	1	2	1	2		1	1	1		2
KITAELQAASSSDSKSFDPVER		114.51	2	BCA2_ARATH	105	126	BCA2	sp|P42737|BCA2_ARATH Beta carbonic anhydrase 2, chloroplastic OS=Arabidopsis thaliana OX=3702 GN=BCA2 PE=1 SV=3	1	1			1				1			1		1		1				1
ITAELQAASSSDSK		138.56	0	BCA2_ARATH	106	119	BCA2	sp|P42737|BCA2_ARATH Beta carbonic anhydrase 2, chloroplastic OS=Arabidopsis thaliana OX=3702 GN=BCA2 PE=1 SV=3	1	1	1	1		1		1			1	2	1	2	1	1	1	1	1
ITAELQAASSSDSKSFDPVER		146.97	1	BCA2_ARATH	106	126	BCA2	sp|P42737|BCA2_ARATH Beta carbonic anhydrase 2, chloroplastic OS=Arabidopsis thaliana OX=3702 GN=BCA2 PE=1 SV=3			1		1		1	1			1			1				1
SFDPVER		30.19	0	BCA2_ARATH	120	126	BCA2	sp|P42737|BCA2_ARATH Beta carbonic anhydrase 2, chloroplastic OS=Arabidopsis thaliana OX=3702 GN=BCA2 PE=1 SV=3			1								1	1		1		1
IKEGFVTFK		44.08	1	BCA2_ARATH	127	135	BCA2	sp|P42737|BCA2_ARATH Beta carbonic anhydrase 2, chloroplastic OS=Arabidopsis thaliana OX=3702 GN=BCA2 PE=1 SV=3	1													1		1
IKEGFVTFKK		54.89	2	BCA2_ARATH	127	136	BCA2	sp|P42737|BCA2_ARATH Beta carbonic anhydrase 2, chloroplastic OS=Arabidopsis thaliana OX=3702 GN=BCA2 PE=1 SV=3	1	1	2				1				1		1	2		1
EKYETNPALYGELAK		109.31	1	BCA2_ARATH	137	151	BCA2	sp|P42737|BCA2_ARATH Beta carbonic anhydrase 2, chloroplastic OS=Arabidopsis thaliana OX=3702 GN=BCA2 PE=1 SV=3	1	2		1		1	1	1			1	2	1	4	1	1		1	2	2
EKYETNPALYGELAKGQSPK		83.5	2	BCA2_ARATH	137	156	BCA2	sp|P42737|BCA2_ARATH Beta carbonic anhydrase 2, chloroplastic OS=Arabidopsis thaliana OX=3702 GN=BCA2 PE=1 SV=3			1		1			1	1	2		1	1	1
YETNPALYGELAK		105.99	0	BCA2_ARATH	139	151	BCA2	sp|P42737|BCA2_ARATH Beta carbonic anhydrase 2, chloroplastic OS=Arabidopsis thaliana OX=3702 GN=BCA2 PE=1 SV=3	1	1	1	1	1	1	1	1	1	1	1	1	1	1	1	2	1	1	1	1
YETNPALYGELAKGQSPK		77.5	1	BCA2_ARATH	139	156	BCA2	sp|P42737|BCA2_ARATH Beta carbonic anhydrase 2, chloroplastic OS=Arabidopsis thaliana OX=3702 GN=BCA2 PE=1 SV=3		1	1								1	1						1
YMVFACSDSR	Carbamidomethyl (C6)	73.78	0	BCA2_ARATH	157	166	BCA2	sp|P42737|BCA2_ARATH Beta carbonic anhydrase 2, chloroplastic OS=Arabidopsis thaliana OX=3702 GN=BCA2 PE=1 SV=3	2	1	1	1	1	1	1	1	1	1	2	1	1	2		1	1	1	1	1
YMVFACSDSR	Oxidation (M2); Carbamidomethyl (C6)	58.69	0	BCA2_ARATH	157	166	BCA2	sp|P42737|BCA2_ARATH Beta carbonic anhydrase 2, chloroplastic OS=Arabidopsis thaliana OX=3702 GN=BCA2 PE=1 SV=3	1	1		1	1	1	1	1	1	2	5	2	1	4	1	3	1	2	1	1
VCPSHVLDFHPGDAFVVR	Carbamidomethyl (C2)	79.28	0	BCA2_ARATH	167	184	BCA2	sp|P42737|BCA2_ARATH Beta carbonic anhydrase 2, chloroplastic OS=Arabidopsis thaliana OX=3702 GN=BCA2 PE=1 SV=3	1		1			1	1	2	1		1	2		2		1				1
NIANMVPPFDK		54.33	0	BCA2_ARATH	185	195	BCA2	sp|P42737|BCA2_ARATH Beta carbonic anhydrase 2, chloroplastic OS=Arabidopsis thaliana OX=3702 GN=BCA2 PE=1 SV=3	1		1		1	1	1				1	1		1		1		1		1
NIANMVPPFDK	Oxidation (M5)	62.61	0	BCA2_ARATH	185	195	BCA2	sp|P42737|BCA2_ARATH Beta carbonic anhydrase 2, chloroplastic OS=Arabidopsis thaliana OX=3702 GN=BCA2 PE=1 SV=3	1	1	3		2	2	2	1	2	2	3	2	2	4		2	2	1		2
NIANMVPPFDKVK		52.64	1	BCA2_ARATH	185	197	BCA2	sp|P42737|BCA2_ARATH Beta carbonic anhydrase 2, chloroplastic OS=Arabidopsis thaliana OX=3702 GN=BCA2 PE=1 SV=3	2	2	2		2	2	1		1		2	2		3		1		1		1
NIANMVPPFDKVK	Oxidation (M5)	98.24	1	BCA2_ARATH	185	197	BCA2	sp|P42737|BCA2_ARATH Beta carbonic anhydrase 2, chloroplastic OS=Arabidopsis thaliana OX=3702 GN=BCA2 PE=1 SV=3	3	3	3	2	3	2	3	3	4	3	4	4	2	4	2	3	3	2	2	2
VENIVVIGHSACGGIK	Carbamidomethyl (C12)	75.36	0	BCA2_ARATH	214	229	BCA2	sp|P42737|BCA2_ARATH Beta carbonic anhydrase 2, chloroplastic OS=Arabidopsis thaliana OX=3702 GN=BCA2 PE=1 SV=3		1	1	1			2	1	1		2	2	1	1		1			1	1
GLMSFPLDGNNSTDFIEDWVK		92.97	0	BCA2_ARATH	230	250	BCA2	sp|P42737|BCA2_ARATH Beta carbonic anhydrase 2, chloroplastic OS=Arabidopsis thaliana OX=3702 GN=BCA2 PE=1 SV=3	2
GLMSFPLDGNNSTDFIEDWVK	Oxidation (M3)	91.92	0	BCA2_ARATH	230	250	BCA2	sp|P42737|BCA2_ARATH Beta carbonic anhydrase 2, chloroplastic OS=Arabidopsis thaliana OX=3702 GN=BCA2 PE=1 SV=3	1		1											1
SKVLAESESSAFEDQCGR	Carbamidomethyl (C16)	88.09	1	BCA2_ARATH	257	274	BCA2	sp|P42737|BCA2_ARATH Beta carbonic anhydrase 2, chloroplastic OS=Arabidopsis thaliana OX=3702 GN=BCA2 PE=1 SV=3	1	1	1		1	1	1		1	1	1	1					1	1		1
SKVLAESESSAFEDQCGRCER	Carbamidomethyl (C16); Carbamidomethyl (C19)	66.55	2	BCA2_ARATH	257	277	BCA2	sp|P42737|BCA2_ARATH Beta carbonic anhydrase 2, chloroplastic OS=Arabidopsis thaliana OX=3702 GN=BCA2 PE=1 SV=3		1	1		1						1	1		1		2		1
VLAESESSAFEDQCGR	Carbamidomethyl (C14)	140.52	0	BCA2_ARATH	259	274	BCA2	sp|P42737|BCA2_ARATH Beta carbonic anhydrase 2, chloroplastic OS=Arabidopsis thaliana OX=3702 GN=BCA2 PE=1 SV=3		1	1	1		1	1	1	1	1		1		1	1		1	1
VLAESESSAFEDQCGRCER	Carbamidomethyl (C14); Carbamidomethyl (C17)	109.65	1	BCA2_ARATH	259	277	BCA2	sp|P42737|BCA2_ARATH Beta carbonic anhydrase 2, chloroplastic OS=Arabidopsis thaliana OX=3702 GN=BCA2 PE=1 SV=3	2	1	1		1	1	1	1	1	1	1	3	1	2	1		1	1	1	1
EAVNVSLANLLTYPFVR		107.21	0	BCA2_ARATH	278	294	BCA2	sp|P42737|BCA2_ARATH Beta carbonic anhydrase 2, chloroplastic OS=Arabidopsis thaliana OX=3702 GN=BCA2 PE=1 SV=3	1	1	2	1	1	1	1	1				1		1
TSPEKDEMATESYEAAIK		38.76	1	BCA4_ARATH	16	33	BCA4	sp|Q94CE4|BCA4_ARATH Beta carbonic anhydrase 4 OS=Arabidopsis thaliana OX=3702 GN=BCA4 PE=1 SV=1	1		1									1		1
TSPEKDEMATESYEAAIK	Oxidation (M8)	99.48	1	BCA4_ARATH	16	33	BCA4	sp|Q94CE4|BCA4_ARATH Beta carbonic anhydrase 4 OS=Arabidopsis thaliana OX=3702 GN=BCA4 PE=1 SV=1		1					1				1	1	1	1		2	1			1
GLNDLLSTK		42.64	0	BCA4_ARATH	34	42	BCA4	sp|Q94CE4|BCA4_ARATH Beta carbonic anhydrase 4 OS=Arabidopsis thaliana OX=3702 GN=BCA4 PE=1 SV=1	1	1	1	1	1	1	1	1		1	1	1	1			1	1	1	1	1
ALTAELKELDSSNSDAIER		110.26	1	BCA4_ARATH	55	73	BCA4	sp|Q94CE4|BCA4_ARATH Beta carbonic anhydrase 4 OS=Arabidopsis thaliana OX=3702 GN=BCA4 PE=1 SV=1	2	1	1		1	1	1	1	1				1	2	1					1
ELDSSNSDAIER		66.73	0	BCA4_ARATH	62	73	BCA4	sp|Q94CE4|BCA4_ARATH Beta carbonic anhydrase 4 OS=Arabidopsis thaliana OX=3702 GN=BCA4 PE=1 SV=1	1										1	1		1		1
FLVFACSDSR	Carbamidomethyl (C6)	69.69	0	BCA4_ARATH	104	113	BCA4	sp|Q94CE4|BCA4_ARATH Beta carbonic anhydrase 4 OS=Arabidopsis thaliana OX=3702 GN=BCA4 PE=1 SV=1	1	1	2	1	1						1	1	1	1		1	1	2		2
VCPSHILNFQPGEAFVVR	Carbamidomethyl (C2)	51.55	0	BCA4_ARATH	114	131	BCA4	sp|Q94CE4|BCA4_ARATH Beta carbonic anhydrase 4 OS=Arabidopsis thaliana OX=3702 GN=BCA4 PE=1 SV=1	1		1											1
EAVNVSLGNLLSYPFVR		36.65	0	BCA4_ARATH	226	242	BCA4	sp|Q94CE4|BCA4_ARATH Beta carbonic anhydrase 4 OS=Arabidopsis thaliana OX=3702 GN=BCA4 PE=1 SV=1			1
AEVVKNTLAIR		32.35	1	BCA4_ARATH	243	253	BCA4	sp|Q94CE4|BCA4_ARATH Beta carbonic anhydrase 4 OS=Arabidopsis thaliana OX=3702 GN=BCA4 PE=1 SV=1									1
GTFDLWELDFK		38.46	0	BCA4_ARATH	262	272	BCA4	sp|Q94CE4|BCA4_ARATH Beta carbonic anhydrase 4 OS=Arabidopsis thaliana OX=3702 GN=BCA4 PE=1 SV=1	2												1
EGVAPINLIVENEFHR		57.32	0	BCAT3_ARATH	234	249	BCAT3	sp|Q9M401|BCAT3_ARATH Branched-chain-amino-acid aminotransferase 3, chloroplastic OS=Arabidopsis thaliana OX=3702 GN=BCAT3 PE=1 SV=1	1													1
TIGNYAAVLK		40.81	0	BCAT3_ARATH	260	269	BCAT3	sp|Q9M401|BCAT3_ARATH Branched-chain-amino-acid aminotransferase 3, chloroplastic OS=Arabidopsis thaliana OX=3702 GN=BCAT3 PE=1 SV=1														1
DNVISTPEIK		38.53	0	BCAT3_ARATH	306	315	BCAT3	sp|Q9M401|BCAT3_ARATH Branched-chain-amino-acid aminotransferase 3, chloroplastic OS=Arabidopsis thaliana OX=3702 GN=BCAT3 PE=1 SV=1														1
SITNYCPVWIPLAEAK	Carbamidomethyl (C6)	47.66	0	BCAT4_ARATH	199	214	BCAT4	sp|Q9LE06|BCAT4_ARATH Methionine aminotransferase BCAT4 OS=Arabidopsis thaliana OX=3702 GN=BCAT4 PE=1 SV=1	1											1		1
KQGFSDILFLDAATGK		42.32	1	BCAT4_ARATH	215	230	BCAT4	sp|Q9LE06|BCAT4_ARATH Methionine aminotransferase BCAT4 OS=Arabidopsis thaliana OX=3702 GN=BCAT4 PE=1 SV=1	1
GNVVSTPTIAGTILPGVTR		70.25	0	BCAT4_ARATH	245	263	BCAT4	sp|Q9LE06|BCAT4_ARATH Methionine aminotransferase BCAT4 OS=Arabidopsis thaliana OX=3702 GN=BCAT4 PE=1 SV=1											1			1
LYETLSDIQTGR		35.14	0	BCAT4_ARATH	328	339	BCAT4	sp|Q9LE06|BCAT4_ARATH Methionine aminotransferase BCAT4 OS=Arabidopsis thaliana OX=3702 GN=BCAT4 PE=1 SV=1	1
TIGNYAAVLK		40.81	0	BCAT5_ARATH	262	271	BCAT5	sp|Q9FYA6|BCAT5_ARATH Branched-chain-amino-acid aminotransferase 5, chloroplastic OS=Arabidopsis thaliana OX=3702 GN=BCAT5 PE=1 SV=1														1
DNVISTPEIK		38.53	0	BCAT5_ARATH	308	317	BCAT5	sp|Q9FYA6|BCAT5_ARATH Branched-chain-amino-acid aminotransferase 5, chloroplastic OS=Arabidopsis thaliana OX=3702 GN=BCAT5 PE=1 SV=1														1
FSYGEDGFGTVSK		87.99	0	BCAT5_ARATH	378	390	BCAT5	sp|Q9FYA6|BCAT5_ARATH Branched-chain-amino-acid aminotransferase 5, chloroplastic OS=Arabidopsis thaliana OX=3702 GN=BCAT5 PE=1 SV=1	1		1											1		1
VGDELEFDFAAGR		108.93	0	BCB1_ARATH	53	65	BCB	sp|Q07488|BCB1_ARATH Blue copper protein OS=Arabidopsis thaliana OX=3702 GN=BCB PE=2 SV=2	1		1		1	1	1	1		1
HDVAVVSEAAFENCEK	Carbamidomethyl (C14)	46.58	0	BCB1_ARATH	66	81	BCB	sp|Q07488|BCB1_ARATH Blue copper protein OS=Arabidopsis thaliana OX=3702 GN=BCB PE=2 SV=2							1
VSTGASSNAAKVDGPSSAEGKEK		70.58	2	BCCP1_ARATH	67	89	BCCP1	sp|Q42533|BCCP1_ARATH Biotin carboxyl carrier protein of acetyl-CoA carboxylase 1, chloroplastic OS=Arabidopsis thaliana OX=3702 GN=BCCP1 PE=1 SV=2			2											1
DIVELQLK		31.11	0	BCCP1_ARATH	126	133	BCCP1	sp|Q42533|BCCP1_ARATH Biotin carboxyl carrier protein of acetyl-CoA carboxylase 1, chloroplastic OS=Arabidopsis thaliana OX=3702 GN=BCCP1 PE=1 SV=2			1		1							1	1
QLDCELVIR	Carbamidomethyl (C4)	44.1	0	BCCP1_ARATH	134	142	BCCP1	sp|Q42533|BCCP1_ARATH Biotin carboxyl carrier protein of acetyl-CoA carboxylase 1, chloroplastic OS=Arabidopsis thaliana OX=3702 GN=BCCP1 PE=1 SV=2	1		2		1							1		1
LASSQAEADTWVR		71.82	0	BG3_ARATH	96	108	BG3	sp|F4J270|BG3_ARATH Probable glucan endo-1,3-beta-glucosidase BG3 OS=Arabidopsis thaliana OX=3702 GN=BG3 PE=2 SV=1									1	1
TYVNNLIQTVK		35.23	0	BG3_ARATH	282	292	BG3	sp|F4J270|BG3_ARATH Probable glucan endo-1,3-beta-glucosidase BG3 OS=Arabidopsis thaliana OX=3702 GN=BG3 PE=2 SV=1									1
SSGNELVIFEEK		44.77	0	BGA10_ARATH	713	724	BGAL10	sp|Q9FN08|BGA10_ARATH Beta-galactosidase 10 OS=Arabidopsis thaliana OX=3702 GN=BGAL10 PE=2 SV=1			1											1
ILISGSIHYPR		58.67	0	BGAL1_ARATH	49	59	BGAL1	sp|Q9SCW1|BGAL1_ARATH Beta-galactosidase 1 OS=Arabidopsis thaliana OX=3702 GN=BGAL1 PE=2 SV=1	2	3	2		1	1	1	2	2	3	1	1				1	1	1
STPEMWPDLIR		58.49	0	BGAL1_ARATH	60	70	BGAL1	sp|Q9SCW1|BGAL1_ARATH Beta-galactosidase 1 OS=Arabidopsis thaliana OX=3702 GN=BGAL1 PE=2 SV=1		1	1						1		1	1	1			1		1
STPEMWPDLIR	Oxidation (M5)	37.37	0	BGAL1_ARATH	60	70	BGAL1	sp|Q9SCW1|BGAL1_ARATH Beta-galactosidase 1 OS=Arabidopsis thaliana OX=3702 GN=BGAL1 PE=2 SV=1										1						1	1
YYFEGNYDLVK		43.92	0	BGAL1_ARATH	96	106	BGAL1	sp|Q9SCW1|BGAL1_ARATH Beta-galactosidase 1 OS=Arabidopsis thaliana OX=3702 GN=BGAL1 PE=2 SV=1	1		1		1						1	1		1		1
LVQQSGLYLHLR		60.05	0	BGAL1_ARATH	110	121	BGAL1	sp|Q9SCW1|BGAL1_ARATH Beta-galactosidase 1 OS=Arabidopsis thaliana OX=3702 GN=BGAL1 PE=2 SV=1					1
YIPGISFR		35.91	0	BGAL1_ARATH	141	148	BGAL1	sp|Q9SCW1|BGAL1_ARATH Beta-galactosidase 1 OS=Arabidopsis thaliana OX=3702 GN=BGAL1 PE=2 SV=1			1				1	1				1	1				1
FGGPVPYRPAEDMAFSVAR		65.32	1	BGAL1_ARATH	268	286	BGAL1	sp|Q9SCW1|BGAL1_ARATH Beta-galactosidase 1 OS=Arabidopsis thaliana OX=3702 GN=BGAL1 PE=2 SV=1	1		1				1	1					1
FGGPVPYRPAEDMAFSVAR	Oxidation (M13)	41.98	1	BGAL1_ARATH	268	286	BGAL1	sp|Q9SCW1|BGAL1_ARATH Beta-galactosidase 1 OS=Arabidopsis thaliana OX=3702 GN=BGAL1 PE=2 SV=1			1		1	1		1	1	1	1		1			1
TAGGPFIATSYDYDAPLDEYGLER		54.02	0	BGAL1_ARATH	309	332	BGAL1	sp|Q9SCW1|BGAL1_ARATH Beta-galactosidase 1 OS=Arabidopsis thaliana OX=3702 GN=BGAL1 PE=2 SV=1	2		1				2
LCEPALVSGEPTR	Carbamidomethyl (C2)	46.98	0	BGAL1_ARATH	348	360	BGAL1	sp|Q9SCW1|BGAL1_ARATH Beta-galactosidase 1 OS=Arabidopsis thaliana OX=3702 GN=BGAL1 PE=2 SV=1	1		1													1
SGACSAFLANYNPK	Carbamidomethyl (C4)	76.43	0	BGAL1_ARATH	376	389	BGAL1	sp|Q9SCW1|BGAL1_ARATH Beta-galactosidase 1 OS=Arabidopsis thaliana OX=3702 GN=BGAL1 PE=2 SV=1	1	1	1			1			1	1	1	1	1			1
VDANEGFLR		55.67	0	BGAL1_ARATH	486	494	BGAL1	sp|Q9SCW1|BGAL1_ARATH Beta-galactosidase 1 OS=Arabidopsis thaliana OX=3702 GN=BGAL1 PE=2 SV=1		1			1					1
AVGSCSECSYTGTFREDK	Carbamidomethyl (C5); Carbamidomethyl (C8)	53.3	1	BGAL1_ARATH	670	687	BGAL1	sp|Q9SCW1|BGAL1_ARATH Beta-galactosidase 1 OS=Arabidopsis thaliana OX=3702 GN=BGAL1 PE=2 SV=1		1
FASFGTPEGTCGSYR	Carbamidomethyl (C11)	122.89	0	BGAL1_ARATH	782	796	BGAL1	sp|Q9SCW1|BGAL1_ARATH Beta-galactosidase 1 OS=Arabidopsis thaliana OX=3702 GN=BGAL1 PE=2 SV=1	1	1	1		1	1		1	1	1		1	1	1		1	1
LLFSGSIHYPR		37.9	0	BGAL6_ARATH	47	57	BGAL6	sp|Q9FFN4|BGAL6_ARATH Beta-galactosidase 6 OS=Arabidopsis thaliana OX=3702 GN=BGAL6 PE=2 SV=1			1											1
SQGLYVCLR	Carbamidomethyl (C7)	32.01	0	BGAL6_ARATH	111	119	BGAL6	sp|Q9FFN4|BGAL6_ARATH Beta-galactosidase 6 OS=Arabidopsis thaliana OX=3702 GN=BGAL6 PE=2 SV=1			1		1		1		1	1
VTTPVQVFNVPDNWNLFR		25.04	0	BGAL6_ARATH	430	447	BGAL6	sp|Q9FFN4|BGAL6_ARATH Beta-galactosidase 6 OS=Arabidopsis thaliana OX=3702 GN=BGAL6 PE=2 SV=1	1
ETIPAFPGTSLK		39.12	0	BGAL6_ARATH	448	459	BGAL6	sp|Q9FFN4|BGAL6_ARATH Beta-galactosidase 6 OS=Arabidopsis thaliana OX=3702 GN=BGAL6 PE=2 SV=1	1	1	1				1	1						1
SQWGYSVGLLGEK		59.28	0	BGAL6_ARATH	580	592	BGAL6	sp|Q9FFN4|BGAL6_ARATH Beta-galactosidase 6 OS=Arabidopsis thaliana OX=3702 GN=BGAL6 PE=2 SV=1	1		1		1	1		1	1	1
GEDTGLATVDSSEWVSK		38.39	0	BGAL8_ARATH	602	618	BGAL8	sp|Q9SCV4|BGAL8_ARATH Beta-galactosidase 8 OS=Arabidopsis thaliana OX=3702 GN=BGAL8 PE=2 SV=2			1
TTFDAPSGSEPVAIDFTGTGK		89.94	0	BGAL8_ARATH	632	652	BGAL8	sp|Q9SCV4|BGAL8_ARATH Beta-galactosidase 8 OS=Arabidopsis thaliana OX=3702 GN=BGAL8 PE=2 SV=2	1	1					1		1	1		1		1		1
DIPGIEFR		37.56	0	BGAL9_ARATH	145	152	BGAL9	sp|Q9SCV3|BGAL9_ARATH Beta-galactosidase 9 OS=Arabidopsis thaliana OX=3702 GN=BGAL9 PE=2 SV=1			1			1		1		1	1			1
LCEPALVAADAPQYR	Carbamidomethyl (C2)	40.72	0	BGAL9_ARATH	352	366	BGAL9	sp|Q9SCV3|BGAL9_ARATH Beta-galactosidase 9 OS=Arabidopsis thaliana OX=3702 GN=BGAL9 PE=2 SV=1	1
GPSMWDTFTK		71.05	0	BGL18_ARATH	69	78	BGLU18	sp|Q9SE50|BGL18_ARATH Beta-D-glucopyranosyl abscisate beta-glucosidase OS=Arabidopsis thaliana OX=3702 GN=BGLU18 PE=1 SV=2	1						1	1	1	1	1			1		1
GPSMWDTFTK	Oxidation (M4)	54.99	0	BGL18_ARATH	69	78	BGLU18	sp|Q9SE50|BGL18_ARATH Beta-D-glucopyranosyl abscisate beta-glucosidase OS=Arabidopsis thaliana OX=3702 GN=BGLU18 PE=1 SV=2		1						2	1	1	2
CENHNADVAVDFYHR	Carbamidomethyl (C1)	56.59	0	BGL18_ARATH	84	98	BGLU18	sp|Q9SE50|BGL18_ARATH Beta-D-glucopyranosyl abscisate beta-glucosidase OS=Arabidopsis thaliana OX=3702 GN=BGLU18 PE=1 SV=2	2	1					1	2	1	1	1			2		1
YKEDIQLMK	Oxidation (M8)	39.41	1	BGL18_ARATH	99	107	BGLU18	sp|Q9SE50|BGL18_ARATH Beta-D-glucopyranosyl abscisate beta-glucosidase OS=Arabidopsis thaliana OX=3702 GN=BGLU18 PE=1 SV=2		1							2	1	1
YKEDIQLMKDLNTDAFR		34.71	2	BGL18_ARATH	99	115	BGLU18	sp|Q9SE50|BGL18_ARATH Beta-D-glucopyranosyl abscisate beta-glucosidase OS=Arabidopsis thaliana OX=3702 GN=BGLU18 PE=1 SV=2							1
YKEDIQLMKDLNTDAFR	Oxidation (M8)	33.09	2	BGL18_ARATH	99	115	BGLU18	sp|Q9SE50|BGL18_ARATH Beta-D-glucopyranosyl abscisate beta-glucosidase OS=Arabidopsis thaliana OX=3702 GN=BGLU18 PE=1 SV=2		1							1
DLNTDAFR		39.23	0	BGL18_ARATH	108	115	BGLU18	sp|Q9SE50|BGL18_ARATH Beta-D-glucopyranosyl abscisate beta-glucosidase OS=Arabidopsis thaliana OX=3702 GN=BGLU18 PE=1 SV=2	3		1	1	1	1	1		1	1	1		1	2	1	1	1			1
LSIAWPR		52	0	BGL18_ARATH	116	122	BGLU18	sp|Q9SE50|BGL18_ARATH Beta-D-glucopyranosyl abscisate beta-glucosidase OS=Arabidopsis thaliana OX=3702 GN=BGLU18 PE=1 SV=2	2	2	1	1		1	3	2	2	2	2	1	1	1
VKHWITFNEPWVFSR		51.79	1	BGL18_ARATH	199	213	BGLU18	sp|Q9SE50|BGL18_ARATH Beta-D-glucopyranosyl abscisate beta-glucosidase OS=Arabidopsis thaliana OX=3702 GN=BGLU18 PE=1 SV=2	1						1
HWITFNEPWVFSR		39.79	0	BGL18_ARATH	201	213	BGLU18	sp|Q9SE50|BGL18_ARATH Beta-D-glucopyranosyl abscisate beta-glucosidase OS=Arabidopsis thaliana OX=3702 GN=BGLU18 PE=1 SV=2							1
CSPYIPGYGQHCQDGR	Carbamidomethyl (C1); Carbamidomethyl (C12)	34.7	0	BGL18_ARATH	226	241	BGLU18	sp|Q9SE50|BGL18_ARATH Beta-D-glucopyranosyl abscisate beta-glucosidase OS=Arabidopsis thaliana OX=3702 GN=BGLU18 PE=1 SV=2	1						2
SGYEAYQVSHNLLLSHAYAVDAFR		116.65	0	BGL18_ARATH	242	265	BGLU18	sp|Q9SE50|BGL18_ARATH Beta-D-glucopyranosyl abscisate beta-glucosidase OS=Arabidopsis thaliana OX=3702 GN=BGLU18 PE=1 SV=2	2				1		1	2	1	1	1
IGIAHSPAWFEPQDLEHVGGSIER		57.19	0	BGL18_ARATH	275	298	BGLU18	sp|Q9SE50|BGL18_ARATH Beta-D-glucopyranosyl abscisate beta-glucosidase OS=Arabidopsis thaliana OX=3702 GN=BGLU18 PE=1 SV=2	1							1			1
FTEAEKKLLK		25.79	2	BGL18_ARATH	331	340	BGLU18	sp|Q9SE50|BGL18_ARATH Beta-D-glucopyranosyl abscisate beta-glucosidase OS=Arabidopsis thaliana OX=3702 GN=BGLU18 PE=1 SV=2									1
GSTDYVGMNYYTSVFAK		85.14	0	BGL18_ARATH	341	357	BGLU18	sp|Q9SE50|BGL18_ARATH Beta-D-glucopyranosyl abscisate beta-glucosidase OS=Arabidopsis thaliana OX=3702 GN=BGLU18 PE=1 SV=2	1		1				1
GSTDYVGMNYYTSVFAK	Oxidation (M8)	84.23	0	BGL18_ARATH	341	357	BGLU18	sp|Q9SE50|BGL18_ARATH Beta-D-glucopyranosyl abscisate beta-glucosidase OS=Arabidopsis thaliana OX=3702 GN=BGLU18 PE=1 SV=2	1	2	1			1		1		1	1	1	1
SPSWTTDSLVDWDSK		102.29	0	BGL18_ARATH	365	379	BGLU18	sp|Q9SE50|BGL18_ARATH Beta-D-glucopyranosyl abscisate beta-glucosidase OS=Arabidopsis thaliana OX=3702 GN=BGLU18 PE=1 SV=2	1			1		1	3	1	1	1	1	1	1	1		1
SPSWTTDSLVDWDSKSVDGYK		55.77	1	BGL18_ARATH	365	385	BGLU18	sp|Q9SE50|BGL18_ARATH Beta-D-glucopyranosyl abscisate beta-glucosidase OS=Arabidopsis thaliana OX=3702 GN=BGLU18 PE=1 SV=2	1						1			1
IGSKPFNGKLDVYSK		33.39	2	BGL18_ARATH	386	400	BGLU18	sp|Q9SE50|BGL18_ARATH Beta-D-glucopyranosyl abscisate beta-glucosidase OS=Arabidopsis thaliana OX=3702 GN=BGLU18 PE=1 SV=2									1
YIKDNYGDPEVIIAENGYGEDLGEK		70.38	1	BGL18_ARATH	408	432	BGLU18	sp|Q9SE50|BGL18_ARATH Beta-D-glucopyranosyl abscisate beta-glucosidase OS=Arabidopsis thaliana OX=3702 GN=BGLU18 PE=1 SV=2							1	1		1				1
WYSEFLKPQFPTSK		52.27	1	BGL18_ARATH	510	523	BGLU18	sp|Q9SE50|BGL18_ARATH Beta-D-glucopyranosyl abscisate beta-glucosidase OS=Arabidopsis thaliana OX=3702 GN=BGLU18 PE=1 SV=2	1				1	2	1	1		1	1	1		2
GPALWDIYCR	Carbamidomethyl (C9)	44.59	0	BGL23_ARATH	65	74	BGLU23	sp|Q9SR37|BGL23_ARATH Beta-glucosidase 23 OS=Arabidopsis thaliana OX=3702 GN=BGLU23 PE=1 SV=1	1						1		1
CNNDNGDVAVDFFHR	Carbamidomethyl (C1)	28.78	0	BGL23_ARATH	80	94	BGLU23	sp|Q9SR37|BGL23_ARATH Beta-glucosidase 23 OS=Arabidopsis thaliana OX=3702 GN=BGLU23 PE=1 SV=1									1
YKEDIQLMK	Oxidation (M8)	39.41	1	BGL23_ARATH	95	103	BGLU23	sp|Q9SR37|BGL23_ARATH Beta-glucosidase 23 OS=Arabidopsis thaliana OX=3702 GN=BGLU23 PE=1 SV=1		1							2	1	1
NLNTDAFR		47.78	0	BGL23_ARATH	104	111	BGLU23	sp|Q9SR37|BGL23_ARATH Beta-glucosidase 23 OS=Arabidopsis thaliana OX=3702 GN=BGLU23 PE=1 SV=1					1					1					1
MSIAWPR		43.29	0	BGL23_ARATH	112	118	BGLU23	sp|Q9SR37|BGL23_ARATH Beta-glucosidase 23 OS=Arabidopsis thaliana OX=3702 GN=BGLU23 PE=1 SV=1	2	2				1	2	2	2	2
MSIAWPR	Oxidation (M1)	43.13	0	BGL23_ARATH	112	118	BGLU23	sp|Q9SR37|BGL23_ARATH Beta-glucosidase 23 OS=Arabidopsis thaliana OX=3702 GN=BGLU23 PE=1 SV=1	2
EYADFVFQEYGGK		53.2	0	BGL23_ARATH	182	194	BGLU23	sp|Q9SR37|BGL23_ARATH Beta-glucosidase 23 OS=Arabidopsis thaliana OX=3702 GN=BGLU23 PE=1 SV=1	1
IGIAHSPAWFEAHDLADSQDGASIDR		99.36	0	BGL23_ARATH	268	293	BGLU23	sp|Q9SR37|BGL23_ARATH Beta-glucosidase 23 OS=Arabidopsis thaliana OX=3702 GN=BGLU23 PE=1 SV=1	2						2
WMQDSLITWESK		37.43	0	BGL23_ARATH	364	375	BGLU23	sp|Q9SR37|BGL23_ARATH Beta-glucosidase 23 OS=Arabidopsis thaliana OX=3702 GN=BGLU23 PE=1 SV=1							1
FGLYYVDFK		57.72	0	BGL23_ARATH	484	492	BGLU23	sp|Q9SR37|BGL23_ARATH Beta-glucosidase 23 OS=Arabidopsis thaliana OX=3702 GN=BGLU23 PE=1 SV=1	1					1	1	1	1
LSIAWPR		52	0	BGL26_ARATH	92	98	BGLU26	sp|O64883|BGL26_ARATH Beta-glucosidase 26, peroxisomal OS=Arabidopsis thaliana OX=3702 GN=BGLU26 PE=1 SV=1	2	2	1	1		1	3	2	2	2	2	1	1	1
QGGSEWSFTYPTGLR		34.27	0	BGL26_ARATH	365	379	BGLU26	sp|O64883|BGL26_ARATH Beta-glucosidase 26, peroxisomal OS=Arabidopsis thaliana OX=3702 GN=BGLU26 PE=1 SV=1							1
FNKQDFESDFIFGVASSAYQIEGGR		86.23	1	BGL37_ARATH	50	74	TGG2	sp|Q9C5C2|BGL37_ARATH Myrosinase 2 OS=Arabidopsis thaliana OX=3702 GN=TGG2 PE=1 SV=1			1		1
QDFESDFIFGVASSAYQIEGGR		32.48	0	BGL37_ARATH	53	74	TGG2	sp|Q9C5C2|BGL37_ARATH Myrosinase 2 OS=Arabidopsis thaliana OX=3702 GN=TGG2 PE=1 SV=1	2
GLNVWDGFTHR		59.68	0	BGL37_ARATH	77	87	TGG2	sp|Q9C5C2|BGL37_ARATH Myrosinase 2 OS=Arabidopsis thaliana OX=3702 GN=TGG2 PE=1 SV=1	1	2	3	1	1		1	2	1		3	3	2	1	1	2	1
GLNVWDGFTHRYPEK		65.93	1	BGL37_ARATH	77	91	TGG2	sp|Q9C5C2|BGL37_ARATH Myrosinase 2 OS=Arabidopsis thaliana OX=3702 GN=TGG2 PE=1 SV=1	1	1			1		1			1	2	3	2	2	1	1	1	1	1	1
GLNVWDGFTHRYPEKGGADLGNGDTTCDSYR	Carbamidomethyl (C27)	75.16	2	BGL37_ARATH	77	107	TGG2	sp|Q9C5C2|BGL37_ARATH Myrosinase 2 OS=Arabidopsis thaliana OX=3702 GN=TGG2 PE=1 SV=1	1		1									2	1			1
YPEKGGADLGNGDTTCDSYR	Carbamidomethyl (C16)	62.8	1	BGL37_ARATH	88	107	TGG2	sp|Q9C5C2|BGL37_ARATH Myrosinase 2 OS=Arabidopsis thaliana OX=3702 GN=TGG2 PE=1 SV=1																1
GGADLGNGDTTCDSYR	Carbamidomethyl (C12)	110.17	0	BGL37_ARATH	92	107	TGG2	sp|Q9C5C2|BGL37_ARATH Myrosinase 2 OS=Arabidopsis thaliana OX=3702 GN=TGG2 PE=1 SV=1	1		1	1		1	1	1	1	1	1	1	1	1	1	1		1	1	1
DLDVMEELGVK		45.16	0	BGL37_ARATH	112	122	TGG2	sp|Q9C5C2|BGL37_ARATH Myrosinase 2 OS=Arabidopsis thaliana OX=3702 GN=TGG2 PE=1 SV=1		1														1
DLDVMEELGVK	Oxidation (M5)	89.97	0	BGL37_ARATH	112	122	TGG2	sp|Q9C5C2|BGL37_ARATH Myrosinase 2 OS=Arabidopsis thaliana OX=3702 GN=TGG2 PE=1 SV=1	1		1			1		1		2	1	1	1	1	1	1	1	1	1
DLDVMEELGVKGYR		45.06	1	BGL37_ARATH	112	125	TGG2	sp|Q9C5C2|BGL37_ARATH Myrosinase 2 OS=Arabidopsis thaliana OX=3702 GN=TGG2 PE=1 SV=1					1
DLDVMEELGVKGYR	Oxidation (M5)	49.39	1	BGL37_ARATH	112	125	TGG2	sp|Q9C5C2|BGL37_ARATH Myrosinase 2 OS=Arabidopsis thaliana OX=3702 GN=TGG2 PE=1 SV=1					1	1					1	1					1	1		1
FSFAWSR		52.6	0	BGL37_ARATH	126	132	TGG2	sp|Q9C5C2|BGL37_ARATH Myrosinase 2 OS=Arabidopsis thaliana OX=3702 GN=TGG2 PE=1 SV=1	2	3	2	1	1	2	2	2	2	2	3	3	2	2	1	2	3	2	1	1
SRGINEDGINYYSGLIDGLIAR		68.68	1	BGL37_ARATH	140	161	TGG2	sp|Q9C5C2|BGL37_ARATH Myrosinase 2 OS=Arabidopsis thaliana OX=3702 GN=TGG2 PE=1 SV=1	1													1
GINEDGINYYSGLIDGLIAR		104.73	0	BGL37_ARATH	142	161	TGG2	sp|Q9C5C2|BGL37_ARATH Myrosinase 2 OS=Arabidopsis thaliana OX=3702 GN=TGG2 PE=1 SV=1	2		2	2	1	1	1		1		3	2	1	2	1
TIIDDFKDYADLCFER	Carbamidomethyl (C13)	63.48	1	BGL37_ARATH	189	204	TGG2	sp|Q9C5C2|BGL37_ARATH Myrosinase 2 OS=Arabidopsis thaliana OX=3702 GN=TGG2 PE=1 SV=1	1	1	1								1		1	1
VKHWITINQLFTVPTR		32.31	1	BGL37_ARATH	209	224	TGG2	sp|Q9C5C2|BGL37_ARATH Myrosinase 2 OS=Arabidopsis thaliana OX=3702 GN=TGG2 PE=1 SV=1											1		1	1
HWITINQLFTVPTR		47.95	0	BGL37_ARATH	211	224	TGG2	sp|Q9C5C2|BGL37_ARATH Myrosinase 2 OS=Arabidopsis thaliana OX=3702 GN=TGG2 PE=1 SV=1			1											1
GYALGTDAPGR		76.1	0	BGL37_ARATH	225	235	TGG2	sp|Q9C5C2|BGL37_ARATH Myrosinase 2 OS=Arabidopsis thaliana OX=3702 GN=TGG2 PE=1 SV=1			1				1			1	1	1					1	1
CYGGDSSTEPYIVAHNQLLAHATVVDLYR	Carbamidomethyl (C1)	70.56	0	BGL37_ARATH	244	272	TGG2	sp|Q9C5C2|BGL37_ARATH Myrosinase 2 OS=Arabidopsis thaliana OX=3702 GN=TGG2 PE=1 SV=1	1		1		1		1	1			1	1
IGPVMITR		68.59	0	BGL37_ARATH	282	289	TGG2	sp|Q9C5C2|BGL37_ARATH Myrosinase 2 OS=Arabidopsis thaliana OX=3702 GN=TGG2 PE=1 SV=1	1	1	1		1	1	1	1	1	1	1	1	1	1	1	1	1	1	1	1
IGPVMITR	Oxidation (M5)	70.7	0	BGL37_ARATH	282	289	TGG2	sp|Q9C5C2|BGL37_ARATH Myrosinase 2 OS=Arabidopsis thaliana OX=3702 GN=TGG2 PE=1 SV=1											1		1				1
WFLPYDDTLESK		67.63	0	BGL37_ARATH	290	301	TGG2	sp|Q9C5C2|BGL37_ARATH Myrosinase 2 OS=Arabidopsis thaliana OX=3702 GN=TGG2 PE=1 SV=1	1	2	1					1			1	3	3	1		1	1
AKEFFLGWFMEPLTK	Oxidation (M10)	55.73	1	BGL37_ARATH	307	321	TGG2	sp|Q9C5C2|BGL37_ARATH Myrosinase 2 OS=Arabidopsis thaliana OX=3702 GN=TGG2 PE=1 SV=1					1	1			1		1	1	1	1
YPYIMR		27.65	0	BGL37_ARATH	324	329	TGG2	sp|Q9C5C2|BGL37_ARATH Myrosinase 2 OS=Arabidopsis thaliana OX=3702 GN=TGG2 PE=1 SV=1												1
KLVGNRLPK		40.23	2	BGL37_ARATH	330	338	TGG2	sp|Q9C5C2|BGL37_ARATH Myrosinase 2 OS=Arabidopsis thaliana OX=3702 GN=TGG2 PE=1 SV=1											1	1
GSYDFLGLNYYVTQYAHALDPSPPEK		26.45	0	BGL37_ARATH	349	374	TGG2	sp|Q9C5C2|BGL37_ARATH Myrosinase 2 OS=Arabidopsis thaliana OX=3702 GN=TGG2 PE=1 SV=1			1
GMLNVMEHFK		62.79	0	BGL37_ARATH	409	418	TGG2	sp|Q9C5C2|BGL37_ARATH Myrosinase 2 OS=Arabidopsis thaliana OX=3702 GN=TGG2 PE=1 SV=1	2	1	2					1			2	1	2	2		2	2	1
GMLNVMEHFK	Oxidation (M2)	60.7	0	BGL37_ARATH	409	418	TGG2	sp|Q9C5C2|BGL37_ARATH Myrosinase 2 OS=Arabidopsis thaliana OX=3702 GN=TGG2 PE=1 SV=1	1	1	1	1	1	1	1	1	1	1	1	1	1	1	1	1		1	1	1
GMLNVMEHFK	Oxidation (M6)	38.11	0	BGL37_ARATH	409	418	TGG2	sp|Q9C5C2|BGL37_ARATH Myrosinase 2 OS=Arabidopsis thaliana OX=3702 GN=TGG2 PE=1 SV=1					1			1	1	1	1	1	1			1				1
GMLNVMEHFK	Oxidation (M2); Oxidation (M6)	58.4	0	BGL37_ARATH	409	418	TGG2	sp|Q9C5C2|BGL37_ARATH Myrosinase 2 OS=Arabidopsis thaliana OX=3702 GN=TGG2 PE=1 SV=1	1	1	2	1		2		2	2	2	1	2	1	1	1		1		1	2
GMLNVMEHFKTK	Oxidation (M2); Oxidation (M6)	34.21	1	BGL37_ARATH	409	420	TGG2	sp|Q9C5C2|BGL37_ARATH Myrosinase 2 OS=Arabidopsis thaliana OX=3702 GN=TGG2 PE=1 SV=1																	1
IDYLCSHLCFLR	Carbamidomethyl (C5); Carbamidomethyl (C9)	47.92	0	BGL37_ARATH	452	463	TGG2	sp|Q9C5C2|BGL37_ARATH Myrosinase 2 OS=Arabidopsis thaliana OX=3702 GN=TGG2 PE=1 SV=1	1	1					1	1			1	1	1			1
IDYLCSHLCFLRK	Carbamidomethyl (C5); Carbamidomethyl (C9)	39.06	1	BGL37_ARATH	452	464	TGG2	sp|Q9C5C2|BGL37_ARATH Myrosinase 2 OS=Arabidopsis thaliana OX=3702 GN=TGG2 PE=1 SV=1	1		1									1	1
ASGLWYQSFLR		58.03	0	BGL37_ARATH	513	523	TGG2	sp|Q9C5C2|BGL37_ARATH Myrosinase 2 OS=Arabidopsis thaliana OX=3702 GN=TGG2 PE=1 SV=1	2		1	1	1		1			1	1		1	1		1		1		1
ASGLWYQSFLRDTTK		61.09	1	BGL37_ARATH	513	527	TGG2	sp|Q9C5C2|BGL37_ARATH Myrosinase 2 OS=Arabidopsis thaliana OX=3702 GN=TGG2 PE=1 SV=1			1		1	1					1	2	1	1		1
LFNSGNFEK		49.2	0	BGL38_ARATH	37	45	TGG1	sp|P37702|BGL38_ARATH Myrosinase 1 OS=Arabidopsis thaliana OX=3702 GN=TGG1 PE=1 SV=1		1	1			1	1	1	1		1	1	1	1		1	1
GFIFGVASSAYQVEGGR		120.82	0	BGL38_ARATH	46	62	TGG1	sp|P37702|BGL38_ARATH Myrosinase 1 OS=Arabidopsis thaliana OX=3702 GN=TGG1 PE=1 SV=1	1		2		2	2	2	1	1	1		3	2	1		1
GLNVWDSFTHR		38.18	0	BGL38_ARATH	65	75	TGG1	sp|P37702|BGL38_ARATH Myrosinase 1 OS=Arabidopsis thaliana OX=3702 GN=TGG1 PE=1 SV=1	1	1	1					1						1		1
GLNVWDSFTHRFPEK		55.86	1	BGL38_ARATH	65	79	TGG1	sp|P37702|BGL38_ARATH Myrosinase 1 OS=Arabidopsis thaliana OX=3702 GN=TGG1 PE=1 SV=1	2		1		1		2				2	2	1	2		1
GGADLGNGDTTCDSYTLWQK	Carbamidomethyl (C12)	94.99	0	BGL38_ARATH	80	99	TGG1	sp|P37702|BGL38_ARATH Myrosinase 1 OS=Arabidopsis thaliana OX=3702 GN=TGG1 PE=1 SV=1	1		1								1
FSIAWSR		54.09	0	BGL38_ARATH	114	120	TGG1	sp|P37702|BGL38_ARATH Myrosinase 1 OS=Arabidopsis thaliana OX=3702 GN=TGG1 PE=1 SV=1	1	1	1	1	1	1	1	1	1	1	1	1	1	1	1	1	1	1	1	1
YYNGLIDGLVAK		107.05	0	BGL38_ARATH	138	149	TGG1	sp|P37702|BGL38_ARATH Myrosinase 1 OS=Arabidopsis thaliana OX=3702 GN=TGG1 PE=1 SV=1	2	1	1		1	1	2	1		1			1	1		1	1
VKNWITINQLYTVPTR		30.73	1	BGL38_ARATH	197	212	TGG1	sp|P37702|BGL38_ARATH Myrosinase 1 OS=Arabidopsis thaliana OX=3702 GN=TGG1 PE=1 SV=1			1
NWITINQLYTVPTR		93.59	0	BGL38_ARATH	199	212	TGG1	sp|P37702|BGL38_ARATH Myrosinase 1 OS=Arabidopsis thaliana OX=3702 GN=TGG1 PE=1 SV=1	2		1						1		1	1		1		1
GYALGTDAPGR		76.1	0	BGL38_ARATH	213	223	TGG1	sp|P37702|BGL38_ARATH Myrosinase 1 OS=Arabidopsis thaliana OX=3702 GN=TGG1 PE=1 SV=1			1				1			1	1	1					1	1
YKDDQKGMIGPVMITR	Oxidation (M8); Oxidation (M13)	26.28	2	BGL38_ARATH	263	278	TGG1	sp|P37702|BGL38_ARATH Myrosinase 1 OS=Arabidopsis thaliana OX=3702 GN=TGG1 PE=1 SV=1														1
GMIGPVMITR		39.51	0	BGL38_ARATH	269	278	TGG1	sp|P37702|BGL38_ARATH Myrosinase 1 OS=Arabidopsis thaliana OX=3702 GN=TGG1 PE=1 SV=1	1	1	1			1		1				1				1
GMIGPVMITR	Oxidation (M2)	27.73	0	BGL38_ARATH	269	278	TGG1	sp|P37702|BGL38_ARATH Myrosinase 1 OS=Arabidopsis thaliana OX=3702 GN=TGG1 PE=1 SV=1	1											1		1			1
WFLPFDHSQESK		35.62	0	BGL38_ARATH	279	290	TGG1	sp|P37702|BGL38_ARATH Myrosinase 1 OS=Arabidopsis thaliana OX=3702 GN=TGG1 PE=1 SV=1	1					1					1							1
WFLPFDHSQESKDATER		36.12	1	BGL38_ARATH	279	295	TGG1	sp|P37702|BGL38_ARATH Myrosinase 1 OS=Arabidopsis thaliana OX=3702 GN=TGG1 PE=1 SV=1											1		1
YPDIMR	Oxidation (M5)	33.81	0	BGL38_ARATH	313	318	TGG1	sp|P37702|BGL38_ARATH Myrosinase 1 OS=Arabidopsis thaliana OX=3702 GN=TGG1 PE=1 SV=1											1
EYVGDRLPEFSETEAALVK		89.01	1	BGL38_ARATH	319	337	TGG1	sp|P37702|BGL38_ARATH Myrosinase 1 OS=Arabidopsis thaliana OX=3702 GN=TGG1 PE=1 SV=1	1		1			1	1	1				1	1	1
LPEFSETEAALVK		98.44	0	BGL38_ARATH	325	337	TGG1	sp|P37702|BGL38_ARATH Myrosinase 1 OS=Arabidopsis thaliana OX=3702 GN=TGG1 PE=1 SV=1	1	1	1				1	1			1	1	1	1		1
GIYYVMDYFK		51.32	0	BGL38_ARATH	399	408	TGG1	sp|P37702|BGL38_ARATH Myrosinase 1 OS=Arabidopsis thaliana OX=3702 GN=TGG1 PE=1 SV=1		1	1			1	1	1	1	1	1	1		1		1
GIYYVMDYFK	Oxidation (M6)	59.1	0	BGL38_ARATH	399	408	TGG1	sp|P37702|BGL38_ARATH Myrosinase 1 OS=Arabidopsis thaliana OX=3702 GN=TGG1 PE=1 SV=1	2	1	2				2	2	1	2	1	1	1	1		1				1
TTYGDPLIYVTENGFSTPGDEDFEK		41.72	0	BGL38_ARATH	409	433	TGG1	sp|P37702|BGL38_ARATH Myrosinase 1 OS=Arabidopsis thaliana OX=3702 GN=TGG1 PE=1 SV=1	1		1									1
RIDYLCSHLCFLSK	Carbamidomethyl (C6); Carbamidomethyl (C10)	29.97	1	BGL38_ARATH	440	453	TGG1	sp|P37702|BGL38_ARATH Myrosinase 1 OS=Arabidopsis thaliana OX=3702 GN=TGG1 PE=1 SV=1	1
IDYLCSHLCFLSK	Carbamidomethyl (C5); Carbamidomethyl (C9)	58.26	0	BGL38_ARATH	441	453	TGG1	sp|P37702|BGL38_ARATH Myrosinase 1 OS=Arabidopsis thaliana OX=3702 GN=TGG1 PE=1 SV=1	2		1		1		1	1			1			1
FSISWTR		35.96	0	BGL40_ARATH	109	115	BGLU40	sp|Q9FZE0|BGL40_ARATH Beta-glucosidase 40 OS=Arabidopsis thaliana OX=3702 GN=BGLU40 PE=2 SV=1	1
FGLYFVDYR		49.09	0	BGL40_ARATH	480	488	BGLU40	sp|Q9FZE0|BGL40_ARATH Beta-glucosidase 40 OS=Arabidopsis thaliana OX=3702 GN=BGLU40 PE=2 SV=1	1
GFVFGTATSAYQVEGETHQDGR		112.93	0	BGL44_ARATH	47	68	BGLU44	sp|Q9LV33|BGL44_ARATH Beta-glucosidase 44 OS=Arabidopsis thaliana OX=3702 GN=BGLU44 PE=2 SV=1	2		1	1	1			1	1			2		1		1
GPSIWDAFVK		67.64	0	BGL44_ARATH	69	78	BGLU44	sp|Q9LV33|BGL44_ARATH Beta-glucosidase 44 OS=Arabidopsis thaliana OX=3702 GN=BGLU44 PE=2 SV=1	1	1	1			1	1	1	1		1			1		1
GPSIWDAFVKIPGK		26.74	1	BGL44_ARATH	69	82	BGLU44	sp|Q9LV33|BGL44_ARATH Beta-glucosidase 44 OS=Arabidopsis thaliana OX=3702 GN=BGLU44 PE=2 SV=1												1
YKEDVDLMK		68.57	1	BGL44_ARATH	99	107	BGLU44	sp|Q9LV33|BGL44_ARATH Beta-glucosidase 44 OS=Arabidopsis thaliana OX=3702 GN=BGLU44 PE=2 SV=1	1	1	1		1	1	2	1		1		1		1
YKEDVDLMKK		30.18	2	BGL44_ARATH	99	108	BGLU44	sp|Q9LV33|BGL44_ARATH Beta-glucosidase 44 OS=Arabidopsis thaliana OX=3702 GN=BGLU44 PE=2 SV=1			1		1	1		1
KLNFDAYR		43.52	1	BGL44_ARATH	108	115	BGLU44	sp|Q9LV33|BGL44_ARATH Beta-glucosidase 44 OS=Arabidopsis thaliana OX=3702 GN=BGLU44 PE=2 SV=1	1					1	1	1	1	1						1
LNFDAYR		42.37	0	BGL44_ARATH	109	115	BGLU44	sp|Q9LV33|BGL44_ARATH Beta-glucosidase 44 OS=Arabidopsis thaliana OX=3702 GN=BGLU44 PE=2 SV=1	1	1	1		1	2	1	1	1	1	1		1	1			2
FSISWSR		49.53	0	BGL44_ARATH	116	122	BGLU44	sp|Q9LV33|BGL44_ARATH Beta-glucosidase 44 OS=Arabidopsis thaliana OX=3702 GN=BGLU44 PE=2 SV=1		1	1		1	1	1	1	1	1	1	1	1	1		1		1	1
LIDYMVQK		33.96	0	BGL44_ARATH	142	149	BGLU44	sp|Q9LV33|BGL44_ARATH Beta-glucosidase 44 OS=Arabidopsis thaliana OX=3702 GN=BGLU44 PE=2 SV=1					1	1				1	1			2			1	1
LIDYMVQK	Oxidation (M5)	42.84	0	BGL44_ARATH	142	149	BGLU44	sp|Q9LV33|BGL44_ARATH Beta-glucosidase 44 OS=Arabidopsis thaliana OX=3702 GN=BGLU44 PE=2 SV=1	1		1		1						1
GITPYANLYHYDLPLALENK		71.21	0	BGL44_ARATH	150	169	BGLU44	sp|Q9LV33|BGL44_ARATH Beta-glucosidase 44 OS=Arabidopsis thaliana OX=3702 GN=BGLU44 PE=2 SV=1	2		1		1		1
GITPYANLYHYDLPLALENKYK		28.45	1	BGL44_ARATH	150	171	BGLU44	sp|Q9LV33|BGL44_ARATH Beta-glucosidase 44 OS=Arabidopsis thaliana OX=3702 GN=BGLU44 PE=2 SV=1					1
QVVKDFADYAEFCYK	Carbamidomethyl (C13)	61.14	1	BGL44_ARATH	177	191	BGLU44	sp|Q9LV33|BGL44_ARATH Beta-glucosidase 44 OS=Arabidopsis thaliana OX=3702 GN=BGLU44 PE=2 SV=1	2	1	1		2	1	2	1	1		1	1	1			1	1			1
DFADYAEFCYK	Carbamidomethyl (C9)	44.64	0	BGL44_ARATH	181	191	BGLU44	sp|Q9LV33|BGL44_ARATH Beta-glucosidase 44 OS=Arabidopsis thaliana OX=3702 GN=BGLU44 PE=2 SV=1	2		2
NWMTFNEPR		35.17	0	BGL44_ARATH	199	207	BGLU44	sp|Q9LV33|BGL44_ARATH Beta-glucosidase 44 OS=Arabidopsis thaliana OX=3702 GN=BGLU44 PE=2 SV=1					1			1	1								1
NWMTFNEPR	Oxidation (M3)	46.85	0	BGL44_ARATH	199	207	BGLU44	sp|Q9LV33|BGL44_ARATH Beta-glucosidase 44 OS=Arabidopsis thaliana OX=3702 GN=BGLU44 PE=2 SV=1	2								1											1
VVAALGYDNGIFAPGR		147.9	0	BGL44_ARATH	208	223	BGLU44	sp|Q9LV33|BGL44_ARATH Beta-glucosidase 44 OS=Arabidopsis thaliana OX=3702 GN=BGLU44 PE=2 SV=1	2	1	1	1	1	1	1	2	1	1	1	1	1	1		2		1	1	1
VGILLDFVWYEPLTR		58.81	0	BGL44_ARATH	270	284	BGLU44	sp|Q9LV33|BGL44_ARATH Beta-glucosidase 44 OS=Arabidopsis thaliana OX=3702 GN=BGLU44 PE=2 SV=1	1				1
GSIDFVGINQYTTYYMSEPHPTTKPK		32.49	1	BGL44_ARATH	337	362	BGLU44	sp|Q9LV33|BGL44_ARATH Beta-glucosidase 44 OS=Arabidopsis thaliana OX=3702 GN=BGLU44 PE=2 SV=1			1
DLGYQQDWNVEFGFAK		32.53	0	BGL44_ARATH	363	378	BGLU44	sp|Q9LV33|BGL44_ARATH Beta-glucosidase 44 OS=Arabidopsis thaliana OX=3702 GN=BGLU44 PE=2 SV=1					1
AYSSWLYNVPWGMYK	Oxidation (M13)	28.9	0	BGL44_ARATH	387	401	BGLU44	sp|Q9LV33|BGL44_ARATH Beta-glucosidase 44 OS=Arabidopsis thaliana OX=3702 GN=BGLU44 PE=2 SV=1	1										1
YYKDYLTNLK		34.88	1	BGL44_ARATH	442	451	BGLU44	sp|Q9LV33|BGL44_ARATH Beta-glucosidase 44 OS=Arabidopsis thaliana OX=3702 GN=BGLU44 PE=2 SV=1	1		1
DYLTNLKK		36.17	1	BGL44_ARATH	445	452	BGLU44	sp|Q9LV33|BGL44_ARATH Beta-glucosidase 44 OS=Arabidopsis thaliana OX=3702 GN=BGLU44 PE=2 SV=1	1													1
FGIVYVDYK		66.84	0	BGL44_ARATH	482	490	BGLU44	sp|Q9LV33|BGL44_ARATH Beta-glucosidase 44 OS=Arabidopsis thaliana OX=3702 GN=BGLU44 PE=2 SV=1	1	1		1		1		1			1						1	1
FGIVYVDYKTLK		33	1	BGL44_ARATH	482	493	BGLU44	sp|Q9LV33|BGL44_ARATH Beta-glucosidase 44 OS=Arabidopsis thaliana OX=3702 GN=BGLU44 PE=2 SV=1					1															1
MSAQWFK		49.32	0	BGL44_ARATH	498	504	BGLU44	sp|Q9LV33|BGL44_ARATH Beta-glucosidase 44 OS=Arabidopsis thaliana OX=3702 GN=BGLU44 PE=2 SV=1	1		1			1	1	1					1	1		1
MSAQWFK	Oxidation (M1)	34.27	0	BGL44_ARATH	498	504	BGLU44	sp|Q9LV33|BGL44_ARATH Beta-glucosidase 44 OS=Arabidopsis thaliana OX=3702 GN=BGLU44 PE=2 SV=1		1	1								1
LYDPNQAALNALR		93.74	0	BGNEM_ARATH	55	67	At4g16260	sp|Q8VZJ2|BGNEM_ARATH Probable glucan endo-1,3-beta-glucosidase At4g16260 OS=Arabidopsis thaliana OX=3702 GN=At4g16260 PE=1 SV=1	1					1	1	1	2
AFYTNLASR		45.23	0	BGNEM_ARATH	275	283	At4g16260	sp|Q8VZJ2|BGNEM_ARATH Probable glucan endo-1,3-beta-glucosidase At4g16260 OS=Arabidopsis thaliana OX=3702 GN=At4g16260 PE=1 SV=1						1	1	1	1	1
NFGLFFPNKQPK		28.45	1	BGNEM_ARATH	318	329	At4g16260	sp|Q8VZJ2|BGNEM_ARATH Probable glucan endo-1,3-beta-glucosidase At4g16260 OS=Arabidopsis thaliana OX=3702 GN=At4g16260 PE=1 SV=1							1
MDAFSSFFDSQPGSR	Acetyl (Protein N-term); Oxidation (M1)	31.25	0	BI1_ARATH	1	15	BI-1	sp|Q9LD45|BI1_ARATH Bax inhibitor 1 OS=Arabidopsis thaliana OX=3702 GN=BI-1 PE=1 SV=1										1
DAFLVFR		38.8	0	BIG3_ARATH	339	345	BIG3	sp|Q9LPC5|BIG3_ARATH Brefeldin A-inhibited guanine nucleotide-exchange protein 3 OS=Arabidopsis thaliana OX=3702 GN=BIG3 PE=1 SV=1	1		1				1	1	1	1				1
LNSEAIIDFVK		60.17	0	BIG3_ARATH	1072	1082	BIG3	sp|Q9LPC5|BIG3_ARATH Brefeldin A-inhibited guanine nucleotide-exchange protein 3 OS=Arabidopsis thaliana OX=3702 GN=BIG3 PE=1 SV=1	1						1	1
DALLVFR		43.84	0	BIG5_ARATH	337	343	BIG5	sp|F4IXW2|BIG5_ARATH Brefeldin A-inhibited guanine nucleotide-exchange protein 5 OS=Arabidopsis thaliana OX=3702 GN=BIG5 PE=1 SV=2	1							1	1		1			1
GVEYLIANK		25.19	0	BIG5_ARATH	597	605	BIG5	sp|F4IXW2|BIG5_ARATH Brefeldin A-inhibited guanine nucleotide-exchange protein 5 OS=Arabidopsis thaliana OX=3702 GN=BIG5 PE=1 SV=2	1
IAMYAIDSLR	Oxidation (M3)	32.63	0	BIG5_ARATH	1059	1068	BIG5	sp|F4IXW2|BIG5_ARATH Brefeldin A-inhibited guanine nucleotide-exchange protein 5 OS=Arabidopsis thaliana OX=3702 GN=BIG5 PE=1 SV=2									1
TTSGLADDASNSEDRLEGAAEEK		33.99	1	BIG5_ARATH	1624	1646	BIG5	sp|F4IXW2|BIG5_ARATH Brefeldin A-inhibited guanine nucleotide-exchange protein 5 OS=Arabidopsis thaliana OX=3702 GN=BIG5 PE=1 SV=2														1
GALANLFK		38.84	0	BIG5_ARATH	1723	1730	BIG5	sp|F4IXW2|BIG5_ARATH Brefeldin A-inhibited guanine nucleotide-exchange protein 5 OS=Arabidopsis thaliana OX=3702 GN=BIG5 PE=1 SV=2	1		1				1	1						1
SLFQVLQK		26.06	0	BPG2_ARATH	308	315	BPG2	sp|Q8W4I6|BPG2_ARATH GTP-binding protein BRASSINAZOLE INSENSITIVE PALE GREEN 2, chloroplastic OS=Arabidopsis thaliana OX=3702 GN=BPG2 PE=1 SV=1																	1
LVLVATKVDLLPTQISPAR		37.51	1	BPG2_ARATH	329	347	BPG2	sp|Q8W4I6|BPG2_ARATH GTP-binding protein BRASSINAZOLE INSENSITIVE PALE GREEN 2, chloroplastic OS=Arabidopsis thaliana OX=3702 GN=BPG2 PE=1 SV=1													1
LSGVYMVSAR		34.16	0	BPG2_ARATH	364	373	BPG2	sp|Q8W4I6|BPG2_ARATH GTP-binding protein BRASSINAZOLE INSENSITIVE PALE GREEN 2, chloroplastic OS=Arabidopsis thaliana OX=3702 GN=BPG2 PE=1 SV=1																	1
NLLAYIK		31.5	0	BPG2_ARATH	380	386	BPG2	sp|Q8W4I6|BPG2_ARATH GTP-binding protein BRASSINAZOLE INSENSITIVE PALE GREEN 2, chloroplastic OS=Arabidopsis thaliana OX=3702 GN=BPG2 PE=1 SV=1											1		1			1
GNVWVIGAQNAGK		54.48	0	BPG2_ARATH	393	405	BPG2	sp|Q8W4I6|BPG2_ARATH GTP-binding protein BRASSINAZOLE INSENSITIVE PALE GREEN 2, chloroplastic OS=Arabidopsis thaliana OX=3702 GN=BPG2 PE=1 SV=1													1			1	1
STLINALSK		40.66	0	BPG2_ARATH	406	414	BPG2	sp|Q8W4I6|BPG2_ARATH GTP-binding protein BRASSINAZOLE INSENSITIVE PALE GREEN 2, chloroplastic OS=Arabidopsis thaliana OX=3702 GN=BPG2 PE=1 SV=1																1		1
LTEAPVPGTTLGILK		25.38	0	BPG2_ARATH	423	437	BPG2	sp|Q8W4I6|BPG2_ARATH GTP-binding protein BRASSINAZOLE INSENSITIVE PALE GREEN 2, chloroplastic OS=Arabidopsis thaliana OX=3702 GN=BPG2 PE=1 SV=1		1
LQPPIGENR		58.89	0	BPG2_ARATH	541	549	BPG2	sp|Q8W4I6|BPG2_ARATH GTP-binding protein BRASSINAZOLE INSENSITIVE PALE GREEN 2, chloroplastic OS=Arabidopsis thaliana OX=3702 GN=BPG2 PE=1 SV=1																	1
EAYWFYR		38.77	0	BQMT_ARATH	72	78	VTE3	sp|Q9LY74|BQMT_ARATH 2-methyl-6-phytyl-1,4-hydroquinone methyltransferase, chloroplastic OS=Arabidopsis thaliana OX=3702 GN=VTE3 PE=1 SV=1		1	1					1		1	1
VVDVGGGTGFTTLGIVK		117.37	0	BQMT_ARATH	114	130	VTE3	sp|Q9LY74|BQMT_ARATH 2-methyl-6-phytyl-1,4-hydroquinone methyltransferase, chloroplastic OS=Arabidopsis thaliana OX=3702 GN=VTE3 PE=1 SV=1	1		1	1		1	1	1		1	1	2		1	2
NVTILDQSPHQLAK		27.87	0	BQMT_ARATH	136	149	VTE3	sp|Q9LY74|BQMT_ARATH 2-methyl-6-phytyl-1,4-hydroquinone methyltransferase, chloroplastic OS=Arabidopsis thaliana OX=3702 GN=VTE3 PE=1 SV=1	1		1
IVEGDAEDLPFPTDYADR		118.79	0	BQMT_ARATH	161	178	VTE3	sp|Q9LY74|BQMT_ARATH 2-methyl-6-phytyl-1,4-hydroquinone methyltransferase, chloroplastic OS=Arabidopsis thaliana OX=3702 GN=VTE3 PE=1 SV=1	1	2	1		1	1	1		1	1	1			1		1
ACLIGPVYPTFWLSR	Carbamidomethyl (C2)	34.78	0	BQMT_ARATH	208	222	VTE3	sp|Q9LY74|BQMT_ARATH 2-methyl-6-phytyl-1,4-hydroquinone methyltransferase, chloroplastic OS=Arabidopsis thaliana OX=3702 GN=VTE3 PE=1 SV=1	1		1				1
EEEYIEWFK		27.2	0	BQMT_ARATH	234	242	VTE3	sp|Q9LY74|BQMT_ARATH 2-methyl-6-phytyl-1,4-hydroquinone methyltransferase, chloroplastic OS=Arabidopsis thaliana OX=3702 GN=VTE3 PE=1 SV=1														1
EEDVEKPVNNPFSFLGR		43.28	1	BQMT_ARATH	291	307	VTE3	sp|Q9LY74|BQMT_ARATH 2-methyl-6-phytyl-1,4-hydroquinone methyltransferase, chloroplastic OS=Arabidopsis thaliana OX=3702 GN=VTE3 PE=1 SV=1			2
GIFDAFLK		35.54	0	BRT1_ARATH	241	248	BT1	sp|Q9SUV1|BRT1_ARATH Adenine nucleotide transporter BT1, chloroplastic/mitochondrial OS=Arabidopsis thaliana OX=3702 GN=BT1 PE=1 SV=1														1
AATNNFSSDNIVSESGEK		25.93	0	BSK1_ARATH	68	85	BSK1	sp|Q944A7|BSK1_ARATH Serine/threonine-protein kinase BSK1 OS=Arabidopsis thaliana OX=3702 GN=BSK1 PE=1 SV=1	1
AATNNFSSDNIVSESGEKAPNLVYK		64.02	1	BSK1_ARATH	68	92	BSK1	sp|Q944A7|BSK1_ARATH Serine/threonine-protein kinase BSK1 OS=Arabidopsis thaliana OX=3702 GN=BSK1 PE=1 SV=1	1		1											1
SYSTNLAYTPPEYLR		43.15	0	BSK1_ARATH	228	242	BSK1	sp|Q944A7|BSK1_ARATH Serine/threonine-protein kinase BSK1 OS=Arabidopsis thaliana OX=3702 GN=BSK1 PE=1 SV=1	1					1								1
DLVATLAPLQTK		44.78	0	BSK1_ARATH	322	333	BSK1	sp|Q944A7|BSK1_ARATH Serine/threonine-protein kinase BSK1 OS=Arabidopsis thaliana OX=3702 GN=BSK1 PE=1 SV=1									1	1
LLVAEFMPNETLAK	Oxidation (M7)	27.89	0	BSK7_ARATH	129	142	BSK7	sp|F4I3M3|BSK7_ARATH Serine/threonine-protein kinase BSK7 OS=Arabidopsis thaliana OX=3702 GN=BSK7 PE=3 SV=1							1		1					1
VLFDDDSNPR		39.03	0	BSK7_ARATH	187	196	BSK7	sp|F4I3M3|BSK7_ARATH Serine/threonine-protein kinase BSK7 OS=Arabidopsis thaliana OX=3702 GN=BSK7 PE=3 SV=1	1						1			1
SYSTNLAFTPPEYLR		39.95	0	BSK7_ARATH	211	225	BSK7	sp|F4I3M3|BSK7_ARATH Serine/threonine-protein kinase BSK7 OS=Arabidopsis thaliana OX=3702 GN=BSK7 PE=3 SV=1	1				1				1		1					1
VQASIAANTWVVSGSPQTK		80.3	0	BTF3_ARATH	73	91	BTF3	sp|Q9SMW7|BTF3_ARATH Basic transcription factor 3 OS=Arabidopsis thaliana OX=3702 GN=BTF3 PE=1 SV=1												1
VQASIAANTWVVSGTPQTK		64.33	0	BTF3L_ARATH	73	91	At1g73230	sp|Q9CAT7|BTF3L_ARATH Nascent polypeptide-associated complex subunit beta OS=Arabidopsis thaliana OX=3702 GN=At1g73230 PE=2 SV=1	1
QAPGAGDVPATIQEEDDDDDVPDLVVGETFETPATEEAPK		67.06	0	BTF3L_ARATH	122	161	At1g73230	sp|Q9CAT7|BTF3L_ARATH Nascent polypeptide-associated complex subunit beta OS=Arabidopsis thaliana OX=3702 GN=At1g73230 PE=2 SV=1					1
FLVSNAAAGSVIGK		64.11	0	BTR1_ARATH	39	52	BTR1	sp|Q9LZ82|BTR1_ARATH Protein BTR1 OS=Arabidopsis thaliana OX=3702 GN=BTR1 PE=1 SV=1	1		1											1
ISPLDNTFYGLSDR		69.73	0	BTR1_ARATH	156	169	BTR1	sp|Q9LZ82|BTR1_ARATH Protein BTR1 OS=Arabidopsis thaliana OX=3702 GN=BTR1 PE=1 SV=1	1		1				1	1			1			1		1
FLRSIYK		29.88	1	BTS_ARATH	96	102	BTS	sp|Q8LPQ5|BTS_ARATH Zinc finger protein BRUTUS OS=Arabidopsis thaliana OX=3702 GN=BTS PE=1 SV=1								1
SFGTLLSR		25.44	0	BUBR1_ARATH	228	235	BUBR1	sp|O22806|BUBR1_ARATH Mitotic spindle checkpoint protein BUBR1 OS=Arabidopsis thaliana OX=3702 GN=BUBR1 PE=1 SV=2				1
SLEQIVLPESAK		39.21	0	BUP1_ARATH	51	62	PYD3	sp|Q8H183|BUP1_ARATH Beta-ureidopropionase OS=Arabidopsis thaliana OX=3702 GN=PYD3 PE=1 SV=1	1	1				1	1			1				1
NAAIANSYFVGSINR		39.01	0	BUP1_ARATH	290	304	PYD3	sp|Q8H183|BUP1_ARATH Beta-ureidopropionase OS=Arabidopsis thaliana OX=3702 GN=PYD3 PE=1 SV=1									1	1
VQDLLGR		49.66	0	BXL1_ARATH	60	66	BXL1	sp|Q9FGY1|BXL1_ARATH Beta-D-xylosidase 1 OS=Arabidopsis thaliana OX=3702 GN=BXL1 PE=1 SV=1					1
IRNLVNNAAAVPR		26.23	1	BXL1_ARATH	73	85	BXL1	sp|Q9FGY1|BXL1_ARATH Beta-D-xylosidase 1 OS=Arabidopsis thaliana OX=3702 GN=BXL1 PE=1 SV=1									1
NLVNNAAAVPR		55.06	0	BXL1_ARATH	75	85	BXL1	sp|Q9FGY1|BXL1_ARATH Beta-D-xylosidase 1 OS=Arabidopsis thaliana OX=3702 GN=BXL1 PE=1 SV=1	1	1	1		2		1	1	1	1	1	1	1				1
GQETPGEDPIVAAK		87.16	0	BXL1_ARATH	175	188	BXL1	sp|Q9FGY1|BXL1_ARATH Beta-D-xylosidase 1 OS=Arabidopsis thaliana OX=3702 GN=BXL1 PE=1 SV=1	1	1	1		1	1	1		1	1	1	1	1			1
VTQQDLEDTYNVPFK		81.43	0	BXL1_ARATH	235	249	BXL1	sp|Q9FGY1|BXL1_ARATH Beta-D-xylosidase 1 OS=Arabidopsis thaliana OX=3702 GN=BXL1 PE=1 SV=1	2		1		1	1	1	1	1	1	1			1		1
LGMFDGNLGPYANLGPR		92.38	0	BXL1_ARATH	365	381	BXL1	sp|Q9FGY1|BXL1_ARATH Beta-D-xylosidase 1 OS=Arabidopsis thaliana OX=3702 GN=BXL1 PE=1 SV=1			2
LGMFDGNLGPYANLGPR	Oxidation (M3)	97.83	0	BXL1_ARATH	365	381	BXL1	sp|Q9FGY1|BXL1_ARATH Beta-D-xylosidase 1 OS=Arabidopsis thaliana OX=3702 GN=BXL1 PE=1 SV=1		1				1	2	2	1	1
[truncated: 14,583 more rows]
