# Supplementary material for: Arabidopsis eIF4E1 protects the translational machinery during TuMV infection and restricts virus accumulation
Source: PLoS Pathog. 2023 Nov 20;19(11):e1011417. doi: 10.1371/journal.ppat.1011417 (PMC10721207; doi:10.1371/journal.ppat.1011417)
Supplement: S1 Supporting Dataset — (ZIP) [file ppat.1011417.s010.zip › Fig 4/Fig 4b (weight data)/Fig 4b.xlsx]

## Sheet: Tabelle1
Line = plant genotype (1_Col = WT, 2_iso4g1 = eifiso4g1KO, 3_f4e1 = eif4e1KO, 4_cum1 = cum1, 5_cum1_i4g1 = cum1 x eifiso4g1KO)
weight = rosette fresh weight 14 dpi
Line	weight
1_Col	1.28
1_Col	1.93
1_Col	1.79
1_Col	2.98
1_Col	1.89
1_Col	1.26
1_Col	2.38
1_Col	2.24
1_Col	1.7
1_Col	1.8
1_Col	1.13
1_Col	1.38
1_Col	1.53
1_Col	1.19
1_Col	1.7
1_Col	2.01
1_Col	0.99
1_Col	1.43
1_Col	1.66
1_Col	1.62
1_Col	2.04
1_Col	1.8
1_Col	1.96
1_Col	1.39
2_iso4g1	1.51
2_iso4g1	2.3
2_iso4g1	1.3
2_iso4g1	2.14
2_iso4g1	2.02
2_iso4g1	1.33
2_iso4g1	1.71
2_iso4g1	1.31
2_iso4g1	2.68
2_iso4g1	0.75
2_iso4g1	1.2
2_iso4g1	1.68
2_iso4g1	1.7
2_iso4g1	2.22
2_iso4g1	2.01
2_iso4g1	2.75
2_iso4g1	1.81
2_iso4g1	2.34
2_iso4g1	1.28
2_iso4g1	2.3
2_iso4g1	2.47
2_iso4g1	1.77
2_iso4g1	2.13
2_iso4g1	1.9
3_f4e1	0.93
3_f4e1	1.15
3_f4e1	0.67
3_f4e1	0.99
3_f4e1	1.52
3_f4e1	1.38
3_f4e1	1.73
3_f4e1	0.95
3_f4e1	2.15
3_f4e1	1.41
3_f4e1	1.4
3_f4e1	1.4
3_f4e1	1.43
3_f4e1	1.15
3_f4e1	1.33
3_f4e1	1.16
3_f4e1	1.23
3_f4e1	1.47
3_f4e1	1.22
3_f4e1	1.04
3_f4e1	0.95
3_f4e1	0.97
3_f4e1	0.63
4_cum1	0.93
4_cum1	1.11
4_cum1	1.15
4_cum1	0.9
4_cum1	1.36
4_cum1	1.4
4_cum1	1.11
4_cum1	1.12
4_cum1	1.02
4_cum1	1.12
4_cum1	1
4_cum1	1
4_cum1	0.96
4_cum1	1.05
4_cum1	0.99
4_cum1	1.09
4_cum1	0.99
4_cum1	1.1
4_cum1	0.87
4_cum1	1.22
4_cum1	0.84
4_cum1	1.34
4_cum1	0.96
4_cum1_i4g1	0.57
4_cum1_i4g1	0.34
4_cum1_i4g1	0.58
4_cum1_i4g1	0.6
4_cum1_i4g1	0.48
4_cum1_i4g1	0.3
4_cum1_i4g1	0.59
4_cum1_i4g1	0.46
4_cum1_i4g1	0.46
4_cum1_i4g1	0.43
4_cum1_i4g1	0.15
4_cum1_i4g1	0.55
4_cum1_i4g1	0.2
4_cum1_i4g1	0.25
4_cum1_i4g1	0.27
4_cum1_i4g1	0.36
4_cum1_i4g1	0.27
4_cum1_i4g1	0.15
4_cum1_i4g1	0.27
4_cum1_i4g1	0.29
4_cum1_i4g1	0.2
4_cum1_i4g1	0.15
4_cum1_i4g1	0.7
4_cum1_i4g1	0.14
