# Supplementary material for: Arabidopsis eIF4E1 protects the translational machinery during TuMV infection and restricts virus accumulation
Source: PLoS Pathog. 2023 Nov 20;19(11):e1011417. doi: 10.1371/journal.ppat.1011417 (PMC10721207; doi:10.1371/journal.ppat.1011417)
Supplement: S1 Supporting Dataset — (ZIP) [file ppat.1011417.s010.zip › Fig 4/Fig 4c (ELISA data)/Fig 4c.xlsx]

## Sheet: Tabelle1
Line = plant genotype (1_Col = WT, 2_iso4g1 = eifiso4g1KO, 3_f4e1 = eif4e1KO, 4_cum1 = cum1, 4_cum1_i4g1 = cum1 x eifiso4g1KO)
DO = Abs405 values
Line	DO
1_Col	1.8211
1_Col	2.1604
1_Col	2.1002
1_Col	1.936
1_Col	2.0385
1_Col	1.9882
1_Col	1.8663
1_Col	1.8515
2_iso4g1	0.1868
2_iso4g1	0.2716
2_iso4g1	0.2821
2_iso4g1	0.3826
2_iso4g1	0.2384
2_iso4g1	0.3108
2_iso4g1	0.2334
2_iso4g1	0.2481
3_f4e1	2.2781
3_f4e1	2.1955
3_f4e1	2.4649
3_f4e1	2.2196
3_f4e1	1.9869
3_f4e1	2.2002
3_f4e1	1.972
3_f4e1	2.1999
4_cum1	2.274
4_cum1	2.4779
4_cum1	2.0863
4_cum1	1.8112
4_cum1	2.1564
4_cum1	1.7145
4_cum1	1.8147
4_cum1	2.156
5_4_cum1_i4g1	0.1911
5_4_cum1_i4g1	0.4853
5_4_cum1_i4g1	0.2808
5_4_cum1_i4g1	0.5084
5_4_cum1_i4g1	0.5393
5_4_cum1_i4g1	0.2795
5_4_cum1_i4g1	0.3178
5_4_cum1_i4g1	0.2889
1_Col	1.9165
1_Col	2.0053
1_Col	2.2072
1_Col	2.2858
1_Col	1.8343
1_Col	2.0973
1_Col	1.9428
1_Col	2.6083
3_f4e1	2.4332
3_f4e1	2.5818
3_f4e1	2.461
3_f4e1	2.8692
3_f4e1	3.0984
3_f4e1	2.4783
3_f4e1	2.6423
3_f4e1	2.6404
4_cum1	1.9649
4_cum1	2.4241
4_cum1	2.8573
4_cum1	1.9399
4_cum1	2.2765
4_cum1	2.4171
4_cum1	1.927
4_cum1	2.4083
5_4_cum1_i4g1	0.153
5_4_cum1_i4g1	0.2896
5_4_cum1_i4g1	0.3333
5_4_cum1_i4g1	0.3103
5_4_cum1_i4g1	0.4628
5_4_cum1_i4g1	0.2363
5_4_cum1_i4g1	0.2434
5_4_cum1_i4g1	0.2977
2_iso4g1	0.7181
2_iso4g1	0.7057
2_iso4g1	0.3375
2_iso4g1	0.2586
2_iso4g1	0.4041
2_iso4g1	0.4485
2_iso4g1	0.445
2_iso4g1	0.3704
