# Supplementary material for: Arabidopsis eIF4E1 protects the translational machinery during TuMV infection and restricts virus accumulation
Source: PLoS Pathog. 2023 Nov 20;19(11):e1011417. doi: 10.1371/journal.ppat.1011417 (PMC10721207; doi:10.1371/journal.ppat.1011417)
Supplement: S1 Supporting Dataset — (ZIP) [file ppat.1011417.s010.zip › S3 Fig/S3b Fig (puromycin data)/S3b Fig.xlsx]

## Sheet: Tabelle1
Line = plant genotype (col0 = WT, f4e = eif4e1KO)
Treatment = mock or TuMV inoculation 14 dpi
Repeat = Experimental repeat (#1, 2 or 3)
puro = ImageJ-quantified puromycin lane surface value after normalization to actin lane surface value
Line	Treatment	Repeat	puro
col0	mock	2	0.823858
col0	mock	2	0.867106
col0	mock	2	1.12495
col0	mock	2	1.18705
col0	mock	2	0.997033
col0	mock	3	0.760277
col0	mock	3	1.02766
col0	mock	3	0.986271
col0	mock	3	1.21673
col0	mock	3	1.00906
f4e	mock	2	1.25977
f4e	mock	2	1.16328
f4e	mock	2	1.22609
f4e	mock	2	1.1453
f4e	mock	2	1.07202
f4e	mock	3	1.01937
f4e	mock	3	0.89254
f4e	mock	3	0.877052
f4e	mock	3	1.23298
f4e	mock	3	0.814523
