# Supplementary material for: Arabidopsis eIF4E1 protects the translational machinery during TuMV infection and restricts virus accumulation
Source: PLoS Pathog. 2023 Nov 20;19(11):e1011417. doi: 10.1371/journal.ppat.1011417 (PMC10721207; doi:10.1371/journal.ppat.1011417)
Supplement: S1 Supporting Dataset — (ZIP) [file ppat.1011417.s010.zip › S6 Fig/S6b-c (peptides data)/S6b-c.xlsx]

## Sheet: Comparison
Protein set id	Accession	Description	Gene name	Coverage	Mol. Weight	Sequence Specific	TuMV	Mock				TuMV
							Mock	Pep	SC	SSC	WSC	Pep	SC	SSC	WSC
336582	IF4G1_ARATH	sp|Q93ZT6|IF4G1_ARATH Eukaryotic translation initiation factor isoform 4G-1 OS=Arabidopsis thaliana OX=3702 GN=EIF(ISO)4G1 PE=1 SV=1	EIF(ISO)4G1	20	85572	17	2.41667	10	12	12	12	16	29	29	29
336469	IF4G2_ARATH	sp|O82233|IF4G2_ARATH Eukaryotic translation initiation factor isoform 4G-2 OS=Arabidopsis thaliana OX=3702 GN=EIF(ISO)4G2 PE=1 SV=1	EIF(ISO)4G2	17.67	82890	13	1	10	14	14	14	10	14	14	14
336467	DHE2_ARATH	sp|Q38946|DHE2_ARATH Glutamate dehydrogenase 2 OS=Arabidopsis thaliana OX=3702 GN=GDH2 PE=1 SV=1	GDH2	14.84	44699	8	TuMV only					8	13	13	13
336221	CI_UK1	CI_UK1 PROTEIN (GENBANK: BAD69823.1) :		16.61	71768	11	TuMV only					11	22	22	22
336284	NIA-VPG_UK1	NIA-VPG_UK1 PROTEIN (BAD69823.1)		32.29	21854	8	TuMV only					8	15	15	15
336432	Q9LYR4_ARATH	tr|Q9LYR4|Q9LYR4_ARATH Aldolase-type TIM barrel family protein OS=Arabidopsis thaliana OX=3702 GN=TRA2 PE=2 SV=1	TRA2	8.45	47699	3	TuMV only					3	5	5	5
336226	NIA-PRO_CDN1	NIA-PRO_CDN1 PROTEIN(GENBANK: BAC79407.1) :		12.35	27354	4	TuMV only					4	10	10	10
336533	PSMD6_ARATH	sp|Q93Y35|PSMD6_ARATH 26S proteasome non-ATPase regulatory subunit 6 homolog OS=Arabidopsis thaliana OX=3702 GN=RPN7 PE=1 SV=1	RPN7	11.37	44282	4	TuMV only					4	7	7	7
336228	VCS_ARATH	sp|Q9LTT8|VCS_ARATH Enhancer of mRNA-decapping protein 4 OS=Arabidopsis thaliana OX=3702 GN=VCS PE=1 SV=1	VCS	3.2	145720	4	TuMV only					4	8	8	8
336447	PER34_ARATH	sp|Q9SMU8|PER34_ARATH Peroxidase 34 OS=Arabidopsis thaliana OX=3702 GN=PER34 PE=1 SV=1	PER34	12.18	38832	4	TuMV only					4	7	7	7
336587	EFTM_ARATH	sp|Q9ZT91|EFTM_ARATH Elongation factor Tu, mitochondrial OS=Arabidopsis thaliana OX=3702 GN=TUFA PE=1 SV=1	TUFA	9.91	49410	2	50	1	2	0	0.06	2	3	3	3
336514	DJ1A_ARATH	sp|Q9FPF0|DJ1A_ARATH Protein DJ-1 homolog A OS=Arabidopsis thaliana OX=3702 GN=DJ1A PE=1 SV=1	DJ1A	8.67	41857	3	TuMV only					3	5	5	5
336298	ADK1_ARATH	sp|Q9SF85|ADK1_ARATH Adenosine kinase 1 OS=Arabidopsis thaliana OX=3702 GN=ADK1 PE=1 SV=1	ADK1	11.63	37836	3	TuMV only					3	5	5	5
336413	Q9SGT7_ARATH	tr|Q9SGT7|Q9SGT7_ARATH At1g56110/T6H22_9 OS=Arabidopsis thaliana OX=3702 GN=NOP56 PE=2 SV=1	NOP56	5.75	58673	3	TuMV only					3	5	5	5
336433	G3PC1_ARATH	sp|P25858|G3PC1_ARATH Glyceraldehyde-3-phosphate dehydrogenase GAPC1, cytosolic OS=Arabidopsis thaliana OX=3702 GN=GAPC1 PE=1 SV=2	GAPC1	8.88	36914	3	TuMV only					3	6	6	6
336462	FDH_ARATH	sp|Q9S7E4|FDH_ARATH Formate dehydrogenase, chloroplastic/mitochondrial OS=Arabidopsis thaliana OX=3702 GN=FDH1 PE=1 SV=1	FDH1	16.41	42410	8	7	2	2	2	2	8	14	14	14
336421	IF2AH_ARATH	sp|Q9SIZ2|IF2AH_ARATH Eukaryotic translation initiation factor 2 subunit alpha homolog OS=Arabidopsis thaliana OX=3702 GN=At2g40290 PE=1 SV=2	At2g40290	14.24	38748	4	5	1	1	1	1	4	5	5	5
336560	SUOX_ARATH	sp|Q9S850|SUOX_ARATH Sulfite oxidase OS=Arabidopsis thaliana OX=3702 GN=SOX PE=1 SV=1	SOX	10.69	43329	4	6	1	1	1	1	4	6	6	6
336422	UGDH2_ARATH	sp|Q9LIA8|UGDH2_ARATH UDP-glucose 6-dehydrogenase 2 OS=Arabidopsis thaliana OX=3702 GN=UGD2 PE=1 SV=1	UGD2	7.71	53173	3	TuMV only					3	4	4	4
336404	CSN4_ARATH	sp|Q8L5U0|CSN4_ARATH COP9 signalosome complex subunit 4 OS=Arabidopsis thaliana OX=3702 GN=CSN4 PE=1 SV=2	CSN4	9.32	44957	3	TuMV only					3	4	4	4
336416	DHSO_ARATH	sp|Q9FJ95|DHSO_ARATH Sorbitol dehydrogenase OS=Arabidopsis thaliana OX=3702 GN=SDH PE=1 SV=1	SDH	8.52	39256	3	5	1	1	1	1	3	5	5	5
336265	HC-PRO_CDN1	HC-PRO_CDN1 PROTEIN (GENBANK: BAC79407.1) :		6.33	51655	3	TuMV only					3	3	3	3
336252	P3_UK1	P3_UK1 PROTEIN (GENBANK: BAD69823.1) :		9.3	40283	3	TuMV only					3	4	4	4
336247	VATC_ARATH	sp|Q9SDS7|VATC_ARATH V-type proton ATPase subunit C OS=Arabidopsis thaliana OX=3702 GN=VHA-C PE=1 SV=1	VHA-C	5.6	42619	2	TuMV only					2	3	3	3
336562	M2K4_ARATH	sp|O80397|M2K4_ARATH Mitogen-activated protein kinase kinase 4 OS=Arabidopsis thaliana OX=3702 GN=MKK4 PE=1 SV=1	MKK4	6.56	40117	3	5	1	1	1	1	3	5	5	5
336410	TRPB1_ARATH	sp|P14671|TRPB1_ARATH Tryptophan synthase beta chain 1, chloroplastic OS=Arabidopsis thaliana OX=3702 GN=TSB1 PE=2 SV=1	TSB1	8.3	50926	3	TuMV only					3	4	4	4
336237	DJ1B_ARATH	sp|Q9MAH3|DJ1B_ARATH Protein DJ-1 homolog B OS=Arabidopsis thaliana OX=3702 GN=DJ1B PE=1 SV=1	DJ1B	5.02	46991	2	TuMV only					2	3	3	3
336401	SGAT_ARATH	sp|Q56YA5|SGAT_ARATH Serine--glyoxylate aminotransferase OS=Arabidopsis thaliana OX=3702 GN=AGT1 PE=1 SV=2	AGT1	4.49	44208	2	TuMV only					2	3	3	3
336191	RFC3_ARATH	sp|Q8VXX4|RFC3_ARATH Replication factor C subunit 3 OS=Arabidopsis thaliana OX=3702 GN=RFC3 PE=2 SV=1	RFC3	5.65	40600	2	TuMV only					2	4	4	4
336559	SNX1_ARATH	sp|Q9FG38|SNX1_ARATH Sorting nexin 1 OS=Arabidopsis thaliana OX=3702 GN=SNX1 PE=1 SV=1	SNX1	5.47	46523	2	TuMV only					2	3	3	3
336585	RCA_ARATH	sp|P10896|RCA_ARATH Ribulose bisphosphate carboxylase/oxygenase activase, chloroplastic OS=Arabidopsis thaliana OX=3702 GN=RCA PE=1 SV=2	RCA	47.89	51981	28	0.522727	28	44	44	44	14	23	23	23
336586	EFTU_ARATH	sp|P17745|EFTU_ARATH Elongation factor Tu, chloroplastic OS=Arabidopsis thaliana OX=3702 GN=TUFA PE=1 SV=1	TUFA	49.37	51630	29	0.610791	28	59	57	58.94	14	36	36	36
336465	RGGC_ARATH	sp|Q9LVT8|RGGC_ARATH RGG repeats nuclear RNA binding protein C OS=Arabidopsis thaliana OX=3702 GN=RGGC PE=1 SV=1	RGGC	59.94	37999	17	0.265601	23	43	31	38.78	11	12	7	10.3
336583	RL4A_ARATH	sp|Q9SF40|RL4A_ARATH 60S ribosomal protein L4-1 OS=Arabidopsis thaliana OX=3702 GN=RPL4A PE=1 SV=1	RPL4A	41.13	44702	10	0.937967	18	31	18	26.76	14	30	15	25.1
336457	PGKH1_ARATH	sp|Q9LD57|PGKH1_ARATH Phosphoglycerate kinase 1, chloroplastic OS=Arabidopsis thaliana OX=3702 GN=PGK1 PE=1 SV=1	PGK1	56.13	50112	13	0.395943	21	28	16	26.62	8	11	7	10.54
336584	RL4B_ARATH	sp|P49691|RL4B_ARATH 60S ribosomal protein L4-2 OS=Arabidopsis thaliana OX=3702 GN=RPL4D PE=1 SV=2	RPL4D	36.12	44722	7	0.765449	14	23	10	14.24	11	21	6	10.9
336476	ACT7_ARATH	sp|P53492|ACT7_ARATH Actin-7 OS=Arabidopsis thaliana OX=3702 GN=ACT7 PE=1 SV=1	ACT7	48.28	41736	5	0.793874	19	25	7	15.67	13	21	4	12.44
336468	CHLP_ARATH	sp|Q9CA67|CHLP_ARATH Geranylgeranyl diphosphate reductase, chloroplastic OS=Arabidopsis thaliana OX=3702 GN=CHLP PE=1 SV=1	CHLP	33.19	51838	19	0.44	18	25	25	25	7	11	11	11
336478	ACT2_ARATH	sp|Q96292|ACT2_ARATH Actin-2 OS=Arabidopsis thaliana OX=3702 GN=ACT2 PE=1 SV=1	ACT2	39.52	41877	7	0.681223	19	26	11	20.61	11	19	7	14.04
336463	RGGB_ARATH	sp|O23593|RGGB_ARATH RGG repeats nuclear RNA binding protein B OS=Arabidopsis thaliana OX=3702 GN=RGGB PE=1 SV=1	RGGB	44.44	38905	12	0.364272	16	25	19	21.44	6	9	7	7.81
336466	RL31_ARATH	sp|P17094|RL31_ARATH 60S ribosomal protein L3-1 OS=Arabidopsis thaliana OX=3702 GN=ARP1 PE=1 SV=5	ARP1	35.22	44559	18	0.782609	16	23	23	23	11	18	18	18
336479	EF1A1_ARATH	sp|P0DH99|EF1A1_ARATH Elongation factor 1-alpha 1 OS=Arabidopsis thaliana OX=3702 GN=A1 PE=1 SV=1	A1	31.63	49502	16	0.92	14	25	25	25	10	23	23	23
336449	IF4A2_ARATH	sp|P41377|IF4A2_ARATH Eukaryotic initiation factor 4A-2 OS=Arabidopsis thaliana OX=3702 GN=TIF4A-2 PE=1 SV=1	TIF4A-2	27.18	46763	4	0.723261	14	18	5	13.37	6	12	5	9.67
336470	DRG3_ARATH	sp|Q9SVA6|DRG3_ARATH Developmentally-regulated G-protein 3 OS=Arabidopsis thaliana OX=3702 GN=DRG3 PE=1 SV=1	DRG3	34.15	41144	12	0.933333	11	15	15	15	9	14	14	14
336451	IF4A1_ARATH	sp|P41376|IF4A1_ARATH Eukaryotic initiation factor 4A-1 OS=Arabidopsis thaliana OX=3702 GN=EIF4A1 PE=1 SV=1	EIF4A1	25.97	46704	3	0.602225	13	16	3	7.19	5	9	2	4.33
336477	ACT1_ARATH	sp|P0CJ46|ACT1_ARATH Actin-1 OS=Arabidopsis thaliana OX=3702 GN=ACT1 PE=1 SV=1	ACT1	32.89	41798	2	0.550725	12	13	2	4.14	7	11	1	2.28
336552	RPS1_ARATH	sp|Q93VC7|RPS1_ARATH 30S ribosomal protein S1, chloroplastic OS=Arabidopsis thaliana OX=3702 GN=RPS1 PE=1 SV=1	RPS1	31.97	45110	15	0.0454545	15	22	22	22	1	1	1	1
336443	G3PB_ARATH	sp|P25857|G3PB_ARATH Glyceraldehyde-3-phosphate dehydrogenase GAPB, chloroplastic OS=Arabidopsis thaliana OX=3702 GN=GAPB PE=1 SV=2	GAPB	23.94	47660	9	0.73913	10	14	13	13.8	7	11	7	10.2
336471	Q9ZQ26_ARATH	tr|Q9ZQ26|Q9ZQ26_ARATH AT2G24420 protein OS=Arabidopsis thaliana OX=3702 GN=At2g24420 PE=2 SV=2	At2g24420	24.09	50352	13	1.9	8	10	10	10	11	19	19	19
336452	PS10A_ARATH	sp|Q9SEI3|PS10A_ARATH 26S proteasome regulatory subunit 10B homolog A OS=Arabidopsis thaliana OX=3702 GN=RPT4A PE=1 SV=1	RPT4A	37.59	44817	2	0.51692	11	16	2	11.82	6	8	2	6.11
336390	METK4_ARATH	sp|Q9LUT2|METK4_ARATH S-adenosylmethionine synthase 4 OS=Arabidopsis thaliana OX=3702 GN=METK4 PE=1 SV=1	METK4	24.94	42796	5	0.305534	10	15	7	13.19	3	5	2	4.03
336439	PTA16_ARATH	sp|Q9STF2|PTA16_ARATH Protein PLASTID TRANSCRIPTIONALLY ACTIVE 16, chloroplastic OS=Arabidopsis thaliana OX=3702 GN=PTAC16 PE=1 SV=1	PTAC16	30	54358	11	0.533333	10	15	15	15	4	8	8	8
336458	PGKH2_ARATH	sp|P50318|PGKH2_ARATH Phosphoglycerate kinase 2, chloroplastic OS=Arabidopsis thaliana OX=3702 GN=At1g56190 PE=1 SV=3	At1g56190	29.92	49939	2	0.105023	11	15	3	4.38	3	4	0	0.46
336455	PS10B_ARATH	sp|Q9MAK9|PS10B_ARATH 26S proteasome regulatory subunit S10B homolog B OS=Arabidopsis thaliana OX=3702 GN=RPT4B PE=1 SV=1	RPT4B	35.59	44756	1	0.297688	10	15	1	3.46	4	6	0	1.03
336464	RGGA_ARATH	sp|O23523|RGGA_ARATH RGG repeats nuclear RNA binding protein A OS=Arabidopsis thaliana OX=3702 GN=RGGA PE=1 SV=1	RGGA	23.66	37468	5	0.58489	8	16	10	11.78	7	9	6	6.89
336388	CRD1_ARATH	sp|Q9M591|CRD1_ARATH Magnesium-protoporphyrin IX monomethyl ester [oxidative] cyclase, chloroplastic OS=Arabidopsis thaliana OX=3702 GN=CRD1 PE=1 SV=2	CRD1	25.92	47631	9	0.3	9	10	10	10	2	3	3	3
336431	VATH_ARATH	sp|Q9LX65|VATH_ARATH V-type proton ATPase subunit H OS=Arabidopsis thaliana OX=3702 GN=VHA-H PE=1 SV=1	VHA-H	22.45	50284	9	0.444444	9	9	9	9	3	4	4	4
336459	Q944A2_ARATH	tr|Q944A2|Q944A2_ARATH Alba DNA/RNA-binding protein OS=Arabidopsis thaliana OX=3702 GN=At1g20220 PE=1 SV=1	At1g20220	23.49	33763	7	1.45985	6	6	5	5.48	5	8	8	8
336450	RH2_ARATH	sp|Q94A52|RH2_ARATH Eukaryotic initiation factor 4A-III homolog OS=Arabidopsis thaliana OX=3702 GN=EIF4A3 PE=1 SV=2	EIF4A3	17.89	45845	7	1.28676	5	6	5	5.44	6	7	7	7
336448	MDAR1_ARATH	sp|Q9LFA3|MDAR1_ARATH Monodehydroascorbate reductase 1, peroxisomal OS=Arabidopsis thaliana OX=3702 GN=MDAR1 PE=1 SV=1	MDAR1	19.82	46487	8	1.66667	5	6	6	6	7	10	10	10
336440	GSA2_ARATH	sp|Q42522|GSA2_ARATH Glutamate-1-semialdehyde 2,1-aminomutase 2, chloroplastic OS=Arabidopsis thaliana OX=3702 GN=GSA2 PE=1 SV=2	GSA2	18.01	50142	2	0.647266	6	7	3	5.67	4	5	1	3.67
336444	G3PA1_ARATH	sp|P25856|G3PA1_ARATH Glyceraldehyde-3-phosphate dehydrogenase GAPA1, chloroplastic OS=Arabidopsis thaliana OX=3702 GN=GAPA1 PE=1 SV=3	GAPA1	20.45	42490	2	0.848739	5	6	3	4.76	5	8	1	4.04
336232	CKL3_ARATH	sp|Q93Z18|CKL3_ARATH Casein kinase 1-like protein 3 OS=Arabidopsis thaliana OX=3702 GN=CKL3 PE=1 SV=1	CKL3	17.59	46891	6	Mock only	6	6	6	6
336460	Q93VA8_ARATH	tr|Q93VA8|Q93VA8_ARATH Alba DNA/RNA-binding protein OS=Arabidopsis thaliana OX=3702 GN=At1g76010 PE=2 SV=1	At1g76010	29.14	37383	7	0.930851	6	8	7	7.52	6	7	7	7
336400	RBL_ARATH	sp|O03042|RBL_ARATH Ribulose bisphosphate carboxylase large chain OS=Arabidopsis thaliana OX=3702 GN=rbcL PE=1 SV=1	rbcL	15.24	52955	7	0.6	7	10	10	10	4	6	6	6
336442	Q9M356_ARATH	tr|Q9M356|Q9M356_ARATH Eukaryotic aspartyl protease family protein OS=Arabidopsis thaliana OX=3702 GN=F15G16.210 PE=3 SV=1	F15G16.210	16.56	51461	7	1.33333	5	6	6	6	6	8	8	8
336441	GSA1_ARATH	sp|P42799|GSA1_ARATH Glutamate-1-semialdehyde 2,1-aminomutase 1, chloroplastic OS=Arabidopsis thaliana OX=3702 GN=GSA1 PE=1 SV=1	GSA1	14.98	50370	1	1	5	5	1	2.33	4	5	1	2.33
336461	THIK2_ARATH	sp|Q56WD9|THIK2_ARATH 3-ketoacyl-CoA thiolase 2, peroxisomal OS=Arabidopsis thaliana OX=3702 GN=PED1 PE=1 SV=2	PED1	25.11	48579	8	2	4	4	4	4	8	8	8	8
336242	APS1_ARATH	sp|Q9LIK9|APS1_ARATH ATP sulfurylase 1, chloroplastic OS=Arabidopsis thaliana OX=3702 GN=APS1 PE=1 SV=1	APS1	13.82	51459	6	Mock only	6	6	6	6
336545	GLNA2_ARATH	sp|Q43127|GLNA2_ARATH Glutamine synthetase, chloroplastic/mitochondrial OS=Arabidopsis thaliana OX=3702 GN=GLN2 PE=1 SV=1	GLN2	27.21	47411	7	0.181818	7	11	11	11	1	2	2	2
336392	METK1_ARATH	sp|P23686|METK1_ARATH S-adenosylmethionine synthase 1 OS=Arabidopsis thaliana OX=3702 GN=SAM1 PE=1 SV=2	SAM1	15.27	43158	1	0.130178	6	9	1	1.69	2	3	0	0.22
336414	ESM1_ARATH	sp|Q9LJG3|ESM1_ARATH GDSL esterase/lipase ESM1 OS=Arabidopsis thaliana OX=3702 GN=ESM1 PE=1 SV=1	ESM1	19.9	44060	8	0.875	7	8	8	8	4	7	7	7
336347	HEM21_ARATH	sp|Q9SFH9|HEM21_ARATH Delta-aminolevulinic acid dehydratase 1, chloroplastic OS=Arabidopsis thaliana OX=3702 GN=HEMB1 PE=2 SV=1	HEMB1	12.09	46690	5	0.2	5	5	5	5	1	1	1	1
336438	A0A1P8BB34_ARATH	tr|A0A1P8BB34|A0A1P8BB34_ARATH ARM repeat superfamily protein OS=Arabidopsis thaliana OX=3702 GN=At5g36230 PE=4 SV=1	At5g36230	16.98	48849	4	0.759887	7	8	5	7.08	3	6	4	5.38
336445	G3PA2_ARATH	sp|Q9LPW0|G3PA2_ARATH Glyceraldehyde-3-phosphate dehydrogenase GAPA2, chloroplastic OS=Arabidopsis thaliana OX=3702 GN=GAPA2 PE=2 SV=1	GAPA2	18.3	42847	1	0.527778	4	4	1	1.44	4	7	0	0.76
336293	JAL35_ARATH	sp|O04309|JAL35_ARATH Jacalin-related lectin 35 OS=Arabidopsis thaliana OX=3702 GN=JAL35 PE=1 SV=1	JAL35	27.05	48497	6	Mock only	6	7	7	7
336453	PRS6B_ARATH	sp|Q9SEI4|PRS6B_ARATH 26S proteasome regulatory subunit 6B homolog OS=Arabidopsis thaliana OX=3702 GN=RPT3 PE=1 SV=1	RPT3	17.16	45751	6	1.62457	5	7	5	5.78	7	10	9	9.39
336391	METK3_ARATH	sp|Q9SJL8|METK3_ARATH S-adenosylmethionine synthase 3 OS=Arabidopsis thaliana OX=3702 GN=METK3 PE=1 SV=1	METK3	16.41	42497	4	0.285948	5	8	5	6.12	2	3	1	1.75
336405	FTZ21_ARATH	sp|O82533|FTZ21_ARATH Cell division protein FtsZ homolog 2-1, chloroplastic OS=Arabidopsis thaliana OX=3702 GN=FTSZ2-1 PE=1 SV=2	FTSZ2-1	12.34	50722	2	0.3325	5	5	2	4	1	2	0	1.33
336382	PP352_ARATH	sp|Q9M065|PP352_ARATH Pentatricopeptide repeat-containing protein At4g36680, mitochondrial OS=Arabidopsis thaliana OX=3702 GN=At4g36680 PE=1 SV=1	At4g36680	11.89	46547	5	0.4	5	5	5	5	2	2	2	2
336426	PSD11_ARATH	sp|Q9LP45|PSD11_ARATH 26S proteasome non-ATPase regulatory subunit 11 homolog OS=Arabidopsis thaliana OX=3702 GN=RPN6 PE=1 SV=1	RPN6	17.42	46749	6	1.4	5	5	5	5	4	7	7	7
336456	PRS8A_ARATH	sp|Q9C5U3|PRS8A_ARATH 26S proteasome regulatory subunit 8 homolog A OS=Arabidopsis thaliana OX=3702 GN=RPT6A PE=1 SV=1	RPT6A	13.37	47248	5	2.30194	3	5	3	3.61	6	9	8	8.31
336436	ICDHC_ARATH	sp|Q9SRZ6|ICDHC_ARATH Cytosolic isocitrate dehydrogenase [NADP] OS=Arabidopsis thaliana OX=3702 GN=CICDH PE=1 SV=1	CICDH	18.29	45746	5	0.857143	4	7	7	7	4	6	6	6
336561	F16P1_ARATH	sp|P25851|F16P1_ARATH Fructose-1,6-bisphosphatase 1, chloroplastic OS=Arabidopsis thaliana OX=3702 GN=CFBP1 PE=1 SV=2	CFBP1	18.23	45162	6	0.375	6	8	8	8	2	3	3	3
336555	SH3P2_ARATH	sp|Q8VWF1|SH3P2_ARATH SH3 domain-containing protein 2 OS=Arabidopsis thaliana OX=3702 GN=SH3P2 PE=1 SV=1	SH3P2	12.5	40925	5	0.5	4	6	6	6	3	3	3	3
336428	ATPA_ARATH	sp|P56757|ATPA_ARATH ATP synthase subunit alpha, chloroplastic OS=Arabidopsis thaliana OX=3702 GN=atpA PE=1 SV=1	atpA	13.41	55328	5	0.539084	4	4	3	3.71	2	2	2	2
336423	PAE7_ARATH	sp|Q940J8|PAE7_ARATH Pectin acetylesterase 7 OS=Arabidopsis thaliana OX=3702 GN=PAE7 PE=2 SV=1	PAE7	11.25	42125	5	0.833333	5	6	6	6	3	5	5	5
336386	HSP7C_ARATH	sp|O65719|HSP7C_ARATH Heat shock 70 kDa protein 3 OS=Arabidopsis thaliana OX=3702 GN=HSP70-3 PE=1 SV=1	HSP70-3	6.32	71148	2	0.429185	3	3	1	2.33	1	1	1	1
336437	Q93ZY6_ARATH	tr|Q93ZY6|Q93ZY6_ARATH ARM repeat superfamily protein OS=Arabidopsis thaliana OX=3702 GN=At1g65220 PE=2 SV=1	At1g65220	16.79	47060	3	0.89726	5	5	2	2.92	3	4	2	2.62
336385	HSP7E_ARATH	sp|Q9S9N1|HSP7E_ARATH Heat shock 70 kDa protein 5 OS=Arabidopsis thaliana OX=3702 GN=HSP70-5 PE=2 SV=1	HSP70-5	4.64	70915	1	Mock only	3	3	1	1.67
336435	ADHX_ARATH	sp|Q96533|ADHX_ARATH Alcohol dehydrogenase class-3 OS=Arabidopsis thaliana OX=3702 GN=ADH2 PE=1 SV=2	ADH2	13.46	40699	5	1.75	4	4	4	4	5	7	7	7
336350	AXS2_ARATH	sp|Q9SGE0|AXS2_ARATH UDP-D-apiose/UDP-D-xylose synthase 2 OS=Arabidopsis thaliana OX=3702 GN=AXS2 PE=2 SV=1	AXS2	19.02	43790	5	0.166667	5	6	6	6	1	1	1	1
336394	TBB2_ARATH	sp|Q56YW9|TBB2_ARATH Tubulin beta-2 chain OS=Arabidopsis thaliana OX=3702 GN=TUBB2 PE=2 SV=2	TUBB2	10.44	50734	2	1.2012	4	4	2	3.33	2	4	4	4
336430	ODO2A_ARATH	sp|Q9FLQ4|ODO2A_ARATH Dihydrolipoyllysine-residue succinyltransferase component of 2-oxoglutarate dehydrogenase complex 1, mitochondrial OS=Arabidopsis thaliana OX=3702 GN=At5g55070 PE=1 SV=1	At5g55070	11.64	50134	3	1.50154	3	4	2	3.25	4	6	3	4.88
336323	U496D_ARATH	sp|P0DI78|U496D_ARATH UPF0496 protein At3g28290 OS=Arabidopsis thaliana OX=3702 GN=At3g28290 PE=2 SV=1	At3g28290	12.99	42955	5	Mock only	5	6	6	6
336322	GLGS_ARATH	sp|P55228|GLGS_ARATH Glucose-1-phosphate adenylyltransferase small subunit, chloroplastic OS=Arabidopsis thaliana OX=3702 GN=APS1 PE=2 SV=2	APS1	7.88	56651	4	0.4	4	5	5	5	2	2	2	2
336425	F4J8L7_ARATH	tr|F4J8L7|F4J8L7_ARATH Aha1 domain-containing protein OS=Arabidopsis thaliana OX=3702 GN=MEC18.18 PE=1 SV=1	MEC18.18	12.15	35795	3	2.5	2	2	2	2	3	5	5	5
336406	FTZ22_ARATH	sp|Q9LXJ0|FTZ22_ARATH Cell division protein FtsZ homolog 2-2, chloroplastic OS=Arabidopsis thaliana OX=3702 GN=FTSZ2-2 PE=1 SV=1	FTSZ2-2	9.09	50317	1	0.335	4	4	1	2	1	2	0	0.67
336424	Q9M2U7_ARATH	tr|Q9M2U7|Q9M2U7_ARATH AT3g54400/T12E18_90 OS=Arabidopsis thaliana OX=3702 GN=T12E18_90 PE=2 SV=1	T12E18_90	10.82	45475	4	1.2	3	5	5	5	4	6	6	6
336434	OST48_ARATH	sp|Q944K2|OST48_ARATH Dolichyl-diphosphooligosaccharide--protein glycosyltransferase 48 kDa subunit OS=Arabidopsis thaliana OX=3702 GN=OST48 PE=2 SV=1	OST48	8.92	48744	3	2.5	2	2	2	2	3	5	5	5
336243	EIF3E_ARATH	sp|Q9C5Z3|EIF3E_ARATH Eukaryotic translation initiation factor 3 subunit E OS=Arabidopsis thaliana OX=3702 GN=TIF3E1 PE=1 SV=1	TIF3E1	7.48	51750	4	0.25	4	4	4	4	1	1	1	1
336189	Q9SA55_ARATH	tr|Q9SA55|Q9SA55_ARATH F10O3.3 protein OS=Arabidopsis thaliana OX=3702 GN=At1g03140 PE=2 SV=1	At1g03140	5.71	47881	2	1	1	2	2	2	2	2	2	2
336332	TBA2_ARATH	sp|B9DGT7|TBA2_ARATH Tubulin alpha-2 chain OS=Arabidopsis thaliana OX=3702 GN=TUBA2 PE=2 SV=2	TUBA2	7.56	49541	2	0.363636	3	3	2	2.75	1	1	1	1
336454	PS6AA_ARATH	sp|Q9SEI2|PS6AA_ARATH 26S proteasome regulatory subunit 6A homolog A OS=Arabidopsis thaliana OX=3702 GN=RPT5A PE=1 SV=1	RPT5A	8.73	47480	3	0.951952	4	5	3	3.33	4	4	3	3.17
336268	H4_ARATH	sp|P59259|H4_ARATH Histone H4 OS=Arabidopsis thaliana OX=3702 GN=At1g07660 PE=1 SV=2	At1g07660	24.27	11409	3	Mock only	3	4	4	4
336387	CATA3_ARATH	sp|Q42547|CATA3_ARATH Catalase-3 OS=Arabidopsis thaliana OX=3702 GN=CAT3 PE=1 SV=3	CAT3	8.54	56695	4	3	2	2	2	2	4	6	6	6
336259	F4IVY6_ARATH	tr|F4IVY6|F4IVY6_ARATH Radical SAM superfamily protein OS=Arabidopsis thaliana OX=3702 GN=At2g39670 PE=3 SV=1	At2g39670	6.73	47766	2	Mock only	2	3	3	3
336389	GME_ARATH	sp|Q93VR3|GME_ARATH GDP-mannose 3,5-epimerase OS=Arabidopsis thaliana OX=3702 GN=At5g28840 PE=1 SV=1	At5g28840	10.08	42758	3	2	2	2	2	2	2	4	4	4
336348	O65449_ARATH	tr|O65449|O65449_ARATH At4g22010 OS=Arabidopsis thaliana OX=3702 GN=sks4 PE=1 SV=1	sks4	6.84	60456	3	3	1	1	1	1	2	3	3	3
336418	CISY2_ARATH	sp|Q9LXS6|CISY2_ARATH Citrate synthase 2, peroxisomal OS=Arabidopsis thaliana OX=3702 GN=CSY2 PE=2 SV=1	CSY2	7.59	56603	2	1.39521	2	2	1	1.67	2	3	1	2.33
336429	ODO2B_ARATH	sp|Q8H107|ODO2B_ARATH Dihydrolipoyllysine-residue succinyltransferase component of 2-oxoglutarate dehydrogenase complex 2, mitochondrial OS=Arabidopsis thaliana OX=3702 GN=At4g26910 PE=1 SV=2	At4g26910	7.54	50059	1	1.78286	2	3	1	1.75	3	5	2	3.12
336399	PYRD_ARATH	sp|P32746|PYRD_ARATH Dihydroorotate dehydrogenase (quinone), mitochondrial OS=Arabidopsis thaliana OX=3702 GN=PYRD PE=1 SV=2	PYRD	9.35	48547	3	1	3	3	3	3	2	3	3	3
336553	ACLA1_ARATH	sp|Q9SGY2|ACLA1_ARATH ATP-citrate synthase alpha chain protein 1 OS=Arabidopsis thaliana OX=3702 GN=ACLA-1 PE=1 SV=1	ACLA-1	5.2	46679	3	0.666667	3	3	3	3	2	2	2	2
336377	KASC1_ARATH	sp|P52410|KASC1_ARATH 3-oxoacyl-[acyl-carrier-protein] synthase I, chloroplastic OS=Arabidopsis thaliana OX=3702 GN=KAS1 PE=1 SV=2	KAS1	5.71	50413	2	0.666667	2	3	3	3	1	2	2	2
336420	Q9LFX8_ARATH	tr|Q9LFX8|Q9LFX8_ARATH Glycine-rich protein OS=Arabidopsis thaliana OX=3702 GN=At1g27090 PE=1 SV=1	At1g27090	5.71	46018	3	2.5	2	2	2	2	3	5	5	5
336272	H3L5_ARATH	sp|Q9FKQ3|H3L5_ARATH Histone H3-like 5 OS=Arabidopsis thaliana OX=3702 GN=At5g65350 PE=2 SV=3	At5g65350	12.95	15591	2	Mock only	2	3	3	3
336384	OLA1_ARATH	sp|Q9SA73|OLA1_ARATH Obg-like ATPase 1 OS=Arabidopsis thaliana OX=3702 GN=YchF1 PE=1 SV=1	YchF1	8.88	44471	3	1	3	3	3	3	2	3	3	3
336415	TA15B_ARATH	sp|Q94KD0|TA15B_ARATH Transcription initiation factor TFIID subunit 15b OS=Arabidopsis thaliana OX=3702 GN=TAF15B PE=1 SV=1	TAF15B	11.14	42316	3	0.666667	3	3	3	3	1	2	2	2
336383	A0A1I9LSB9_ARATH	tr|A0A1I9LSB9|A0A1I9LSB9_ARATH Alba DNA/RNA-binding protein OS=Arabidopsis thaliana OX=3702 GN=At3g07030 PE=4 SV=1	At3g07030	9.66	43699	4	1.5	2	2	2	2	3	3	3	3
336402	GCST_ARATH	sp|O65396|GCST_ARATH Aminomethyltransferase, mitochondrial OS=Arabidopsis thaliana OX=3702 GN=GDCST PE=2 SV=1	GDCST	9.56	44445	3	1	2	2	2	2	2	2	2	2
336411	AP2M_ARATH	sp|O23140|AP2M_ARATH AP-2 complex subunit mu OS=Arabidopsis thaliana OX=3702 GN=AP2M PE=1 SV=1	AP2M	4.11	49322	2	2	2	2	2	2	2	4	4	4
336398	AAT5_ARATH	sp|P46248|AAT5_ARATH Aspartate aminotransferase, chloroplastic OS=Arabidopsis thaliana OX=3702 GN=ASP5 PE=1 SV=2	ASP5	8.39	49831	3	4	1	1	1	1	3	4	4	4
336558	HPR1_ARATH	sp|Q9C9W5|HPR1_ARATH Glycerate dehydrogenase HPR, peroxisomal OS=Arabidopsis thaliana OX=3702 GN=HPR PE=1 SV=1	HPR	7.51	42248	3	1	3	3	3	3	3	3	3	3
336319	DAPAT_ARATH	sp|Q93ZN9|DAPAT_ARATH LL-diaminopimelate aminotransferase, chloroplastic OS=Arabidopsis thaliana OX=3702 GN=DAP PE=1 SV=1	DAP	4.34	50396	3	Mock only	3	4	4	4
336395	TBB6_ARATH	sp|P29514|TBB6_ARATH Tubulin beta-6 chain OS=Arabidopsis thaliana OX=3702 GN=TUBB6 PE=2 SV=1	TUBB6	8.02	50586	1	Mock only	3	3	1	1.22
336231	PP216_ARATH	sp|Q9SQU6|PP216_ARATH Pentatricopeptide repeat-containing protein At3g06430, chloroplastic OS=Arabidopsis thaliana OX=3702 GN=EMB2750 PE=2 SV=1	EMB2750	6.79	55699	3	Mock only	3	3	3	3
336396	TBB9_ARATH	sp|P29517|TBB9_ARATH Tubulin beta-9 chain OS=Arabidopsis thaliana OX=3702 GN=TUBB9 PE=1 SV=1	TUBB9	8.11	49658	1	4.54545	2	2	0	0.22	1	1	1	1
336376	B3H7H1_ARATH	tr|B3H7H1|B3H7H1_ARATH AT3G07300 protein OS=Arabidopsis thaliana OX=3702 GN=At3g07300 PE=2 SV=1	At3g07300	3.91	43800	2	0.5	2	4	4	4	1	2	2	2
336543	MDHNP_ARATH	sp|Q8H1E2|MDHNP_ARATH Malate dehydrogenase [NADP], chloroplastic OS=Arabidopsis thaliana OX=3702 GN=At5g58330 PE=2 SV=1	At5g58330	6.55	48316	2	1	1	1	1	1	1	1	1	1
336234	PP157_ARATH	sp|Q8GWA9|PP157_ARATH Pentatricopeptide repeat-containing protein At2g17033 OS=Arabidopsis thaliana OX=3702 GN=At2g17033 PE=2 SV=1	At2g17033	4.55	56527	2	Mock only	2	2	2	2
336360	PPR82_ARATH	sp|Q9LG23|PPR82_ARATH Pentatricopeptide repeat-containing protein At1g55890, mitochondrial OS=Arabidopsis thaliana OX=3702 GN=At1g55890 PE=1 SV=1	At1g55890	4.27	44994	2	3	1	1	1	1	2	3	3	3
336540	A0A1P8AVY3_ARATH	tr|A0A1P8AVY3|A0A1P8AVY3_ARATH Triacylglycerol lipase-like 1 OS=Arabidopsis thaliana OX=3702 GN=TLL1 PE=4 SV=1	TLL1	4.76	57716	2	0.666667	2	3	3	3	1	2	2	2
336397	TBB4_ARATH	sp|P24636|TBB4_ARATH Tubulin beta-4 chain OS=Arabidopsis thaliana OX=3702 GN=TUBB4 PE=2 SV=2	TUBB4	7.43	49823	1	4.54545	2	2	0	0.22	1	1	1	1
336326	RS61_ARATH	sp|O48549|RS61_ARATH 40S ribosomal protein S6-1 OS=Arabidopsis thaliana OX=3702 GN=RPS6A PE=1 SV=2	RPS6A	8	28367	2	1	1	1	1	1	1	1	1	1
336408	SUCB_ARATH	sp|O82662|SUCB_ARATH Succinate--CoA ligase [ADP-forming] subunit beta, mitochondrial OS=Arabidopsis thaliana OX=3702 GN=At2g20420 PE=1 SV=1	At2g20420	5.94	45346	2	3	1	1	1	1	2	3	3	3
336393	STN8_ARATH	sp|Q9LZV4|STN8_ARATH Serine/threonine-protein kinase STN8, chloroplastic OS=Arabidopsis thaliana OX=3702 GN=STN8 PE=2 SV=1	STN8	4.04	54979	2	3	1	1	1	1	2	3	3	3
336417	CISY3_ARATH	sp|Q9SJH7|CISY3_ARATH Citrate synthase 3, peroxisomal OS=Arabidopsis thaliana OX=3702 GN=CSY3 PE=2 SV=1	CSY3	5.3	56175	1	5.06061	1	1	0	0.33	2	3	1	1.67
336296	A0A1P8AP55_ARATH	tr|A0A1P8AP55|A0A1P8AP55_ARATH p-loop containing nucleoside triphosphate hydrolases superfamily protein OS=Arabidopsis thaliana OX=3702 GN=PDE318 PE=4 SV=1	PDE318	5.75	48548	2	Mock only	2	2	2	2
336526	ODP24_ARATH	sp|Q9SQI8|ODP24_ARATH Dihydrolipoyllysine-residue acetyltransferase component 4 of pyruvate dehydrogenase complex, chloroplastic OS=Arabidopsis thaliana OX=3702 GN=LTA2 PE=2 SV=1	LTA2	5.83	50080	2	Mock only	2	3	3	3
336544	ALFC8_ARATH	sp|Q9LF98|ALFC8_ARATH Fructose-bisphosphate aldolase 8, cytosolic OS=Arabidopsis thaliana OX=3702 GN=FBA8 PE=1 SV=1	FBA8	6.42	38540	2	TuMV only					2	2	2	2
336407	SH3P3_ARATH	sp|Q8L7W0|SH3P3_ARATH SH3 domain-containing protein 3 OS=Arabidopsis thaliana OX=3702 GN=SH3P3 PE=1 SV=1	SH3P3	10.83	39534	3	2	1	1	1	1	2	2	2	2
336205	Q93VP9_ARATH	tr|Q93VP9|Q93VP9_ARATH SPFH/Band 7/PHB domain-containing membrane-associated protein family OS=Arabidopsis thaliana OX=3702 GN=AtSLP1 PE=1 SV=1	AtSLP1	5.35	45020	2	TuMV only					2	2	2	2
336202	Q93VB0_ARATH	tr|Q93VB0|Q93VB0_ARATH Nucleic acid-binding, OB-fold-like protein OS=Arabidopsis thaliana OX=3702 GN=At2g40660 PE=2 SV=1	At2g40660	8.48	42088	2	Mock only	2	3	3	3
336277	ANXD1_ARATH	sp|Q9SYT0|ANXD1_ARATH Annexin D1 OS=Arabidopsis thaliana OX=3702 GN=ANN1 PE=1 SV=1	ANN1	9.78	36204	2	TuMV only					2	2	2	2
336253	DJ1F_ARATH	sp|Q9M1G8|DJ1F_ARATH DJ-1 protein homolog F OS=Arabidopsis thaliana OX=3702 GN=DJ1F PE=1 SV=1	DJ1F	5.26	43142	1	TuMV only					2	3	2	2.67
336373	AROC_ARATH	sp|P57720|AROC_ARATH Chorismate synthase, chloroplastic OS=Arabidopsis thaliana OX=3702 GN=EMB1144 PE=2 SV=2	EMB1144	4.36	47318	2	1	2	2	2	2	2	2	2	2
336538	RL131_ARATH	sp|P41127|RL131_ARATH 60S ribosomal protein L13-1 OS=Arabidopsis thaliana OX=3702 GN=RPL13B PE=1 SV=1	RPL13B	5.34	23767	1	TuMV only					1	2	2	2
336412	RFC5_ARATH	sp|Q9CAQ8|RFC5_ARATH Replication factor C subunit 5 OS=Arabidopsis thaliana OX=3702 GN=RFC5 PE=1 SV=1	RFC5	4.61	41370	2	2	1	1	1	1	2	2	2	2
336261	GUN6_ARATH	sp|Q42059|GUN6_ARATH Endoglucanase 6 OS=Arabidopsis thaliana OX=3702 GN=At1g64390 PE=2 SV=2	At1g64390	2.74	68592	2	Mock only	2	3	3	3
336403	UXS1_ARATH	sp|Q8VZC0|UXS1_ARATH UDP-glucuronic acid decarboxylase 1 OS=Arabidopsis thaliana OX=3702 GN=UXS1 PE=1 SV=1	UXS1	2.76	48631	1	2	1	1	1	1	1	2	2	2
336217	SYWC_ARATH	sp|Q9SR15|SYWC_ARATH Tryptophan--tRNA ligase, cytoplasmic OS=Arabidopsis thaliana OX=3702 GN=At3g04600 PE=2 SV=1	At3g04600	4.98	45754	2	0.5	2	2	2	2	1	1	1	1
336539	MTEF8_ARATH	sp|Q9FK23|MTEF8_ARATH Transcription termination factor MTERF8, chloroplastic OS=Arabidopsis thaliana OX=3702 GN=MTERF8 PE=1 SV=1	MTERF8	3	56350	1	2	1	1	1	1	1	2	2	2
336380	DPYD_ARATH	sp|Q9LVI9|DPYD_ARATH Dihydropyrimidine dehydrogenase (NADP(+)), chloroplastic OS=Arabidopsis thaliana OX=3702 GN=PYD1 PE=1 SV=1	PYD1	3.05	46847	1	TuMV only					1	2	2	2
336338	NOP5A_ARATH	sp|O04658|NOP5A_ARATH Probable nucleolar protein 5-1 OS=Arabidopsis thaliana OX=3702 GN=NOP5-1 PE=1 SV=2	NOP5-1	2.44	58755	1	TuMV only					1	1	1	1
336515	RU17_ARATH	sp|Q42404|RU17_ARATH U1 small nuclear ribonucleoprotein 70 kDa OS=Arabidopsis thaliana OX=3702 GN=RNU1 PE=1 SV=1	RNU1	3.75	50388	1	TuMV only					1	1	1	1
336258	THIC1_ARATH	sp|Q8S4Y1|THIC1_ARATH Acetyl-CoA acetyltransferase, cytosolic 1 OS=Arabidopsis thaliana OX=3702 GN=AAT1 PE=1 SV=1	AAT1	5.46	41412	2	TuMV only					2	2	2	2
336409	PAT_ARATH	sp|Q9SIE1|PAT_ARATH Bifunctional aspartate aminotransferase and glutamate/aspartate-prephenate aminotransferase OS=Arabidopsis thaliana OX=3702 GN=PAT PE=1 SV=2	PAT	3.16	51000	1	TuMV only					1	2	2	2
336269	CKL13_ARATH	sp|Q5XF24|CKL13_ARATH Casein kinase 1-like protein 13 OS=Arabidopsis thaliana OX=3702 GN=CKL13 PE=2 SV=1	CKL13	4.91	53205	2	Mock only	2	2	2	2
336366	ATPB_ARATH	sp|P19366|ATPB_ARATH ATP synthase subunit beta, chloroplastic OS=Arabidopsis thaliana OX=3702 GN=atpB PE=1 SV=2	atpB	6.02	53934	2	1	1	1	1	1	1	1	1	1
336249	RAF2_ARATH	sp|Q9SR19|RAF2_ARATH Rubisco accumulation factor 1.2, chloroplastic OS=Arabidopsis thaliana OX=3702 GN=RAF1.2 PE=1 SV=1	RAF1.2	2.23	50199	1	Mock only	1	1	1	1
336324	MDAR_ARATH	sp|P92947|MDAR_ARATH Monodehydroascorbate reductase, chloroplastic/mitochondrial OS=Arabidopsis thaliana OX=3702 GN=MDAR5 PE=1 SV=3	MDAR5	2.84	53302	1	TuMV only					1	1	1	1
336531	P94088_ARATH	tr|P94088|P94088_ARATH Arginine-aspartate-rich RNA binding protein-like OS=Arabidopsis thaliana OX=3702 GN=gene1500 PE=2 SV=1	gene1500	3.29	38721	2	0.5	2	2	2	2	1	1	1	1
336370	PRS7A_ARATH	sp|Q9SSB5|PRS7A_ARATH 26S proteasome regulatory subunit 7 homolog A OS=Arabidopsis thaliana OX=3702 GN=RPT1A PE=1 SV=1	RPT1A	5.87	47803	2	1	1	1	1	1	1	1	1	1
336381	IQD31_ARATH	sp|Q8L4D8|IQD31_ARATH Protein IQ-DOMAIN 31 OS=Arabidopsis thaliana OX=3702 GN=IQD31 PE=1 SV=1	IQD31	3.41	65200	1	TuMV only					1	2	2	2
336320	LRP1A_ARATH	sp|Q940X9|LRP1A_ARATH La-related protein 1A OS=Arabidopsis thaliana OX=3702 GN=LARP1A PE=1 SV=1	LARP1A	2.42	91377	1	TuMV only					1	1	1	1
336223	Q9LT39_ARATH	tr|Q9LT39|Q9LT39_ARATH Leucine-rich repeat (LRR) family protein OS=Arabidopsis thaliana OX=3702 GN=At3g20820 PE=2 SV=1	At3g20820	2.74	39862	1	TuMV only					1	2	2	2
336235	EFGC_ARATH	sp|Q9SI75|EFGC_ARATH Elongation factor G, chloroplastic OS=Arabidopsis thaliana OX=3702 GN=CPEFG PE=1 SV=1	CPEFG	2.3	86058	1	Mock only	1	1	1	1
336193	IKU1_ARATH	sp|O82170|IKU1_ARATH Protein HAIKU1 OS=Arabidopsis thaliana OX=3702 GN=IKU1 PE=1 SV=1	IKU1	2.99	44686	1	Mock only	1	1	1	1
336352	ZAR1_ARATH	sp|Q9ZU46|ZAR1_ARATH Receptor protein kinase-like protein ZAR1 OS=Arabidopsis thaliana OX=3702 GN=ZAR1 PE=1 SV=1	ZAR1	2.23	78307	2	1	1	1	1	1	1	1	1	1
336517	CLP1_ARATH	sp|Q9SR06|CLP1_ARATH Protein CLP1 homolog OS=Arabidopsis thaliana OX=3702 GN=CLPS3 PE=1 SV=1	CLPS3	3.38	48421	1	Mock only	1	1	1	1
336345	NDUS2_ARATH	sp|P93306|NDUS2_ARATH NADH dehydrogenase [ubiquinone] iron-sulfur protein 2 OS=Arabidopsis thaliana OX=3702 GN=NAD7 PE=1 SV=2	NAD7	4.82	44962	2	TuMV only					2	2	2	2
336197	NIB_CDN1	NIB_CDN1 PROTEIN (GENBANK: BAC79407.1) :		3.48	59567	2	TuMV only					2	2	2	2
336372	Q9ZU66_ARATH	tr|Q9ZU66|Q9ZU66_ARATH Putative spliceosome-associated protein OS=Arabidopsis thaliana OX=3702 GN=emb2444 PE=2 SV=1	emb2444	3.03	39888	1	2	1	1	1	1	1	2	2	2
336188	Q9C576_ARATH	tr|Q9C576|Q9C576_ARATH At5g22100 OS=Arabidopsis thaliana OX=3702 GN=At5g22120 PE=2 SV=1	At5g22120	4.18	42092	1	1	1	1	1	1	1	1	1	1
336527	CP41B_ARATH	sp|Q9SA52|CP41B_ARATH Chloroplast stem-loop binding protein of 41 kDa b, chloroplastic OS=Arabidopsis thaliana OX=3702 GN=CSP41B PE=1 SV=1	CSP41B	4.23	42620	1	Mock only	1	1	1	1
336240	MNIF1_ARATH	sp|O49543|MNIF1_ARATH Cysteine desulfurase, mitochondrial OS=Arabidopsis thaliana OX=3702 GN=NIFS1 PE=1 SV=1	NIFS1	3.09	50296	1	1	1	1	1	1	1	1	1	1
336203	HPSE1_ARATH	sp|Q9FF10|HPSE1_ARATH Heparanase-like protein 1 OS=Arabidopsis thaliana OX=3702 GN=At5g07830 PE=2 SV=1	At5g07830	3.87	60250	2	TuMV only					2	2	2	2
336371	EXA1_ARATH	sp|Q9FMM3|EXA1_ARATH Protein ESSENTIAL FOR POTEXVIRUS ACCUMULATION 1 OS=Arabidopsis thaliana OX=3702 GN=EXA1 PE=1 SV=1	EXA1	1.11	187619	1	1	1	1	1	1	1	1	1	1
336254	DJ1E_ARATH	sp|Q9ZV19|DJ1E_ARATH DJ-1 protein homolog E OS=Arabidopsis thaliana OX=3702 GN=DJ1E PE=1 SV=1	DJ1E	5.03	42730	1	TuMV only					2	2	1	1.33
336427	ATPAM_ARATH	sp|P92549|ATPAM_ARATH ATP synthase subunit alpha, mitochondrial OS=Arabidopsis thaliana OX=3702 GN=ATPA PE=1 SV=2	ATPA	3.35	55045	1	0.775194	2	2	1	1.29	1	1	1	1
336264	AHL14_ARATH	sp|A1L4X7|AHL14_ARATH AT-hook motif nuclear-localized protein 14 OS=Arabidopsis thaliana OX=3702 GN=AHL14 PE=1 SV=1	AHL14	4.38	43446	1	TuMV only					1	1	1	1
336546	BGL37_ARATH	sp|Q9C5C2|BGL37_ARATH Myrosinase 2 OS=Arabidopsis thaliana OX=3702 GN=TGG2 PE=1 SV=1	TGG2	2.01	62732	1	2	1	1	1	1	1	2	2	2
336290	RS31_ARATH	sp|Q9SIP7|RS31_ARATH 40S ribosomal protein S3-1 OS=Arabidopsis thaliana OX=3702 GN=RPS3A PE=1 SV=1	RPS3A	5.2	27519	1	Mock only	1	1	1	1
336210	KASC2_ARATH	sp|Q9C9P4|KASC2_ARATH 3-oxoacyl-[acyl-carrier-protein] synthase II, chloroplastic OS=Arabidopsis thaliana OX=3702 GN=KAS2 PE=1 SV=1	KAS2	1.85	57600	1	Mock only	1	1	1	1
336519	AED3_ARATH	sp|O04496|AED3_ARATH Aspartyl protease AED3 OS=Arabidopsis thaliana OX=3702 GN=AED3 PE=1 SV=1	AED3	2	47661	1	Mock only	1	1	1	1
336528	P1_UK1	P1_UK1 PROTEIN (GENBANK: BAD69823.1) :		4.13	40117	1	TuMV only					1	2	2	2
336333	LEU31_ARATH	sp|Q9FMT1|LEU31_ARATH 3-isopropylmalate dehydrogenase 1, chloroplastic OS=Arabidopsis thaliana OX=3702 GN=IMDH1 PE=1 SV=1	IMDH1	2.93	44162	1	Mock only	1	1	1	1
336351	PABP8_ARATH	sp|Q9FXA2|PABP8_ARATH Polyadenylate-binding protein 8 OS=Arabidopsis thaliana OX=3702 GN=PAB8 PE=1 SV=1	PAB8	2.24	72779	1	2	1	1	1	1	1	2	2	2
336379	PIP11_ARATH	sp|P61837|PIP11_ARATH Aquaporin PIP1-1 OS=Arabidopsis thaliana OX=3702 GN=PIP1-1 PE=1 SV=1	PIP1-1	3.15	30689	1	2	1	1	1	1	1	2	2	2
336532	H2AV1_ARATH	sp|O23628|H2AV1_ARATH Histone H2A variant 1 OS=Arabidopsis thaliana OX=3702 GN=H2AV PE=1 SV=1	H2AV	6.62	14541	1	Mock only	1	2	2	2
336511	Q9ZQ87_ARATH	tr|Q9ZQ87|Q9ZQ87_ARATH Expressed protein OS=Arabidopsis thaliana OX=3702 GN=At2g03510 PE=2 SV=2	At2g03510	5.62	40596	2	TuMV only					2	2	2	2
336292	F4J9Y9_ARATH	tr|F4J9Y9|F4J9Y9_ARATH 2-oxoglutarate (2OG) and Fe(II)-dependent oxygenase superfamily protein OS=Arabidopsis thaliana OX=3702 GN=At3g19010 PE=3 SV=1	At3g19010	4.7	36994	1	TuMV only					1	1	1	1
336218	O80576_ARATH	tr|O80576|O80576_ARATH At2g44060 OS=Arabidopsis thaliana OX=3702 GN=late embryogenesis abundant 26 PE=2 SV=1	late	3.69	36036	1	TuMV only					1	1	1	1
336201	GASAE_ARATH	sp|Q9LFR3|GASAE_ARATH Gibberellin-regulated protein 14 OS=Arabidopsis thaliana OX=3702 GN=GASA14 PE=1 SV=1	GASA14	3.64	29138	1	1	1	1	1	1	1	1	1	1
336551	RH11_ARATH	sp|Q8LA13|RH11_ARATH DEAD-box ATP-dependent RNA helicase 11 OS=Arabidopsis thaliana OX=3702 GN=RH11 PE=1 SV=1	RH11	1.96	66026	1	TuMV only					1	2	2	2
336550	CADH5_ARATH	sp|O49482|CADH5_ARATH Cinnamyl alcohol dehydrogenase 5 OS=Arabidopsis thaliana OX=3702 GN=CAD5 PE=1 SV=1	CAD5	2.8	38744	1	TuMV only					1	1	1	1
336194	Q9C913_ARATH	tr|Q9C913|Q9C913_ARATH Alpha/beta-Hydrolases superfamily protein OS=Arabidopsis thaliana OX=3702 GN=At1g74280 PE=2 SV=1	At1g74280	3.76	42274	1	TuMV only					1	1	1	1
336542	F4IYD5_ARATH	tr|F4IYD5|F4IYD5_ARATH Lysine-tRNA ligase OS=Arabidopsis thaliana OX=3702 GN=At3g01060 PE=1 SV=1	At3g01060	6.26	50210	2	Mock only	2	2	2	2
336255	OPR3_ARATH	sp|Q9FUP0|OPR3_ARATH 12-oxophytodienoate reductase 3 OS=Arabidopsis thaliana OX=3702 GN=OPR3 PE=1 SV=2	OPR3	5.12	42691	2	TuMV only					2	2	2	2
336364	CDG1_ARATH	sp|Q9LSE1|CDG1_ARATH Serine/threonine-protein kinase CDG1 OS=Arabidopsis thaliana OX=3702 GN=CDG1 PE=1 SV=1	CDG1	1.85	48507	1	TuMV only					1	2	2	2
336311	IVD_ARATH	sp|Q9SWG0|IVD_ARATH Isovaleryl-CoA dehydrogenase, mitochondrial OS=Arabidopsis thaliana OX=3702 GN=IVD PE=1 SV=2	IVD	2.93	44773	1	TuMV only					1	2	2	2
336329	GLO1_ARATH	sp|Q9LRR9|GLO1_ARATH (S)-2-hydroxy-acid oxidase GLO1 OS=Arabidopsis thaliana OX=3702 GN=GLO1 PE=1 SV=1	GLO1	2.72	40341	1	Mock only	1	1	1	1
336548	CSN3_ARATH	sp|Q8W575|CSN3_ARATH COP9 signalosome complex subunit 3 OS=Arabidopsis thaliana OX=3702 GN=CSN3 PE=1 SV=2	CSN3	2.56	47741	1	2	1	1	1	1	1	2	2	2
336547	DNJ19_ARATH	sp|Q9LZK5|DNJ19_ARATH DnaJ protein ERDJ3B OS=Arabidopsis thaliana OX=3702 GN=ERDJ3B PE=1 SV=1	ERDJ3B	3.47	39200	1	TuMV only					1	2	2	2
336273	Q9SN77_ARATH	tr|Q9SN77|Q9SN77_ARATH Transcription regulator/ zinc ion binding protein OS=Arabidopsis thaliana OX=3702 GN=F1P2.160 PE=2 SV=1	F1P2.160	2.7	44560	1	Mock only	1	2	2	2
336289	A0A1P8AT54_ARATH	tr|A0A1P8AT54|A0A1P8AT54_ARATH Eukaryotic translation initiation factor 2B (eIF-2B) family protein OS=Arabidopsis thaliana OX=3702 GN=At1g53900 PE=3 SV=1	At1g53900	2.18	66838	1	TuMV only					1	1	1	1
336512	CKL2_ARATH	sp|Q9CAI5|CKL2_ARATH Casein kinase 1-like protein 2 OS=Arabidopsis thaliana OX=3702 GN=CKL2 PE=1 SV=1	CKL2	2.8	51879	1	Mock only	1	1	1	1
336336	DCP5_ARATH	sp|Q9C658|DCP5_ARATH Protein decapping 5 OS=Arabidopsis thaliana OX=3702 GN=DCP5 PE=1 SV=1	DCP5	1.96	64370	1	0.5	1	2	2	2	1	1	1	1
336212	B3H797_ARATH	tr|B3H797|B3H797_ARATH Transmembrane/coiled-coil protein (DUF726) OS=Arabidopsis thaliana OX=3702 GN=At4g36210 PE=4 SV=1	At4g36210	1.79	72748	1	TuMV only					1	2	2	2
336209	F4J1U2_ARATH	tr|F4J1U2|F4J1U2_ARATH Glutamate NMDA receptor subunit epsilon-1, putative (DUF3598) OS=Arabidopsis thaliana OX=3702 GN=At3g29185 PE=1 SV=1	At3g29185	3.79	44676	1	Mock only	1	1	1	1
336266	PURA_ARATH	sp|Q96529|PURA_ARATH Adenylosuccinate synthetase, chloroplastic OS=Arabidopsis thaliana OX=3702 GN=PURA PE=1 SV=1	PURA	2.86	52964	1	1	1	1	1	1	1	1	1	1
336536	ICR1_ARATH	sp|Q8LE98|ICR1_ARATH Interactor of constitutive active ROPs 1 OS=Arabidopsis thaliana OX=3702 GN=ICR1 PE=1 SV=1	ICR1	2.62	38358	1	Mock only	1	1	1	1
336257	DXR_ARATH	sp|Q9XFS9|DXR_ARATH 1-deoxy-D-xylulose 5-phosphate reductoisomerase, chloroplastic OS=Arabidopsis thaliana OX=3702 GN=DXR PE=2 SV=2	DXR	3.14	51964	1	Mock only	1	2	2	2
336219	MD36A_ARATH	sp|Q94AH9|MD36A_ARATH Mediator of RNA polymerase II transcription subunit 36a OS=Arabidopsis thaliana OX=3702 GN=MED36A PE=1 SV=2	MED36A	4.06	33653	1	1	1	1	1	1	1	1	1	1
336307	RLP45_ARATH	sp|F4J9A8|RLP45_ARATH Receptor-like protein 45 OS=Arabidopsis thaliana OX=3702 GN=RLP45 PE=2 SV=2	RLP45	0.84	107210	1	Mock only	1	1	1	1
336224	GPAT4_ARATH	sp|Q9LMM0|GPAT4_ARATH Glycerol-3-phosphate 2-O-acyltransferase 4 OS=Arabidopsis thaliana OX=3702 GN=GPAT4 PE=1 SV=1	GPAT4	2.19	56262	1	Mock only	1	1	1	1
336518	AHL3_ARATH	sp|Q9SB31|AHL3_ARATH AT-hook motif nuclear-localized protein 3 OS=Arabidopsis thaliana OX=3702 GN=AHL3 PE=1 SV=1	AHL3	3.47	43014	1	TuMV only					1	2	2	2
336271	ISPE_ARATH	sp|O81014|ISPE_ARATH 4-diphosphocytidyl-2-C-methyl-D-erythritol kinase, chloroplastic OS=Arabidopsis thaliana OX=3702 GN=ISPE PE=2 SV=1	ISPE	3.39	42043	1	Mock only	1	2	2	2
336263	O22940_ARATH	tr|O22940|O22940_ARATH At2g41800/T11A7.10 OS=Arabidopsis thaliana OX=3702 GN=At2g41800 PE=2 SV=1	At2g41800	3.24	40370	1	TuMV only					1	1	1	1
336246	SQD1_ARATH	sp|O48917|SQD1_ARATH UDP-sulfoquinovose synthase, chloroplastic OS=Arabidopsis thaliana OX=3702 GN=SQD1 PE=1 SV=1	SQD1	2.73	53114	1	Mock only	1	1	1	1
336355	DIM1A_ARATH	sp|O22268|DIM1A_ARATH Ribosomal RNA small subunit methyltransferase OS=Arabidopsis thaliana OX=3702 GN=DIM1A PE=1 SV=1	DIM1A	2.83	39687	1	2	1	1	1	1	1	2	2	2
336306	GPDH2_ARATH	sp|Q9S785|GPDH2_ARATH Glycerol-3-phosphate dehydrogenase [NAD(+)] At3g07690, cytosolic OS=Arabidopsis thaliana OX=3702 GN=At3g07690 PE=3 SV=2	At3g07690	2.19	51396	1	TuMV only					1	1	1	1
336312	Q9XI87_ARATH	tr|Q9XI87|Q9XI87_ARATH At1g14000 OS=Arabidopsis thaliana OX=3702 GN=VH1-interacting kinase PE=2 SV=1	VH1-interacting	2.51	49335	1	TuMV only					1	1	1	1
336315	VILI3_ARATH	sp|O81645|VILI3_ARATH Villin-3 OS=Arabidopsis thaliana OX=3702 GN=VLN3 PE=1 SV=2	VLN3	1.14	106349	1	TuMV only					1	1	1	1
336285	ERD10_ARATH	sp|P42759|ERD10_ARATH Dehydrin ERD10 OS=Arabidopsis thaliana OX=3702 GN=ERD10 PE=1 SV=1	ERD10	4.62	29548	1	TuMV only					1	1	1	1
336369	EBP1_ARATH	sp|Q96327|EBP1_ARATH ERBB-3 BINDING PROTEIN 1 OS=Arabidopsis thaliana OX=3702 GN=EBP1 PE=1 SV=1	EBP1	2.55	42979	1	TuMV only					1	2	2	2
336192	PIP21_ARATH	sp|P43286|PIP21_ARATH Aquaporin PIP2-1 OS=Arabidopsis thaliana OX=3702 GN=PIP2-1 PE=1 SV=1	PIP2-1	5.23	30474	1	1	1	1	1	1	1	1	1	1
336557	PSBC_ARATH	sp|P56778|PSBC_ARATH Photosystem II CP43 reaction center protein OS=Arabidopsis thaliana OX=3702 GN=psbC PE=1 SV=3	psbC	3.38	51868	1	1	1	1	1	1	1	1	1	1
336534	RH38_ARATH	sp|Q93ZG7|RH38_ARATH DEAD-box ATP-dependent RNA helicase 38 OS=Arabidopsis thaliana OX=3702 GN=RH38 PE=1 SV=2	RH38	3.02	55384	1	TuMV only					1	1	1	1
336214	CP19C_ARATH	sp|Q38867|CP19C_ARATH Peptidyl-prolyl cis-trans isomerase CYP19-3 OS=Arabidopsis thaliana OX=3702 GN=CYP19-3 PE=2 SV=2	CYP19-3	7.95	18921	1	Mock only	1	1	1	1
336309	UBP1A_ARATH	sp|Q9SYG4|UBP1A_ARATH Oligouridylate-binding protein 1A OS=Arabidopsis thaliana OX=3702 GN=UBP1A PE=1 SV=1	UBP1A	1.88	47234	1	Mock only	1	1	1	1
336195	A8MQ87_ARATH	tr|A8MQ87|A8MQ87_ARATH Fes1A OS=Arabidopsis thaliana OX=3702 GN=Fes1A PE=4 SV=1	Fes1A	4.28	36184	1	TuMV only					1	1	1	1
336222	AROG_ARATH	sp|Q00218|AROG_ARATH Phospho-2-dehydro-3-deoxyheptonate aldolase 2, chloroplastic OS=Arabidopsis thaliana OX=3702 GN=DHS2 PE=2 SV=2	DHS2	1.97	56149	1	TuMV only					1	1	1	1
336361	ACOX4_ARATH	sp|Q96329|ACOX4_ARATH Acyl-coenzyme A oxidase 4, peroxisomal OS=Arabidopsis thaliana OX=3702 GN=ACX4 PE=1 SV=1	ACX4	2.75	47557	1	2	1	1	1	1	1	2	2	2
336220	BUP1_ARATH	sp|Q8H183|BUP1_ARATH Beta-ureidopropionase OS=Arabidopsis thaliana OX=3702 GN=PYD3 PE=1 SV=1	PYD3	2.94	45553	1	TuMV only					1	1	1	1
336530	AP1M2_ARATH	sp|O22715|AP1M2_ARATH AP-1 complex subunit mu-2 OS=Arabidopsis thaliana OX=3702 GN=AP1M2 PE=1 SV=1	AP1M2	3.04	49032	1	TuMV only					1	2	2	2
336374	F4IBV4_ARATH	tr|F4IBV4|F4IBV4_ARATH Glycosyltransferase OS=Arabidopsis thaliana OX=3702 GN=At1g78800 PE=2 SV=1	At1g78800	2.48	45028	1	TuMV only					1	2	2	2
336300	A0A1P8AVQ1_ARATH	tr|A0A1P8AVQ1|A0A1P8AVQ1_ARATH NagB/RpiA/CoA transferase-like superfamily protein OS=Arabidopsis thaliana OX=3702 GN=At1g72340 PE=1 SV=1	At1g72340	4.06	35125	1	TuMV only					1	1	1	1
336283	JAL27_ARATH	sp|O04318|JAL27_ARATH Nitrile-specifier protein 3 OS=Arabidopsis thaliana OX=3702 GN=NSP3 PE=2 SV=1	NSP3	2.57	51232	1	TuMV only					1	1	1	1
336280	P2C21_ARATH	sp|O81716|P2C21_ARATH Probable protein phosphatase 2C 21 OS=Arabidopsis thaliana OX=3702 GN=PPC4-2 PE=1 SV=1	PPC4-2	2.82	39354	1	TuMV only					1	1	1	1
336549	PAT1H_ARATH	sp|Q0WPK4|PAT1H_ARATH Protein PAT1 homolog OS=Arabidopsis thaliana OX=3702 GN=PAT1 PE=1 SV=1	PAT1	0.88	88840	1	TuMV only					1	2	2	2
336295	PECT1_ARATH	sp|Q9ZVI9|PECT1_ARATH Ethanolamine-phosphate cytidylyltransferase OS=Arabidopsis thaliana OX=3702 GN=PECT1 PE=1 SV=1	PECT1	3.09	46978	1	TuMV only					1	1	1	1
336213	PSD2A_ARATH	sp|Q9SIV2|PSD2A_ARATH 26S proteasome non-ATPase regulatory subunit 2 homolog A OS=Arabidopsis thaliana OX=3702 GN=RPN1A PE=1 SV=2	RPN1A	1.68	98144	1	TuMV only					1	1	1	1
336286	RBS1A_ARATH	sp|P10795|RBS1A_ARATH Ribulose bisphosphate carboxylase small chain 1A, chloroplastic OS=Arabidopsis thaliana OX=3702 GN=RBCS-1A PE=1 SV=2	RBCS-1A	4.44	20216	1	Mock only	1	2	2	2
336278	14310_ARATH	sp|P48347|14310_ARATH 14-3-3-like protein GF14 epsilon OS=Arabidopsis thaliana OX=3702 GN=GRF10 PE=1 SV=1	GRF10	3.94	28915	1	Mock only	1	1	1	1
336241	CISY4_ARATH	sp|P20115|CISY4_ARATH Citrate synthase 4, mitochondrial OS=Arabidopsis thaliana OX=3702 GN=CSY4 PE=1 SV=3	CSY4	2.11	52782	1	TuMV only					1	2	2	2
336330	F4JRY9_ARATH	tr|F4JRY9|F4JRY9_ARATH Myosin heavy chain-like protein OS=Arabidopsis thaliana OX=3702 GN=At4g31340 PE=4 SV=1	At4g31340	3.1	47740	1	Mock only	1	1	1	1
336199	Q9LP67_ARATH	tr|Q9LP67|Q9LP67_ARATH T1N15.19 OS=Arabidopsis thaliana OX=3702 GN=At1g48570 PE=2 SV=1	At1g48570	1.76	51818	1	Mock only	1	1	1	1
336327	CP19D_ARATH	sp|Q8LDP4|CP19D_ARATH Peptidyl-prolyl cis-trans isomerase CYP19-4 OS=Arabidopsis thaliana OX=3702 GN=CYP19-4 PE=1 SV=2	CYP19-4	3.98	21534	1	Mock only	1	1	1	1
336200	VATA_ARATH	sp|O23654|VATA_ARATH V-type proton ATPase catalytic subunit A OS=Arabidopsis thaliana OX=3702 GN=VHA-A PE=1 SV=1	VHA-A	1.44	68812	1	TuMV only					1	1	1	1
336541	Q9LEQ9_ARATH	tr|Q9LEQ9|Q9LEQ9_ARATH ARM repeat superfamily protein OS=Arabidopsis thaliana OX=3702 GN=At5g14790 PE=2 SV=1	At5g14790	2.89	38009	1	1	1	1	1	1	1	1	1	1
336341	A0A1I9LQ33_ARATH	tr|A0A1I9LQ33|A0A1I9LQ33_ARATH FAD/NAD(P)-binding oxidoreductase family protein OS=Arabidopsis thaliana OX=3702 GN=At3g44190 PE=4 SV=1	At3g44190	2.56	34213	1	TuMV only					1	1	1	1
336288	OAT_ARATH	sp|Q9FNK4|OAT_ARATH Ornithine aminotransferase, mitochondrial OS=Arabidopsis thaliana OX=3702 GN=DELTA-OAT PE=1 SV=1	DELTA-OAT	3.16	52178	1	TuMV only					1	1	1	1
336378	Y3330_ARATH	sp|Q0WVZ1|Y3330_ARATH Putative metallophosphoesterase At3g03305 OS=Arabidopsis thaliana OX=3702 GN=At3g03305 PE=2 SV=1	At3g03305	1.08	84747	1	1.5	1	2	2	2	1	3	3	3
336216	CBF5_ARATH	sp|Q9LD90|CBF5_ARATH H/ACA ribonucleoprotein complex subunit 4 OS=Arabidopsis thaliana OX=3702 GN=CBF5 PE=1 SV=1	CBF5	1.59	63026	1	TuMV only					1	1	1	1
336314	IAN8_ARATH	sp|P54120|IAN8_ARATH Immune-associated nucleotide-binding protein 8 OS=Arabidopsis thaliana OX=3702 GN=IAN8 PE=2 SV=1	IAN8	2.27	40070	1	TuMV only					1	1	1	1
336342	F4K7E0_ARATH	tr|F4K7E0|F4K7E0_ARATH Nuclear transport factor 2 (NTF2) family protein with RNA binding (RRM-RBD-RNP motifs) domain-containing protein OS=Arabidopsis thaliana OX=3702 GN=MRH10.6 PE=4 SV=1	MRH10.6	2.3	43485	1	1	1	1	1	1	1	1	1	1
336368	SRRT_ARATH	sp|Q9ZVD0|SRRT_ARATH Serrate RNA effector molecule OS=Arabidopsis thaliana OX=3702 GN=SE PE=1 SV=2	SE	1.81	81098	1	TuMV only					1	2	2	2
336260	PER54_ARATH	sp|Q9FG34|PER54_ARATH Peroxidase 54 OS=Arabidopsis thaliana OX=3702 GN=PER54 PE=2 SV=1	PER54	3.35	37290	1	TuMV only					1	1	1	1
336279	METC_ARATH	sp|P53780|METC_ARATH Cystathionine beta-lyase, chloroplastic OS=Arabidopsis thaliana OX=3702 GN=At3g57050 PE=1 SV=1	At3g57050	2.37	50430	1	1	1	1	1	1	1	1	1	1
336524	CSK2P_ARATH	sp|O64816|CSK2P_ARATH Casein kinase II subunit alpha-4, chloroplastic OS=Arabidopsis thaliana OX=3702 GN=CKA4 PE=2 SV=1	CKA4	2.78	50236	1	Mock only	1	1	1	1
336281	IDH1_ARATH	sp|Q8LFC0|IDH1_ARATH Isocitrate dehydrogenase [NAD] regulatory subunit 1, mitochondrial OS=Arabidopsis thaliana OX=3702 GN=IDH1 PE=1 SV=2	IDH1	3	39627	1	TuMV only					1	1	1	1
336344	SGT1B_ARATH	sp|Q9SUT5|SGT1B_ARATH Protein SGT1 homolog B OS=Arabidopsis thaliana OX=3702 GN=SGT1B PE=1 SV=1	SGT1B	4.19	39762	1	Mock only	1	1	1	1
336208	Q9SLV3_ARATH	tr|Q9SLV3|Q9SLV3_ARATH At1g58270/F19C14_8 OS=Arabidopsis thaliana OX=3702 GN=ZW9 PE=2 SV=1	ZW9	3.03	45036	1	Mock only	1	1	1	1
336365	C3H21_ARATH	sp|Q9SK74|C3H21_ARATH Zinc finger CCCH domain-containing protein 21 OS=Arabidopsis thaliana OX=3702 GN=At2g20280 PE=4 SV=1	At2g20280	4.04	42389	1	1	1	1	1	1	1	1	1	1
336305	CKL4_ARATH	sp|Q8LPI7|CKL4_ARATH Casein kinase 1-like protein 4 OS=Arabidopsis thaliana OX=3702 GN=CKL4 PE=1 SV=1	CKL4	2.42	46709	1	Mock only	1	1	1	1
336363	XXT1_ARATH	sp|Q9LZJ3|XXT1_ARATH Xyloglucan 6-xylosyltransferase 1 OS=Arabidopsis thaliana OX=3702 GN=XXT1 PE=1 SV=1	XXT1	1.74	53382	1	TuMV only					1	2	2	2
336520	AB1F_ARATH	sp|Q9FJH6|AB1F_ARATH ABC transporter F family member 1 OS=Arabidopsis thaliana OX=3702 GN=ABCF1 PE=2 SV=1	ABCF1	2.02	66886	1	TuMV only					1	1	1	1
336343	CPNB1_ARATH	sp|P21240|CPNB1_ARATH Chaperonin 60 subunit beta 1, chloroplastic OS=Arabidopsis thaliana OX=3702 GN=CPN60B1 PE=1 SV=3	CPN60B1	2.17	63809	1	1	1	1	1	1	1	1	1	1
336337	DRG1_ARATH	sp|Q9LQK0|DRG1_ARATH Developmentally-regulated G-protein 1 OS=Arabidopsis thaliana OX=3702 GN=DRG1 PE=1 SV=1	DRG1	2.76	44639	1	Mock only	1	1	1	1
336248	SNP29_ARATH	sp|Q9SD96|SNP29_ARATH SNAP25 homologous protein SNAP29 OS=Arabidopsis thaliana OX=3702 GN=SNAP29 PE=2 SV=1	SNAP29	6.37	28308	1	Mock only	1	1	1	1
336516	IF2C_ARATH	sp|Q9SHI1|IF2C_ARATH Translation initiation factor IF-2, chloroplastic OS=Arabidopsis thaliana OX=3702 GN=At1g17220 PE=2 SV=2	At1g17220	1.46	109747	1	Mock only	1	1	1	1
336250	Q9FIL6_ARATH	tr|Q9FIL6|Q9FIL6_ARATH At5g58950 OS=Arabidopsis thaliana OX=3702 GN=At5g58950 PE=1 SV=1	At5g58950	3.05	58856	1	TuMV only					1	1	1	1
336230	TAT3_ARATH	sp|Q9SK47|TAT3_ARATH Probable aminotransferase TAT3 OS=Arabidopsis thaliana OX=3702 GN=TAT3 PE=2 SV=1	TAT3	2.02	48819	1	TuMV only					1	1	1	1
336236	F4K2C6_ARATH	tr|F4K2C6|F4K2C6_ARATH Chaperone protein dnaJ-like protein OS=Arabidopsis thaliana OX=3702 GN=At5g06130 PE=4 SV=1	At5g06130	4.33	25442	1	Mock only	1	1	1	1
336537	Q8W4K2_ARATH	tr|Q8W4K2|Q8W4K2_ARATH Mitochondrial 28S ribosomal protein S29-like protein OS=Arabidopsis thaliana OX=3702 GN=F6I1.13 PE=2 SV=1	F6I1.13	2.08	53784	1	TuMV only					1	1	1	1
336229	PSBB_ARATH	sp|P56777|PSBB_ARATH Photosystem II CP47 reaction center protein OS=Arabidopsis thaliana OX=3702 GN=psbB PE=1 SV=1	psbB	2.56	56037	1	Mock only	1	1	1	1
336359	AB1K1_ARATH	sp|Q8RWG1|AB1K1_ARATH Protein ACTIVITY OF BC1 COMPLEX KINASE 1, chloroplastic OS=Arabidopsis thaliana OX=3702 GN=ABC1K1 PE=1 SV=1	ABC1K1	1.91	76757	1	TuMV only					1	1	1	1
336362	OXA1_ARATH	sp|Q42191|OXA1_ARATH Mitochondrial inner membrane protein OXA1 OS=Arabidopsis thaliana OX=3702 GN=OXA1 PE=2 SV=2	OXA1	1.63	47860	1	TuMV only					1	1	1	1
336275	PLA20_ARATH	sp|Q9SJI7|PLA20_ARATH Phospholipase A1-IIdelta OS=Arabidopsis thaliana OX=3702 GN=At2g42690 PE=1 SV=1	At2g42690	2.67	46057	1	Mock only	1	1	1	1
336358	GMD2_ARATH	sp|P93031|GMD2_ARATH GDP-mannose 4,6 dehydratase 2 OS=Arabidopsis thaliana OX=3702 GN=MUR1 PE=1 SV=3	MUR1	2.95	41961	1	1	1	1	1	1	1	1	1	1
336256	DIT21_ARATH	sp|Q9FMF7|DIT21_ARATH Dicarboxylate transporter 2.1, chloroplastic OS=Arabidopsis thaliana OX=3702 GN=DIT2-1 PE=1 SV=1	DIT2-1	2.13	59992	1	TuMV only					1	1	1	1
336523	ATL6_ARATH	sp|Q8RXX9|ATL6_ARATH E3 ubiquitin-protein ligase ATL6 OS=Arabidopsis thaliana OX=3702 GN=ATL6 PE=1 SV=2	ATL6	4.02	43274	1	TuMV only					1	1	1	1
336238	CRK9_ARATH	sp|O65469|CRK9_ARATH Putative cysteine-rich receptor-like protein kinase 9 OS=Arabidopsis thaliana OX=3702 GN=CRK9 PE=5 SV=1	CRK9	3.4	29722	1	TuMV only					1	1	1	1
336513	U89C1_ARATH	sp|Q9LNE6|U89C1_ARATH Flavonol 7-O-rhamnosyltransferase OS=Arabidopsis thaliana OX=3702 GN=UGT89C1 PE=1 SV=1	UGT89C1	3.68	48122	1	TuMV only					1	1	1	1
336198	Q9SR09_ARATH	tr|Q9SR09|Q9SR09_ARATH AT3g04650/F7O18_13 OS=Arabidopsis thaliana OX=3702 GN=At3g04650 PE=2 SV=1	At3g04650	2.47	52363	1	Mock only	1	1	1	1
336554	2AB2A_ARATH	sp|Q9XGR4|2AB2A_ARATH Serine/threonine protein phosphatase 2A regulatory subunit B''alpha OS=Arabidopsis thaliana OX=3702 GN=B''ALPHA PE=1 SV=1	B''ALPHA	2.04	62325	1	TuMV only					1	2	2	2
336357	ADHL4_ARATH	sp|Q8VZ49|ADHL4_ARATH Alcohol dehydrogenase-like 4 OS=Arabidopsis thaliana OX=3702 GN=At1g64710 PE=2 SV=1	At1g64710	2.89	41316	1	TuMV only					1	1	1	1
336356	PRS4A_ARATH	sp|Q9SZD4|PRS4A_ARATH 26S proteasome regulatory subunit 4 homolog A OS=Arabidopsis thaliana OX=3702 GN=RPT2A PE=1 SV=1	RPT2A	2.71	49370	1	TuMV only					1	1	1	1
336313	CADH4_ARATH	sp|P48523|CADH4_ARATH Cinnamyl alcohol dehydrogenase 4 OS=Arabidopsis thaliana OX=3702 GN=CAD4 PE=1 SV=1	CAD4	3.84	39098	1	Mock only	1	1	1	1
336262	GMPP1_ARATH	sp|O22287|GMPP1_ARATH Mannose-1-phosphate guanylyltransferase 1 OS=Arabidopsis thaliana OX=3702 GN=CYT1 PE=1 SV=1	CYT1	1.94	39577	1	Mock only	1	1	1	1
336190	MDAR4_ARATH	sp|Q9LK94|MDAR4_ARATH Monodehydroascorbate reductase 4, peroxisomal OS=Arabidopsis thaliana OX=3702 GN=MDAR4 PE=1 SV=1	MDAR4	2.05	53526	1	TuMV only					1	1	1	1
336215	ICDHP_ARATH	sp|Q8LPJ5|ICDHP_ARATH Isocitrate dehydrogenase [NADP], chloroplastic/mitochondrial OS=Arabidopsis thaliana OX=3702 GN=At5g14590 PE=1 SV=1	At5g14590	2.68	54196	1	TuMV only					1	1	1	1
336276	NTF2_ARATH	sp|Q9FME2|NTF2_ARATH Nuclear transport factor 2 OS=Arabidopsis thaliana OX=3702 GN=NTF2 PE=1 SV=1	NTF2	2.17	49543	1	Mock only	1	1	1	1
336354	O04576_ARATH	tr|O04576|O04576_ARATH F19K23.4 protein OS=Arabidopsis thaliana OX=3702 GN=F19K23.4 PE=4 SV=1	F19K23.4	1.52	51565	1	TuMV only					1	2	2	2
336353	PBL19_ARATH	sp|Q9LTC0|PBL19_ARATH Probable serine/threonine-protein kinase PBL19 OS=Arabidopsis thaliana OX=3702 GN=PBL19 PE=1 SV=1	PBL19	3.17	46824	1	TuMV only					1	1	1	1
336270	DCDA1_ARATH	sp|Q949X7|DCDA1_ARATH Diaminopimelate decarboxylase 1, chloroplastic OS=Arabidopsis thaliana OX=3702 GN=LYSA1 PE=1 SV=1	LYSA1	2.07	53557	1	Mock only	1	1	1	1
336328	DRP2A_ARATH	sp|Q9SE83|DRP2A_ARATH Dynamin-2A OS=Arabidopsis thaliana OX=3702 GN=DRP2A PE=1 SV=2	DRP2A	1.09	99166	1	TuMV only					1	1	1	1
336297	ODPB2_ARATH	sp|Q9C6Z3|ODPB2_ARATH Pyruvate dehydrogenase E1 component subunit beta-2, chloroplastic OS=Arabidopsis thaliana OX=3702 GN=PDH-E1 BETA PE=2 SV=1	PDH-E1	2.22	44245	1	Mock only	1	1	1	1
336521	LFR_ARATH	sp|Q9LS90|LFR_ARATH Armadillo repeat-containing protein LFR OS=Arabidopsis thaliana OX=3702 GN=LFR PE=2 SV=1	LFR	1.74	50112	1	TuMV only					1	1	1	1
336510	SOT16_ARATH	sp|Q9C9D0|SOT16_ARATH Cytosolic sulfotransferase 16 OS=Arabidopsis thaliana OX=3702 GN=SOT16 PE=1 SV=1	SOT16	2.66	39219	1	TuMV only					1	1	1	1
336522	PP372_ARATH	sp|Q94B59|PP372_ARATH Pentatricopeptide repeat-containing protein At5g09450, mitochondrial OS=Arabidopsis thaliana OX=3702 GN=At5g09450 PE=1 SV=1	At5g09450	3.42	46809	1	TuMV only					1	1	1	1
336339	SFH1_ARATH	sp|F4JLE5|SFH1_ARATH Phosphatidylinositol/phosphatidylcholine transfer protein SFH1 OS=Arabidopsis thaliana OX=3702 GN=SFH1 PE=2 SV=1	SFH1	1.26	63287	1	Mock only	1	1	1	1
336207	CKL5_ARATH	sp|Q9ZUP4|CKL5_ARATH Casein kinase 1-like protein 5 OS=Arabidopsis thaliana OX=3702 GN=CKL5 PE=1 SV=1	CKL5	4.85	48921	1	Mock only	1	1	1	1
336375	F4K5B9_ARATH	tr|F4K5B9|F4K5B9_ARATH Eukaryotic aspartyl protease family protein OS=Arabidopsis thaliana OX=3702 GN=MOJ9.20 PE=3 SV=1	MOJ9.20	1.98	48694	1	2	1	1	1	1	1	2	2	2
336334	IDE2_ARATH	sp|F4J3D9|IDE2_ARATH Insulin-degrading enzyme-like 2 OS=Arabidopsis thaliana OX=3702 GN=At3g57470 PE=3 SV=2	At3g57470	0.93	110688	1	Mock only	1	1	1	1
336346	F4HXD1_ARATH	tr|F4HXD1|F4HXD1_ARATH ADP-glucose pyrophosphorylase family protein OS=Arabidopsis thaliana OX=3702 GN=At1g74910 PE=1 SV=1	At1g74910	3.62	42897	1	Mock only	1	1	1	1
336267	F4IFU5_ARATH	tr|F4IFU5|F4IFU5_ARATH ATP-dependent RNA helicase OS=Arabidopsis thaliana OX=3702 GN=At2g33510 PE=4 SV=1	At2g33510	6.37	23305	1	Mock only	1	1	1	1
336233	PP225_ARATH	sp|Q9LK58|PP225_ARATH Pentatricopeptide repeat-containing protein At3g13150 OS=Arabidopsis thaliana OX=3702 GN=At3g13150 PE=2 SV=1	At3g13150	1.63	60630	1	TuMV only					1	1	1	1
336301	CARK1_ARATH	sp|Q9LUT0|CARK1_ARATH Receptor-like cytoplasmic kinase 1 OS=Arabidopsis thaliana OX=3702 GN=CARK1 PE=1 SV=1	CARK1	2.75	39562	1	TuMV only					1	1	1	1
336211	RB45B_ARATH	sp|Q9SAB3|RB45B_ARATH Polyadenylate-binding protein RBP45B OS=Arabidopsis thaliana OX=3702 GN=RBP45B PE=1 SV=1	RBP45B	3.21	44115	1	Mock only	1	1	1	1
336535	PSYR1_ARATH	sp|Q9C7S5|PSYR1_ARATH Tyrosine-sulfated glycopeptide receptor 1 OS=Arabidopsis thaliana OX=3702 GN=PSY1R PE=1 SV=1	PSY1R	0.73	121521	1	Mock only	1	1	1	1
336304	MLO2_ARATH	sp|Q9SXB6|MLO2_ARATH MLO-like protein 2 OS=Arabidopsis thaliana OX=3702 GN=MLO2 PE=1 SV=1	MLO2	2.09	65544	1	TuMV only					1	1	1	1
336310	MGDG1_ARATH	sp|O81770|MGDG1_ARATH Monogalactosyldiacylglycerol synthase 1, chloroplastic OS=Arabidopsis thaliana OX=3702 GN=MGD1 PE=1 SV=1	MGD1	2.25	58538	1	Mock only	1	1	1	1
336251	AATP8_ARATH	sp|F4J0B7|AATP8_ARATH AAA-ATPase At3g28570, mitochondrial OS=Arabidopsis thaliana OX=3702 GN=At3g28570 PE=3 SV=1	At3g28570	1.55	52149	1	Mock only	1	1	1	1
336529	ODPB1_ARATH	sp|Q38799|ODPB1_ARATH Pyruvate dehydrogenase E1 component subunit beta-1, mitochondrial OS=Arabidopsis thaliana OX=3702 GN=PDH2 PE=1 SV=2	PDH2	3.03	39176	1	TuMV only					1	1	1	1
336325	KINGL_ARATH	sp|Q9CAR3|KINGL_ARATH SNF1-related protein kinase regulatory subunit gamma-1-like OS=Arabidopsis thaliana OX=3702 GN=CBSCBS2 PE=1 SV=1	CBSCBS2	3.36	47818	1	Mock only	1	1	1	1
336245	CRCK1_ARATH	sp|Q9FIL7|CRCK1_ARATH Calmodulin-binding receptor-like cytoplasmic kinase 1 OS=Arabidopsis thaliana OX=3702 GN=CRCK1 PE=1 SV=1	CRCK1	1.7	52879	1	TuMV only					1	1	1	1
336335	F4HWD5_ARATH	tr|F4HWD5|F4HWD5_ARATH DNAJ heat shock N-terminal domain-containing protein OS=Arabidopsis thaliana OX=3702 GN=At1g21080 PE=4 SV=1	At1g21080	2.5	44878	1	Mock only	1	1	1	1
336302	ARGE_ARATH	sp|Q9C5C4|ARGE_ARATH Acetylornithine deacetylase OS=Arabidopsis thaliana OX=3702 GN=At4g17830 PE=2 SV=1	At4g17830	2.05	48217	1	Mock only	1	1	1	1
336349	DSP4_ARATH	sp|Q9FEB5|DSP4_ARATH Phosphoglucan phosphatase DSP4, chloroplastic OS=Arabidopsis thaliana OX=3702 GN=DSP4 PE=1 SV=1	DSP4	3.43	42626	1	TuMV only					1	1	1	1
336282	FPGS2_ARATH	sp|F4J2K2|FPGS2_ARATH Folylpolyglutamate synthase OS=Arabidopsis thaliana OX=3702 GN=FPGS2 PE=1 SV=1	FPGS2	2.08	68921	1	Mock only	1	1	1	1
336308	KSG1_ARATH	sp|P43288|KSG1_ARATH Shaggy-related protein kinase alpha OS=Arabidopsis thaliana OX=3702 GN=ASK1 PE=1 SV=3	ASK1	2.22	46035	1	Mock only	1	1	1	1
336299	DDRGK_ARATH	sp|Q94C53|DDRGK_ARATH DDRGK domain-containing protein 1 OS=Arabidopsis thaliana OX=3702 GN=At4g27120 PE=2 SV=1	At4g27120	4.7	34019	1	TuMV only					1	1	1	1
336367	MDAR2_ARATH	sp|Q93WJ8|MDAR2_ARATH Monodehydroascorbate reductase 2 OS=Arabidopsis thaliana OX=3702 GN=MDAR2 PE=1 SV=1	MDAR2	2.76	47480	1	Mock only	1	1	1	1
336318	CRK16_ARATH	sp|O65476|CRK16_ARATH Putative cysteine-rich receptor-like protein kinase 16 OS=Arabidopsis thaliana OX=3702 GN=CRK16 PE=3 SV=2	CRK16	1.21	74586	1	TuMV only					1	1	1	1
336225	Q501F4_ARATH	tr|Q501F4|Q501F4_ARATH At3g19990 OS=Arabidopsis thaliana OX=3702 GN=At3g19990 PE=2 SV=1	At3g19990	2.59	48416	1	TuMV only					1	1	1	1
336204	AP1M1_ARATH	sp|Q9SAC9|AP1M1_ARATH AP-1 complex subunit mu-1 OS=Arabidopsis thaliana OX=3702 GN=AP1M1 PE=3 SV=1	AP1M1	1.87	49224	1	TuMV only					1	1	1	1
336525	MD26C_ARATH	sp|F4KFC7|MD26C_ARATH Probable mediator of RNA polymerase II transcription subunit 26c OS=Arabidopsis thaliana OX=3702 GN=MED26C PE=1 SV=1	MED26C	1.7	40058	1	Mock only	1	1	1	1
336340	RH15_ARATH	sp|Q56XG6|RH15_ARATH DEAD-box ATP-dependent RNA helicase 15 OS=Arabidopsis thaliana OX=3702 GN=RH15 PE=1 SV=3	RH15	2.34	48337	1	TuMV only					1	1	1	1
336244	ERA_ARATH	sp|Q8VZ74|ERA_ARATH GTPase ERA-like, chloroplastic OS=Arabidopsis thaliana OX=3702 GN=At5g66470 PE=2 SV=1	At5g66470	2.58	48931	1	Mock only	1	1	1	1
336317	KNAT3_ARATH	sp|P48000|KNAT3_ARATH Homeobox protein knotted-1-like 3 OS=Arabidopsis thaliana OX=3702 GN=KNAT3 PE=1 SV=1	KNAT3	2.32	47600	1	TuMV only					1	1	1	1
336294	O80701_ARATH	tr|O80701|O80701_ARATH At1g61960 OS=Arabidopsis thaliana OX=3702 GN=At1g61960 PE=2 SV=1	At1g61960	3.5	51478	1	Mock only	1	1	1	1
336239	EF2_ARATH	sp|Q9ASR1|EF2_ARATH Elongation factor 2 OS=Arabidopsis thaliana OX=3702 GN=LOS1 PE=1 SV=1	LOS1	1.19	93891	1	TuMV only					1	1	1	1
336291	PP334_ARATH	sp|Q84JR3|PP334_ARATH Pentatricopeptide repeat-containing protein At4g21705, mitochondrial OS=Arabidopsis thaliana OX=3702 GN=At4g21705 PE=2 SV=1	At4g21705	1.22	56577	1	Mock only	1	1	1	1
336274	SVR1_ARATH	sp|Q8L960|SVR1_ARATH Putative ribosomal large subunit pseudouridine synthase SVR1, chloroplastic OS=Arabidopsis thaliana OX=3702 GN=SVR1 PE=1 SV=1	SVR1	3.66	45108	1	Mock only	1	1	1	1
336206	C3H30_ARATH	sp|P93755|C3H30_ARATH Zinc finger CCCH domain-containing protein 30 OS=Arabidopsis thaliana OX=3702 GN=At2g41900 PE=1 SV=2	At2g41900	2.23	77992	1	Mock only	1	1	1	1
336316	CIPKQ_ARATH	sp|Q84VQ3|CIPKQ_ARATH CBL-interacting serine/threonine-protein kinase 26 OS=Arabidopsis thaliana OX=3702 GN=CIPK26 PE=1 SV=2	CIPK26	2.51	49629	1	TuMV only					1	1	1	1
336574	#C#Q7Z3Y8	SWISS-PROT:Q7Z3Y8 Tax_Id=9606 Gene_Symbol=KRT27 Keratin, type I cytoskeletal 27		8.5	49823	2	19.5455	3	4	0	0.11	5	7	2	2.15
336498	#C#P04264	SWISS-PROT:P04264 Tax_Id=9606 Gene_Symbol=KRT1 Keratin, type II cytoskeletal 1		48.76	66018	32	0.84695	30	55	49	54.1	28	47	42	45.82
336492	#C#P78386	SWISS-PROT:P78386 Keratin, type II cuticular Hb5 (Hair keratin, type II Hb5) - Homo sapiens (Human).		42.41	55802	8	0.0625547	38	81	16	45.72	5	6	0	2.86
336483	#C#Q61726	TREMBL:Q61726 Tax_Id=10090 Gene_Symbol=5430421N21Rik Keratin type II		38.41	52810	8	0.0772212	33	62	14	33.54	5	5	1	2.59
336490	#C#Q6NT21	TREMBL:Q6NT21 Keratin, hair, basic, 3 - Homo sapiens (Human).		37.73	54195	2	0.0855371	32	78	9	30.63	7	8	0	2.62
336575	#C#P13645	SWISS-PROT:P13645 Tax_Id=9606 Gene_Symbol=KRT10 Keratin, type I cytoskeletal 10		46.88	59511	21	0.749111	28	43	27	36.55	16	32	19	27.38
336485	#C#O43790	SWISS-PROT:O43790 Keratin, type II cuticular Hb6 (Hair keratin, type II Hb6) (ghHb6) - Homo sapiens (Human).		38.48	53501	3	0.0547845	31	72	4	13.69	5	5	0	0.75
336571	#C#P35527	SWISS-PROT:P35527 Tax_Id=9606 Gene_Symbol=KRT9 Keratin, type I cytoskeletal 9		45.26	62129	27	0.530884	25	39	38	38.37	16	21	20	20.37
336568	#C#P08779	SWISS-PROT:P08779 Tax_Id=9606 Gene_Symbol=KRT16 Keratin, type I cytoskeletal 16		50.74	51268	12	0.689474	23	36	13	20.9	18	26	8	14.41
336488	#C#P35908	SWISS-PROT:P35908 Tax_Id=9606 Gene_Symbol=KRT2 Keratin, type II cytoskeletal 2 epidermal		46.98	65865	17	0.996863	24	31	18	25.5	19	30	18	25.42
336505	#C#P02533	SWISS-PROT:P02533 Tax_Id=9606 Gene_Symbol=KRT14 Keratin, type I cytoskeletal 14		45.76	51622	7	0.729076	22	41	14	25.21	21	31	8	18.38
336495	#C#P02538	SWISS-PROT:P02538 Tax_Id=9606 Gene_Symbol=KRT6A Keratin, type II cytoskeletal 6A		44.33	60045	2	0.384418	22	31	3	11.68	11	13	2	4.49
336493	#C#P04259	SWISS-PROT:P04259 Tax_Id=9606 Gene_Symbol=KRT6B Keratin, type II cytoskeletal 6B		45.21	59999	3	0.371833	22	31	4	13.42	11	13	2	4.99
336481	#C#P13647	SWISS-PROT:P13647 Tax_Id=9606 Gene_Symbol=KRT5 Keratin, type II cytoskeletal 5		36.61	62378	15	0.570671	22	31	21	26.39	13	17	12	15.06
336507	#C#O76009	SWISS-PROT:O76009 Keratin, type I cuticular HA3-I (Hair keratin, type I HA3-I)		32.67	45935	3	0.0640067	19	51	5	24.06	4	4	0	1.54
336578	#C#A2A5Y0	TREMBL:A2A5Y0 Tax_Id=10090 Gene_Symbol=Krt31 keratin complex 1, acidic, gene 1		31.01	47117	2	0.143538	19	46	4	18.88	6	7	0	2.71
336506	#C#Q14525	SWISS-PROT:Q14525 Keratin, type I cuticular HA3-II (Hair keratin, type I HA3-II)		28.71	46214	2	0.0703013	17	51	3	13.94	5	6	0	0.98
336570	#C#Q92764	SWISS-PROT:Q92764 Keratin, type I cuticular HA5 (Hair keratin, type I HA5)		31.29	47597	3	0.121289	17	35	3	11.79	4	5	0	1.43
336563	#C#REFSEQ:XP_986630	Tax_Id=10090 Gene_Symbol=Krt33b keratin complex 1, acidic, gene 3		23.74	53729	1	0.11991	16	40	1	4.42	5	6	0	0.53
336572	#C#Q497I4	TREMBL:Q497I4 Tax_Id=10090 Gene_Symbol=Krt35 Krt35 protein		24.84	50530	1	0.0917431	16	39	1	4.36	4	5	0	0.4
336566	#C#O76013	SWISS-PROT:O76013 Keratin, type I cuticular HA6 (Hair keratin, type I HA6)		16.49	52247	4	0.0228677	13	32	6	16.18	2	3	0	0.37
336486	#C#Q9NSB4	SWISS-PROT:Q9NSB4 Keratin, type II cuticular Hb2 (Hair keratin, type II Hb2) - Homo sapiens (Human).		10.14	56683	2	0.0190583	14	23	6	8.92	1	1	0	0.17
336565	#C#Q04695	SWISS-PROT:Q04695 Tax_Id=9606 Gene_Symbol=KRT17 Keratin, type I cytoskeletal 17		20.83	48106	3	1.01213	10	17	4	5.77	10	15	4	5.84
336503	#C#Q14532	SWISS-PROT:Q14532 Keratin, type I cuticular HA2 (Hair keratin, type I HA2)		13.39	50319	2	0.0505837	9	30	3	7.71	3	4	0	0.39
336581	#C#ENSEMBL:ENSP00000377550	Tax_Id=9606 Gene_Symbol=KRT13 46 kDa protein		14.29	45771	1	0.0636943	8	16	1	1.57	3	6	0	0.1
336487	#C#Q3TTY5	SWISS-PROT:Q3TTY5 Tax_Id=10090 Gene_Symbol=Krt2 Keratin, type II cytoskeletal 2 epidermal		6.36	70923	1	0.114035	7	9	1	1.14	4	6	0	0.13
336446	#C#P00761	SWISS-PROT:P00761|TRYP_PIG Trypsin - Sus scrofa (Pig).		25.11	24409	5	1.29412	5	34	34	34	3	44	44	44
336474	#C#P60712	SWISS-PROT:P60712 (Bos taurus) Actin, cytoplasmic 1		16.8	41737	1	0.146497	7	7	1	1.57	2	3	0	0.23
336500	#C#Q6NXH9	TREMBL:Q6NXH9 Tax_Id=10090 Gene_Symbol=Krt73 Keratin 73		7.98	58911	2	0.0242718	4	5	2	2.06	2	3	0	0.05
336499	#C#Q7Z794	SWISS-PROT:Q7Z794 Tax_Id=9606 Gene_Symbol=KRT77 Keratin 77		6.75	61802	1	0.0291262	3	4	1	1.03	2	3	0	0.03
336419	#C#P62894	SWISS-PROT:P62894 Cytochrome c - Bos taurus (Bovine).		32.38	11704	4	0.666667	3	3	3	3	2	2	2	2
336567	#C#A2AB72	TREMBL:A2AB72 Tax_Id=10090 Gene_Symbol=Krt32 Keratin complex 1, acidic, gene 2		5.52	51153	1	0.018018	3	7	1	1.11	1	2	0	0.02
336331	#C#ENSEMBL:ENSBTAP00000016242	(Bos taurus) similar to alpha-tubulin I isoform 1		5.32	50180	1	Mock only	2	2	1	1.25
336484	#C#Q7RTT2	TREMBL:Q7RTT2 Tax_Id=9606 Gene_Symbol=KRT78 Keratin-78		4.8	56965	1	Mock only	3	3	1	1.18
336287	#C#P02662	SWISS-PROT:P02662 Alpha-S1-casein - Bos taurus (Bovine).		11.06	22975	2	Mock only	2	2	2	2
336196	#C#Q9BYQ5	SWISS-PROT:Q9BYQ5 Tax_Id=9606 Gene_Symbol=KRTAP4-6 Keratin-associated protein 4-6		4.88	21825	1	Mock only	1	1	1	1
336556	#C#Q0VBK2	TREMBL:Q0VBK2;Q8C1M7 Tax_Id=10090 Gene_Symbol=Krt80 Keratin 80		2.21	50660	1	1	1	1	1	1	1	1	1	1
336580	#C#Q6IFU6	TREMBL:Q6IFU6 Type I hair keratin KA35 - Homo sapiens (Human).		2.85	55651	1	Mock only	2	2	1	1.07
336227	#C#ENSEMBL:ENSBTAP00000025008	(Bos taurus) hypothetical protein		1.87	59300	1	Mock only	1	1	1	1
336321	#C#Q5D862	SWISS-PROT:Q5D862 Tax_Id=9606 Gene_Symbol=FLG2 Filaggrin-2		0.96	248073	1	TuMV only					1	1	1	1
336303	#C#Q9BYR9	SWISS-PROT:Q9BYR9 Tax_Id=9606 Gene_Symbol=KRTAP2-4;LOC644350;LOC728934;KAP2.1B;LOC730755;LOC728285 Keratin-associated protein 2-4		15.62	13480	1	Mock only	1	1	1	1

## Sheet: Legend
Pep	Number of identified peptides
SC	Spectral Counts: mass spectra allow the identification of peptides belonging to the protein
SSC	Specific Spectral Counts: mass spectra allow the identification of peptides belonging specifically to the protein
WSC	Weighted Spectral Counts: SSC + the weight of unspecific SC (in the case of peptides shared between several proteins)
	Classical contaminant
	Identified with 1 peptide but with SC and SSC >= 2
	Identified with several pepides but with SSC = 1
	Identified with 1 peptide and SC = 1
	Protein with SSC = 0
	Identified only in TuMV sample with WSC >= 5 or enrichied at least 10 times in TuMV sample compared to Mock sample
	Identified only in TuMV sample with WSC >= 3 or enrichied at least 5 times in TuMV sample compared to Mock sample
	Identified only in Mock sample with WSC >= 5 or enrichied at least 10 times in Mock sample compared to TuMV sample
	Identified only in Mock sample with WSC >= 3 or enrichied at least 5 times in Mock sample compared to TuMV sample

## Sheet: PSM
peptide_id	sequence	modifications	psm_score	calculated_mass	Start	End	accession	Basic SC_Mock	Basic SC_TuMV
1818015	NPQLELR		62.29	868.477	420	426	IF4G1_ARATH		2
1821698	EQLLELK		57.35	871.501	75	81	IF4G1_ARATH	1	2
1821096	INDVYFK		32.32	897.46	406	412	IF4G1_ARATH		2			Read Me
1820454	AEVPWSAR		39.39	914.461	198	205	IF4G1_ARATH	1	2		sequence	Peptide sequence
1823458	LSEEVLQR		59.2	972.524	612	619	IF4G1_ARATH	1			modifications	Amino acid modification (Amino Acid position in peptide)
1821421	INDVYFKR		55.56	1053.56	406	413	IF4G1_ARATH	1	2		psm_score	Confidence in peptide identification
1827968	LTPEKYDLLK		34.88	1218.69	226	235	IF4G1_ARATH	1	1		calculated_mass	Calculated mass of the peptide
1821077	GNLSENDRVLK		44.54	1243.65	207	217	IF4G1_ARATH		3		Start	First amino acid position
1816157	FMVQNIIDMR	Oxidation (M2); Oxidation (M9)	35.89	1297.62	429	438	IF4G1_ARATH		2		End	Last amino acid position
1819535	ETTQLSDEILR		63.09	1303.66	82	92	IF4G1_ARATH	2	2		accession	Protein accession number (Uniprot)
1827196	DSRYVEASQYNR		41.11	1486.68	159	170	IF4G1_ARATH		1		Basic SC_Mock	Number of identified spectra in Mock samples
1816748	LQALSKNPQLELR		38.08	1508.87	414	426	IF4G1_ARATH		1		Basic SC_TuMV	Number of identified spectra in TuMV samples
1818234	ANISSNQGGGPAPVLVK		93.61	1607.86	181	197	IF4G1_ARATH	1	4
1817227	GESVVSNLVPVQSASR		64.4	1627.85	111	126	IF4G1_ARATH	2	2
1822202	ETAAELFGEEGTWAR		103.37	1665.76	96	110	IF4G1_ARATH	1	1
1821325	EQLLELKETTQLSDEILR		35.35	2157.15	75	92	IF4G1_ARATH		1
1818199	YVEASQYNRQDQPNSQFSR		47.75	2316.05	162	180	IF4G1_ARATH	1	1
1817434	AEVPWSAK		34.59	886.455	157	164	IF4G2_ARATH	1	1
1825816	GINDTYFGR		44.77	1041.49	364	372	IF4G2_ARATH	2	1
1815967	FMVQNVVDLR		34.63	1219.64	388	397	IF4G2_ARATH	1
1820976	ESVQVSDEILR		48.09	1273.65	69	79	IF4G2_ARATH	1	2
1821057	FSREEILQHR		28.75	1313.68	59	68	IF4G2_ARATH	2
1822650	QMTNPDQEMER		78.6	1377.57	279	289	IF4G2_ARATH	1	2
1818614	QMTNPDQEMER	Oxidation (M2)	31.93	1393.56	279	289	IF4G2_ARATH		1
1828016	ESVQVSDEILRR		35.14	1429.75	69	80	IF4G2_ARATH		1
1818613	STWQGSGPTPVLIK		45.92	1469.79	143	156	IF4G2_ARATH	2	1
1820952	VLLNNCQEAFEGAGK	Carbamidomethyl (C6)	106.89	1648.79	258	272	IF4G2_ARATH	2	2
1821866	MQQQGEPSVLSLRPGGGGGK	Acetyl (Protein N-term)	40.01	2024.01	1	20	IF4G2_ARATH		1
1817047	MQQQGEPSVLSLRPGGGGGK	Acetyl (Protein N-term); Oxidation (M1)	38.39	2040.01	1	20	IF4G2_ARATH	1	2
1823681	FSSSSSFDLTNGGSEETPFPVKR		34.82	2475.16	28	50	IF4G2_ARATH	1
1329	SISISVAR		51.34	831.481	75	82	#C#P04264	2	4
1150090	SLVNLGGSK		56.05	873.492	66	74	#C#P04264	2
373	IEISELNR		60.69	972.524	396	403	#C#P04264	2	2
1159134	DVDGAYMTK		31.76	998.438	290	298	#C#P04264		1
1151249	TLLEGEESR		54.23	1032.51	484	492	#C#P04264	3	1
1263874	DYQELMNTK	Oxidation (M6)	40.52	1156.51	464	472	#C#P04264	1	1
524	YEELQITAGR		80.13	1178.59	377	386	#C#P04264	2	2
379	TNAENEFVTIK		82.11	1264.63	278	288	#C#P04264	2	1
3795	LALDLEIATYR		27.9	1276.7	473	483	#C#P04264		1
1150338	NMQDMVEDYR		62.59	1299.52	258	267	#C#P04264	1	1
1385	NSKIEISELNR		70.02	1301.69	393	403	#C#P04264	3	3
2621	SLDLDSIIAEVK		82	1301.71	344	355	#C#P04264	2	1
6676	NMQDMVEDYR	Oxidation (M5)	69.14	1315.52	258	267	#C#P04264	1	1
6677	NMQDMVEDYR	Oxidation (M2)	89.46	1315.52	258	267	#C#P04264	2	1
1151579	NMQDMVEDYR	Oxidation (M2); Oxidation (M5)	77.63	1331.51	258	267	#C#P04264	2	1
1152442	LNDLEDALQQAK		73.79	1356.69	444	455	#C#P04264	1	1
437	SLNNQFASFIDK		86.24	1382.68	186	197	#C#P04264	2	1
425	TNAENEFVTIKK		84.24	1392.72	278	289	#C#P04264	5	5
2500	FLEQQNQVLQTK		76.3	1474.78	200	211	#C#P04264	1	2
1149407	LLRDYQELMNTK		29.63	1522.78	461	472	#C#P04264	1
546	LLRDYQELMNTK	Oxidation (M9)	31.44	1538.78	461	472	#C#P04264	1
486	SLNNQFASFIDKVR		74.69	1637.85	186	199	#C#P04264	2
1239946	DVDGAYMTKVDLQAK		44.85	1652.81	290	304	#C#P04264	2
6536	SGGGFSSGSAGIINYQR		93.72	1656.79	13	29	#C#P04264		2
3590	DVDGAYMTKVDLQAK	Oxidation (M7)	62.5	1668.8	290	304	#C#P04264		2
2850	QISNLQQSISDAEQR		92.66	1715.84	418	432	#C#P04264	2	2
3565	FSSCGGGGGSFGAGGGFGSR	Carbamidomethyl (C4)	134.62	1764.73	46	65	#C#P04264	3	2
1257121	SGGGFSSGSAGIINYQRR		29.87	1812.89	13	30	#C#P04264		1
6681	THNLEPYFESFINNLR		77.63	1992.97	224	239	#C#P04264	1
5665	LDSELKNMQDMVEDYR	Oxidation (M8); Oxidation (M11)	64.41	2016.88	252	267	#C#P04264	1	1
6874	THNLEPYFESFINNLRR		25.22	2149.07	224	240	#C#P04264	1
6710	NKLNDLEDALQQAKEDLAR		56.28	2183.12	442	460	#C#P04264	1
506	AEAESLYQSKYEELQITAGR		39	2285.12	367	386	#C#P04264		1
261036	SGGGGGRFSSCGGGGGSFGAGGGFGSR	Carbamidomethyl (C11)	39.17	2292.97	39	65	#C#P04264		1
559	GGGGGGYGSGGSSYGSGGGSYGSGGGGGGGR		167.07	2382.94	519	549	#C#P04264	3	3
1153499	MSGECAPNVSVSVSTSHTTISGGGSR	Carbamidomethyl (C5)	90.2	2564.16	493	518	#C#P04264	1
261029	MSGECAPNVSVSVSTSHTTISGGGSR	Oxidation (M1); Carbamidomethyl (C5)	104.76	2580.15	493	518	#C#P04264	2	2
1870	FAAFIDK		56.74	810.428	134	140	#C#P78386	7	1
1263948	FLEQQNK		26.9	905.461	143	149	#C#P78386	1
1738414	LYEEEIR		50.19	950.471	259	265	#C#P78386	3
1836314	QDMACLLK	Carbamidomethyl (C5)	53.86	977.467	397	404	#C#P78386	1
1830610	LTAEIENAK		45.51	987.524	349	357	#C#P78386	1
1836674	QDMACLLK	Oxidation (M3); Carbamidomethyl (C5)	38.73	993.462	397	404	#C#P78386	1
1557382	YEEEVALR		53.25	1007.49	211	218	#C#P78386	2	1
1835821	AEAESWYR		47.66	1010.45	308	315	#C#P78386	1
1561100	DVDCAYLR	Carbamidomethyl (C4)	45.33	1010.45	231	238	#C#P78386	3
1251387	EEINELNR		35.97	1015.49	337	344	#C#P78386	1
1817110	FAAFIDKVR		65.22	1065.6	134	142	#C#P78386	3	1
1603669	CCISAAPYR	Carbamidomethyl (C1); Carbamidomethyl (C2)	61.46	1096.48	32	40	#C#P78386	4
1835267	RLYEEEIR		41.57	1106.57	258	265	#C#P78386	3
1819357	KYEEEVALR		65.5	1135.59	210	218	#C#P78386	1	2
1834819	EYQEVMNSK	Oxidation (M6)	27.03	1142.49	405	413	#C#P78386	1
1738373	WQFYQNQR		49.38	1168.54	155	162	#C#P78386	1
1556944	ATAENEFVVLK		57.83	1219.64	219	229	#C#P78386	1
1818128	EAECVEADSGR	Carbamidomethyl (C4)	81.56	1221.49	182	192	#C#P78386	1
1603298	TKEEINELNR		47.05	1244.64	335	344	#C#P78386	3
1838052	SRAEAESWYR		68.22	1253.58	306	315	#C#P78386	5
6685	LGLDIEIATYR		93.89	1262.69	414	424	#C#P78386	3	1
1557477	ATAENEFVVLKK		62.97	1347.74	219	230	#C#P78386	3
1555729	LGLDIEIATYRR		50.44	1418.79	414	425	#C#P78386	4
1837773	LTAEIENAKCQR	Carbamidomethyl (C10)	45.59	1431.71	349	360	#C#P78386	1
1889	FLEQQNKLLETK		50.92	1489.81	143	154	#C#P78386	2
1972	VLQAHISDTSVIVK		60.13	1508.86	266	279	#C#P78386	5
1558426	LCEGVGSVNVCVSSSR	Carbamidomethyl (C2); Carbamidomethyl (C11)	104.13	1708.79	434	449	#C#P78386	3
1738415	LASELNHVQEVLEGYK		80.24	1827.94	193	208	#C#P78386	1
1738366	LASELNHVQEVLEGYKK		73.08	1956.03	193	209	#C#P78386	4
1831268	QDMACLLKEYQEVMNSK	Oxidation (M3); Carbamidomethyl (C5)	43.78	2101.95	397	413	#C#P78386	1
1833870	QDMACLLKEYQEVMNSK	Oxidation (M3); Carbamidomethyl (C5); Oxidation (M14)	34.52	2117.94	397	413	#C#P78386	1
1833185	KSDLEANVEALVEESSFLR		40.62	2135.07	239	257	#C#P78386	1
1739118	KSDLEANVEALVEESSFLRR		43.38	2291.18	239	258	#C#P78386	3
1837221	AKQDMACLLKEYQEVMNSK	Oxidation (M5); Carbamidomethyl (C7)	35.81	2301.08	395	413	#C#P78386	1
1837607	AKQDMACLLKEYQEVMNSK	Oxidation (M5); Carbamidomethyl (C7); Oxidation (M16)	45.89	2317.08	395	413	#C#P78386	1
1836248	EYQEVMNSKLGLDIEIATYR	Oxidation (M6)	67.81	2387.17	405	424	#C#P78386	1
1838077	LYEEEIRVLQAHISDTSVIVK		35.43	2441.32	259	279	#C#P78386	1
1834577	EYQEVMNSKLGLDIEIATYRR	Oxidation (M6)	53.56	2543.27	405	425	#C#P78386	1
1870	FAAFIDK		56.74	810.428	115	121	#C#Q61726	7	1
1263948	FLEQQNK		26.9	905.461	124	130	#C#Q61726	1
1833664	LLEGEEQR		63.32	972.488	407	414	#C#Q61726	2
1836314	QDMACLLK	Carbamidomethyl (C5)	53.86	977.467	378	385	#C#Q61726	1
1830610	LTAEIENAK		45.51	987.524	330	338	#C#Q61726	1
1836674	QDMACLLK	Oxidation (M3); Carbamidomethyl (C5)	38.73	993.462	378	385	#C#Q61726	1
1557382	YEEEVALR		53.25	1007.49	192	199	#C#Q61726	2	1
1835821	AEAESWYR		47.66	1010.45	289	296	#C#Q61726	1
1561100	DVDCAYLR	Carbamidomethyl (C4)	45.33	1010.45	212	219	#C#Q61726	3
1251387	EEINELNR		35.97	1015.49	318	325	#C#Q61726	1
1834095	AQYDDIASR		58.38	1037.48	278	286	#C#Q61726	1
1817110	FAAFIDKVR		65.22	1065.6	115	123	#C#Q61726	3	1
1603669	CCISAAPYR	Carbamidomethyl (C1); Carbamidomethyl (C2)	61.46	1096.48	23	31	#C#Q61726	4
1834819	EYQEVMNSK	Oxidation (M6)	27.03	1142.49	386	394	#C#Q61726	1
1560661	RYEEEVALR		60.08	1163.59	191	199	#C#Q61726	2
1559190	ATAENEFVALK		81.77	1191.61	200	210	#C#Q61726	2
1818128	EAECVEADSGR	Carbamidomethyl (C4)	81.56	1221.49	163	173	#C#Q61726	1
1838052	SRAEAESWYR		68.22	1253.58	287	296	#C#Q61726	5
1831071	KRYEEEVALR		48.89	1291.69	190	199	#C#Q61726	2
1890	ATAENEFVALKK		80.35	1319.71	200	211	#C#Q61726	3	1
1561285	DLNMDCVVAEIK	Carbamidomethyl (C6)	76.03	1405.66	266	277	#C#Q61726	2
1837864	GGVVCGDLCVSGSR	Carbamidomethyl (C5); Carbamidomethyl (C9)	67.89	1421.64	431	444	#C#Q61726	1
1555289	DLNMDCVVAEIK	Oxidation (M4); Carbamidomethyl (C6)	77.47	1421.65	266	277	#C#Q61726	2
1833726	RTREEINELNR		59.81	1428.74	315	325	#C#Q61726	1
1889	FLEQQNKLLETK		50.92	1489.81	124	135	#C#Q61726	2
1556761	LCEGVGAVNVCVSSSR	Carbamidomethyl (C2); Carbamidomethyl (C11)	109.85	1692.79	415	430	#C#Q61726	3	1
1836913	MDNSRDLNMDCVVAEIK	Oxidation (M1); Oxidation (M9); Carbamidomethyl (C11)	40.83	2040.89	261	277	#C#Q61726	1
1831268	QDMACLLKEYQEVMNSK	Oxidation (M3); Carbamidomethyl (C5)	43.78	2101.95	378	394	#C#Q61726	1
1833870	QDMACLLKEYQEVMNSK	Oxidation (M3); Carbamidomethyl (C5); Oxidation (M14)	34.52	2117.94	378	394	#C#Q61726	1
1837221	AKQDMACLLKEYQEVMNSK	Oxidation (M5); Carbamidomethyl (C7)	35.81	2301.08	376	394	#C#Q61726	1
1698699	ATAENEFVALKKDVDCAYLR	Carbamidomethyl (C16)	55.13	2312.15	200	219	#C#Q61726	1
1837607	AKQDMACLLKEYQEVMNSK	Oxidation (M5); Carbamidomethyl (C7); Oxidation (M16)	45.89	2317.08	376	394	#C#Q61726	1
1555759	LLEGEEQRLCEGVGAVNVCVSSSR	Carbamidomethyl (C10); Carbamidomethyl (C19)	74.11	2647.27	407	430	#C#Q61726	1
1819618	FYWAPTR		32.77	939.46	303	309	RCA_ARATH	2	1
1821300	FVESLGVEK		59.28	1006.53	360	368	RCA_ARATH	3	3
1819068	KFVESLGVEK		76.26	1134.63	359	368	RCA_ARATH	2	2
1821566	YREAADLIKK		47.8	1205.68	210	219	RCA_ARATH	1	2
1816318	SFQCELVMAK	Carbamidomethyl (C4)	41.88	1211.57	172	181	RCA_ARATH	2	1
1816981	SFQCELVMAK	Carbamidomethyl (C4); Oxidation (M8)	50.17	1227.56	172	181	RCA_ARATH	2	2
1826342	FVESLGVEKIGKR		27.84	1460.84	360	372	RCA_ARATH	1
1820148	GLAYDTSDDQQDITR		111.84	1696.75	73	87	RCA_ARATH	3	2
1819886	MCCLFINDLDAGAGR	Carbamidomethyl (C2); Carbamidomethyl (C3)	67.21	1711.75	222	236	RCA_ARATH	1	1
1819370	MCCLFINDLDAGAGR	Oxidation (M1); Carbamidomethyl (C2); Carbamidomethyl (C3)	96.48	1727.74	222	236	RCA_ARATH	2	2
1825062	EGPPVFEQPEMTYEK		65.51	1779.8	378	392	RCA_ARATH	1
1820524	EGPPVFEQPEMTYEK	Oxidation (M11)	51.82	1795.8	378	392	RCA_ARATH	2	1
1821600	GLAYDTSDDQQDITRGK		98.71	1881.87	73	89	RCA_ARATH	1	1
1824593	LMEYGNMLVMEQENVKR	Oxidation (M2)	51.45	2098.98	393	409	RCA_ARATH	1
1836393	LMEYGNMLVMEQENVKR	Oxidation (M7)	62.87	2098.98	393	409	RCA_ARATH	1
1825173	LMEYGNMLVMEQENVKR	Oxidation (M2); Oxidation (M10)	45.75	2114.98	393	409	RCA_ARATH	1
1826015	LMEYGNMLVMEQENVKR	Oxidation (M2); Oxidation (M7)	50.41	2114.98	393	409	RCA_ARATH	2
1819708	LMEYGNMLVMEQENVKR	Oxidation (M2); Oxidation (M7); Oxidation (M10)	61.12	2130.97	393	409	RCA_ARATH	1	1
1832671	VPIICTGNDFSTLYAPLIR	Carbamidomethyl (C5)	73.47	2149.12	278	296	RCA_ARATH	1
1823471	MGINPIMMSAGELESGNAGEPAK	Oxidation (M1)	43.31	2319.05	182	204	RCA_ARATH	2
1823480	MGINPIMMSAGELESGNAGEPAK	Oxidation (M7)	48.19	2319.05	182	204	RCA_ARATH	1
1818207	MGINPIMMSAGELESGNAGEPAK	Oxidation (M1); Oxidation (M8)	45.29	2335.05	182	204	RCA_ARATH	3	2
1821542	MGINPIMMSAGELESGNAGEPAK	Oxidation (M1); Oxidation (M7)	67.53	2335.05	182	204	RCA_ARATH	1
1817926	VQLAETYLSQAALGDANADAIGR		143.65	2346.18	410	432	RCA_ARATH	1	2
1816448	MGINPIMMSAGELESGNAGEPAK	Oxidation (M1); Oxidation (M7); Oxidation (M8)	97.96	2351.04	182	204	RCA_ARATH	2
1831906	RVQLAETYLSQAALGDANADAIGR		110.89	2502.28	409	432	RCA_ARATH	1
1826690	GAQQVNLPVPEGCTDPVAENFDPTAR	Carbamidomethyl (C13)	60.14	2781.3	439	464	RCA_ARATH	2
1837386	GMVDSVFQAPMGTGTHHAVLSSYEYVSQGLR	Oxidation (M2); Oxidation (M11)	64.59	3355.56	90	120	RCA_ARATH	1
1870	FAAFIDK		56.74	810.428	122	128	#C#Q6NT21	7	1
1263948	FLEQQNK		26.9	905.461	131	137	#C#Q6NT21	1
1738414	LYEEEIR		50.19	950.471	247	253	#C#Q6NT21	3
1242842	LQFYQNR		34.52	967.488	143	149	#C#Q6NT21	1
1833664	LLEGEEQR		63.32	972.488	414	421	#C#Q6NT21	2
1739122	LTAEVENAK		52.45	973.508	337	345	#C#Q6NT21	1
1557382	YEEEVALR		53.25	1007.49	199	206	#C#Q6NT21	2	1
1835821	AEAESWYR		47.66	1010.45	296	303	#C#Q6NT21	1
1561100	DVDCAYLR	Carbamidomethyl (C4)	45.33	1010.45	219	226	#C#Q6NT21	3
1251387	EEINELNR		35.97	1015.49	325	332	#C#Q6NT21	1
1817110	FAAFIDKVR		65.22	1065.6	122	130	#C#Q6NT21	3	1
1835267	RLYEEEIR		41.57	1106.57	246	253	#C#Q6NT21	3
1969	CCITAAPYR	Carbamidomethyl (C1); Carbamidomethyl (C2)	56.74	1110.5	30	38	#C#Q6NT21	6	1
1819357	KYEEEVALR		65.5	1135.59	198	206	#C#Q6NT21	1	2
1834819	EYQEVMNSK	Oxidation (M6)	27.03	1142.49	393	401	#C#Q6NT21	1
1559190	ATAENEFVALK		81.77	1191.61	207	217	#C#Q6NT21	2
1818128	EAECVEADSGR	Carbamidomethyl (C4)	81.56	1221.49	170	180	#C#Q6NT21	1
1603298	TKEEINELNR		47.05	1244.64	323	332	#C#Q6NT21	3
1838052	SRAEAESWYR		68.22	1253.58	294	303	#C#Q6NT21	5
6685	LGLDIEIATYR		93.89	1262.69	402	412	#C#Q6NT21	3	1
1890	ATAENEFVALKK		80.35	1319.71	207	218	#C#Q6NT21	3	1
1555729	LGLDIEIATYRR		50.44	1418.79	402	413	#C#Q6NT21	4
1738377	DLNMDCIVAEIK	Carbamidomethyl (C6)	76.62	1419.67	273	284	#C#Q6NT21	4
1837864	GGVVCGDLCVSGSR	Carbamidomethyl (C5); Carbamidomethyl (C9)	67.89	1421.64	438	451	#C#Q6NT21	1
1738416	DLNMDCIVAEIK	Oxidation (M4); Carbamidomethyl (C6)	70.4	1435.67	273	284	#C#Q6NT21	5
1889	FLEQQNKLLETK		50.92	1489.81	131	142	#C#Q6NT21	2
1835228	LLETKLQFYQNR		28.98	1551.84	138	149	#C#Q6NT21	1
1738415	LASELNHVQEVLEGYK		80.24	1827.94	181	196	#C#Q6NT21	1
1738366	LASELNHVQEVLEGYKK		73.08	1956.03	181	197	#C#Q6NT21	4
1698699	ATAENEFVALKKDVDCAYLR	Carbamidomethyl (C16)	55.13	2312.15	207	226	#C#Q6NT21	1
1836248	EYQEVMNSKLGLDIEIATYR	Oxidation (M6)	67.81	2387.17	393	412	#C#Q6NT21	1
1834577	EYQEVMNSKLGLDIEIATYRR	Oxidation (M6)	53.56	2543.27	393	413	#C#Q6NT21	1
4652	LAADDFR		53.85	806.392	229	235	#C#P13645	5	2
1149414	LASYLDK		36.17	808.433	157	163	#C#P13645	1	1
1156216	SEITELR		42.61	846.445	363	369	#C#P13645	1	1
1158550	YENEVALR		54.9	992.493	238	245	#C#P13645	2	5
1470	VLDELTLTK		59.71	1030.59	258	266	#C#P13645	1
410	LASYLDKVR		57.9	1063.6	157	165	#C#P13645	2	2
6782	VTMQNLNDR		79.35	1089.52	148	156	#C#P13645	1	1
6804	VTMQNLNDR	Oxidation (M3)	64.9	1105.52	148	156	#C#P13645	2	2
362	DAEAWFNEK		48.43	1108.48	335	343	#C#P13645	1	2
1059	LENEIQTYR		71.2	1164.58	442	450	#C#P13645	1
403	QSVEADINGLR		88.09	1200.61	246	256	#C#P13645	1	3
430	LKYENEVALR		60.98	1233.67	236	245	#C#P13645	2	4
1148182	SLLEGEGSSGGGGR		65.54	1261.59	451	464	#C#P13645	2
1240745	DAEAWFNEKSK		43.71	1323.61	335	345	#C#P13645	1
338	QSVEADINGLRR		46.76	1356.71	246	257	#C#P13645	3
325	SQYEQLAEQNR		67.07	1364.63	323	333	#C#P13645	1	1
3594	ALEESNYELEGK		80.52	1380.64	166	177	#C#P13645		2
7735	QSLEASLAETEGR		99.91	1389.67	387	399	#C#P13645	1	1
607	IRLENEIQTYR		64.74	1433.76	440	450	#C#P13645	2
6515	SQYEQLAEQNRK		66.43	1492.73	323	334	#C#P13645	2	3
568	GSLGGGFSSGGFSGGSFSR		141.96	1706.76	41	59	#C#P13645	2	1
6778	NVQALEIELQSQLALK		52.87	1796	371	386	#C#P13645	1
7694	ELTTEIDNNIEQISSYK		88.1	1995.96	346	362	#C#P13645	1
4992	AETECQNTEYQQLLDIK	Carbamidomethyl (C5)	48.14	2081.96	423	439	#C#P13645	1	1
6504	ADLEMQIESLTEELAYLKK	Oxidation (M5)	45.47	2239.13	267	285	#C#P13645	1
4937	GSSGGGCFGGSSGGYGGLGGFGGGSFR	Carbamidomethyl (C7)	32.27	2341.98	60	86	#C#P13645	1
6827	NVSTGDVNVEMNAAPGVDLTQLLNNMR	Oxidation (M26)	38.82	2887.38	296	322	#C#P13645	1
6520	NVSTGDVNVEMNAAPGVDLTQLLNNMR	Oxidation (M11)	77.22	2887.38	296	322	#C#P13645	1
3537	NVSTGDVNVEMNAAPGVDLTQLLNNMR	Oxidation (M11); Oxidation (M26)	35.42	2903.38	296	322	#C#P13645	2
1870	FAAFIDK		56.74	810.428	117	123	#C#O43790	7	1
1263948	FLEQQNK		26.9	905.461	126	132	#C#O43790	1
1738414	LYEEEIR		50.19	950.471	242	248	#C#O43790	3
1242842	LQFYQNR		34.52	967.488	138	144	#C#O43790	1
1833664	LLEGEEQR		63.32	972.488	409	416	#C#O43790	2
1739122	LTAEVENAK		52.45	973.508	332	340	#C#O43790	1
1835821	AEAESWYR		47.66	1010.45	291	298	#C#O43790	1
1561100	DVDCAYLR	Carbamidomethyl (C4)	45.33	1010.45	214	221	#C#O43790	3
1251387	EEINELNR		35.97	1015.49	320	327	#C#O43790	1
1817110	FAAFIDKVR		65.22	1065.6	117	125	#C#O43790	3	1
1835267	RLYEEEIR		41.57	1106.57	241	248	#C#O43790	3
1969	CCITAAPYR	Carbamidomethyl (C1); Carbamidomethyl (C2)	56.74	1110.5	25	33	#C#O43790	6	1
1834819	EYQEVMNSK	Oxidation (M6)	27.03	1142.49	388	396	#C#O43790	1
1559190	ATAENEFVALK		81.77	1191.61	202	212	#C#O43790	2
1818128	EAECVEADSGR	Carbamidomethyl (C4)	81.56	1221.49	165	175	#C#O43790	1
1603298	TKEEINELNR		47.05	1244.64	318	327	#C#O43790	3
1838052	SRAEAESWYR		68.22	1253.58	289	298	#C#O43790	5
6685	LGLDIEIATYR		93.89	1262.69	397	407	#C#O43790	3	1
1890	ATAENEFVALKK		80.35	1319.71	202	213	#C#O43790	3	1
1555729	LGLDIEIATYRR		50.44	1418.79	397	408	#C#O43790	4
1889	FLEQQNKLLETK		50.92	1489.81	126	137	#C#O43790	2
1835228	LLETKLQFYQNR		28.98	1551.84	133	144	#C#O43790	1
1558426	LCEGVGSVNVCVSSSR	Carbamidomethyl (C2); Carbamidomethyl (C11)	104.13	1708.79	417	432	#C#O43790	3
1738415	LASELNHVQEVLEGYK		80.24	1827.94	176	191	#C#O43790	1
1738366	LASELNHVQEVLEGYKK		73.08	1956.03	176	192	#C#O43790	4
1698699	ATAENEFVALKKDVDCAYLR	Carbamidomethyl (C16)	55.13	2312.15	202	221	#C#O43790	1
1739090	ECCQSNLEPLFEGYIETLR	Carbamidomethyl (C2); Carbamidomethyl (C3)	75.44	2357.07	145	163	#C#O43790	2
1836248	EYQEVMNSKLGLDIEIATYR	Oxidation (M6)	67.81	2387.17	388	407	#C#O43790	1
1739084	ECCQSNLEPLFEGYIETLRR	Carbamidomethyl (C2); Carbamidomethyl (C3)	26.23	2513.17	145	164	#C#O43790	1
1834577	EYQEVMNSKLGLDIEIATYRR	Oxidation (M6)	53.56	2543.27	388	408	#C#O43790	1
1830595	LLEGEEQRLCEGVGSVNVCVSSSR	Carbamidomethyl (C10); Carbamidomethyl (C19)	75.73	2663.26	409	432	#C#O43790	1
1816787	EHILLAK		39.48	822.496	185	191	EFTU_ARATH		2
1825521	FEAIIYVLK		25.28	1094.64	382	390	EFTU_ARATH	1
1822105	VGETVDLVGLR		87	1156.65	316	326	EFTU_ARATH	5	2
1817002	YDEIDAAPEER		84.59	1306.57	114	124	EFTU_ARATH	1	2
1816574	SYTVTGVEMFQK		50.56	1388.66	330	341	EFTU_ARATH	2	2
1816494	SYTVTGVEMFQK	Oxidation (M9)	56.88	1404.66	330	341	EFTU_ARATH	4	2
1816202	KYDEIDAAPEER		101.67	1434.66	113	124	EFTU_ARATH	10	13
1825360	EGGKTVGAGVIGTILE		32.68	1499.82	461	476	EFTU_ARATH	1
1823909	YDEIDAAPEERAR		30.49	1533.71	114	126	EFTU_ARATH	1	1
1820851	GTVKVGETVDLVGLR		27.69	1541.88	312	326	EFTU_ARATH	1
1818374	VGETVDLVGLRETR		62.85	1542.84	316	329	EFTU_ARATH	4	2
1837851	GMVLAKPGSITPHTK	Oxidation (M2)	35.03	1551.84	367	381	EFTU_ARATH	1
1818389	KYDEIDAAPEERAR		77.94	1661.8	113	126	EFTU_ARATH	4	4
1820293	ILDEALAGDNVGLLLR		86.01	1680.94	342	357	EFTU_ARATH	3	1
257050	HYAHVDCPGHADYVK	Carbamidomethyl (C7)	52.22	1767.78	143	157	EFTU_ARATH	2
1821017	GITINTATVEYETENR		87.22	1809.87	127	142	EFTU_ARATH	2	2
1816550	IVVELIVPVACEQGMR	Carbamidomethyl (C11)	43.4	1811.96	441	456	EFTU_ARATH	2	1
1819686	IVVELIVPVACEQGMR	Carbamidomethyl (C11); Oxidation (M15)	55.22	1827.96	441	456	EFTU_ARATH	2
1831511	TTLTAALTMALASIGSSVAK	Oxidation (M9)	43.71	1922.04	93	112	EFTU_ARATH	1
1819585	GTVKVGETVDLVGLRETR		32.08	1928.07	312	329	EFTU_ARATH	2
1819738	IMNDKDEESKMVMPGDR	Oxidation (M11)	31.15	2009.89	422	438	EFTU_ARATH		1
1820378	IMNDKDEESKMVMPGDR	Oxidation (M2)	38.21	2009.89	422	438	EFTU_ARATH	1	1
1838042	IYELMDAVDDYIPIPQR		90.29	2050.01	266	282	EFTU_ARATH	2
1837846	IYELMDAVDDYIPIPQR	Oxidation (M5)	55.38	2066	266	282	EFTU_ARATH	1
1833517	NMITGAAQMDGAILVVSGADGPMPQTK	Oxidation (M9)	57.66	2688.29	158	184	EFTU_ARATH	1
1837459	NMITGAAQMDGAILVVSGADGPMPQTK	Oxidation (M2)	35.97	2688.29	158	184	EFTU_ARATH	1
1825809	NMITGAAQMDGAILVVSGADGPMPQTK	Oxidation (M2); Oxidation (M9)	28.03	2704.29	158	184	EFTU_ARATH	1
1823255	NMITGAAQMDGAILVVSGADGPMPQTK	Oxidation (M2); Oxidation (M23)	78.61	2704.29	158	184	EFTU_ARATH	1
1825060	NMITGAAQMDGAILVVSGADGPMPQTK	Oxidation (M9); Oxidation (M23)	56.58	2704.29	158	184	EFTU_ARATH	1
1826045	NMITGAAQMDGAILVVSGADGPMPQTK	Oxidation (M2); Oxidation (M9); Oxidation (M23)	85.85	2720.28	158	184	EFTU_ARATH	1
1149414	LASYLDK		36.17	808.433	164	170	#C#P35527	1	1
288	MTLDDFR		42.93	896.406	234	240	#C#P35527	2	2
1150718	MTLDDFR	Oxidation (M1)	59.7	912.401	234	240	#C#P35527	2	1
510	TLLDIDNTR		53.98	1059.56	225	233	#C#P35527	3	1
1157041	FEMEQNLR		42.83	1065.49	243	250	#C#P35527		1
1153637	QFSSSYLSR		68.03	1073.51	5	13	#C#P35527	1	3
1259448	FEMEQNLR	Oxidation (M3)	53.18	1081.49	243	250	#C#P35527	1	1
1152233	QEYEQLIAK		47.93	1120.58	328	336	#C#P35527	2	1
1444	QGVDADINGLR		77.98	1156.58	251	261	#C#P35527	2
1150711	QVLDNLTMEK	Oxidation (M8)	45.49	1205.6	262	271	#C#P35527	1	1
1159883	SGGGGGGGLGSGGSIR		73.98	1231.59	14	29	#C#P35527	1	1
1150498	IKFEMEQNLR		51.43	1306.67	241	250	#C#P35527	3
1159432	DQIVDLTVGNNK		29.93	1314.68	213	224	#C#P35527	1
529	IKFEMEQNLR	Oxidation (M5)	62.51	1322.67	241	250	#C#P35527	2	3
1148574	IGLGGRGGSGGSYGR		49.7	1349.68	473	487	#C#P35527	2	1
1251740	SCRQFSSSYLSR	Acetyl (Protein N-term); Carbamidomethyl (C2)	32.83	1518.69	2	13	#C#P35527		1
1150799	VQALEEANNDLENK		86.15	1585.76	171	184	#C#P35527	1	1
1818028	FSSSSGYGGGSSRVCGR	Carbamidomethyl (C15)	61.68	1706.74	47	63	#C#P35527		1
1151236	SGGGGGGGLGSGGSIRSSYSR		67.73	1811.85	14	34	#C#P35527	2
1148538	HGVQELEIELQSQLSK		99.64	1836.96	375	390	#C#P35527	2
2887	TLNDMRQEYEQLIAK		36.68	1850.92	322	336	#C#P35527	1
1363	TLNDMRQEYEQLIAK	Oxidation (M5)	26.09	1866.91	322	336	#C#P35527	1
1150980	LASYLDKVQALEEANNDLENK		49.62	2376.18	164	184	#C#P35527	1
1148471	EIETYHNLLEGGQEDFESSGAGK		58.11	2509.12	450	472	#C#P35527	2
1148226	NYSPYYNTIDDLKDQIVDLTVGNNK		38.95	2901.4	200	224	#C#P35527	1
302	GGSGGSHGGGSGFGGESGGSYGGGEEASGSGGGYGGGSGK		148.91	3222.27	580	619	#C#P35527	2	1
1151555	DIENQYETQITQIEHEVSSSGQEVQSSAK		94.82	3263.51	340	368	#C#P35527	1
1156145	KDIENQYETQITQIEHEVSSSGQEVQSSAK		61.46	3391.6	339	368	#C#P35527	1
4652	LAADDFR		53.85	806.392	197	203	#C#P08779	5	2
1149414	LASYLDK		36.17	808.433	128	134	#C#P08779	1	1
410	LASYLDKVR		57.9	1063.6	128	136	#C#P08779	2	2
6782	VTMQNLNDR		79.35	1089.52	119	127	#C#P08779	1	1
6804	VTMQNLNDR	Oxidation (M3)	64.9	1105.52	119	127	#C#P08779	2	2
1159308	ISSVLAGGSCR	Carbamidomethyl (C10)	73.82	1105.55	31	41	#C#P08779	3	3
404	QTVEADVNGLR		34.28	1200.61	214	224	#C#P08779		1
1152198	ASLENSLEETK		43.44	1219.59	355	365	#C#P08779	1	1
1155695	NHEEEMLALR		58.35	1240.59	254	263	#C#P08779	1
1150191	TKYEHELALR		48.5	1258.67	204	213	#C#P08779	1
1259269	GSCGIGGGIGGGSSR	Carbamidomethyl (C3)	67.27	1277.58	16	30	#C#P08779	2	1
1150543	LEQEIATYRR		26.65	1277.67	410	419	#C#P08779		1
6558	ALEEANADLEVK		77.93	1300.65	137	148	#C#P08779	1	1
7657	APSTYGGGLSVSSR		106.75	1337.66	42	55	#C#P08779	2	2
6713	QTVEADVNGLRR		47.84	1356.71	214	225	#C#P08779	2	1
1152873	KNHEEEMLALR		25.46	1368.68	253	263	#C#P08779	1
6639	TRLEQEIATYR		71.27	1378.72	408	418	#C#P08779	1
1148219	EVASNSELVQSSR		114.84	1404.68	318	330	#C#P08779	1	1
292	ASLENSLEETKGR		67.17	1432.72	355	367	#C#P08779	3	2
1154148	ILNEMRDQYEQMAEK	Oxidation (M12)	28.22	1912.87	285	299	#C#P08779	1
7697	IIAATIENAQPILQIDNAR		38.85	2063.14	178	196	#C#P08779	1
1157612	GQTGGDVNVEMDAAPGVDLSR	Oxidation (M11)	103.06	2102.95	264	284	#C#P08779	1	2
7782	TEELNKEVASNSELVQSSR		42.52	2119.04	312	330	#C#P08779	1
1251125	QFTSSSSMKGSCGIGGGIGGGSSR	Oxidation (M8); Carbamidomethyl (C12)	69.54	2277.01	7	30	#C#P08779	1	1
6573	LLEGEDAHLSSQQASGQSYSSR		53.99	2349.08	420	441	#C#P08779	1	1
354	FASFIDK		52.9	826.423	195	201	#C#P35908		1
373	IEISELNR		60.69	972.524	400	407	#C#P35908	2	2
295	YLDGLTAER		45.2	1036.52	245	253	#C#P35908	1	1
3680	FASFIDKVR		53.03	1081.59	195	203	#C#P35908	2
6727	DVDNAYMIK	Oxidation (M7)	32.98	1083.49	294	302	#C#P35908	2
6861	AQYEEIAQR		55.8	1106.54	360	368	#C#P35908	2	2
518	STSSFSCLSR	Carbamidomethyl (C7)	56.71	1130.5	36	45	#C#P35908	1	2
6637	DYQELMNVK	Oxidation (M6)	27.89	1154.53	468	476	#C#P35908		1
3661	YEELQVTVGR		79.57	1192.61	381	390	#C#P35908	1	2
401	TAAENDFVTLK		77.34	1207.61	282	292	#C#P35908	2	2
294	GFSSGSAVVSGGSR		79.15	1253.6	21	34	#C#P35908	2	2
6684	LALDVEIATYR		74.68	1262.69	477	487	#C#P35908	1
1247164	RSTSSFSCLSR	Carbamidomethyl (C8)	42.38	1286.6	35	45	#C#P35908	1	3
1158796	HGGGGGGFGGGGFGSR		47.36	1319.58	46	61	#C#P35908	1	1
6679	NVQDAIADAEQR		67.47	1328.63	425	436	#C#P35908		1
3531	NLDLDSIIAEVK		67.79	1328.72	348	359	#C#P35908	1	1
407	TAAENDFVTLKK		62.54	1335.7	282	293	#C#P35908	2	1
4915	LALDVEIATYRK		26.55	1390.78	477	488	#C#P35908	1
1245705	GFSSGSAVVSGGSRR		62.52	1409.7	21	35	#C#P35908	1	2
3568	VDLLNQEIEFLK		48.64	1459.79	309	320	#C#P35908	1
2500	FLEQQNQVLQTK		76.3	1474.78	204	215	#C#P35908	1	2
361	VDPEIQNVKAQER		44.86	1524.79	173	185	#C#P35908	1	1
6521	NKLNDLEEALQQAK		38.04	1612.84	446	459	#C#P35908	1
301	TSQNSELNNMQDLVEDYKK	Oxidation (M10)	50	2271.03	254	272	#C#P35908	1	1
1737996	MSGDLSSNVTVSVTSSTISSNVASK	Oxidation (M1)	38.41	2473.19	497	521	#C#P35908	1
504	AAFGGSGGRGSSSGGGYSSGSSSYGSGGR		68.35	2500.06	522	550	#C#P35908	1	2
1147898	VLYDAEISQIHQSVTDTNVILSMDNSR	Oxidation (M23)	49.15	3063.48	321	347	#C#P35908	1
4652	LAADDFR		53.85	806.392	195	201	#C#P02533	5	2
1149414	LASYLDK		36.17	808.433	126	132	#C#P02533	1	1
289024	YETELNLR		45	1036.52	204	211	#C#P02533	1	1
410	LASYLDKVR		57.9	1063.6	126	134	#C#P02533	2	2
6782	VTMQNLNDR		79.35	1089.52	117	125	#C#P02533	1	1
6804	VTMQNLNDR	Oxidation (M3)	64.9	1105.52	117	125	#C#P02533	2	2
1159308	ISSVLAGGSCR	Carbamidomethyl (C10)	73.82	1105.55	31	41	#C#P02533	3	3
6875	DAEEWFFTK		49.79	1171.52	301	309	#C#P02533	1
1152198	ASLENSLEETK		43.44	1219.59	353	363	#C#P02533	1	1
6629	TKYETELNLR		56.21	1265.66	202	211	#C#P02533	4	2
1259269	GSCGIGGGIGGGSSR	Carbamidomethyl (C3)	67.27	1277.58	16	30	#C#P02533	2	1
1150543	LEQEIATYRR		26.65	1277.67	408	417	#C#P02533		1
6558	ALEEANADLEVK		77.93	1300.65	135	146	#C#P02533	1	1
1152392	EVATNSELVQSGK		87.25	1360.68	316	328	#C#P02533	1	2
6799	MSVEADINGLRR	Oxidation (M1)	30.7	1375.69	212	223	#C#P02533	1
6639	TRLEQEIATYR		71.27	1378.72	406	416	#C#P02533	1
420	APSTYGGGLSVSSSR		103.33	1424.69	42	56	#C#P02533	2	1
292	ASLENSLEETKGR		67.17	1432.72	353	365	#C#P02533	3	2
479	ILNEMRDQYEK		47.95	1437.69	283	293	#C#P02533	2	1
6572	ILNEMRDQYEK	Oxidation (M5)	30.52	1453.69	283	293	#C#P02533		1
1148031	GQVGGDVNVEMDAAPGVDLSR	Oxidation (M11)	102.52	2100.97	262	282	#C#P02533	4	3
7750	TEELNREVATNSELVQSGK		51.3	2103.04	310	328	#C#P02533	1	1
1251125	QFTSSSSMKGSCGIGGGIGGGSSR	Oxidation (M8); Carbamidomethyl (C12)	69.54	2277.01	7	30	#C#P02533	1	1
6649	LLEGEDAHLSSSQFSSGSQSSR		80.8	2308.06	418	439	#C#P02533	1	1
354	FASFIDK		52.9	826.423	174	180	#C#P02538		1
7838	SLYGLGGSK		44.28	880.465	60	68	#C#P02538		1
1263948	FLEQQNK		26.9	905.461	183	189	#C#P02538	1
1155368	SGFSSVSVSR		64.89	1011.5	31	40	#C#P02538	2	2
6661	QLDSIVGER		70.49	1015.53	224	232	#C#P02538	1	1
3680	FASFIDKVR		53.03	1081.59	174	182	#C#P02538	2
6861	AQYEEIAQR		55.8	1106.54	339	347	#C#P02538	2	2
7625	YEELQVTAGR		74.89	1164.58	360	369	#C#P02538	2	1
6695	WTLLQEQGTK		59.69	1202.63	195	204	#C#P02538	2	1
7571	TAAENEFVTLK		68.28	1221.62	261	271	#C#P02538	2
1257624	QLDSIVGERGR		34.44	1228.65	224	234	#C#P02538		1
6684	LALDVEIATYR		74.68	1262.69	456	466	#C#P02538	1
3531	NLDLDSIIAEVK		67.79	1328.72	327	338	#C#P02538	1	1
517	TAAENEFVTLKK		66.35	1349.72	261	272	#C#P02538	3
4915	LALDVEIATYRK		26.55	1390.78	456	467	#C#P02538	1
7662	ADTLTDEINFLR		58.75	1406.7	288	299	#C#P02538	1	1
1157071	GSGGLGGACGGAGFGSR	Carbamidomethyl (C9)	65.05	1423.63	43	59	#C#P02538	1
1148759	AIGGGLSSVGGGSSTIK		89.16	1446.77	534	550	#C#P02538	1
1153208	SRAEAESWYQTK		33.51	1454.68	348	359	#C#P02538	1
7768	FLEQQNKVLETK		29.69	1475.8	183	194	#C#P02538	1
7863	ISIGGGSCAISGGYGSR	Carbamidomethyl (C8)	121.08	1597.75	70	86	#C#P02538	2
1246777	SRGSGGLGGACGGAGFGSR	Carbamidomethyl (C11)	51.9	1666.76	41	59	#C#P02538	1	1
7903	DVDAAYMNKVELQAK	Oxidation (M7)	36.74	1709.83	273	287	#C#P02538	1
1151894	QNLEPLFEQYINNLR		29.79	1889.96	208	222	#C#P02538	1
1737737	ALYDAELSQMQTHISDTSVVLSMDNNR	Oxidation (M10); Oxidation (M23)	47.89	3069.4	300	326	#C#P02538	1
354	FASFIDK		52.9	826.423	174	180	#C#P04259		1
7838	SLYGLGGSK		44.28	880.465	60	68	#C#P04259		1
1263948	FLEQQNK		26.9	905.461	183	189	#C#P04259	1
6661	QLDSIVGER		70.49	1015.53	224	232	#C#P04259	1	1
1154610	SGFSSISVSR		58.05	1025.51	31	40	#C#P04259	2	2
3680	FASFIDKVR		53.03	1081.59	174	182	#C#P04259	2
6861	AQYEEIAQR		55.8	1106.54	339	347	#C#P04259	2	2
7625	YEELQVTAGR		74.89	1164.58	360	369	#C#P04259	2	1
6695	WTLLQEQGTK		59.69	1202.63	195	204	#C#P04259	2	1
1738847	NMQDLVEDLK		27.66	1203.58	241	250	#C#P04259	1
7571	TAAENEFVTLK		68.28	1221.62	261	271	#C#P04259	2
1257624	QLDSIVGERGR		34.44	1228.65	224	234	#C#P04259		1
6684	LALDVEIATYR		74.68	1262.69	456	466	#C#P04259	1
3531	NLDLDSIIAEVK		67.79	1328.72	327	338	#C#P04259	1	1
517	TAAENEFVTLKK		66.35	1349.72	261	272	#C#P04259	3
4915	LALDVEIATYRK		26.55	1390.78	456	467	#C#P04259	1
7662	ADTLTDEINFLR		58.75	1406.7	288	299	#C#P04259	1	1
1157071	GSGGLGGACGGAGFGSR	Carbamidomethyl (C9)	65.05	1423.63	43	59	#C#P04259	1
1251560	ATGGGLSSVGGGSSTIK		71.39	1434.73	534	550	#C#P04259	1
1153208	SRAEAESWYQTK		33.51	1454.68	348	359	#C#P04259	1
7863	ISIGGGSCAISGGYGSR	Carbamidomethyl (C8)	121.08	1597.75	70	86	#C#P04259	2
1246777	SRGSGGLGGACGGAGFGSR	Carbamidomethyl (C11)	51.9	1666.76	41	59	#C#P04259	1	1
7903	DVDAAYMNKVELQAK	Oxidation (M7)	36.74	1709.83	273	287	#C#P04259	1
1151894	QNLEPLFEQYINNLR		29.79	1889.96	208	222	#C#P04259	1
1737737	ALYDAELSQMQTHISDTSVVLSMDNNR	Oxidation (M10); Oxidation (M23)	47.89	3069.4	300	326	#C#P04259	1
354	FASFIDK		52.9	826.423	179	185	#C#P13647		1
1263948	FLEQQNK		26.9	905.461	188	194	#C#P13647	1
1149102	SLYNLGGSK		56.13	937.487	64	72	#C#P13647	1	1
6661	QLDSIVGER		70.49	1015.53	229	237	#C#P13647	1	1
3680	FASFIDKVR		53.03	1081.59	179	187	#C#P13647	2
1179150	AQYEEIANR		53.81	1092.52	344	352	#C#P13647	2	2
1820548	SLYNLGGSKR		39.81	1093.59	64	73	#C#P13647		1
610	ISISTSGGSFR		54.63	1110.57	74	84	#C#P13647	2	2
1153717	LAELEEALQK		28.2	1142.62	432	441	#C#P13647	1
1213441	YEELQQTAGR		82.2	1193.57	365	374	#C#P13647	2	2
6695	WTLLQEQGTK		59.69	1202.63	200	209	#C#P13647	2	1
1257624	QLDSIVGERGR		34.44	1228.65	229	239	#C#P13647		1
1169226	TEAESWYQTK		37.93	1241.56	355	364	#C#P13647	1
1189070	NMQDLVEDFK	Oxidation (M2)	33.81	1253.56	246	255	#C#P13647	1
6684	LALDVEIATYR		74.68	1262.69	461	471	#C#P13647	1
1149951	TTAENEFVMLK		40.64	1281.63	266	276	#C#P13647	1
1165888	TTAENEFVMLK	Oxidation (M9)	64.17	1297.62	266	276	#C#P13647	2
3531	NLDLDSIIAEVK		67.79	1328.72	332	343	#C#P13647	1	1
4915	LALDVEIATYRK		26.55	1390.78	461	472	#C#P13647	1
1199382	VSLAGACGVGGYGSR	Carbamidomethyl (C7)	88.06	1409.67	49	63	#C#P13647	2	2
6718	SFSTASAITPSVSR		69.11	1409.72	16	29	#C#P13647	1	1
581	TTAENEFVMLKK	Oxidation (M9)	40.76	1425.72	266	277	#C#P13647	2	1
1149988	GLGVGFGSGGGSSSSVK		74.92	1438.71	560	576	#C#P13647	2
6680	VDALMDEINFMK	Oxidation (M5); Oxidation (M11)	47.17	1456.66	293	304	#C#P13647	1
1151894	QNLEPLFEQYINNLR		29.79	1889.96	213	227	#C#P13647	1
1833578	EAEEAEAR		27.3	903.393	222	229	RGGC_ARATH	1
1826130	NTDEEIFIK		71.23	1107.54	273	281	RGGC_ARATH	2	1
1818580	EMTLEEYEK		36.72	1170.51	230	238	RGGC_ARATH	1	1
1818397	EMTLEEYEK	Oxidation (M2)	45.41	1186.51	230	238	RGGC_ARATH	2	1
1823932	KNTDEEIFIK		52.78	1235.64	272	281	RGGC_ARATH	2
1818692	VFESMQQLSNK		82.99	1309.63	261	271	RGGC_ARATH	2	1
1829556	VFESMQQLSNK	Oxidation (M5)	54.09	1325.63	261	271	RGGC_ARATH	1	1
1822054	FPTKPAPPSQAVR		58.31	1394.77	43	55	RGGC_ARATH	6	1
1818101	VFESMQQLSNKK		76.48	1437.73	261	272	RGGC_ARATH	3	1
1818077	SLSINEFLKPADGK		63.92	1517.81	299	312	RGGC_ARATH	2
1827002	GGVANGESGDVERPPR		66.75	1595.77	134	149	RGGC_ARATH	1	1
1833784	KSLSINEFLKPADGK		36.79	1645.9	298	312	RGGC_ARATH	1
1825461	AAKFPTKPAPPSQAVR		35.61	1664.94	40	55	RGGC_ARATH	3
1818256	NNDAPGNENGFSGGYR		112.93	1667.69	89	104	RGGC_ARATH	2	1
1822162	SLSINEFLKPADGKR		51.46	1673.91	299	313	RGGC_ARATH	2
1822206	RGGVANGESGDVERPPR		34.38	1751.87	133	149	RGGC_ARATH		1
1833832	EMTLEEYEKILEEK		40.96	1782.86	230	243	RGGC_ARATH	1
1824850	NTDEEIFIKLGSDKEK		38.23	1864.94	273	288	RGGC_ARATH	2
1823605	RPSEDADGASRGGSVGGYR		39.65	1892.87	105	123	RGGC_ARATH	1
1825479	ELTAEEKAQKEAEEAEAR		48.03	2030.98	212	229	RGGC_ARATH	1
1817226	DNRNNDAPGNENGFSGGYR		76.04	2052.86	86	104	RGGC_ARATH	2
1816638	QGGEDETPEAKKELTAEEK		50.57	2087.99	200	218	RGGC_ARATH	3	2
1834539	ASLNPFDLLGDDAEDPSQLAVALSQK	Acetyl (Protein N-term)	46.24	2755.36	2	27	RGGC_ARATH	1
1822396	GNWGTTEDDIPPTSEEPTTEVEKSPVAEK		39.3	3142.45	171	199	RGGC_ARATH	1
1815982	LASDDFR		33.74	822.387	136	142	#C#O76009	2
1158068	LASYLEK		30.88	822.449	67	73	#C#O76009	3
1836191	EELLCLK	Carbamidomethyl (C5)	28.48	903.474	185	191	#C#O76009	1
1830864	TIEELQQK		29.75	987.524	109	116	#C#O76009	1
1556904	LVVQIDNAK		65.3	998.576	127	135	#C#O76009	5	1
1552565	LASYLEKVR		58.21	1077.62	67	75	#C#O76009	1
1554450	ETMQFLNDR		56.18	1152.52	58	66	#C#O76009	2
1816338	ETMQFLNDR	Oxidation (M3)	69.63	1168.52	58	66	#C#O76009	5	1
1241840	LECEINTYR	Carbamidomethyl (C3)	70.33	1196.55	349	357	#C#O76009	2
1555205	SDLEAQVESLK		59.21	1217.61	174	184	#C#O76009	1
1602042	QNHEQEVNTLR		52.04	1366.66	192	202	#C#O76009	1
2074	ARLECEINTYR	Carbamidomethyl (C5)	52.27	1423.69	347	357	#C#O76009	1
1241382	SQYEALVETNRR		34.56	1464.73	230	241	#C#O76009	2
2013	QNQEYQVLLDVR		90.03	1503.77	335	346	#C#O76009	10	1
1155099	LVVQIDNAKLASDDFR		94.07	1802.95	127	142	#C#O76009	1
1556040	SDLEAQVESLKEELLCLK	Carbamidomethyl (C16)	127.33	2103.08	174	191	#C#O76009	2
1832441	SDLERQNQEYQVLLDVR		70.63	2104.05	330	346	#C#O76009	1
1739097	QVVSSSEQLQSYQAEIIELR		141.09	2306.18	257	276	#C#O76009	6	1
1277586	QVVSSSEQLQSYQAEIIELRR		53.7	2462.28	257	277	#C#O76009	4
4652	LAADDFR		53.85	806.392	136	142	#C#A2A5Y0	5	2
1836191	EELLCLK	Carbamidomethyl (C5)	28.48	903.474	185	191	#C#A2A5Y0	1
1556094	YETELGLR		55.58	979.497	145	152	#C#A2A5Y0	1
1830864	TIEELQQK		29.75	987.524	109	116	#C#A2A5Y0	1
1556904	LVVQIDNAK		65.3	998.576	127	135	#C#A2A5Y0	5	1
1926	ILDELTLCK	Carbamidomethyl (C8)	71.84	1103.59	165	173	#C#A2A5Y0	5
1554450	ETMQFLNDR		56.18	1152.52	58	66	#C#A2A5Y0	2
1816338	ETMQFLNDR	Oxidation (M3)	69.63	1168.52	58	66	#C#A2A5Y0	5	1
1241840	LECEINTYR	Carbamidomethyl (C3)	70.33	1196.55	349	357	#C#A2A5Y0	2
1552538	TKYETELGLR		61.92	1208.64	143	152	#C#A2A5Y0	3
1555205	SDLEAQVESLK		59.21	1217.61	174	184	#C#A2A5Y0	1
1556800	RILDELTLCK	Carbamidomethyl (C9)	33.83	1259.69	164	173	#C#A2A5Y0	2
1271834	QLVESDINGLRR		50.6	1398.76	153	164	#C#A2A5Y0	2	1
2074	ARLECEINTYR	Carbamidomethyl (C5)	52.27	1423.69	347	357	#C#A2A5Y0	1
1277834	LNVEVDAAPTVDLNR		77.25	1624.84	209	223	#C#A2A5Y0	4	1
1831195	LVVQIDNAKLAADDFRTK		31.04	2016.1	127	144	#C#A2A5Y0	1
1556040	SDLEAQVESLKEELLCLK	Carbamidomethyl (C16)	127.33	2103.08	174	191	#C#A2A5Y0	2
1817558	QVVSSSEQLQSCQAEIIELR	Carbamidomethyl (C12)	138.69	2303.14	257	276	#C#A2A5Y0	2	1
1556855	QVVSSSEQLQSCQAEIIELRR	Carbamidomethyl (C12)	35.2	2459.24	257	277	#C#A2A5Y0	1
1822750	NLNVMLK		26.1	830.468	327	333	RL4A_ARATH	1
1819584	MVNADLAR		54.71	888.449	290	297	RL4A_ARATH	2	2
1820462	MSLLAEAQR		68.47	1017.53	344	352	RL4A_ARATH	3	2
1824604	MSLLAEAQR	Oxidation (M1)	69.28	1033.52	344	352	RL4A_ARATH	2	1
1819800	AKMVNADLAR		40.39	1087.58	288	297	RL4A_ARATH		2
1816428	AGQAAFGNMCR	Carbamidomethyl (C10)	58.61	1181.51	92	102	RL4A_ARATH	2	2
1818924	AGQAAFGNMCR	Oxidation (M9); Carbamidomethyl (C10)	39.67	1197.5	92	102	RL4A_ARATH		1
1822343	TVTKEEALAIK		65.8	1201.69	366	376	RL4A_ARATH	4	4
1820985	GPLVVYGTEGSK		59.66	1205.63	211	222	RL4A_ARATH	1	2
1826244	KTVTKEEALAIK		70.72	1329.79	365	376	RL4A_ARATH	1	1
1818705	KGPLVVYGTEGSK		81.73	1333.72	210	222	RL4A_ARATH	1	4
1821696	NLPGVELCHVER	Carbamidomethyl (C8)	87.4	1421.71	229	240	RL4A_ARATH	4	4
1820605	VLKQIGAYDDAEK		52.71	1448.75	175	187	RL4A_ARATH	1	2
1824936	TVTKEEALAIKAAGK		55.36	1528.88	366	380	RL4A_ARATH	1	1
1823847	LESIYGSFEKPSEK		36.05	1612.8	266	279	RL4A_ARATH	1
1819163	VLKQIGAYDDAEKAK		28.15	1647.88	175	189	RL4A_ARATH		2
1823054	IINSDEIQSVVNPIKK		52.33	1796	298	313	RL4A_ARATH	3
1819108	TMISDSDYTEFDNFTK	Oxidation (M2)	52.76	1928.8	385	400	RL4A_ARATH	1
1831650	IENVPEMPLVVSDSAEAVEK		41.84	2155.07	149	168	RL4A_ARATH	1
1838130	SAFEKLESIYGSFEKPSEK		39.57	2175.07	261	279	RL4A_ARATH	1
1830378	GHKIENVPEMPLVVSDSAEAVEK	Oxidation (M10)	25.74	2493.24	146	168	RL4A_ARATH	1
4652	LAADDFR		53.85	806.392	136	142	#C#Q14525	5	2
1158068	LASYLEK		30.88	822.449	67	73	#C#Q14525	3
1830864	TIEELQQK		29.75	987.524	109	116	#C#Q14525	1
1556904	LVVQIDNAK		65.3	998.576	127	135	#C#Q14525	5	1
1552565	LASYLEKVR		58.21	1077.62	67	75	#C#Q14525	1
1554450	ETMQFLNDR		56.18	1152.52	58	66	#C#Q14525	2
1816338	ETMQFLNDR	Oxidation (M3)	69.63	1168.52	58	66	#C#Q14525	5	1
1241840	LECEINTYR	Carbamidomethyl (C3)	70.33	1196.55	349	357	#C#Q14525	2
1739094	QLVESDINSLR		84.88	1272.67	153	163	#C#Q14525	1
1602042	QNHEQEVNTLR		52.04	1366.66	192	202	#C#Q14525	1
2074	ARLECEINTYR	Carbamidomethyl (C5)	52.27	1423.69	347	357	#C#Q14525	1
1739089	QLVESDINSLRR		41.54	1428.77	153	164	#C#Q14525	2
2013	QNQEYQVLLDVR		90.03	1503.77	335	346	#C#Q14525	10	1
1831195	LVVQIDNAKLAADDFRTK		31.04	2016.1	127	144	#C#Q14525	1
1832441	SDLERQNQEYQVLLDVR		70.63	2104.05	330	346	#C#Q14525	1
1739097	QVVSSSEQLQSYQAEIIELR		141.09	2306.18	257	276	#C#Q14525	6	1
1277586	QVVSSSEQLQSYQAEIIELRR		53.7	2462.28	257	277	#C#Q14525	4
1817627	FSLAPLVPR		63.66	998.591	150	158	PGKH1_ARATH	2	2
1815886	FAAGTEAIANK		41.92	1091.56	407	417	PGKH1_ARATH	1	1
1836198	IGVIESLLEK		63.14	1099.65	282	291	PGKH1_ARATH	1
1817603	RPFAAIVGGSK		38.42	1101.63	267	277	PGKH1_ARATH	1	1
1825787	SVGDLTSADLK		53.79	1104.57	81	91	PGKH1_ARATH	1
1820263	LSELLGIEVTK		51.09	1200.7	159	169	PGKH1_ARATH	1
1835276	VILSTHLGRPK		33.47	1219.74	134	144	PGKH1_ARATH	1
1823758	SVGDLTSADLKGK		40.61	1289.68	81	93	PGKH1_ARATH	1	1
1817230	ELDYLVGAVSNPK		61.91	1403.73	254	266	PGKH1_ARATH	1	1
1816878	SVGDLTSADLKGKK		46.74	1417.78	81	94	PGKH1_ARATH	2	2
1835931	GVSLLLPTDVVVADK		35.43	1524.88	337	351	PGKH1_ARATH	1
1823714	GVTTIIGGGDSVAAVEK		56.06	1572.84	425	441	PGKH1_ARATH	3
1833534	VLPGVIALDEAIPVTV		25.96	1604.94	466	481	PGKH1_ARATH	1
1821392	FYKEEEKNDPEFAK		28.74	1772.83	198	211	PGKH1_ARATH	1
1837103	LASLADLYVNDAFGTAHR		39.82	1932.97	213	230	PGKH1_ARATH	1
1820893	ADLNVPLDDNQTITDDTR		68.66	2014.94	99	116	PGKH1_ARATH	2	1
1836341	KLASLADLYVNDAFGTAHR		68.19	2061.06	212	230	PGKH1_ARATH	1
1836494	VGVAGVMSHISTGGGASLELLEGK		50.36	2268.18	442	465	PGKH1_ARATH	1
1822039	ADLNVPLDDNQTITDDTRIR		38.4	2284.13	99	118	PGKH1_ARATH		2
1831672	IVPASGIEDGWMGLDIGPDSIK	Oxidation (M12)	32.38	2285.12	360	381	PGKH1_ARATH	1
1826602	GVSLLLPTDVVVADKFAPDANSK		52.32	2355.27	337	359	PGKH1_ARATH	3
1834695	AQGLSVGSSLVEEDKLELATELLAK		36.31	2599.4	308	332	PGKH1_ARATH	1
4652	LAADDFR		53.85	806.392	147	153	#C#Q92764	5	2
1836191	EELLCLK	Carbamidomethyl (C5)	28.48	903.474	196	202	#C#Q92764	1
1835729	YETEVSLR		49.56	995.492	156	163	#C#Q92764	1
1739083	LVVEIDNAK		40.21	999.56	138	146	#C#Q92764	1
1700133	ILDDLTLCK	Carbamidomethyl (C8)	46.44	1089.57	176	184	#C#Q92764	1
1241840	LECEINTYR	Carbamidomethyl (C3)	70.33	1196.55	360	368	#C#Q92764	2
1555205	SDLEAQVESLK		59.21	1217.61	185	195	#C#Q92764	1
1557197	TKYETEVSLR		49.87	1224.63	154	163	#C#Q92764	2	1
1271834	QLVESDINGLRR		50.6	1398.76	164	175	#C#Q92764	2	1
1208622	DALESTLAETEAR		66.09	1404.67	305	317	#C#Q92764	1
2074	ARLECEINTYR	Carbamidomethyl (C5)	52.27	1423.69	358	368	#C#Q92764	1
2013	QNQEYQVLLDVR		90.03	1503.77	346	357	#C#Q92764	10	1
1601629	LNVEVDAAPPVDLNR		73	1620.85	220	234	#C#Q92764	1
1536888	TVNALEIELQAQHSMR	Oxidation (M15)	69.81	1854.93	289	304	#C#Q92764	2
1830492	RTVNALEIELQAQHSMR	Oxidation (M16)	53.73	2011.03	288	304	#C#Q92764	1
1556040	SDLEAQVESLKEELLCLK	Carbamidomethyl (C16)	127.33	2103.08	185	202	#C#Q92764	2
1837687	TVNALEIELQAQHSMRDALESTLAETEAR	Oxidation (M15)	40.92	3241.59	289	317	#C#Q92764	1
1819584	MVNADLAR		54.71	888.449	291	298	RL4B_ARATH	2	2
1816384	MSLLAEASR		57.8	976.501	345	353	RL4B_ARATH	1	2
1821935	MSLLAEASR	Oxidation (M1)	64.47	992.496	345	353	RL4B_ARATH	2	2
1819800	AKMVNADLAR		40.39	1087.58	289	298	RL4B_ARATH		2
1816428	AGQAAFGNMCR	Carbamidomethyl (C10)	58.61	1181.51	93	103	RL4B_ARATH	2	2
1818924	AGQAAFGNMCR	Oxidation (M9); Carbamidomethyl (C10)	39.67	1197.5	93	103	RL4B_ARATH		1
1816644	KGPLVVFGTEGAK		92.08	1301.73	211	223	RL4B_ARATH	3	1
1821696	NLPGVELCHVER	Carbamidomethyl (C8)	87.4	1421.71	230	241	RL4B_ARATH	4	4
1820605	VLKQIGAYDDAEK		52.71	1448.75	176	188	RL4B_ARATH	1	2
1816997	VVTKEEAQAIKAAGK		46.24	1541.88	367	381	RL4B_ARATH		1
1823847	LESIYGSFEKPSEK		36.05	1612.8	267	280	RL4B_ARATH	1
1819163	VLKQIGAYDDAEKAK		28.15	1647.88	176	190	RL4B_ARATH		2
1819647	IINSDEVQSVVNPIK		103.47	1653.89	299	313	RL4B_ARATH	2
1821775	IINSDEVQSVVNPIKDGSK		70.39	2041.07	299	317	RL4B_ARATH	1
1831650	IENVPEMPLVVSDSAEAVEK		41.84	2155.07	150	169	RL4B_ARATH	1
1838130	SAFEKLESIYGSFEKPSEK		39.57	2175.07	262	280	RL4B_ARATH	1
1819049	IINSDEVQSVVNPIKDGSKR		43.88	2197.17	299	318	RL4B_ARATH	1
1830378	GHKIENVPEMPLVVSDSAEAVEK	Oxidation (M10)	25.74	2493.24	147	169	RL4B_ARATH	1
1147834	AVFPSIVGR		34.99	944.544	31	39	ACT7_ARATH	1	1
1816764	IKVVAPPER		43.81	1007.61	329	337	ACT7_ARATH	1	2
1821757	EITALAPSSMK		61.97	1146.6	318	328	ACT7_ARATH	1	2
1821839	EITALAPSSMK	Oxidation (M10)	64.91	1162.59	318	328	ACT7_ARATH	1	2
1818255	GYMFTTTAER		43.57	1175.53	199	208	ACT7_ARATH	2	2
1817598	GYMFTTTAER	Oxidation (M3)	54.92	1191.52	199	208	ACT7_ARATH	2	2
5246	AVFPSIVGRPR		37.38	1197.7	31	41	ACT7_ARATH	1
1821992	SEYDESGPSIVHR		91.23	1474.67	362	374	ACT7_ARATH	3	2
1823202	MSKEITALAPSSMK		46.7	1492.76	315	328	ACT7_ARATH	1
1825192	MSKEITALAPSSMK	Oxidation (M1)	45.77	1508.76	315	328	ACT7_ARATH	1	1
1826140	MSKEITALAPSSMK	Oxidation (M1); Oxidation (M13)	37.86	1524.75	315	328	ACT7_ARATH	1
1816683	LDLAGRDLTDSLMK	Oxidation (M13)	25.95	1562.8	180	193	ACT7_ARATH	1
1821557	SEYDESGPSIVHRK		45.93	1602.76	362	375	ACT7_ARATH	1	1
1821336	GYMFTTTAEREIVR	Oxidation (M3)	32.46	1688.82	199	212	ACT7_ARATH	1
1816771	NYELPDGQVITIGAER		72.2	1773.89	241	256	ACT7_ARATH	2	1
1818462	LAYVALDYEQELETAK		65.83	1854.93	218	233	ACT7_ARATH	1	1
260877	VAPEEHPVLLTEAPLNPK		38.7	1953.06	98	115	ACT7_ARATH	1	2
1817097	ADGEDIQPLVCDNGTGMVK	Acetyl (Protein N-term); Carbamidomethyl (C11)	32.67	2059.92	2	20	ACT7_ARATH		2
1824162	SSSSVEKNYELPDGQVITIGAER		33.57	2478.22	234	256	ACT7_ARATH	1
1834208	TTGIVLDSGDGVSHTVPIYEGYALPHAILR		56.43	3150.63	150	179	ACT7_ARATH	2
1816611	VLDVLQK		38.91	813.496	393	399	CHLP_ARATH	2	1
1823798	MIDEGDLR		28.36	947.438	370	377	CHLP_ARATH	1
1823788	MIDEGDLR	Oxidation (M1)	38.15	963.433	370	377	CHLP_ARATH	1
1828071	EVLDAYLR		35.96	977.518	148	155	CHLP_ARATH	1	1
1824782	VAPGSPLEDIK		36.18	1124.61	433	443	CHLP_ARATH	1
1825211	REVLDAYLR		30.06	1133.62	147	155	CHLP_ARATH	1
1836228	LAVNTIGSLVR		63.01	1141.68	444	454	CHLP_ARATH	1
1817409	CSGEGIYFAAK	Carbamidomethyl (C1)	46.25	1201.54	341	351	CHLP_ARATH	1
1823160	SGATVINGLFLK		65.54	1218.7	161	172	CHLP_ARATH	2
1820021	VALVGDAAGYVTK		85.19	1262.69	328	340	CHLP_ARATH	2	2
1824775	MTFDSYLYKR	Oxidation (M1)	33.56	1338.63	423	432	CHLP_ARATH	2
1826107	MISPSNIAVDIGR		60.67	1371.72	122	134	CHLP_ARATH	1
1815923	MISPSNIAVDIGR	Oxidation (M1)	83.49	1387.71	122	134	CHLP_ARATH	1	2
1824393	RVALVGDAAGYVTK		32.48	1418.79	327	340	CHLP_ARATH	2
1816714	TMEVDAVIGADGANSR		88.21	1604.75	202	217	CHLP_ARATH	3	2
1824334	MKMISPSNIAVDIGR	Oxidation (M1); Oxidation (M3)	36.74	1662.84	120	134	CHLP_ARATH	1
1821316	KTMEVDAVIGADGANSR	Oxidation (M3)	49.07	1748.84	201	217	CHLP_ARATH		2
1824906	EAFVEMCNDEYVQK	Carbamidomethyl (C7)	38.07	1760.74	409	422	CHLP_ARATH	1
1827021	SIDAGDYDYAIAFQER		65.97	1832.82	221	236	CHLP_ARATH	1	1
1817401	AVFPSVVGR		31.86	930.529	31	39	ACT2_ARATH	2	1
260892	DLTDYLMK		26.85	997.479	186	193	ACT2_ARATH	1
1816764	IKVVAPPER		43.81	1007.61	329	337	ACT2_ARATH	1	2
261005	DLTDYLMK	Oxidation (M7)	36.13	1013.47	186	193	ACT2_ARATH	1
1821757	EITALAPSSMK		61.97	1146.6	318	328	ACT2_ARATH	1	2
1821839	EITALAPSSMK	Oxidation (M10)	64.91	1162.59	318	328	ACT2_ARATH	1	2
1818255	GYMFTTTAER		43.57	1175.53	199	208	ACT2_ARATH	2	2
1817598	GYMFTTTAER	Oxidation (M3)	54.92	1191.52	199	208	ACT2_ARATH	2	2
1821166	AEYDEAGPGIVHR		92.28	1412.67	362	374	ACT2_ARATH	4	2
1823202	MSKEITALAPSSMK		46.7	1492.76	315	328	ACT2_ARATH	1
1825192	MSKEITALAPSSMK	Oxidation (M1)	45.77	1508.76	315	328	ACT2_ARATH	1	1
1826140	MSKEITALAPSSMK	Oxidation (M1); Oxidation (M13)	37.86	1524.75	315	328	ACT2_ARATH	1
1817437	AEYDEAGPGIVHRK		46.98	1540.76	362	375	ACT2_ARATH	1	2
1821336	GYMFTTTAEREIVR	Oxidation (M3)	32.46	1688.82	199	212	ACT2_ARATH	1
1816771	NYELPDGQVITIGAER		72.2	1773.89	241	256	ACT2_ARATH	2	1
1820661	LSFVAVDYEQEMETSK		48.53	1874.86	218	233	ACT2_ARATH	1
1828712	LSFVAVDYEQEMETSK	Oxidation (M12)	49.67	1890.86	218	233	ACT2_ARATH	1
1819473	AEADDIQPIVCDNGTGMVK	Acetyl (Protein N-term); Carbamidomethyl (C11); Oxidation (M17)	37.89	2089.93	2	20	ACT2_ARATH	1	2
1837831	TTGIVLDSGDGVSHTVPIYEGFSLPHAILR		66.91	3150.63	150	179	ACT2_ARATH	1
4652	LAADDFR		53.85	806.392	208	214	#C#REFSEQ:XP_986630	5	2
1830864	TIEELQQK		29.75	987.524	181	188	#C#REFSEQ:XP_986630	1
1556904	LVVQIDNAK		65.3	998.576	199	207	#C#REFSEQ:XP_986630	5	1
1926	ILDELTLCK	Carbamidomethyl (C8)	71.84	1103.59	237	245	#C#REFSEQ:XP_986630	5
1554450	ETMQFLNDR		56.18	1152.52	130	138	#C#REFSEQ:XP_986630	2
1816338	ETMQFLNDR	Oxidation (M3)	69.63	1168.52	130	138	#C#REFSEQ:XP_986630	5	1
1241840	LECEINTYR	Carbamidomethyl (C3)	70.33	1196.55	421	429	#C#REFSEQ:XP_986630	2
1556800	RILDELTLCK	Carbamidomethyl (C9)	33.83	1259.69	236	245	#C#REFSEQ:XP_986630	2
2074	ARLECEINTYR	Carbamidomethyl (C5)	52.27	1423.69	419	429	#C#REFSEQ:XP_986630	1
1834001	TIEELQQKILCGK	Carbamidomethyl (C11)	29.12	1558.84	181	193	#C#REFSEQ:XP_986630	1
1277834	LNVEVDAAPTVDLNR		77.25	1624.84	281	295	#C#REFSEQ:XP_986630	4	1
1536888	TVNALEIELQAQHSMR	Oxidation (M15)	69.81	1854.93	350	365	#C#REFSEQ:XP_986630	2
1830492	RTVNALEIELQAQHSMR	Oxidation (M16)	53.73	2011.03	349	365	#C#REFSEQ:XP_986630	1
1831195	LVVQIDNAKLAADDFRTK		31.04	2016.1	199	216	#C#REFSEQ:XP_986630	1
1817558	QVVSSSEQLQSCQAEIIELR	Carbamidomethyl (C12)	138.69	2303.14	329	348	#C#REFSEQ:XP_986630	2	1
1556855	QVVSSSEQLQSCQAEIIELRR	Carbamidomethyl (C12)	35.2	2459.24	329	349	#C#REFSEQ:XP_986630	1
4652	LAADDFR		53.85	806.392	177	183	#C#Q497I4	5	2
1158068	LASYLEK		30.88	822.449	108	114	#C#Q497I4	3
1836191	EELLCLK	Carbamidomethyl (C5)	28.48	903.474	226	232	#C#Q497I4	1
1835729	YETEVSLR		49.56	995.492	186	193	#C#Q497I4	1
1556904	LVVQIDNAK		65.3	998.576	168	176	#C#Q497I4	5	1
1552565	LASYLEKVR		58.21	1077.62	108	116	#C#Q497I4	1
1700133	ILDDLTLCK	Carbamidomethyl (C8)	46.44	1089.57	206	214	#C#Q497I4	1
1241840	LECEINTYR	Carbamidomethyl (C3)	70.33	1196.55	390	398	#C#Q497I4	2
1557197	TKYETEVSLR		49.87	1224.63	184	193	#C#Q497I4	2	1
1559137	QLVEADINGLR		83.35	1226.66	194	204	#C#Q497I4	1
1560158	QLVEADINGLRR		46.38	1382.76	194	205	#C#Q497I4	3
2074	ARLECEINTYR	Carbamidomethyl (C5)	52.27	1423.69	388	398	#C#Q497I4	1
2013	QNQEYQVLLDVR		90.03	1503.77	376	387	#C#Q497I4	10	1
1601629	LNVEVDAAPPVDLNR		73	1620.85	250	264	#C#Q497I4	1
1831195	LVVQIDNAKLAADDFRTK		31.04	2016.1	168	185	#C#Q497I4	1
1699501	ADLEAQVESLKEELLCLKK	Carbamidomethyl (C16)	33.75	2215.18	215	233	#C#Q497I4	1
1818330	SNNDEVFIK		48.03	1064.51	258	266	RGGB_ARATH	2
1818580	EMTLEEYEK		36.72	1170.51	215	223	RGGB_ARATH	1	1
1818397	EMTLEEYEK	Oxidation (M2)	45.41	1186.51	215	223	RGGB_ARATH	2	1
1819364	AFEAMQQLSSK		68.47	1238.6	246	256	RGGB_ARATH	1	2
1826454	AFEAMQQLSSK	Oxidation (M5)	53.89	1254.59	246	256	RGGB_ARATH	2
1824741	AFEAMQQLSSKK		65.2	1366.69	246	257	RGGB_ARATH	2
1823374	MPTKPPPPSQAVR		48.54	1404.75	40	52	RGGB_ARATH	3	1
1818077	SLSINEFLKPADGK		63.92	1517.81	285	298	RGGB_ARATH	2
1833784	KSLSINEFLKPADGK		36.79	1645.9	284	298	RGGB_ARATH	1
1820062	NNDGPANENGYGGGYR		119.53	1653.68	84	99	RGGB_ARATH	2	2
1823640	SGKMPTKPPPPSQAVR		34.52	1676.9	37	52	RGGB_ARATH	2
1817822	NNDGPANENGYGGGYRR		70.54	1809.78	84	100	RGGB_ARATH	1	2
1833630	AEEKPEDKEMTLEEYEK		31.87	2096.95	207	223	RGGB_ARATH	1
1825358	DGGAAAQAPTPAIGDSAQFPTLGK		34.22	2240.11	337	360	RGGB_ARATH	1
1834793	NLTVEKQDGEGEATDAKNETPAEK		35.35	2573.21	183	206	RGGB_ARATH	1
1831064	ASVNPFDLLDDDAEDPSQIVASKPLK	Acetyl (Protein N-term)	50.74	2825.4	2	27	RGGB_ARATH	1
1817070	LALEEIK		46.34	814.48	353	359	RL31_ARATH	1	2
1818064	DDYLMIK		27.16	896.431	323	329	RL31_ARATH	1
1828905	FTAFMGYK		42.76	963.452	43	50	RL31_ARATH	1	1
1815881	FTAFMGYK	Oxidation (M5)	53.94	979.447	43	50	RL31_ARATH	2	1
271384	HGSLGFLPR		45.56	982.535	11	19	RL31_ARATH	2	2
1828372	QSLLTQTSR		46.82	1032.56	344	352	RL31_ARATH		1
1824103	LALEEIKLK		51.12	1055.66	353	361	RL31_ARATH	1
1821709	DEMIDIIGVTK		36.25	1232.63	215	225	RL31_ARATH	1
1647069	VACIGAWHPAR	Carbamidomethyl (C3)	57.95	1236.62	252	262	RL31_ARATH	2	2
1820628	DEMIDIIGVTK	Oxidation (M3)	38.81	1248.63	215	225	RL31_ARATH		1
1836440	VDFAYSFFEK		35.53	1251.58	195	204	RL31_ARATH	1
1821782	FIDTASIFGHGR		38.31	1319.66	362	373	RL31_ARATH	2	2
1838096	KVACIGAWHPAR	Carbamidomethyl (C4)	34.37	1364.71	251	262	RL31_ARATH	1
1819368	VGTEAHTAMTEYDR		57.66	1579.69	291	304	RL31_ARATH	2	4
1832192	SLNTVWAQHLSEEVRR		51.97	1923.99	101	116	RL31_ARATH	1
1817307	QYDSEDGKKGIQAQLEK		36.93	1935.95	136	152	RL31_ARATH	1
1822099	VGTEAHTAMTEYDRTEK		49.52	1937.88	291	307	RL31_ARATH	2	1
1820903	VGTEAHTAMTEYDRTEK	Oxidation (M9)	59.25	1953.87	291	307	RL31_ARATH	2	1
1820884	FSEILTK		33.9	836.464	360	366	EF1A1_ARATH		1
1152342	QTVAVGVIK		54.68	913.56	419	427	EF1A1_ARATH	2	2
5792	LPLQDVYK		43.86	974.544	236	243	EF1A1_ARATH	2	2
8526	IGGIGTVPVGR		86.03	1024.6	244	254	EF1A1_ARATH	3	4
1819562	STNLDWYK		35.01	1025.48	205	212	EF1A1_ARATH	1
1816802	EHALLAFTLGVK		67.3	1297.74	135	146	EF1A1_ARATH	2
1783663	DMRQTVAVGVIK		45.87	1315.73	416	427	EF1A1_ARATH	2	4
1818190	YYCTVIDAPGHR	Carbamidomethyl (C3)	66.37	1450.67	85	96	EF1A1_ARATH	3	4
1836671	YDEIIKEVSSYLK		42.44	1585.82	167	179	EF1A1_ARATH	2
1817765	QMICCCNKMDATTPK	Carbamidomethyl (C4); Carbamidomethyl (C5); Carbamidomethyl (C6); Oxidation (M9)	28.68	1872.77	147	161	EF1A1_ARATH		1
1816432	MTPTKPMVVETFSEYPPLGR		60.69	2279.13	392	411	EF1A1_ARATH	1
1821510	MTPTKPMVVETFSEYPPLGR	Oxidation (M1)	46.4	2295.13	392	411	EF1A1_ARATH	1	2
1823383	MTPTKPMVVETFSEYPPLGR	Oxidation (M1); Oxidation (M7)	55.16	2311.12	392	411	EF1A1_ARATH	2	1
1837137	VETGMIKPGMVVTFAPTGLTTEVK		45.21	2505.32	255	278	EF1A1_ARATH	1
1833574	VETGMIKPGMVVTFAPTGLTTEVK	Oxidation (M10)	31.31	2521.32	255	278	EF1A1_ARATH	1
1818521	VETGMIKPGMVVTFAPTGLTTEVK	Oxidation (M5); Oxidation (M10)	54.4	2537.31	255	278	EF1A1_ARATH	2	2
4652	LAADDFR		53.85	806.392	173	179	#C#O76013	5	2
1833487	ENAELESR		74.33	946.436	117	124	#C#O76013	1
1739095	LVLQIDNAK		54.95	1012.59	164	172	#C#O76013	1
1926	ILDELTLCK	Carbamidomethyl (C8)	71.84	1103.59	202	210	#C#O76013	5
1554450	ETMQFLNDR		56.18	1152.52	95	103	#C#O76013	2
1816338	ETMQFLNDR	Oxidation (M3)	69.63	1168.52	95	103	#C#O76013	5	1
1559137	QLVEADINGLR		83.35	1226.66	190	200	#C#O76013	1
1556800	RILDELTLCK	Carbamidomethyl (C9)	33.83	1259.69	201	210	#C#O76013	2
1560158	QLVEADINGLRR		46.38	1382.76	190	201	#C#O76013	3
1818864	QLERENAELESR		32.03	1472.72	113	124	#C#O76013	2
1831054	VRQLERENAELESR		62.48	1727.89	111	124	#C#O76013	2
1536888	TVNALEIELQAQHSMR	Oxidation (M15)	69.81	1854.93	315	330	#C#O76013	2
1830492	RTVNALEIELQAQHSMR	Oxidation (M16)	53.73	2011.03	314	330	#C#O76013	1
1836314	QDMACLLK	Carbamidomethyl (C5)	53.86	977.467	394	401	#C#Q9NSB4	1
1836674	QDMACLLK	Oxidation (M3); Carbamidomethyl (C5)	38.73	993.462	394	401	#C#Q9NSB4	1
1834095	AQYDDIASR		58.38	1037.48	294	302	#C#Q9NSB4	1
1980	LAGLEEALQK		74.93	1070.6	382	391	#C#Q9NSB4	4
1834819	EYQEVMNSK	Oxidation (M6)	27.03	1142.49	402	410	#C#Q9NSB4	1
6685	LGLDIEIATYR		93.89	1262.69	411	421	#C#Q9NSB4	3	1
1557134	CKLAGLEEALQK	Carbamidomethyl (C1)	53.53	1358.72	380	391	#C#Q9NSB4	2
1555729	LGLDIEIATYRR		50.44	1418.79	411	422	#C#Q9NSB4	4
1831268	QDMACLLKEYQEVMNSK	Oxidation (M3); Carbamidomethyl (C5)	43.78	2101.95	394	410	#C#Q9NSB4	1
1833870	QDMACLLKEYQEVMNSK	Oxidation (M3); Carbamidomethyl (C5); Oxidation (M14)	34.52	2117.94	394	410	#C#Q9NSB4	1
1837221	AKQDMACLLKEYQEVMNSK	Oxidation (M5); Carbamidomethyl (C7)	35.81	2301.08	392	410	#C#Q9NSB4	1
1837607	AKQDMACLLKEYQEVMNSK	Oxidation (M5); Carbamidomethyl (C7); Oxidation (M16)	45.89	2317.08	392	410	#C#Q9NSB4	1
1836248	EYQEVMNSKLGLDIEIATYR	Oxidation (M6)	67.81	2387.17	402	421	#C#Q9NSB4	1
1834577	EYQEVMNSKLGLDIEIATYRR	Oxidation (M6)	53.56	2543.27	402	422	#C#Q9NSB4	1
1822439	GIVPFCK	Carbamidomethyl (C6)	28.05	819.431	69	75	IF4A2_ARATH		1
1834455	MLFDIQK	Oxidation (M1)	26.26	909.463	389	395	IF4A2_ARATH	1
1837257	KVDWLTDK		25.15	1003.53	290	297	IF4A2_ARATH	1
1150929	VLITTDLLAR		71.11	1113.68	331	340	IF4A2_ARATH	2	2
1826154	RDELTLEGIK		28.77	1172.64	244	253	IF4A2_ARATH	1
1816600	AGSAPEGTQFDTR		33.82	1335.61	2	14	IF4A2_ARATH	1	3
1819543	AGSAPEGTQFDTR	Acetyl (Protein N-term)	70.93	1377.62	2	14	IF4A2_ARATH	1	2
1818403	GLDVIQQAQSGTGK		83	1400.73	76	89	IF4A2_ARATH	1	2
1823852	GVAINFVTLDDQR		43.94	1446.75	376	388	IF4A2_ARATH	2
1269385	MFVLDEADEMLSR		77.66	1554.71	184	196	IF4A2_ARATH	1
1552527	MFVLDEADEMLSR	Oxidation (M1)	56.55	1570.7	184	196	IF4A2_ARATH	1
1537636	MFVLDEADEMLSR	Oxidation (M10)	32.96	1570.7	184	196	IF4A2_ARATH	2
1824206	KGVAINFVTLDDQR		40.48	1574.84	375	388	IF4A2_ARATH	1
1539438	MFVLDEADEMLSR	Oxidation (M1); Oxidation (M10)	64.83	1586.7	184	196	IF4A2_ARATH	2	2
1148217	GIYAYGFEKPSAIQQR		44.13	1826.93	53	68	IF4A2_ARATH	1
1821880	TVEDFCIR	Carbamidomethyl (C6)	42.78	1038.48	318	325	DRG3_ARATH	2	2
1820867	VGLVGFPSVGK		45.61	1058.61	68	78	DRG3_ARATH	1	2
1823570	YALVWGSSAK		26.98	1080.56	336	345	DRG3_ARATH	1
1820050	IKEIEDEMAK		63.99	1204.6	8	17	DRG3_ARATH	2	2
1822349	GGGGGAGEGFDVTK		70.66	1207.55	49	62	DRG3_ARATH		2
1825036	LNKEPPNLTFR		39.31	1327.72	173	183	DRG3_ARATH	1
1820899	LIEKELEGFGIR		60.89	1402.78	161	172	DRG3_ARATH	2	1
1204225	IQLLDLPGIIEGAK		52.34	1478.87	114	127	DRG3_ARATH	1
1826890	AMNPDYDDPVILSSK		77.3	1663.78	301	315	DRG3_ARATH	1	1
1818739	AMNPDYDDPVILSSK	Oxidation (M2)	77.14	1679.77	301	315	DRG3_ARATH	1	2
1826803	GGGGGAGEGFDVTKSGDSR		43.37	1709.76	49	67	DRG3_ARATH	1	1
1817541	YDATADDLIDVIEGSR		104.15	1751.82	224	239	DRG3_ARATH	2	1
1822439	GIVPFCK	Carbamidomethyl (C6)	28.05	819.431	69	75	IF4A1_ARATH		1
1834455	MLFDIQK	Oxidation (M1)	26.26	909.463	389	395	IF4A1_ARATH	1
1822515	GVAINFVTR		49.83	975.55	376	384	IF4A1_ARATH	1
1837257	KVDWLTDK		25.15	1003.53	290	297	IF4A1_ARATH	1
1150929	VLITTDLLAR		71.11	1113.68	331	340	IF4A1_ARATH	2	2
1826154	RDELTLEGIK		28.77	1172.64	244	253	IF4A1_ARATH	1
1818876	AGSAPEGTQFDAR		70.79	1305.59	2	14	IF4A1_ARATH	1	2
1824638	AGSAPEGTQFDAR	Acetyl (Protein N-term)	31.88	1347.61	2	14	IF4A1_ARATH	1
1818403	GLDVIQQAQSGTGK		83	1400.73	76	89	IF4A1_ARATH	1	2
1269385	MFVLDEADEMLSR		77.66	1554.71	184	196	IF4A1_ARATH	1
1552527	MFVLDEADEMLSR	Oxidation (M1)	56.55	1570.7	184	196	IF4A1_ARATH	1
1537636	MFVLDEADEMLSR	Oxidation (M10)	32.96	1570.7	184	196	IF4A1_ARATH	2
1539438	MFVLDEADEMLSR	Oxidation (M1); Oxidation (M10)	64.83	1586.7	184	196	IF4A1_ARATH	2	2
1148217	GIYAYGFEKPSAIQQR		44.13	1826.93	53	68	IF4A1_ARATH	1
1147834	AVFPSIVGR		34.99	944.544	31	39	ACT1_ARATH	1	1
1816764	IKVVAPPER		43.81	1007.61	329	337	ACT1_ARATH	1	2
261007	GYSFTTTAER		59.45	1131.52	199	208	ACT1_ARATH	1
1821757	EITALAPSSMK		61.97	1146.6	318	328	ACT1_ARATH	1	2
1821839	EITALAPSSMK	Oxidation (M10)	64.91	1162.59	318	328	ACT1_ARATH	1	2
5246	AVFPSIVGRPR		37.38	1197.7	31	41	ACT1_ARATH	1
1819075	AEYDESGPSIVHR		77.28	1458.67	362	374	ACT1_ARATH	1	1
1823202	MSKEITALAPSSMK		46.7	1492.76	315	328	ACT1_ARATH	1
1825192	MSKEITALAPSSMK	Oxidation (M1)	45.77	1508.76	315	328	ACT1_ARATH	1	1
1826140	MSKEITALAPSSMK	Oxidation (M1); Oxidation (M13)	37.86	1524.75	315	328	ACT1_ARATH	1
1821072	VAPEEHPILLTEAPLNPK		48.51	1967.07	98	115	ACT1_ARATH	1
1817097	ADGEDIQPLVCDNGTGMVK	Acetyl (Protein N-term); Carbamidomethyl (C11)	32.67	2059.92	2	20	ACT1_ARATH		2
1834208	TTGIVLDSGDGVSHTVPIYEGYALPHAILR		56.43	3150.63	150	179	ACT1_ARATH	2
1826731	MFEDAYER	Oxidation (M1)	44.92	1075.43	62	69	RPS1_ARATH	2
1837769	GGLVALVEGLR		38.81	1082.64	200	210	RPS1_ARATH	1
1825984	QLQAEDVIVK		47.29	1141.63	182	191	RPS1_ARATH	2
1823030	KMFEDAYER		41.31	1187.53	61	69	RPS1_ARATH	1
1824391	GFVPFSQISSK		27.83	1195.62	211	221	RPS1_ARATH	1
1822855	QRIAQAEAMAR		31.13	1243.65	361	371	RPS1_ARATH	1
1825670	KLEPTPGDMIR		31.76	1255.66	333	343	RPS1_ARATH	2
1815853	KLEPTPGDMIR	Oxidation (M9)	37.91	1271.65	333	343	RPS1_ARATH	3	1
1821727	TDANGALVDISAK		63.96	1273.65	109	121	RPS1_ARATH	1
1822960	NIQYELAWER		54.31	1320.65	170	179	RPS1_ARATH	2
1823769	QLQAEDVIVKAK		32.76	1340.77	182	193	RPS1_ARATH	1
1823291	CRQLQAEDVIVK	Carbamidomethyl (C1)	26.52	1457.77	180	191	RPS1_ARATH	1
1824018	VSDIATVLQPGDTLK		57.42	1555.85	300	314	RPS1_ARATH	2
1837230	SSAYLSVEQACIHR	Carbamidomethyl (C11)	36.31	1619.77	122	135	RPS1_ARATH	1
1834772	LVFEKAEEMAQTFR		64.33	1697.84	347	360	RPS1_ARATH	1
1816238	VIITAPAK		68.66	811.517	199	206	G3PB_ARATH	2	2
1784280	VAINGFGR		50.49	832.456	84	91	G3PB_ARATH	1	1
1817424	AVSLVLPQLK		43.81	1066.68	298	307	G3PB_ARATH	1	1
1821907	VLDEEFGIVK		64.03	1147.61	246	255	G3PB_ARATH	2	1
1819884	IVDNETISVDGK		44.03	1288.65	141	152	G3PB_ARATH	1
1819554	GLTAEDVNEAFR		86.31	1320.63	335	346	G3PB_ARATH	1	1
1822481	AAALNIVPTSTGAAK		36.51	1383.77	283	297	G3PB_ARATH		3
1821579	GLTAEDVNEAFRK		74.13	1448.73	335	347	G3PB_ARATH	3	2
1822186	KGLTAEDVNEAFRK		34.65	1576.82	334	347	G3PB_ARATH	1
1817818	DSPLEVVVLNDSGGVK		60.3	1626.85	105	120	G3PB_ARATH	1
1835553	VVAWYDNEWGYSQR		73.63	1771.8	393	406	G3PB_ARATH	1
1822608	ISEEEMLR		47.19	1005.48	182	189	Q9ZQ26_ARATH	2	2
1829297	GSSDSVELLSK		61.26	1120.56	102	112	Q9ZQ26_ARATH		1
1818455	KGSSDSVELLSK		63.77	1248.66	101	112	Q9ZQ26_ARATH	2	4
1816693	VASLETEVSSLR		83.3	1289.68	88	99	Q9ZQ26_ARATH	1	2
1820748	ALKISEEEMLR		46.65	1317.7	179	189	Q9ZQ26_ARATH	1	2
1816598	ALKISEEEMLR	Oxidation (M9)	35.92	1333.69	179	189	Q9ZQ26_ARATH		2
1816762	ELIEAQTSETEK		49.44	1376.67	139	150	Q9ZQ26_ARATH	1
1823963	SDGGDIELDQLNAK		56.61	1473.69	39	52	Q9ZQ26_ARATH	1	1
1816013	THVEPHVQTLSTK		31.2	1475.77	275	287	Q9ZQ26_ARATH		2
1816045	ATELEKQVEVLKK		39.89	1513.87	117	129	Q9ZQ26_ARATH	1	1
1827532	GSSDSVELLSKAQAR		49.79	1546.8	102	116	Q9ZQ26_ARATH		1
1823442	FQEHVDPYYQEAK		30.84	1652.75	306	318	Q9ZQ26_ARATH		1
1816163	LRSDGGDIELDQLNAK		38.97	1742.88	37	52	Q9ZQ26_ARATH	1
1823248	TDVDESVR	Acetyl (Protein N-term)	51.18	961.435	2	9	PS10A_ARATH	1	1
1167274	GVLLYGPPGTGK		35.51	1157.64	175	186	PS10A_ARATH	2	1
1817669	LAEGFNGADLR		77.58	1161.58	340	350	PS10A_ARATH	1	1
1196489	HGEIDYEAIVK		43.96	1272.63	329	339	PS10A_ARATH	2
1817223	AIASNIDANFLK		60.41	1275.68	192	203	PS10A_ARATH	2
1832332	NICTEAGMFAIR	Carbamidomethyl (C3)	60.37	1381.65	351	362	PS10A_ARATH	1
1832105	VVLDMTTLTIMR	Oxidation (M11)	37.71	1407.75	104	115	PS10A_ARATH	1
1819842	KIEIPLPNEQSR		33.15	1422.78	304	315	PS10A_ARATH	1	2
1822243	VVLDMTTLTIMR	Oxidation (M5); Oxidation (M11)	50.91	1423.74	104	115	PS10A_ARATH		2
1821137	RFSEGTSADREIQR		30.27	1650.81	248	261	PS10A_ARATH		1
1817075	VVSSAIIDKYIGESAR		36.47	1706.92	204	219	PS10A_ARATH	2
1821823	KLESSSHYNADFGKE		41.59	1710.78	385	399	PS10A_ARATH	2
1832558	ESIELPLMNPELFLR	Oxidation (M8)	50.94	1815.94	153	167	PS10A_ARATH	1
1829890	SIVASGLAR		48.29	872.508	292	300	METK4_ARATH	1
1818643	ANVDYEQIVR		70.27	1205.6	61	70	METK4_ARATH	2	2
1837210	EHVIKPVIPEK		42.46	1287.76	212	222	METK4_ARATH	1
1826250	ANVDYEQIVRK		50.58	1333.7	61	71	METK4_ARATH	1
1816010	FVIGGPHGDAGLTGR		87.55	1452.75	238	252	METK4_ARATH	3	2
1837146	TNMVMVFGEITTK		54.23	1469.73	48	60	METK4_ARATH	1
1825575	TNMVMVFGEITTK	Oxidation (M5)	38.37	1485.72	48	60	METK4_ARATH	1
1818070	TNMVMVFGEITTK	Oxidation (M3); Oxidation (M5)	62.89	1501.72	48	60	METK4_ARATH	2	1
1818661	EIGFVSADVGLDADNCK	Carbamidomethyl (C16)	86.8	1808.83	75	91	METK4_ARATH	1
1832996	VLVNIEQQSPDIAQGVHGHLTK		53.76	2382.27	92	113	METK4_ARATH	2
1820170	VYADAIAR		30.17	877.466	348	355	PTA16_ARATH	1	2
1817622	TSLTEDFSPEK		37.32	1252.58	261	271	PTA16_ARATH	2	2
1819280	VAQTDVAYTLIK		67.53	1320.73	249	260	PTA16_ARATH	2
1824836	SQPLTISDLIEK		44.23	1342.73	237	248	PTA16_ARATH	2
1821606	AGVPDLGAAQDLAR		81.98	1352.7	120	133	PTA16_ARATH	2	2
1837692	ADAVGVTVDGLFNK		33.94	1404.72	404	417	PTA16_ARATH	1
1836196	EAEAASLAEDAQQK		51.39	1459.68	390	403	PTA16_ARATH	1
1825757	DPGTIFVAGATGQAGIR		35.51	1629.85	90	106	PTA16_ARATH	1
1821711	LNAVQSPFQDAESIAK		49.65	1716.87	149	164	PTA16_ARATH		2
1823224	LGSQFATAIQNASETPK		69.42	1761.89	430	446	PTA16_ARATH	1
1832564	IASLVADIFANTAVAENK		91.86	1845.98	301	318	PTA16_ARATH	2
4652	LAADDFR		53.85	806.392	164	170	#C#Q04695	5	2
1149414	LASYLDK		36.17	808.433	95	101	#C#Q04695	1	1
7788	DYSQYYR		30.4	993.419	130	136	#C#Q04695	1	2
410	LASYLDKVR		57.9	1063.6	95	103	#C#Q04695	2	2
1196624	TKFETEQALR		37.9	1221.64	171	180	#C#Q04695	2	2
1150543	LEQEIATYRR		26.65	1277.67	377	386	#C#Q04695		1
1152392	EVATNSELVQSGK		87.25	1360.68	285	297	#C#Q04695	1	2
6639	TRLEQEIATYR		71.27	1378.72	375	385	#C#Q04695	1
479	ILNEMRDQYEK		47.95	1437.69	252	262	#C#Q04695	2	1
6572	ILNEMRDQYEK	Oxidation (M5)	30.52	1453.69	252	262	#C#Q04695		1
1824236	TSCRLSGGLGAGSCR	Carbamidomethyl (C3); Carbamidomethyl (C14)	30.53	1537.71	27	41	#C#Q04695	1
7750	TEELNREVATNSELVQSGK		51.3	2103.04	279	297	#C#Q04695	1	1
4652	LAADDFR		53.85	806.392	176	182	#C#Q14532	5	2
1700133	ILDDLTLCK	Carbamidomethyl (C8)	46.44	1089.57	205	213	#C#Q14532	1
1738393	LEGEINTYR		59.6	1093.54	389	397	#C#Q14532	1
1554450	ETMQFLNDR		56.18	1152.52	98	106	#C#Q14532	2
1816338	ETMQFLNDR	Oxidation (M3)	69.63	1168.52	98	106	#C#Q14532	5	1
1559137	QLVEADINGLR		83.35	1226.66	193	203	#C#Q14532	1
1738380	ARLEGEINTYR		54.96	1320.68	387	397	#C#Q14532	2
1560158	QLVEADINGLRR		46.38	1382.76	193	204	#C#Q14532	3
2013	QNQEYQVLLDVR		90.03	1503.77	375	386	#C#Q14532	10	1
1817627	FSLAPLVPR		63.66	998.591	147	155	PGKH2_ARATH	2	2
1836198	IGVIESLLEK		63.14	1099.65	279	288	PGKH2_ARATH	1
1817603	RPFAAIVGGSK		38.42	1101.63	264	274	PGKH2_ARATH	1	1
1822873	SVGDLNSVDLK		31.98	1145.59	78	88	PGKH2_ARATH	2
1835276	VILSTHLGRPK		33.47	1219.74	131	141	PGKH2_ARATH	1
1817230	ELDYLVGAVSNPK		61.91	1403.73	251	263	PGKH2_ARATH	1	1
1823714	GVTTIIGGGDSVAAVEK		56.06	1572.84	422	438	PGKH2_ARATH	3
1837103	LASLADLYVNDAFGTAHR		39.82	1932.97	210	227	PGKH2_ARATH	1
1823571	ADLNVPLDDNQNITDDTR		34.05	2027.94	96	113	PGKH2_ARATH	1
1836341	KLASLADLYVNDAFGTAHR		68.19	2061.06	209	227	PGKH2_ARATH	1
1836494	VGVAGVMSHISTGGGASLELLEGK		50.36	2268.18	439	462	PGKH2_ARATH	1
1833634	LGEGFNGADLR		58.78	1147.56	340	350	PS10B_ARATH	1
1167274	GVLLYGPPGTGK		35.51	1157.64	175	186	PS10B_ARATH	2	1
1196489	HGEIDYEAIVK		43.96	1272.63	329	339	PS10B_ARATH	2
1817223	AIASNIDANFLK		60.41	1275.68	192	203	PS10B_ARATH	2
1832332	NICTEAGMFAIR	Carbamidomethyl (C3)	60.37	1381.65	351	362	PS10B_ARATH	1
1832105	VVLDMTTLTIMR	Oxidation (M11)	37.71	1407.75	104	115	PS10B_ARATH	1
1819842	KIEIPLPNEQSR		33.15	1422.78	304	315	PS10B_ARATH	1	2
1822243	VVLDMTTLTIMR	Oxidation (M5); Oxidation (M11)	50.91	1423.74	104	115	PS10B_ARATH		2
1821137	RFSEGTSADREIQR		30.27	1650.81	248	261	PS10B_ARATH		1
1817075	VVSSAIIDKYIGESAR		36.47	1706.92	204	219	PS10B_ARATH	2
1821823	KLESSSHYNADFGKE		41.59	1710.78	385	399	PS10B_ARATH	2
1832558	ESIELPLMNPELFLR	Oxidation (M8)	50.94	1815.94	153	167	PS10B_ARATH	1
1822680	SNDEIFIK		44.92	964.487	268	275	RGGA_ARATH	2
1816519	ALQSLTTSER		65.26	1104.58	241	250	RGGA_ARATH	2	2
1818692	VFESMQQLSNK		82.99	1309.63	256	266	RGGA_ARATH	2	1
1829556	VFESMQQLSNK	Oxidation (M5)	54.09	1325.63	256	266	RGGA_ARATH	1	1
1821609	LPSKPLPPAQAVR		39.19	1372.82	47	59	RGGA_ARATH	3	1
1818101	VFESMQQLSNKK		76.48	1437.73	256	267	RGGA_ARATH	3	1
1821819	NEAAPAIGDAAQFPSLGGK		90.85	1812.9	337	355	RGGA_ARATH	2	1
1819457	DDGNNGYSGGYTKPSGEGDVSK		54.38	2202.93	85	106	RGGA_ARATH	1	2
1821811	MNALAATNR	Acetyl (Protein N-term)	66	1002.49	1	9	DHE2_ARATH		2
1817978	MNALAATNR	Acetyl (Protein N-term); Oxidation (M1)	85.35	1018.49	1	9	DHE2_ARATH		2
1820649	ATQLRGWEA		28.17	1030.52	403	411	DHE2_ARATH		1
1821527	DLSLSELER		50.79	1060.54	111	119	DHE2_ARATH		1
1822000	MGAFTLGVNR		57.79	1064.54	390	399	DHE2_ARATH		2
1821996	MGAFTLGVNR	Oxidation (M1)	81.42	1080.54	390	399	DHE2_ARATH		2
1823011	TAVADIPYGGAK		60.61	1161.6	91	102	DHE2_ARATH		1
1817527	VVAVSDITGAIR		52.21	1199.69	232	243	DHE2_ARATH		2
1834927	QIFVEFLER		53.45	1179.63	130	138	CRD1_ARATH	1
1819922	EIQESLLTPR		68.06	1184.64	60	69	CRD1_ARATH	2	2
1824515	EAADKLQGPLR		61.22	1196.65	119	129	CRD1_ARATH	1
1828693	TNFYEGIGLNTK		34.94	1355.67	302	313	CRD1_ARATH	1
1833335	FIFYATYLSEK		40.49	1380.7	211	221	CRD1_ARATH	1
1816493	LLAIGETDDASFIK		63.01	1491.78	356	369	CRD1_ARATH	1	1
1824904	YFENWCQDENR	Carbamidomethyl (C6)	38.72	1559.61	248	258	CRD1_ARATH	1
1836001	TNPVVAEIFSLMSR	Oxidation (M12)	66.18	1578.81	160	173	CRD1_ARATH	1
1832572	IFPAVLDVENPEFK		48.01	1616.85	330	343	CRD1_ARATH	1
1817746	FMTFTR	Oxidation (M2)	31.82	817.379	59	64	CI_UK1		2
1820336	IPFMCR	Carbamidomethyl (C5)	28.15	822.388	492	497	CI_UK1		2
1822318	SQLLEFR		34.59	891.481	606	612	CI_UK1		2
1821346	STGLPYHLSR		45.12	1129.59	93	102	CI_UK1		2
1820348	VLPYLDTDSR		42.47	1177.6	327	336	CI_UK1		4
1820989	TSINYGERIQR		32.89	1335.69	343	353	CI_UK1		2
1816712	CLLHECDYSGK	Carbamidomethyl (C1); Carbamidomethyl (C6)	39.52	1380.58	189	199	CI_UK1		1
1816000	TLNDIEDDLSER		70.43	1418.65	1	12	CI_UK1		2
1819818	VAYTLQTDVNSIQR		58.52	1606.83	531	544	CI_UK1		2
1829646	MLSTTKTSINYGER	Oxidation (M1)	44.89	1615.79	337	350	CI_UK1		1
1817038	QLSQAPFHQNTTLR		45.28	1639.84	122	135	CI_UK1		2
4652	LAADDFR		53.85	806.392	185	191	#C#ENSEMBL:ENSP00000377550	5	2
1158068	LASYLEK		30.88	822.449	115	121	#C#ENSEMBL:ENSP00000377550	3
1156444	VILEIDNAR		31.67	1041.58	176	184	#C#ENSEMBL:ENSP00000377550	1
1552565	LASYLEKVR		58.21	1077.62	115	123	#C#ENSEMBL:ENSP00000377550	1
403	QSVEADINGLR		88.09	1200.61	202	212	#C#ENSEMBL:ENSP00000377550	1	3
6558	ALEEANADLEVK		77.93	1300.65	124	135	#C#ENSEMBL:ENSP00000377550	1	1
338	QSVEADINGLRR		46.76	1356.71	202	213	#C#ENSEMBL:ENSP00000377550	3
6639	TRLEQEIATYR		71.27	1378.72	396	406	#C#ENSEMBL:ENSP00000377550	1
1820503	VVILTFR		38.99	846.533	261	267	VATH_ARATH	1
1817287	SSFVQADGVK		50.73	1036.52	190	199	VATH_ARATH	1	2
1826637	VIVADLKAKER		49.23	1240.75	396	406	VATH_ARATH	1	1
1816956	DIPWETYMNTK		32.09	1396.63	15	25	VATH_ARATH	1	1
1823504	DIPWETYMNTK	Oxidation (M8)	31.97	1412.63	15	25	VATH_ARATH	1
1820999	VLLTILDTSSDPR		32.71	1428.78	363	375	VATH_ARATH	1
1835578	MDQAELSIEQVLKR	Acetyl (Protein N-term); Oxidation (M1)	85.64	1716.87	1	14	VATH_ARATH	1
1832730	ENVTCFEENDFQILR	Carbamidomethyl (C5)	62.28	1912.86	348	362	VATH_ARATH	1
1834493	LFHDESLANEDTYEPFLR		35.09	2195.02	94	111	VATH_ARATH	1
1819449	TIQAYYMNNK		46.69	1244.59	122	131	NIA-VPG_UK1		2
1821122	AQPINIDEVPR		68.29	1250.66	171	181	NIA-VPG_UK1		4
1827686	TIQAYYMNNK	Oxidation (M7)	37.67	1260.58	122	131	NIA-VPG_UK1		1
1816535	TIQAYYMNNKTGK		48.19	1530.75	122	134	NIA-VPG_UK1		1
1820231	QTGKAQPINIDEVPR		43.23	1664.88	167	181	NIA-VPG_UK1		2
1816604	MDLLGEDELDSNEIR	Oxidation (M1)	77.84	1763.79	104	118	NIA-VPG_UK1		2
1816404	FINMYGFDPEDFSAVR	Oxidation (M4)	47.26	1922.85	59	74	NIA-VPG_UK1		2
1816946	MDLLGEDELDSNEIRVNK	Oxidation (M1)	41.31	2104.99	104	121	NIA-VPG_UK1		1
1819324	GVLIVNNAR		47.22	954.561	282	290	FDH_ARATH	1	3
1819194	LQMAPELEK		28.14	1057.55	229	237	FDH_ARATH		1
1818360	YAAGTKDMLER		73.28	1253.61	350	360	FDH_ARATH		2
1816038	YAAGTKDMLER	Oxidation (M8)	43.28	1269.6	350	360	FDH_ARATH		2
1820856	CDVIVINMPLTEK	Carbamidomethyl (C1)	34.33	1530.78	254	266	FDH_ARATH		2
1821966	LQMAPELEKETGAK		56.58	1543.79	229	242	FDH_ARATH		1
1817207	LQMAPELEKETGAK	Oxidation (M3)	76.19	1559.79	229	242	FDH_ARATH	1	2
1829586	AYDLEGKTIGTVGAGR		41.93	1606.83	192	207	FDH_ARATH		1
1817933	SVTIVELIK		25.45	1000.62	60	68	Q944A2_ARATH	1
1824486	ADTPIAENEIR		52.17	1227.61	12	22	Q944A2_ARATH	1	1
1820651	HVSMITITLSK	Oxidation (M4)	32.25	1244.68	104	114	Q944A2_ARATH	1
1818249	GNGYVNNEYDDGGR		56.23	1528.62	189	202	Q944A2_ARATH	1	2
1819256	VEKPKADTPIAENEIR		61.63	1808.96	7	22	Q944A2_ARATH	1	2
1818867	ADTPIAENEIRITSMGR		29.62	1872.94	12	28	Q944A2_ARATH		1
1821862	GSGYVNNEYNDGGMEQDR		86.35	2003.79	208	225	Q944A2_ARATH		2
1819509	GSGYVNNEYNDGGMEQDR	Oxidation (M14)	51.06	2019.79	208	225	Q944A2_ARATH	1
354	FASFIDK		52.9	826.423	210	216	#C#Q3TTY5		1
3680	FASFIDKVR		53.03	1081.59	210	218	#C#Q3TTY5	2
1263874	DYQELMNTK	Oxidation (M6)	40.52	1156.51	483	491	#C#Q3TTY5	1	1
1826036	SCQISCRSR	Acetyl (Protein N-term); Carbamidomethyl (C2); Carbamidomethyl (C6)	45.25	1194.52	2	10	#C#Q3TTY5	1
294	GFSSGSAVVSGGSR		79.15	1253.6	23	36	#C#Q3TTY5	2	2
1245705	GFSSGSAVVSGGSRR		62.52	1409.7	23	37	#C#Q3TTY5	1	2
1149407	LLRDYQELMNTK		29.63	1522.78	480	491	#C#Q3TTY5	1
546	LLRDYQELMNTK	Oxidation (M9)	31.44	1538.78	480	491	#C#Q3TTY5	1
1828895	AVMPILQGR		36.91	983.559	65	73	RH2_ARATH		1
1821970	DAIMNEFR		39.72	994.454	314	321	RH2_ARATH		1
1827977	AVMPILQGR	Oxidation (M3)	53.77	999.554	65	73	RH2_ARATH		1
1826154	RDELTLEGIK		28.77	1172.64	240	249	RH2_ARATH	1
1816111	VLITTDVWAR		52.43	1172.66	327	336	RH2_ARATH	1	1
1821178	DVIAQAQSGTGK		83.86	1173.6	74	85	RH2_ARATH	2	2
1823124	EVQALILSPTR		43.69	1225.7	103	113	RH2_ARATH	1
1820769	LLILDESDEMLSR	Oxidation (M10)	36.01	1548.77	180	192	RH2_ARATH	1	1
1823407	GYLFPEGAAR		45.73	1079.54	53	62	MDAR1_ARATH	2	1
1818131	FGAYWVQGGK		45.75	1111.55	381	390	MDAR1_ARATH	1	1
1820023	GADSKNILYLR		29.73	1248.68	136	146	MDAR1_ARATH		1
1823135	ARPSAESLDELVK		44.38	1413.75	413	425	MDAR1_ARATH	1
1816450	EAVAPYERPALSK		36.89	1429.76	40	52	MDAR1_ARATH		3
1818846	VVGAFMEGGSGDENK		72.87	1495.66	391	405	MDAR1_ARATH	1	1
1816623	LPGFHCCVGSGGEK	Carbamidomethyl (C6); Carbamidomethyl (C7)	45.62	1503.66	63	76	MDAR1_ARATH	1	2
1821514	VVGAFMEGGSGDENK	Oxidation (M6)	45.32	1511.66	391	405	MDAR1_ARATH		1
327	VATVSLPR		64.96	841.502	108	115	#C#P00761	19	30
569	LSSPATLNSR		93.5	1044.56	98	107	#C#P00761	9	10
321	LGEHNIDVLEGNEQFINAAK		76.53	2210.1	58	77	#C#P00761	3	4
531	IITHPNFNGNTLDNDIMLIK		77.17	2282.17	78	97	#C#P00761	2
1809	IITHPNFNGNTLDNDIMLIKLSSPATLNSR	Oxidation (M17)	52.35	3324.71	78	107	#C#P00761	1
1816900	NLMPGGVNSPVR	Oxidation (M3)	49.76	1255.63	60	71	GSA2_ARATH	1	1
1822911	SVGGQPVVMDSAK		47.26	1273.63	75	87	GSA2_ARATH	2	1
1822588	IIGGGLPVGAYGGR		37.68	1285.71	313	326	GSA2_ARATH	1
1820138	FVNSGTEACMGVLR	Carbamidomethyl (C9)	71.86	1539.72	158	171	GSA2_ARATH	1	2
1828696	FVNSGTEACMGVLR	Carbamidomethyl (C9); Oxidation (M10)	60.28	1555.71	158	171	GSA2_ARATH		1
1823653	FTLQKSEEAFNAAK		29.79	1582.8	46	59	GSA2_ARATH	1
1817407	AGSGVATLGLPDSPGVPK		60.69	1621.87	200	217	GSA2_ARATH	1
1784280	VAINGFGR		50.49	832.456	64	71	G3PA1_ARATH	1	1
1825495	IIQVVSNR		46.12	927.55	133	140	G3PA1_ARATH	1
1830897	AVALVLPNLK		44.94	1036.66	276	285	G3PA1_ARATH	1
1817073	TFAEEVNAAFR		59.67	1253.6	313	323	G3PA1_ARATH	1	2
1822481	AAALNIVPTSTGAAK		36.51	1383.77	261	275	G3PA1_ARATH		3
1821777	VVDLADIVANNWK		63.56	1455.77	384	396	G3PA1_ARATH		1
1819919	DSPLDIIAINDTGGVK		49.11	1626.85	85	100	G3PA1_ARATH	2	1
1826408	ILEGGSGIPR		45.15	997.556	58	67	CKL3_ARATH	1
1825626	TGWTSSFMSPEK	Oxidation (M8)	42.15	1372.6	404	415	CKL3_ARATH	1
1826946	GGPNISYEAEASER		55.87	1478.66	326	339	CKL3_ARATH	1
1822879	NVGPETSNSGYGSGNR		81.5	1594.7	388	403	CKL3_ARATH	1
1824539	GGPNISYEAEASERVR		32.99	1733.83	326	341	CKL3_ARATH	1
1826402	SANAIGPSPQINNNTAAGR		92.13	1851.92	342	360	CKL3_ARATH	1
1821857	SDGPPVQAAA		47.33	911.435	341	350	Q93VA8_ARATH	1	1
1827316	TVTIVELIK		29.96	1014.63	60	68	Q93VA8_ARATH	1
1819511	PMGDIDYEGR		47.93	1151.49	135	144	Q93VA8_ARATH		1
1820574	ADTPIDANEIR		61.34	1213.59	12	22	Q93VA8_ARATH	2	2
1820651	HVSMITITLSK	Oxidation (M4)	32.25	1244.68	104	114	Q93VA8_ARATH	1
1822854	GYDDRGGYDAPPQGR		48.83	1622.71	233	247	Q93VA8_ARATH	2	1
1825343	ADTPIDANEIRITSQGR		44.28	1855.94	12	28	Q93VA8_ARATH	1	1
1820679	GGYDGPSQGRGGYDGPSQGR		30.92	1966.85	276	295	Q93VA8_ARATH		1
1820679	GGYDGPSQGRGGYDGPSQGR		30.92	1966.85	286	305	Q93VA8_ARATH		1
1819067	AVYECLR	Carbamidomethyl (C5)	30.63	909.438	188	194	RBL_ARATH	2	2
1817377	DTDILAAFR		42.36	1020.52	33	41	RBL_ARATH	1
1818819	VALEACVQAR	Carbamidomethyl (C6)	73.42	1115.58	422	431	RBL_ARATH	2	1
1821858	DLAVEGNEIIR		57.61	1227.65	436	446	RBL_ARATH	1	2
1817376	TFQGPPHGIQVER		67.54	1464.75	147	159	RBL_ARATH	2	1
1825218	NEGRDLAVEGNEIIR		36.09	1683.85	432	446	RBL_ARATH	1
1821347	GGLDFTKDDENVNSQPFMR		29.14	2168.98	195	213	RBL_ARATH	1
1821687	VAYDLVGSR		58.89	978.513	467	475	Q9M356_ARATH	1	2
1822697	GGLSFPSQTK		47.12	1020.52	267	276	Q9M356_ARATH	2	1
1817370	VPGVSESQFK		52.48	1076.55	343	352	Q9M356_ARATH	1	2
1819713	TFATVPCGSR	Carbamidomethyl (C7)	28.26	1094.52	184	193	Q9M356_ARATH		1
1822309	LTQPAYVALR		41.96	1130.64	372	381	Q9M356_ARATH	1	1
1818799	TSVFTPLLTNPK		53.61	1316.73	313	324	Q9M356_ARATH	1
1817803	LDATGNGGVIIDSGTSVTR		45.1	1831.93	353	371	Q9M356_ARATH		1
1816900	NLMPGGVNSPVR	Oxidation (M3)	49.76	1255.63	62	73	GSA1_ARATH	1	1
1822588	IIGGGLPVGAYGGR		37.68	1285.71	315	328	GSA1_ARATH	1
1823218	SVGGQPVLIDSVK		41.22	1297.72	77	89	GSA1_ARATH	1	1
1820138	FVNSGTEACMGVLR	Carbamidomethyl (C9)	71.86	1539.72	160	173	GSA1_ARATH	1	2
1828696	FVNSGTEACMGVLR	Carbamidomethyl (C9); Oxidation (M10)	60.28	1555.71	160	173	GSA1_ARATH		1
1817407	AGSGVATLGLPDSPGVPK		60.69	1621.87	202	219	GSA1_ARATH	1
1817602	GDGVDELRNAR		35.61	1200.58	439	449	THIK2_ARATH		1
1826926	KVEAQGLLSKDAR		49.26	1413.79	450	462	THIK2_ARATH	1	1
1818266	TSLYGDDVVIVAAHR		44.36	1614.84	45	59	THIK2_ARATH		1
1819873	MAAFYAGFPETVAVR	Oxidation (M1)	33.35	1644.8	118	132	THIK2_ARATH	1	1
1827782	FGVSRQEQDQAAVDSHR		45.53	1928.91	207	223	THIK2_ARATH		1
1815971	DGTTTAGNSSQVSDGAGAVLLMKR		46.41	2335.14	283	306	THIK2_ARATH	1	1
1816724	FAQAQNCLLPMGVTSENVAQR	Carbamidomethyl (C7); Oxidation (M11)	37.31	2349.12	186	206	THIK2_ARATH	1	1
1827944	DGTTTAGNSSQVSDGAGAVLLMKR	Oxidation (M22)	26.92	2351.14	283	306	THIK2_ARATH		1
1833281	LNILPFR		41.13	871.528	383	389	APS1_ARATH	1
1831612	VLSMAPGLER		50.07	1071.57	373	382	APS1_ARATH	1
1825812	LVELIVEEPK		54.6	1167.68	58	67	APS1_ARATH	1
1831028	NADAVFAFQLR		54.68	1250.64	239	249	APS1_ARATH	1
1830395	INAGANFYIVGR		83.5	1293.68	339	350	APS1_ARATH	1
1837183	ESEFLQTLHFNSLR		33.98	1719.86	108	121	APS1_ARATH	1
1825697	AILNLSLR		44.72	898.56	327	334	GLNA2_ARATH	2
1821844	SMREEGGFEVIKK	Oxidation (M2)	33.72	1524.76	314	326	GLNA2_ARATH	1
1819855	TIEKPVEDPSELPK		51.09	1580.83	97	110	GLNA2_ARATH	4	2
1823047	VETLLNLDTKPYSDR		68.13	1762.91	62	76	GLNA2_ARATH	1
1832058	HETASIDQFSWGVANR		32.21	1816.85	354	369	GLNA2_ARATH	1
1831207	GGNNILVICDTWTPAGEPIPTNKR	Carbamidomethyl (C9)	54.95	2622.32	142	165	GLNA2_ARATH	1
1835752	WNYDGSSTGQAPGEDSEVILYPQAIFR		31.88	2999.39	111	137	GLNA2_ARATH	1
1837210	EHVIKPVIPEK		42.46	1287.76	212	222	METK1_ARATH	1
1816010	FVIGGPHGDAGLTGR		87.55	1452.75	238	252	METK1_ARATH	3	2
1837146	TNMVMVFGEITTK		54.23	1469.73	48	60	METK1_ARATH	1
1825575	TNMVMVFGEITTK	Oxidation (M5)	38.37	1485.72	48	60	METK1_ARATH	1
1818070	TNMVMVFGEITTK	Oxidation (M3); Oxidation (M5)	62.89	1501.72	48	60	METK1_ARATH	2	1
1823392	VHTVLISTQHDETVTNDEIAR		30.04	2377.19	188	208	METK1_ARATH	1
1833936	SYFFFDGR		26.4	1037.46	319	326	ESM1_ARATH	1
1819676	IGPMLNEFAK		45.37	1118.58	244	253	ESM1_ARATH	1	3
1817164	IGPMLNEFAK	Oxidation (M4)	56.04	1134.57	244	253	ESM1_ARATH	1	2
1823026	DLPQTYWPYGK		35.14	1366.66	58	68	ESM1_ARATH	1
1820250	ELIVYPTGETMR		26.89	1407.71	355	366	ESM1_ARATH		1
1815931	ELIVYPTGETMR	Oxidation (M11)	26.74	1423.7	355	366	ESM1_ARATH	1
1823072	TGNECYELLNDLAK	Carbamidomethyl (C5)	49.87	1638.76	225	238	ESM1_ARATH	2	1
1831077	AQEEMAHLLYGADPDVVQPMTVR		42.11	2569.23	332	354	ESM1_ARATH	1
1819167	HGLVQEVAKAR		48.52	1206.68	159	169	HEM21_ARATH	1
1832320	TYQMNPANYR		45.21	1256.56	322	331	HEM21_ARATH	1
1818894	AGADVVSPSDMMDGR	Oxidation (M11)	43.54	1522.64	260	274	HEM21_ARATH	1
1818185	AGADVVSPSDMMDGR	Oxidation (M11); Oxidation (M12)	31.61	1538.63	260	274	HEM21_ARATH	1	1
1823423	NSTGDEAYNDNGLVPR		139.33	1720.77	188	203	HEM21_ARATH	1
1820200	LPDIEVVR		61.04	939.539	299	306	A0A1P8BB34_ARATH	1	2
1817744	SIESSDLNFTR		81.26	1267.6	64	74	A0A1P8BB34_ARATH	2	2
1819268	VQMQCYEDAK	Carbamidomethyl (C5)	42.55	1270.53	358	367	A0A1P8BB34_ARATH	1	2
1832188	LAIFTALAFSQK		26	1308.74	159	170	A0A1P8BB34_ARATH	1
1833155	HTYSVIDCEPKR	Carbamidomethyl (C8)	28.41	1503.71	102	113	A0A1P8BB34_ARATH	1
1835096	FLQSLELFEENER		31.63	1652.8	144	156	A0A1P8BB34_ARATH	1
1826467	SDEGERHTYSVIDCEPK	Carbamidomethyl (C14)	34.42	2020.88	96	112	A0A1P8BB34_ARATH	1
1784280	VAINGFGR		50.49	832.456	67	74	G3PA2_ARATH	1	1
1830897	AVALVLPNLK		44.94	1036.66	279	288	G3PA2_ARATH	1
1817073	TFAEEVNAAFR		59.67	1253.6	316	326	G3PA2_ARATH	1	2
1822481	AAALNIVPTSTGAAK		36.51	1383.77	264	278	G3PA2_ARATH		3
1821777	VVDLADIVANNWK		63.56	1455.77	387	399	G3PA2_ARATH		1
1820464	DSPLDVVVINDTGGVK		44.38	1626.85	88	103	G3PA2_ARATH	1
1825159	LGVNVAPIAK		36.79	980.602	442	451	JAL35_ARATH	1
1824023	VYVGQGDSGVVYVK		55.03	1468.76	28	41	JAL35_ARATH	2
1824023	VYVGQGDSGVVYVK		55.03	1468.76	182	195	JAL35_ARATH	2
1831109	IVGFYGQAGEYLYK		39.19	1606.8	428	441	JAL35_ARATH	1
1823818	GGDVWDDGGAYDNVKK		42.46	1694.75	166	181	JAL35_ARATH	1
1824718	GGEEWDDGGAYENVKK		40.63	1752.76	12	27	JAL35_ARATH	1
1824680	TSQPFGLTSGEEAELGGGK		84.37	1863.89	104	122	JAL35_ARATH	1
1824680	TSQPFGLTSGEEAELGGGK		84.37	1863.89	258	276	JAL35_ARATH	1
1817155	LVFQVCTSK	Carbamidomethyl (C6)	43.69	1080.56	333	341	PRS6B_ARATH	1	1
1167274	GVLLYGPPGTGK		35.51	1157.64	191	202	PRS6B_ARATH	2	1
1820441	AVANHTTAAFIR		43.72	1270.68	208	219	PRS6B_ARATH	2	1
1815950	ASAAVASMVLDPK	Acetyl (Protein N-term)	40	1300.67	2	14	PRS6B_ARATH		2
1821875	ASAAVASMVLDPK	Acetyl (Protein N-term); Oxidation (M8)	40.26	1316.66	2	14	PRS6B_ARATH		2
1817156	ELLRAQEEVKR		39.51	1369.77	61	71	PRS6B_ARATH	1	2
1271833	FDAQTGADREVQR		48.8	1491.71	265	277	PRS6B_ARATH	1	1
1147834	AVFPSIVGR		34.99	944.544	29	37	#C#P60712	1	1
260892	DLTDYLMK		26.85	997.479	184	191	#C#P60712	1
261005	DLTDYLMK	Oxidation (M7)	36.13	1013.47	184	191	#C#P60712	1
261007	GYSFTTTAER		59.45	1131.52	197	206	#C#P60712	1
5246	AVFPSIVGRPR		37.38	1197.7	29	39	#C#P60712	1
260864	SYELPDGQVITIGNER		52.61	1789.88	239	254	#C#P60712	1
260877	VAPEEHPVLLTEAPLNPK		38.7	1953.06	96	113	#C#P60712	1	2
1829883	SVVAAGLAR		35.85	842.497	292	300	METK3_ARATH	1	1
1823888	NDGGAMIPIR		75.68	1042.52	178	187	METK3_ARATH	2
1816010	FVIGGPHGDAGLTGR		87.55	1452.75	238	252	METK3_ARATH	3	2
1836386	TNMVMVFGEITTAAK		34.78	1611.8	48	62	METK3_ARATH	1
1816083	YLDDNTIFHLNPSGR		44.62	1760.85	223	237	METK3_ARATH	1
354	FASFIDK		52.9	826.423	142	148	#C#Q6NXH9		1
3680	FASFIDKVR		53.03	1081.59	142	150	#C#Q6NXH9	2
1815531	FQELQLAAGR		35.61	1131.6	328	337	#C#Q6NXH9	1
1838198	TTAENEFVVLKK		42.97	1377.75	229	240	#C#Q6NXH9	1
2500	FLEQQNQVLQTK		76.3	1474.78	151	162	#C#Q6NXH9	1	2
1823749	MSPVLPDNR		29.57	1027.51	159	167	FTZ21_ARATH	1
1821853	VIGVGGGGSNAVNR		61.59	1255.66	123	136	FTZ21_ARATH	1	2
1825215	IKVIGVGGGGSNAVNR		29.77	1496.84	121	136	FTZ21_ARATH	1
1824777	TVQMVQADAASVGATR	Oxidation (M4)	76.22	1619.79	434	449	FTZ21_ARATH	1
1836382	DAALNAIQSPLLDIGIER		59.3	1908.03	348	365	FTZ21_ARATH	1
6782	VTMQNLNDR		79.35	1089.52	86	94	#C#Q7Z3Y8	1	1
6804	VTMQNLNDR	Oxidation (M3)	64.9	1105.52	86	94	#C#Q7Z3Y8	2	2
362	DAEAWFNEK		48.43	1108.48	274	282	#C#Q7Z3Y8	1	2
1818526	VLDELTLCR	Carbamidomethyl (C8)	36.47	1117.58	197	205	#C#Q7Z3Y8		1
1815930	AEYEALAEQNRR		26.36	1448.7	262	273	#C#Q7Z3Y8		1
1826639	YAQELTVR		52.91	978.513	68	75	PP352_ARATH	1	1
1822725	TFEQMDQYGTPR		70.36	1471.64	124	135	PP352_ARATH	1
1823540	TFEQMDQYGTPR	Oxidation (M5)	62.6	1487.64	124	135	PP352_ARATH	1
1826331	KGCELDNAAYNVR	Carbamidomethyl (C3)	29.15	1508.7	238	250	PP352_ARATH	1
1820705	IYANVSDHSASPVSSR		37.8	1688.81	52	67	PP352_ARATH	1	1
1816557	LFENALR		32.25	861.471	297	303	PSD11_ARATH	1	1
1821595	VVDSLYVR		50.53	949.523	406	413	PSD11_ARATH	1	2
1821357	IKEQAITNLCDR	Carbamidomethyl (C10)	37.17	1459.75	42	53	PSD11_ARATH		3
1819295	AGLQYVGPDLDAMK	Oxidation (M13)	59.84	1492.72	271	284	PSD11_ARATH	1	1
1821424	IMVSQADDVAGIISSK	Oxidation (M2)	38.95	1648.83	255	270	PSD11_ARATH	1
1836584	HLSSLYDTLLEQNLCR	Carbamidomethyl (C15)	33.63	1960.97	318	333	PSD11_ARATH	1
1820855	AAVGVDSR	Acetyl (Protein N-term)	57.04	815.414	2	9	PRS8A_ARATH	1	1
1167274	GVLLYGPPGTGK		35.51	1157.64	197	208	PRS8A_ARATH	2	1
1819158	AVCTEAGMFALR	Carbamidomethyl (C3)	58.69	1324.63	374	385	PRS8A_ARATH	2	2
1816304	TNNLNRLEAQR		34.35	1327.7	51	61	PRS8A_ARATH		2
1820770	AVCTEAGMFALR	Carbamidomethyl (C3); Oxidation (M8)	32.42	1340.62	374	385	PRS8A_ARATH		2
1816908	AAVGVDSRRPETAMEETCNVK	Acetyl (Protein N-term); Carbamidomethyl (C18)	28.04	2361.11	2	22	PRS8A_ARATH		1
354	FASFIDK		52.9	826.423	175	181	#C#Q7Z794		1
3680	FASFIDKVR		53.03	1081.59	175	183	#C#Q7Z794	2
2500	FLEQQNQVLQTK		76.3	1474.78	184	195	#C#Q7Z794	1	2
1737866	STSGFCQGGGVGGFGGGR	Carbamidomethyl (C6)	63.12	1643.71	78	95	#C#Q7Z794	1
1820720	GVTSNPAIFQK		47.33	1160.62	110	120	Q9LYR4_ARATH		2
1818297	LADDTQGTVEAAK		111.96	1317.64	183	195	Q9LYR4_ARATH		2
1819536	AISTSNAYNDQFR		81.92	1485.68	121	133	Q9LYR4_ARATH		1
1820222	DLALIIHGSK		35.27	1065.62	375	384	ICDHC_ARATH	1	1
1204992	TIEAEAAHGTVTR		82.98	1354.68	302	314	ICDHC_ARATH	2	3
1816226	VANPIVEMDGDEMTR	Oxidation (M8)	27.35	1691.75	8	22	ICDHC_ARATH		1
1824165	DATDDKVTIESAEATKK		60.16	1820.9	52	68	ICDHC_ARATH	3	1
1834340	LLDFTEKLEAACVGTVESGK	Carbamidomethyl (C12)	30.57	2166.09	352	371	ICDHC_ARATH	1
1822097	QIASLVQR		52.62	913.534	113	120	F16P1_ARATH	2	2
1824081	YIGSLVGDFHR		26.29	1262.64	329	339	F16P1_ARATH	1
1826943	TLLYGGIYGYPR		47.55	1371.72	340	351	F16P1_ARATH	2
1825929	VLDIQPTEIHQR		48.33	1447.78	387	398	F16P1_ARATH	1	1
1835725	KLDVISNEVFSNCLR	Carbamidomethyl (C13)	31.71	1792.91	142	156	F16P1_ARATH	1
1824046	YIDDLKDPGPTGKPYSAR		28.73	1992	311	328	F16P1_ARATH	1
1817539	LLSMVESER		57.67	1062.54	230	238	SH3P2_ARATH	2	1
1820384	LLSMVESER	Oxidation (M4)	49.15	1078.53	230	238	SH3P2_ARATH	1	1
1824506	GVEGYIVTGSK		53.79	1108.58	67	77	SH3P2_ARATH	2
1826164	AMVLGAPLEDAR	Oxidation (M2)	42.16	1257.64	139	150	SH3P2_ARATH	1
1816860	MRQEAEAQATEVAR		31.37	1588.76	159	172	SH3P2_ARATH		1
1240197	QMSLLLR		28.08	859.495	273	279	ATPA_ARATH	1
1821965	ELIIGDRQTGK		31.82	1228.68	166	176	ATPA_ARATH		1
1829028	VINALANPIDGR		62.85	1251.69	108	119	ATPA_ARATH		1
1817557	LIESPAPGIISR		31.26	1251.72	129	140	ATPA_ARATH	1
1819488	IAQIPVSEAYLGR		32.52	1415.78	95	107	ATPA_ARATH	1
557	EAYPGDVFYLHSR		40.37	1552.73	285	297	ATPA_ARATH	1
1821378	AVVDDLMAK		42.05	960.495	149	157	PAE7_ARATH	1	2
1826079	AVVDDLMAK	Oxidation (M7)	32.02	976.49	149	157	PAE7_ARATH	2
1835351	AVGNWFYGR		44.5	1068.51	359	367	PAE7_ARATH	1
1819994	QSTNPDFYNWNR		72.38	1540.67	104	115	PAE7_ARATH	1	2
1817512	DITGGSYIQSYYSK		35.69	1580.74	208	221	PAE7_ARATH	1	1
1158105	VEIIANDQGNR		29.34	1227.62	29	39	HSP7C_ARATH	1
1828539	TTPSYVAFTDSER		63.75	1472.68	40	52	HSP7C_ARATH		1
132568	IINEPTAAAIAYGLDK		68.52	1658.89	176	191	HSP7C_ARATH	1
260933	IINEPTAAAIAYGLDKK		61.18	1786.98	176	192	HSP7C_ARATH	1
1815929	SLESSDLNFSR		28.88	1253.59	51	61	Q93ZY6_ARATH		1
1819268	VQMQCYEDAK	Carbamidomethyl (C5)	42.55	1270.53	345	354	Q93ZY6_ARATH	1	2
1818961	TTESFAEHFTK		41.26	1296.6	224	234	Q93ZY6_ARATH	1	1
1832188	LAIFTALAFSQK		26	1308.74	146	157	Q93ZY6_ARATH	1
1821310	AGLTALVEYNER		50.75	1334.68	235	246	Q93ZY6_ARATH	1
1835096	FLQSLELFEENER		31.63	1652.8	131	143	Q93ZY6_ARATH	1
1819529	DVPPFPQK		30.55	926.486	90	97	NIA-PRO_CDN1		3
1821097	ICMVGSNFQTK	Carbamidomethyl (C2)	62.59	1283.6	109	119	NIA-PRO_CDN1		1
1816295	ICMVGSNFQTK	Carbamidomethyl (C2); Oxidation (M3)	82.26	1299.6	109	119	NIA-PRO_CDN1		4
1817026	LGFRQPEKGER		44.96	1315.7	98	108	NIA-PRO_CDN1		2
272344	TTPSYVAFTDTER		75.19	1486.69	39	51	HSP7E_ARATH	1
132568	IINEPTAAAIAYGLDK		68.52	1658.89	175	190	HSP7E_ARATH	1
260933	IINEPTAAAIAYGLDKK		61.18	1786.98	175	191	HSP7E_ARATH	1
1827582	QGDFLLNR		56.74	961.498	370	377	PSMD6_ARATH		1
1820831	NALYQATIK		35.73	1020.56	361	369	PSMD6_ARATH		2
1817658	VAGVLETNRPDAK		36.92	1368.74	348	360	PSMD6_ARATH		2
1817273	IADAEENLGESEVR		75.15	1530.72	86	99	PSMD6_ARATH		2
1819957	SNADALWAR		39.59	1002.49	972	980	VCS_ARATH		2
1821808	NAPGSDVSAIR		41.07	1085.55	1320	1330	VCS_ARATH		2
1817921	QIQAQFQTSGK		59.16	1234.63	1077	1087	VCS_ARATH		2
1818707	TVSSAITESFQR		63.15	1324.66	1041	1052	VCS_ARATH		2
1824340	ASQTPNLECR	Acetyl (Protein N-term); Carbamidomethyl (C9)	41.59	1216.55	2	11	IF2AH_ARATH		1
1820213	AIAACTETIETHK	Carbamidomethyl (C5)	40.46	1443.7	270	282	IF2AH_ARATH		1
1816125	VSEEDIQTCEER	Carbamidomethyl (C9)	70.25	1493.63	94	105	IF2AH_ARATH	1	2
1818870	EIKEVGPDGQEVTK		49.73	1527.78	166	179	IF2AH_ARATH		1
1821999	IIGIDIDSK		52.81	972.549	222	230	ADHX_ARATH	1	1
1820581	TQVPWLVEK		33.01	1098.61	329	337	ADHX_ARATH	1	1
1820391	ATQGQVITCK	Acetyl (Protein N-term); Carbamidomethyl (C9)	38.25	1146.57	2	11	ADHX_ARATH	1	2
1819872	FGVNEFVNPK		48.52	1149.58	238	247	ADHX_ARATH	1	2
1818379	SATGVGIMMNDRK	Oxidation (M8)	29.38	1394.66	118	130	ADHX_ARATH		1
1820793	VLACFSNNLLR	Carbamidomethyl (C4)	46.88	1305.69	236	246	AXS2_ARATH	2	1
1823376	QLAEMMTEVYAK	Oxidation (M5); Oxidation (M6)	34.04	1444.66	300	311	AXS2_ARATH	1
1822583	MDFIPGIDGPSEGVPR	Oxidation (M1)	42.92	1701.8	220	235	AXS2_ARATH	1
1823824	VSGETAIESPTIDVSSK		37.87	1718.86	312	328	AXS2_ARATH	1
1825660	ANGHIFNVGNPNNEVTVR		35.86	1950.97	282	299	AXS2_ARATH	1
1822899	VSEQFTAMFR	Oxidation (M8)	31.52	1230.57	381	390	TBB2_ARATH	1
1821802	YTGDSDLQLER		69.38	1295.6	36	46	TBB2_ARATH	1	2
1821568	INVYYNEASCGR	Carbamidomethyl (C10)	53.44	1444.64	47	58	TBB2_ARATH	1	2
1836927	LHFFMVGFAPLTSR	Oxidation (M5)	40.85	1637.84	263	276	TBB2_ARATH	1
1155014	GLVVPVIR		29.56	851.559	337	344	ODO2A_ARATH		1
1821559	EAVYFLR		49.13	896.476	442	448	ODO2A_ARATH	2	2
1816661	RIKDVVEDPQR		33.48	1353.74	449	459	ODO2A_ARATH		1
1819089	DADKMNFADIEK		28.46	1395.63	345	356	ODO2A_ARATH	1
1819781	ISTSADAVSHVAPSEK		54.09	1597.79	167	182	ODO2A_ARATH	1	2
1831984	ITSMLNAVK		34.13	975.542	317	325	U496D_ARATH	1
1835487	SLVETYFESAK		33.83	1272.62	96	106	U496D_ARATH	1
1825458	TSNLINSFTSDAK		37.91	1396.68	39	51	U496D_ARATH	2
1837532	SLVETYFESAKK		25.79	1400.72	96	107	U496D_ARATH	1
1836209	TLDIAENVTEYVDEAK		57.91	1808.87	108	123	U496D_ARATH	1
1819315	ETIVNELR		60.93	972.524	50	57	PER34_ARATH		2
1818163	SALVDFDLR		46.74	1034.54	246	254	PER34_ARATH		2
1829372	SDPRIAASILR		43.81	1197.68	58	68	PER34_ARATH		1
1821597	MGNITPTTGTQGQIR	Oxidation (M1)	37.39	1589.78	314	328	PER34_ARATH		2
1823057	DVMLDLLR	Oxidation (M3)	34.89	989.522	307	314	GLGS_ARATH	1
1820881	SAPIYTQPR		32.35	1031.54	377	385	GLGS_ARATH	1	1
1820714	IINSDNVQEAAR		69.21	1328.67	483	494	GLGS_ARATH	1	1
1821584	VDTTILGLDDQR		50.99	1344.69	278	289	GLGS_ARATH	2
1817776	SVAAGSATVAVEK		81.97	1188.64	143	155	F4J8L7_ARATH	1	2
1817084	FSVKDEGPIGR		38.36	1203.62	89	99	F4J8L7_ARATH		1
1822454	SGAAPVVSAAAVESK		62.85	1342.71	156	170	F4J8L7_ARATH	1	2
1825725	ISPVFPDNR		31.2	1043.54	155	163	FTZ22_ARATH	1
1821853	VIGVGGGGSNAVNR		61.59	1255.66	119	132	FTZ22_ARATH	1	2
1825215	IKVIGVGGGGSNAVNR		29.77	1496.84	117	132	FTZ22_ARATH	1
1836382	DAALNAIQSPLLDIGIER		59.3	1908.03	344	361	FTZ22_ARATH	1
1819148	VLIDVPNSR		28.94	1011.57	408	416	Q9M2U7_ARATH	1	1
1820745	LVEPAYVAVR		46.99	1115.63	314	323	Q9M2U7_ARATH	2	2
1822329	AIVQSPTYIVR		77.42	1245.71	81	91	Q9M2U7_ARATH	2	2
1818277	ASGTSLPAQGLMGLGR	Oxidation (M12)	27.68	1530.78	198	213	Q9M2U7_ARATH		1
1825522	VGETDEPAIYR		56.82	1248.6	302	312	OST48_ARATH	1	1
1822644	SGNEQFVTELSK		47.07	1337.65	272	283	OST48_ARATH	1	2
1817832	VLSASPSAYSANPSSK		76.09	1564.77	201	216	OST48_ARATH		2
1820523	VVVPGVIGAR		55.16	965.602	208	217	SUOX_ARATH	1	2
1819048	LTASTNLGAR		64.15	1002.55	144	153	SUOX_ARATH		1
1817491	HVEFVSVDR		27.7	1086.55	154	162	SUOX_ARATH		1
1819076	VNAKEPFNAEPPR		27.05	1467.75	22	34	SUOX_ARATH		2
1817358	GSALSALQGTNDEIGR		87.55	1587.79	228	243	EFTM_ARATH		2
1820662	LMDAVDEYIPDPVR	Oxidation (M2)	32.79	1647.78	249	262	EFTM_ARATH		1
257050	HYAHVDCPGHADYVK	Carbamidomethyl (C7)	52.22	1767.78	131	145	EFTM_ARATH	2
1817455	TLCSNLER	Carbamidomethyl (C3)	43.21	991.476	159	166	EIF3E_ARATH	1	1
1831975	LNLNYEEAER		40.2	1249.59	369	378	EIF3E_ARATH	1
1820266	SLYHTEDAPQEMVER		47.12	1803.81	64	78	EIF3E_ARATH	1
1824905	SLYHTEDAPQEMVER	Oxidation (M12)	41.66	1819.8	64	78	EIF3E_ARATH	1
1821670	VVVDGNVITSR		37.52	1157.64	351	361	DJ1A_ARATH		2
1819400	LAATCATAVESR	Carbamidomethyl (C5)	107.92	1248.61	135	146	DJ1A_ARATH		2
1820664	KATGYPVFMEK		25.66	1269.64	124	134	DJ1A_ARATH		1
1820456	SSASDAAAIADSK		92.2	1192.56	83	95	Q9SA55_ARATH	2	1
1817586	ALTDENLILPR		73.89	1253.7	96	106	Q9SA55_ARATH		1
1818740	DVNAAVGTIK		59.91	986.54	327	336	TBA2_ARATH	1	1
1832931	EIVDLCLDR	Carbamidomethyl (C6)	50.82	1131.56	113	121	TBA2_ARATH	1
1149010	AVFVDLEPTVIDEVR		51.6	1700.9	65	79	TBA2_ARATH	1
1167274	GVLLYGPPGTGK		35.51	1157.64	207	218	PS6AA_ARATH	2	1
1817885	STDDFNGAQLK		52.37	1194.55	372	382	PS6AA_ARATH	1	1
1821522	FDSEVSGDREVQR		33.24	1522.7	281	293	PS6AA_ARATH	1	1
1820414	RFDSEVSGDREVQR		40.43	1678.8	280	293	PS6AA_ARATH	1	1
457	DNIQGITKPAIR		49.79	1324.75	25	36	H4_ARATH	2
1558424	TVTAMDVVYALK	Oxidation (M5)	72.23	1325.69	81	92	H4_ARATH	1
1552878	TVTAMDVVYALKR	Oxidation (M5)	38.93	1481.79	81	93	H4_ARATH	1
1821724	IFAYGDTQR		51.78	1069.52	345	353	CATA3_ARATH	1	2
1818912	TNIQEYWR		42.97	1108.53	164	171	CATA3_ARATH		1
1819294	APGVQTPVIVR		37.23	1135.67	92	102	CATA3_ARATH	1	2
1819522	LGPNYLQLPVNAPK		25.21	1522.85	356	369	CATA3_ARATH		1
1556851	LAANAFLAQR		60.15	1073.6	217	226	UGDH2_ARATH		1
1815892	AADLTYWESAAR		41.39	1352.64	100	111	UGDH2_ARATH		2
1816589	LSIYDPQVTEDQIQR		53.15	1803.9	360	374	UGDH2_ARATH		1
1819112	LNNAILAEDK		30.31	1099.59	36	45	ADK1_ARATH		1
1817306	AGCYASNVVIQR	Carbamidomethyl (C3)	65.42	1336.66	321	332	ADK1_ARATH		2
1817639	TTVITQGADPVVVAEDGK		54.28	1798.93	260	277	ADK1_ARATH		2
475	EDLIAYLK		47.55	963.528	93	100	#C#P62894	1	1
499	TGPNLHGLFGR		44.12	1167.61	29	39	#C#P62894		1
455	TGQAPGFSYTDANK		25.39	1455.66	41	54	#C#P62894	1
334	KTGQAPGFSYTDANK		32.78	1583.76	40	54	#C#P62894	1
1826135	LTACVSSQVGCPLR	Carbamidomethyl (C4); Carbamidomethyl (C11)	92.85	1546.76	170	183	F4IVY6_ARATH	1
1825983	SPIYQTVTATDGTIK		53.9	1593.83	128	142	F4IVY6_ARATH	2
1822174	LATEELCK	Carbamidomethyl (C7)	39.96	962.474	179	186	GME_ARATH		2
1822025	VVGTQAPVQLGSLR		51.46	1423.81	358	371	GME_ARATH	1	2
1834725	ISITGAGGFIASHIAR		52.95	1569.86	30	45	GME_ARATH	1
1818189	STVQVYPR		39.47	948.503	468	475	O65449_ARATH		1
1818324	NLPNPDGVLINGR		54.87	1377.74	183	195	O65449_ARATH		2
1834932	YAVNGASFVAPDTPLK		49.91	1648.85	364	379	O65449_ARATH	1
1819004	YQVPVSEHGTVK		25.96	1342.69	65	76	CISY2_ARATH	1
1818294	LYDPGYLNTAPVR		60.58	1477.76	94	106	CISY2_ARATH	1	2
1827591	SSICYIDGDEGILR	Carbamidomethyl (C4)	56.89	1596.75	107	120	CISY2_ARATH		1
1816145	FSLGLAEPK		54.7	960.528	94	102	Q9SGT7_ARATH		2
1821187	SQLGLAHSYSR		30.38	1217.62	147	157	Q9SGT7_ARATH		1
1816255	IVNDNYLYAR		58.26	1239.62	206	215	Q9SGT7_ARATH		2
1155014	GLVVPVIR		29.56	851.559	337	344	ODO2B_ARATH		1
1821559	EAVYFLR		49.13	896.476	442	448	ODO2B_ARATH	2	2
1817562	VESAPVAEKPKAPSSPPPPK		64.44	2012.09	202	221	ODO2B_ARATH	1	2
1821842	LTGMSFR		44.53	810.406	232	238	G3PC1_ARATH		2
1817029	IGINGFGR		45.48	832.456	8	15	G3PC1_ARATH		2
1818759	AASFNIIPSSTGAAK		51.27	1433.75	205	219	G3PC1_ARATH		2
1818390	LSQEGAIINR		77.24	1099.6	182	191	PYRD_ARATH	1	2
1826348	SGPGILGVNLGK		28.52	1110.64	235	246	PYRD_ARATH	1
1821157	MLAETSATSSSPSDDVKPGGK	Oxidation (M1)	34.69	2079.96	214	234	PYRD_ARATH	1	1
1819744	FTVLNPK		36.85	817.47	263	269	ACLA1_ARATH	1	1
1824748	VVIDCATANPDGK	Carbamidomethyl (C5)	65.7	1358.65	319	331	ACLA1_ARATH	1	1
1822501	VVIDCATANPDGKSR	Carbamidomethyl (C5)	32.88	1601.78	319	333	ACLA1_ARATH	1
1830457	LLSGESGISLIDR		79.63	1358.74	85	97	KASC1_ARATH	1
1819388	GFSSEGYIDGKNER		54.72	1557.71	113	126	KASC1_ARATH	2	2
1816609	ITQMEESISQGK		59.04	1349.65	32	43	Q9LFX8_ARATH	1	2
1821716	SQNEFTSIMLTR		36.57	1425.69	136	147	Q9LFX8_ARATH		1
1819018	SQNEFTSIMLTR	Oxidation (M9)	36.36	1441.69	136	147	Q9LFX8_ARATH	1	2
4652	LAADDFR		53.85	806.392	181	187	#C#A2AB72	5	2
1836191	EELLCLK	Carbamidomethyl (C5)	28.48	903.474	230	236	#C#A2AB72	1
1833031	ARLECEIDTYR	Carbamidomethyl (C5)	48.66	1424.67	392	402	#C#A2AB72	1
1821760	IAANMIGQDR		51.36	1087.54	337	346	CSN4_ARATH		1
1816484	ASLPDKSTVLDR		52.38	1300.7	290	301	CSN4_ARATH		2
1819153	MDEALTNASAIGDQR	Acetyl (Protein N-term)	26.23	1632.74	1	15	CSN4_ARATH		1
1824040	STEILIR		50.29	830.486	58	64	H3L5_ARATH	1
1246894	EIAQDFKTDLR		78.27	1334.68	74	84	H3L5_ARATH	2
1820042	STLFNTLTK		39.02	1023.56	38	46	OLA1_ARATH	1	1
1825952	DAGPVERPILGR		28.19	1278.7	9	20	OLA1_ARATH	1
1817315	APQAAGAIHTDFER		60.43	1482.72	326	339	OLA1_ARATH	1	2
1825051	SAPRAPTFDQR		27.23	1244.63	372	382	TA15B_ARATH	1
1819979	CPNPSCGNVNFAR	Carbamidomethyl (C1); Carbamidomethyl (C6)	66.35	1491.63	90	102	TA15B_ARATH	1	2
1824910	CGALAPSGTSSGANDRGGGGYSR	Carbamidomethyl (C1)	33.45	2153.95	109	131	TA15B_ARATH	1
1827628	TMSTALAATR		30.64	1021.52	267	276	DHSO_ARATH		1
1820404	IVIVDVDENR		46.99	1170.62	209	218	DHSO_ARATH	1	2
1817671	EVEDAFETSAR		45.98	1252.56	343	353	DHSO_ARATH		2
1834933	TVAISEILK		27.78	972.586	60	68	A0A1I9LSB9_ARATH	1
1822291	DGYGGGRYDGYGGGK		27.93	1477.62	359	373	A0A1I9LSB9_ARATH		1
1823982	PKPESPINENEIR		26.72	1521.78	10	22	A0A1I9LSB9_ARATH		1
1817687	VAKPKPESPINENEIR		37.28	1819.98	7	22	A0A1I9LSB9_ARATH	1	1
1829766	GGAIDDSVITK		49.82	1074.56	127	137	GCST_ARATH	1	1
1817515	AILEKSEGKVR		43.42	1228.71	249	259	GCST_ARATH		1
1834496	RAEGGFLGADVILQQLK		25.81	1814.01	302	318	GCST_ARATH	1
1822371	HLLEIAR		30.5	850.502	158	164	HC-PRO_CDN1		1
1817480	TNTVEQLIK		30.76	1044.58	434	442	HC-PRO_CDN1		1
1828332	VFYPDVANAELPR		55.57	1489.76	394	406	HC-PRO_CDN1		1
1821809	TNFQVTTGR		53.54	1022.51	338	346	AP2M_ARATH	1	2
1817423	LYITQEGVR		62.24	1077.58	135	143	AP2M_ARATH	1	2
1820578	IADVIQEK		32.39	914.507	248	255	AAT5_ARATH		1
1819102	VATIQGLSGTGSLR		50.78	1358.75	146	159	AAT5_ARATH	1	2
1820306	IGAINVVCSSADAATR	Carbamidomethyl (C8)	31.34	1603.8	307	322	AAT5_ARATH		1
1826872	GQTVGVIGAGR		45.33	1013.56	165	175	HPR1_ARATH	1	1
1818592	ASSMEEVLR		39.83	1020.49	227	235	HPR1_ARATH	1	1
1824857	EAILVNCSR	Carbamidomethyl (C7)	29.12	1060.53	265	273	HPR1_ARATH	1	1
1821209	YGNIEYMR		36.37	1044.47	210	217	DAPAT_ARATH	1
1821833	YGNIEYMR	Oxidation (M7)	29.29	1060.46	210	217	DAPAT_ARATH	1
1816302	LQAGYLFPEIAR		47.38	1376.75	68	79	DAPAT_ARATH	2
1822899	VSEQFTAMFR	Oxidation (M8)	31.52	1230.57	381	390	TBB6_ARATH	1
1823145	VNVYYNEASCGR	Carbamidomethyl (C10)	39.23	1430.62	47	58	TBB6_ARATH	1
1836927	LHFFMVGFAPLTSR	Oxidation (M5)	40.85	1637.84	263	276	TBB6_ARATH	1
1828780	SLPELIEAK		38.18	998.565	107	115	P3_UK1		1
1827232	YSVSVMSSYER	Oxidation (M6)	26.8	1322.58	212	222	P3_UK1		1
1817253	DLPMKSEADLGGR	Oxidation (M4)	41.24	1403.67	199	211	P3_UK1		2
1826415	NFGIEPETR		33.43	1061.51	294	302	PP216_ARATH	1
1834285	TFNILIGSYGK		39.84	1211.66	303	313	PP216_ARATH	1
1834833	SNLIDDAFSILDK		31.9	1449.74	172	184	PP216_ARATH	1
1819736	LVQDQESLR		44.23	1086.57	267	275	VATC_ARATH		2
1821038	DFEQSVEAQETR		60.53	1437.64	249	260	VATC_ARATH		1
1818173	IADFGVSR		43.16	863.45	212	219	M2K4_ARATH		2
1822232	NYSDLVR		31.23	865.429	75	81	M2K4_ARATH	1	2
1822128	EQQLADLSR		29.26	1058.54	170	178	M2K4_ARATH		1
1822899	VSEQFTAMFR	Oxidation (M8)	31.52	1230.57	381	390	TBB9_ARATH	1
1816751	SSVCDIAPTGLK	Carbamidomethyl (C4)	30.86	1246.62	351	362	TBB9_ARATH		1
1836927	LHFFMVGFAPLTSR	Oxidation (M5)	40.85	1637.84	263	276	TBB9_ARATH	1
1821108	ESPLYFAER		39.68	1110.53	128	136	TRPB1_ARATH		2
1828213	LCPTLSDGTR	Carbamidomethyl (C2)	33.79	1118.54	439	448	TRPB1_ARATH		1
1815864	IIAETGAGQHGVATATVCAR	Carbamidomethyl (C18)	28.3	1982	184	203	TRPB1_ARATH		1
1820487	LAACATAVESR	Carbamidomethyl (C4)	62.38	1147.57	182	192	DJ1B_ARATH		2
1816702	VLVDGNLITSR		39.08	1185.67	397	407	DJ1B_ARATH		1
1822754	YTVELLR		46.8	892.502	29	35	B3H7H1_ARATH	2
1818956	VFVAEGAPR		54.6	944.508	239	247	B3H7H1_ARATH	2	2
1822314	IAKSEAELLAEKR		45.25	1456.82	405	417	MDHNP_ARATH		1
1830768	ADLLDINGQIFAEQGK		55.46	1730.88	194	209	MDHNP_ARATH	1
1823034	LGLFDDMNR	Oxidation (M7)	32.1	1095.5	292	300	PP157_ARATH	1
1825312	FDESETLLSTAVSR		67.68	1553.76	182	195	PP157_ARATH	1
1822559	LLGLANEAK		53.81	927.539	257	265	PPR82_ARATH	1	1
1818638	TNIAVYDR		45.96	950.482	72	79	PPR82_ARATH		2
1819098	FVYNNDVVPR		53.57	1221.61	374	383	A0A1P8AVY3_ARATH	2	2
1825213	TSSTNPDLIVVSFR		46.14	1534.8	222	235	A0A1P8AVY3_ARATH	1
1819337	SSVCDIAPK	Carbamidomethyl (C4)	25.92	975.47	351	359	TBB4_ARATH		1
1822899	VSEQFTAMFR	Oxidation (M8)	31.52	1230.57	381	390	TBB4_ARATH	1
1836927	LHFFMVGFAPLTSR	Oxidation (M5)	40.85	1637.84	263	276	TBB4_ARATH	1
1816056	LVTPLTLQR		41.17	1039.64	183	191	RS61_ARATH		1
1825289	KLEIDDDQKLR		56.43	1371.74	15	25	RS61_ARATH	1
1816260	GVAASSLEEVKK		61.05	1216.67	48	59	SUCB_ARATH	1	2
1828683	LITADDLDDAAEK		36.3	1388.67	402	414	SUCB_ARATH		1
1816136	NSTLVDDVR		58.62	1017.51	156	164	STN8_ARATH		2
1826058	LIDFGAAADLR		38.42	1160.62	324	334	STN8_ARATH	1	1
1818294	LYDPGYLNTAPVR		60.58	1477.76	89	101	CISY3_ARATH	1	2
1828428	SSISYIDGDEGILR		34.96	1523.75	102	115	CISY3_ARATH		1
1825007	SSDDAEIIKYR		61.7	1295.64	376	386	A0A1P8AP55_ARATH	1
1826978	QSPPVQEGLGAFQK		33.26	1484.76	65	78	A0A1P8AP55_ARATH	1
1824247	NMIESLSVPTFR	Oxidation (M2)	32.95	1408.7	274	285	ODP24_ARATH	1
1823333	ITASDVETAAGIAPSK		61.26	1529.79	215	230	ODP24_ARATH	2
1822660	AAQEALYVR		55.59	1019.54	317	325	ALFC8_ARATH		1
1818555	LASINVENVETNRR		37.63	1613.85	40	53	ALFC8_ARATH		1
1822539	AAEAFTTIGLR		31	1148.62	70	80	SH3P3_ARATH		1
1823897	VREAPIPENVAK		25.3	1321.74	181	192	SH3P3_ARATH	1
1829724	EATAALAAVESQQHR		33.3	1580.79	213	227	SH3P3_ARATH		1
1829840	SSVILASEAAK		47.67	1074.59	248	258	Q93VP9_ARATH		1
1828522	AAMEMQAEAER		41.71	1235.53	213	223	Q93VP9_ARATH		1
1823979	ITPGLYTDENGVATYK		58.37	1740.86	353	368	Q93VB0_ARATH	2
1837608	VSFSGIEGKPEDVLNPK		30.29	1814.94	330	346	Q93VB0_ARATH	1
1148102	EIIDLVLDR		35.77	1084.61	113	121	#C#ENSEMBL:ENSBTAP00000016242	1
1149010	AVFVDLEPTVIDEVR		51.6	1700.9	65	79	#C#ENSEMBL:ENSBTAP00000016242	1
1819131	SAINKTGTDEGALTR		57.21	1532.78	253	267	ANXD1_ARATH		1
1821629	VSDSVPAPSDDAEQLR		29.45	1684.79	6	21	ANXD1_ARATH		1
1263948	FLEQQNK		26.9	905.461	131	137	#C#Q7RTT2	1
1817487	SSKAEAEALYQTK		29.87	1424.71	295	307	#C#Q7RTT2	1
7768	FLEQQNKVLETK		29.69	1475.8	131	142	#C#Q7RTT2	1
1818683	VAGGEIVESER		53.8	1144.57	356	366	DJ1F_ARATH		2
1829008	FTELLSADEK		32.34	1151.57	94	103	DJ1F_ARATH		1
1820528	MIAAIDAVR		45.06	958.527	245	253	AROC_ARATH	1	1
1825849	DKVETEMIAR		37.76	1190.6	369	378	AROC_ARATH	1	1
1816770	SLEGLQTNVQR		82.69	1243.65	104	114	RL131_ARATH		2
1829659	IIPALQSR		25.3	896.544	181	188	RFC5_ARATH		1
1824083	TSTILAVAR		56.74	930.55	86	94	RFC5_ARATH	1	1
1824259	TPGGLIFR		48.52	859.492	328	335	GUN6_ARATH	2
1826542	SLLFFEAQR		32.3	1109.59	33	41	GUN6_ARATH	1
1817225	LGAAESTSLITR		80.77	1217.66	72	83	UXS1_ARATH	1	2
1820245	LDESLIDR		53.22	959.492	45	52	SYWC_ARATH	1	1
1825469	YAFSGGQDSIEK		26.1	1300.59	306	317	SYWC_ARATH	1
1821927	NLSGEDDFATGTVLR		77.34	1593.76	259	273	MTEF8_ARATH	1	2
1820473	MTPNITDITEPAR		76.9	1457.72	230	242	DPYD_ARATH		2
1817665	QPGSTVQILGAEK		76.51	1326.71	309	321	NOP5A_ARATH		1
1829347	VGGGEEIVGEQQPQGR		75.92	1638.8	236	251	RU17_ARATH		1
1827515	DVCIVGVAR	Carbamidomethyl (C3)	32	987.517	12	20	THIC1_ARATH		1
1827764	EQQDDYAVQSFER		43.65	1613.7	182	194	THIC1_ARATH		1
1822335	LAVEAWGLK		44.42	985.56	287	295	SGAT_ARATH		2
1828275	MDYMYGPGR	Acetyl (Protein N-term); Oxidation (M1); Oxidation (M4)	30.95	1162.44	1	9	SGAT_ARATH		1
1154882	YLGYLEQLLR		35.23	1266.7	91	100	#C#P02662	1
2691	FFVAPFPEVFGK		38.97	1383.72	23	34	#C#P02662	1
1821289	AILSLETCR	Carbamidomethyl (C8)	36.85	1061.55	228	236	RFC3_ARATH		2
1819869	INAPSQEEIVK		36.6	1226.65	186	196	RFC3_ARATH		2
1818729	LQGQVSSGASSIAQK		71.9	1459.76	331	345	PAT_ARATH		2
1832624	PTCVISTCPR	Carbamidomethyl (C3); Carbamidomethyl (C8)	68.58	1189.56	187	196	#C#Q9BYQ5	1
1817298	LANSVADAWR		42.09	1101.56	381	390	SNX1_ARATH		2
1818836	LLGACEGEPTGK	Carbamidomethyl (C5)	25.98	1230.59	233	244	SNX1_ARATH		1
1825985	LTPVEVLCK	Carbamidomethyl (C8)	29.29	1057.58	234	242	CKL13_ARATH	1
1787503	YASVNTHLGIEQSR		37.98	1573.78	179	192	CKL13_ARATH	1
1821435	AVAMSATEGLKR		33	1232.65	76	87	ATPB_ARATH	1
1829149	FLSQPFFVAEVFTGSPGK		34.13	1957	430	447	ATPB_ARATH		1
1832263	VAAATFIIDR		66.97	1075.6	175	184	RAF2_ARATH	1
1816640	GASINNLEAGSDGR		66.39	1359.64	278	291	MDAR_ARATH		1
1824523	ALLDELMGAAR		25.06	1158.61	6	16	P94088_ARATH	1
1824554	ALLDELMGAAR	Oxidation (M7)	40.64	1174.6	6	16	P94088_ARATH	1	1
1824951	SVCTEAGMYAIR	Carbamidomethyl (C3)	28.84	1356.62	380	391	PRS7A_ARATH	1
1825535	FDDGVGGDNEVQR		36.2	1406.61	278	290	PRS7A_ARATH		1
1821109	STDSQNVAPVQDHSLSDAER		64.86	2154.98	90	109	IQD31_ARATH		2
1821181	LGENSAANDGGEEHGIITSR		64.73	2025.94	556	575	LRP1A_ARATH		1
1822453	LAVLNVADNR		64.25	1083.6	153	162	Q9LT39_ARATH		2
1825608	INIIDTPGHVDFTLEVER		63.2	2067.06	163	180	EFGC_ARATH	1
1825579	SIVQQLTGSPSR		62.8	1271.68	57	68	IKU1_ARATH	1
1816311	VVSLSIPR		27.27	869.533	66	73	ZAR1_ARATH		1
1193305	ISDFGLAR		34.23	877.466	548	555	ZAR1_ARATH	1
1826658	SALPAGSTSVSNPLR		60.98	1455.77	356	370	CLP1_ARATH	1
1818420	LLEFYER		32.84	968.497	141	147	NDUS2_ARATH		1
1816416	DIDSFTQQFASR		28.03	1413.65	174	185	NDUS2_ARATH		1
1820085	SAVGALYK		25.35	807.449	126	133	NIB_CDN1		1
1817422	APYIAETALR		35.48	1103.6	473	482	NIB_CDN1		1
1821872	LLAATNPTAQK		60.81	1126.63	206	216	Q9ZU66_ARATH	1	2
1820342	SSGNVENQSVASSGLK		60.37	1562.75	108	123	Q9C576_ARATH	1	1
1825454	QLPGESDQDFADFSSK		60.29	1769.77	93	108	CP41B_ARATH	1
1822869	ALGVDEDMAHTSIR	Oxidation (M8)	59.96	1529.71	390	403	MNIF1_ARATH	1	1
1828241	ASIVIQGAR		26.16	913.534	30	38	HPSE1_ARATH		1
1830091	IMDPSYLSQVSK	Oxidation (M2)	33.74	1382.68	287	298	HPSE1_ARATH		1
1820836	TGMGTGDPNQYGNHSDVVR	Oxidation (M3)	59.66	2019.87	52	70	EXA1_ARATH	1	1
1829008	FTELLSADEK		32.34	1151.57	94	103	DJ1E_ARATH		1
1828068	SPELLVMNEK		26.58	1158.6	298	307	DJ1E_ARATH		1
1240197	QMSLLLR		28.08	859.495	283	289	ATPAM_ARATH	1
1245329	AVDSLVPIGR		30.79	1025.59	154	163	ATPAM_ARATH	1	1
1827890	ELAAVTGGTVSTNSGSSK		58.32	1664.82	140	157	AHL14_ARATH		1
1239009	SLEEAEAYSR		58.03	1153.53	266	275	#C#Q0VBK2	1	1
1818897	GYALGTDAPGR		57.17	1076.53	225	235	BGL37_ARATH	1	2
1187255	LTADDLR		28.48	802.418	176	182	#C#Q6IFU6	1
1836191	EELLCLK	Carbamidomethyl (C5)	28.48	903.474	225	231	#C#Q6IFU6	1
1169244	ELAEDGYSGVEVR		56.87	1422.66	28	40	RS31_ARATH	1
1825044	VFYDAIEALR		55.69	1195.62	243	252	KASC2_ARATH	1
1149214	FPGQLNADLR		55.67	1129.59	328	337	#C#ENSEMBL:ENSBTAP00000025008	1
1823046	ILFDVPNSR		55.08	1059.57	432	440	AED3_ARATH	1
1822279	STTVTTVATSVAQPK		55.06	1489.8	36	50	P1_UK1		2
1825114	ELTGGIYFGEPR		54.14	1337.66	179	190	LEU31_ARATH	1
1817785	GSGFVAFSTPEEATR		53.97	1554.73	368	382	PABP8_ARATH	1	2
1818523	MEGKEEDVR	Acetyl (Protein N-term)	53.3	1133.5	1	9	PIP11_ARATH	1	2
115399	AGIQFPVGR		53.24	943.524	35	43	H2AV1_ARATH	2
1817431	SLADADYYR		25.37	1072.48	280	288	Q9ZQ87_ARATH		1
1820786	YAPGIEILSVR		27.82	1216.68	183	193	Q9ZQ87_ARATH		1
1816841	MEDLDPTYIQAPEHR	Acetyl (Protein N-term); Oxidation (M1)	53.12	1871.84	1	15	F4J9Y9_ARATH		1
1829199	STSEDKPEIISR	Acetyl (Protein N-term)	52.92	1402.69	2	13	O80576_ARATH		1
1816566	IDCVPLCGTR	Carbamidomethyl (C3); Carbamidomethyl (C7)	52.81	1189.56	214	223	GASAE_ARATH	1	1
1815890	TPILVATDVAAR		52.21	1225.7	459	470	RH11_ARATH		2
1829566	ETGPEDVNIR		52.09	1128.54	31	40	CADH5_ARATH		1
1829532	LCGSSGGPPITAPR	Carbamidomethyl (C2)	51.99	1368.68	48	61	Q9C913_ARATH		1
1816040	IIPAHFEAPINAGR		25.87	1504.82	364	377	F4IYD5_ARATH	1
1820890	TVLTDDVDGDQSKR		26.06	1547.74	61	74	F4IYD5_ARATH	1
1819581	ALEASEIPR		26.21	984.524	155	163	OPR3_ARATH		1
1816015	LFIANPDLVSR		25.38	1243.69	345	355	OPR3_ARATH		1
1821705	LSDFGLAK		51.35	849.46	216	223	CDG1_ARATH		2
1817766	VADMYTALQSSR	Oxidation (M4)	50.74	1356.63	313	324	IVD_ARATH		2
1819306	AIALTVDTPR		50.64	1055.6	151	160	GLO1_ARATH	1
1817862	FINSCDAGQIR	Carbamidomethyl (C5)	50.46	1279.6	89	99	CSN3_ARATH	1	2
1822087	HLDDHEVDISSK		50.41	1393.65	283	294	DNJ19_ARATH		2
1822009	LTAPAQQVNPK		49.37	1165.65	124	134	Q9SN77_ARATH	2
1829080	TSALEFEDFNSAK		49.36	1457.67	371	383	A0A1P8AT54_ARATH		1
1823906	NSGQIFNSGSLAK		49.35	1321.66	346	358	CKL2_ARATH	1
1821040	KLDTETFGEFSR		47.36	1428.69	544	555	DCP5_ARATH	2	1
1816199	VEATSNLTPTQR		47.33	1315.67	2	13	B3H797_ARATH		2
1826033	QGVLGEDDTGEESPR		46.36	1587.7	176	190	F4J1U2_ARATH	1
1817378	LAGQEFGTTTGRPR		46.2	1489.76	357	370	PURA_ARATH	1	1
1826093	IGEELEESR		45.08	1060.5	224	232	ICR1_ARATH	1
1823051	AGGTMTGVLSAANEK		43.7	1405.69	399	413	DXR_ARATH	2
1820367	NLVPGEAVYNEKR		43.63	1487.77	104	116	MD36A_ARATH	1	1
1831529	LEQLQELR		43.6	1027.57	234	241	RLP45_ARATH	1
1832536	FSALFAELSDR		43.37	1254.62	387	397	GPAT4_ARATH	1
1821512	AGGMSVCLAGPDGR	Carbamidomethyl (C7)	43.25	1346.61	245	258	AHL3_ARATH		2
1826283	IGDDVDKEAPLSR		43.05	1413.71	60	72	ISPE_ARATH	2
1818579	LGNLGTISQNVR		42.9	1270.7	93	104	O22940_ARATH		1
1826270	ATDLNQGVVYGVK		42.87	1362.71	287	299	SQD1_ARATH	1
1820326	LSVNTQLYAR		42.48	1163.63	173	182	DIM1A_ARATH	1	2
1819991	IVTPTQMIHR	Oxidation (M7)	42.38	1210.65	201	210	GPDH2_ARATH		1
1821138	NTPLADAEGAR		42.02	1113.54	105	115	Q9XI87_ARATH		1
1819850	TVELDAALGGR		41.99	1100.58	85	95	VILI3_ARATH		1
1817642	TVEEENQGVMDR		41.82	1405.61	138	149	ERD10_ARATH		1
1819765	NTDVTEAIQK		41.74	1117.56	162	171	EBP1_ARATH		2
1823810	AKDVEAVPGEGFQTR		41.67	1602.8	2	16	PIP21_ARATH	1	1
1825405	LGANVGSAQGPTGLGK		41.39	1425.76	324	339	PSBC_ARATH	1	1
1820349	FTGITAELAVPDSTR		40.76	1576.81	188	202	RH38_ARATH		1
1270281	IIPGFMCQGGDFTR	Oxidation (M6); Carbamidomethyl (C7)	40.29	1613.73	63	76	CP19C_ARATH	1
1837010	GFGFVSFR		40.1	915.46	190	197	UBP1A_ARATH	1
1816139	AADVVSTIVQNNPR		39.86	1482.78	83	96	A8MQ87_ARATH		1
1827400	TITYNDLSSR		39.67	1168.57	457	466	AROG_ARATH		1
1245133	QSSYGQHGSGSSQSSGYGQYGSR		39.61	2350.98	540	562	#C#Q5D862		1
1818033	LGAMGVAGGSIK	Oxidation (M4)	39.58	1075.57	95	106	ACOX4_ARATH	1	2
1818907	SLEQIVLPESAK		39.44	1312.72	51	62	BUP1_ARATH		1
1820921	DYRGDVSAAQAER		39.34	1436.66	22	34	AP1M2_ARATH		2
1816117	FIENPELANR		39.07	1201.61	358	367	F4IBV4_ARATH		2
1832521	PCCWATTCCQPVSVQSPCCR	Carbamidomethyl (C2); Carbamidomethyl (C3); Carbamidomethyl (C8); Carbamidomethyl (C9); Carbamidomethyl (C18); Carbamidomethyl (C19)	38.7	2512.98	91	110	#C#Q9BYR9	1
1826134	TSALEYEDFNSAK		38.64	1473.66	158	170	A0A1P8AVQ1_ARATH		1
1820888	LLTPVEEGPTPR		38.51	1307.71	258	269	JAL27_ARATH		1
1820673	LFVANAGDSR		38.5	1048.53	173	182	P2C21_ARATH		1
1817037	VPFSSIR		38.36	804.449	467	473	PAT1H_ARATH		2
1827756	RTEGVSSTDIVGR		38.08	1375.71	176	188	PECT1_ARATH		1
1824451	VGQAVDVVGQAGRPK		37.99	1479.82	828	842	PSD2A_ARATH		1
1825288	IIGFDNTR		37.99	934.487	156	163	RBS1A_ARATH	2
1151774	DSTLIMQLLR	Oxidation (M6)	37.88	1204.65	217	226	14310_ARATH	1
1819404	VPVVAAYVYR		37.44	1135.64	217	226	CISY4_ARATH		2
1836938	IASLQTEVSSLQK		37.11	1402.77	85	97	F4JRY9_ARATH	1
1823837	CDFVNFAR	Carbamidomethyl (C1)	37.05	1027.45	308	315	Q9LP67_ARATH	1
1803141	VVIGLFGK		37.04	831.522	48	55	CP19D_ARATH	1
1818829	ISGDVYIPR		36.99	1018.54	115	123	VATA_ARATH		1
1818359	VTNVVTVTAR		36.58	1058.61	323	332	Q9LEQ9_ARATH	1	1
1816761	LLEFVGQK		36.5	932.533	117	124	A0A1I9LQ33_ARATH		1
1829393	TLAIVSMSCDNDATR	Carbamidomethyl (C9)	36.21	1652.75	181	195	OAT_ARATH		1
219701	SKTVSLPR		36.13	886.524	12	19	Y3330_ARATH	2	3
1816380	AEVDISHSK	Acetyl (Protein N-term)	35.99	1026.5	2	10	CBF5_ARATH		1
1818754	VLILCGQR	Carbamidomethyl (C5)	35.8	957.543	195	202	IAN8_ARATH		1
1815974	ASPIYLGGR		35.79	932.508	318	326	F4K7E0_ARATH	1	1
1819464	ILTDVEQTQALVR		35.64	1484.82	339	351	SRRT_ARATH		2
1830063	STIQQALQSDAR		35.56	1316.67	51	62	PER54_ARATH		1
1819495	LVWLESPTNPR		35.53	1310.7	220	230	METC_ARATH	1	1
1824529	NLLLSSLQDNLR		35.35	1384.77	39	50	CSK2P_ARATH	1
1819588	YAFEYAYLNNR		34.68	1422.66	183	193	IDH1_ARATH		1
1825631	AALEKGASVAPNEPK		34.45	1480.79	91	105	SGT1B_ARATH	1
1824469	VIDQIQSNNFEK		34.34	1433.72	319	330	Q9SLV3_ARATH	1
1820680	IAERDAGLAASQAER		33.96	1556.79	250	264	C3H21_ARATH	1	1
1826975	TLEGGSGIPR		33.94	985.519	58	67	CKL4_ARATH	1
1820361	FGDYPVER		33.72	981.456	387	394	XXT1_ARATH		2
1827317	LDAMDAETAEKR		33.61	1348.63	180	191	AB1F_ARATH		1
1816767	VVAAGANPVLITR		32.77	1279.76	161	173	CPNB1_ARATH	1	1
1204419	VALIGFPSVGK		32.66	1086.64	65	75	DRG1_ARATH	1
1831079	QDEALTDLSALLGELK		32.66	1714.9	192	207	SNP29_ARATH	1
1825128	IVAEDDGDDDASISR		32.52	1576.69	369	383	IF2C_ARATH	1
1816383	LITVPDDDDNGCLGAR	Carbamidomethyl (C12)	32.34	1729.79	235	250	Q9FIL6_ARATH		1
1822216	AVYSGLEIR		32.32	1006.54	156	164	TAT3_ARATH		1
1834789	QLQEIQDNIR	Acetyl (Protein N-term)	32.09	1297.66	2	11	F4K2C6_ARATH	1
1817457	DLPDVPVDAR		32.08	1095.56	415	424	Q8W4K2_ARATH		1
1835034	LAFYDYIGNNPAK		31.96	1484.73	309	321	PSBB_ARATH	1
1821571	RVESKLDLTDTIK		31.7	1516.85	596	608	AB1K1_ARATH		1
1819992	LALMRPR		31.67	855.511	181	187	OXA1_ARATH		1
1831371	NYEWVNVLGAR		31.67	1319.66	141	151	PLA20_ARATH	1
1821043	VLVDAGYMDAK		31.65	1180.58	360	370	GMD2_ARATH	1	1
1818068	DTPEAPGIAATK		31.63	1169.59	337	348	DIT21_ARATH		1
1829207	STGASGSTSGSVRLPV		31.46	1461.74	383	398	ATL6_ARATH		1
1819092	FSTYSTNLR		31.44	1087.53	42	50	CRK9_ARATH		1
1829019	VGENRDSVPDSDKLAR		31.35	1756.87	374	389	U89C1_ARATH		1
1834962	LLSASGLPLVAK		31.3	1167.72	263	274	Q9SR09_ARATH	1
1820333	IDTSGTGIVTR		31.2	1118.59	189	199	2AB2A_ARATH		2
1819974	EAGISEFINPK		31.18	1203.61	240	250	ADHL4_ARATH		1
1822062	AVANSTSATFLR		30.86	1236.65	241	252	PRS4A_ARATH		1
1817296	DPSGVLSPYSYTLR		30.42	1553.77	18	31	CADH4_ARATH	1
1830771	LYLDSLR		30.42	878.486	232	238	GMPP1_ARATH	1
1818975	IASLYEDYYR		29.87	1291.61	206	215	MDAR4_ARATH		1
1823382	TLESEAAHGTVTR		29.8	1370.68	373	385	ICDHP_ARATH		1
1825518	DVQAPIEPER		29.68	1152.58	152	161	NTF2_ARATH	1
1816219	LQFLQSR		29.45	890.497	127	133	O04576_ARATH		2
1819489	SSNVLLDDQFCPK	Carbamidomethyl (C11)	29.34	1521.71	221	233	PBL19_ARATH		1
1823354	DLNLIIEPGR		29.15	1138.63	334	343	DCDA1_ARATH	1
1817295	SQIVQDELAR		29.12	1157.6	313	322	DRP2A_ARATH		1
1824284	VLIVEECMR	Carbamidomethyl (C7)	29.06	1147.57	338	346	ODPB2_ARATH	1
1820920	ILYELTAR		28.77	977.555	439	446	LFR_ARATH		1
1821173	ALTYAIVNR		28.77	1019.58	89	97	SOT16_ARATH		1
1818501	VTNAESTLPVEAEK		28.72	1486.75	279	292	PP372_ARATH		1
1820577	LSKDVPR		28.46	813.471	432	438	SFH1_ARATH	1
1824422	PHDGGVGTSSGLNPAVGNSEK		28.14	1978.93	307	327	CKL5_ARATH	1
1820096	SLTFSGSLR		28.12	966.513	267	275	F4K5B9_ARATH	1	2
1821860	IDAEVAALR		28.06	956.529	888	896	IDE2_ARATH	1
1819275	LTSPQLLASGDGTR		28.05	1414.74	280	293	F4HXD1_ARATH	1
1836278	APNMETITESLEK	Oxidation (M4)	27.95	1477.7	3	15	F4IFU5_ARATH	1
1819182	YLPDLSAGK		27.94	962.507	402	410	PP225_ARATH		1
1820864	SLIGEGSYGR		27.8	1037.51	73	82	CARK1_ARATH		1
1826355	MLNGVQLGGTTVR	Oxidation (M1)	27.63	1360.71	315	327	RB45B_ARATH	1
1830560	LSTLIMAK		27.6	875.515	444	451	PSYR1_ARATH	1
1828005	SVENYPSSPSPR		27.59	1318.62	503	514	MLO2_ARATH		1
1818543	AGPGTIAEAMIR		27.42	1185.62	431	442	MGDG1_ARATH	1
1830306	LDQALIR		27.37	827.486	355	361	AATP8_ARATH	1
1819244	VLAPYSAEDAR		27.05	1190.59	177	187	ODPB1_ARATH		1
1820635	VIEIQAETPVSEAVK		27.02	1611.87	60	74	KINGL_ARATH	1
1829929	VADFGFAR		26.58	881.44	289	296	CRCK1_ARATH		1
1819134	IASESDPLVR		26.51	1085.57	315	324	F4HWD5_ARATH	1
1823720	YVLPDENLR		26.4	1117.58	333	341	ARGE_ARATH	1
1816850	VVDDPTSVDGTTR		26.33	1360.65	337	349	DSP4_ARATH		1
1835002	TGMFTSPHLIDVR	Oxidation (M3)	26.17	1488.74	160	172	FPGS2_ARATH	1
1825058	LLQYSPNLR		26.16	1102.61	333	341	KSG1_ARATH	1
1830036	SREEVAEPPQVQPR		26.15	1620.82	31	44	DDRGK_ARATH		1
1825024	LSDFGVPGADAK		26.06	1175.58	130	141	MDAR2_ARATH	1
1819691	IADFGVAR		26.03	847.455	476	483	CRK16_ARATH		1
1828259	VLDAKEQIEAR		26.02	1270.69	304	314	Q501F4_ARATH		1
1817360	ILLEAQGR		25.79	898.524	220	227	AP1M1_ARATH		1
1832371	DLDDFR	Acetyl (Protein N-term)	25.77	821.356	2	7	MD26C_ARATH	1
1818765	ILVATDLVGR		25.69	1055.63	341	350	RH15_ARATH		1
1824633	STLSNQMIGQK		25.67	1205.61	143	153	ERA_ARATH	1
1822404	IATPVDQLPR		25.67	1108.62	182	191	KNAT3_ARATH		1
1823299	GASSSELTQIVSTVPK		25.66	1602.85	131	146	O80701_ARATH	1
1816161	EGPLAEENMR		25.56	1144.52	674	683	EF2_ARATH		1
1183358	LWDLEK		25.34	802.422	289	294	PP334_ARATH	1
1824943	SDDGTLKLQSQPPAR		25.31	1611.82	79	93	SVR1_ARATH	1
1824026	DPRKFHYSCVPCPDFR	Carbamidomethyl (C9); Carbamidomethyl (C12)	25.25	2079.94	296	311	C3H30_ARATH	1
1828025	VSDFGLSALSR		25.01	1150.6	152	162	CIPKQ_ARATH		1
