# Supplementary material for: Arabidopsis eIF4E1 protects the translational machinery during TuMV infection and restricts virus accumulation
Source: PLoS Pathog. 2023 Nov 20;19(11):e1011417. doi: 10.1371/journal.ppat.1011417 (PMC10721207; doi:10.1371/journal.ppat.1011417)
Supplement: S1 Supporting Dataset — (ZIP) [file ppat.1011417.s010.zip › S7 Fig/S7c Fig (ELISA data)/S8c Fig.xlsx]

## Sheet: Tabelle1
Line = plant genotype (1_Col = WT, 2_iso4g1 = eifiso4g1KO, 3_f4e1 = eif4e1KO, 4_cum1 = cum1, 4_cum1_i4g1 = cum1 x eifiso4g1KO)
DO = Abs405 values
Line	DO
1_Col	3.827
1_Col	3.9739
1_Col	3.7135
1_Col	3.416
1_Col	4.0292
1_Col	4.0135
1_Col	3.6835
1_Col	3.9412
1_Col	3.9053
1_Col	3.416
1_Col	4.1413
1_Col	3.6396
1_Col	3.8802
1_Col	3.5202
1_Col	4.1361
1_Col	4.1059
1_Col	3.9461
1_Col	3.2101
1_Col	3.8754
1_Col	3.1567
1_Col	3.9987
1_Col	3.5853
1_Col	3.5523
1_Col	3.4959
2_iso4g1	0.3653
2_iso4g1	0.3633
2_iso4g1	0.3284
2_iso4g1	0.5924
2_iso4g1	0.4842
2_iso4g1	0.4785
2_iso4g1	0.4141
2_iso4g1	0.4918
2_iso4g1	0.36
2_iso4g1	0.5929
2_iso4g1	0.3723
2_iso4g1	0.3787
2_iso4g1	0.4821
2_iso4g1	0.407
2_iso4g1	0.4036
2_iso4g1	0.3409
2_iso4g1	0.488
2_iso4g1	0.4569
2_iso4g1	0.3871
2_iso4g1	0.4085
2_iso4g1	0.5438
2_iso4g1	0.3164
2_iso4g1	0.3394
2_iso4g1	0.3726
3_f4e1	4.1342
3_f4e1	4.1833
3_f4e1	4.0114
3_f4e1	3.9093
3_f4e1	4.0824
3_f4e1	3.982
3_f4e1	4.3126
3_f4e1	3.9801
3_f4e1	4.0004
3_f4e1	4.0843
3_f4e1	4.0338
3_f4e1	4.0986
3_f4e1	4.5574
3_f4e1	4.16
3_f4e1	4.2585
3_f4e1	3.7486
3_f4e1	4.3044
3_f4e1	3.9959
3_f4e1	4.0093
3_f4e1	3.8742
3_f4e1	4.3122
3_f4e1	3.994
3_f4e1	3.865
4_cum1	4.4197
4_cum1	3.5929
4_cum1	4.5633
4_cum1	3.6827
4_cum1	4.1291
4_cum1	3.9661
4_cum1	3.9955
4_cum1	4.157
4_cum1	4.155
4_cum1	3.448
4_cum1	3.8238
4_cum1	3.9121
4_cum1	3.6772
4_cum1	3.8051
4_cum1	3.433
4_cum1	3.7494
4_cum1	2.0182
4_cum1	3.3074
4_cum1	4.0334
4_cum1	3.42
4_cum1	3.4465
4_cum1	3.204
4_cum1	3.7701
5_cum1_i4g1	0.742
5_cum1_i4g1	0.7963
5_cum1_i4g1	0.473
5_cum1_i4g1	0.496
5_cum1_i4g1	0.2161
5_cum1_i4g1	0.3653
5_cum1_i4g1	0.5377
5_cum1_i4g1	0.8894
5_cum1_i4g1	0.3527
5_cum1_i4g1	0.1936
5_cum1_i4g1	0.2749
5_cum1_i4g1	0.3881
5_cum1_i4g1	0.1605
5_cum1_i4g1	0.1739
5_cum1_i4g1	0.1451
5_cum1_i4g1	0.2074
5_cum1_i4g1	0.2147
5_cum1_i4g1	0.3677
5_cum1_i4g1	1.3859
5_cum1_i4g1	0.2319
5_cum1_i4g1	0.1876
5_cum1_i4g1	0.1466
5_cum1_i4g1	0.348
5_cum1_i4g1	0.1453
