# Supplementary material for: Arabidopsis eIF4E1 protects the translational machinery during TuMV infection and restricts virus accumulation
Source: PLoS Pathog. 2023 Nov 20;19(11):e1011417. doi: 10.1371/journal.ppat.1011417 (PMC10721207; doi:10.1371/journal.ppat.1011417)
Supplement: S1 Supporting Dataset — (ZIP) [file ppat.1011417.s010.zip › S8 Fig/S8b fig (weight data)/S9b Fig.xlsx]

## Sheet: Tabelle1
Line = plant genotype (1_Col = WT, 2_iso4g1 = eifiso4g1KO, 3_f4e1 = eif4e1KO, 4_cum1 = cum1, 5_cum1_i4g1 = cum1 x eifiso4g1KO)
weight = rosette fresh weight 14 dpi
Line	weight
1_Col	1.15
1_Col	0.41
1_Col	0.69
1_Col	0.62
1_Col	1.18
1_Col	1.12
1_Col	0.68
1_Col	0.51
1_Col	0.99
1_Col	0.78
1_Col	0.71
1_Col	0.4
3_f4e1	0.43
3_f4e1	0.83
3_f4e1	0.39
3_f4e1	0.35
3_f4e1	0.31
3_f4e1	0.21
3_f4e1	0.24
3_f4e1	0.27
3_f4e1	0.36
3_f4e1	0.28
3_f4e1	0.24
2_iso4g1	0.64
2_iso4g1	0.53
2_iso4g1	0.73
2_iso4g1	0.76
2_iso4g1	0.9
2_iso4g1	0.31
2_iso4g1	0.81
2_iso4g1	0.26
2_iso4g1	0.35
2_iso4g1	0.39
2_iso4g1	0.42
2_iso4g1	0.16
4_cum1	0.3
4_cum1	0.27
4_cum1	0.58
4_cum1	0.25
4_cum1	0.25
4_cum1	0.09
4_cum1	0.1
4_cum1	0.16
4_cum1	0.11
4_cum1	0.51
5_cum1_i4g1	0.3
5_cum1_i4g1	0.21
5_cum1_i4g1	0.23
5_cum1_i4g1	0.27
5_cum1_i4g1	0.82
5_cum1_i4g1	0.26
5_cum1_i4g1	0.16
5_cum1_i4g1	0.36
