# Supplementary material for: Arabidopsis eIF4E1 protects the translational machinery during TuMV infection and restricts virus accumulation
Source: PLoS Pathog. 2023 Nov 20;19(11):e1011417. doi: 10.1371/journal.ppat.1011417 (PMC10721207; doi:10.1371/journal.ppat.1011417)
Supplement: S1 Supporting Dataset — (ZIP) [file ppat.1011417.s010.zip › S8 Fig/S8c fig (weight data)/S9c Fig.xlsx]

## Sheet: Tabelle1
Line = plant genotype (1_Col = WT, 2_iso4g1 = eifiso4g1KO, 3_f4e1 = eif4e1KO, 4_cum1 = cum1, 5_cum1_i4g1 = cum1 x eifiso4g1KO)
weight = rosette fresh weight 14 dpi
Line	weight
1_Col	1.32
1_Col	1.08
1_Col	0.62
1_Col	0.64
1_Col	1.04
1_Col	1.55
1_Col	0.87
1_Col	0.36
1_Col	0.58
1_Col	1.52
1_Col	1.32
1_Col	0.75
1_Col	0.88
1_Col	1.42
1_Col	0.94
1_Col	0.86
1_Col	0.73
1_Col	0.78
1_Col	1
1_Col	0.85
1_Col	0.53
1_Col	0.84
1_Col	0.62
1_Col	0.47
2_iso4g1	0.46
2_iso4g1	1.08
2_iso4g1	1.02
2_iso4g1	0.56
2_iso4g1	0.21
2_iso4g1	0.28
2_iso4g1	0.21
2_iso4g1	0.61
2_iso4g1	0.36
2_iso4g1	0.49
2_iso4g1	0.6
2_iso4g1	0.91
2_iso4g1	0.58
2_iso4g1	0.48
2_iso4g1	1.55
2_iso4g1	0.75
2_iso4g1	1.3
3_f4e1	0.93
3_f4e1	0.94
3_f4e1	0.84
3_f4e1	0.8
3_f4e1	1
3_f4e1	1.02
3_f4e1	1.02
3_f4e1	0.34
3_f4e1	0.55
3_f4e1	1.18
3_f4e1	1.03
3_f4e1	0.67
3_f4e1	0.31
3_f4e1	1.3
3_f4e1	1.08
3_f4e1	0.5
3_f4e1	0.76
3_f4e1	0.95
3_f4e1	0.7
3_f4e1	0.73
3_f4e1	0.96
3_f4e1	1.03
3_f4e1	1.02
4_cum1	0.71
4_cum1	0.51
4_cum1	0.62
4_cum1	0.48
4_cum1	0.5
4_cum1	0.89
4_cum1	0.5
4_cum1	0.52
4_cum1	0.69
4_cum1	0.94
4_cum1	0.65
4_cum1	0.82
4_cum1	0.83
4_cum1	0.55
4_cum1	0.37
4_cum1	0.68
4_cum1	0.49
4_cum1	0.5
4_cum1	0.34
4_cum1	0.9
4_cum1	0.58
4_cum1	0.34
4_cum1	0.58
5_cum1_i4g1	0.48
5_cum1_i4g1	0.4
5_cum1_i4g1	0.41
5_cum1_i4g1	0.38
5_cum1_i4g1	0.24
5_cum1_i4g1	0.48
5_cum1_i4g1	0.65
5_cum1_i4g1	0.45
5_cum1_i4g1	0.74
5_cum1_i4g1	0.68
5_cum1_i4g1	0.36
5_cum1_i4g1	0.54
5_cum1_i4g1	0.46
5_cum1_i4g1	0.43
5_cum1_i4g1	0.45
5_cum1_i4g1	0.55
5_cum1_i4g1	0.43
5_cum1_i4g1	0.56
5_cum1_i4g1	0.5
5_cum1_i4g1	0.49
5_cum1_i4g1	0.41
5_cum1_i4g1	0.42
5_cum1_i4g1	0.35
5_cum1_i4g1	0.29
